# Supplementary material for: Identifying candidate drivers of alcohol dependence-induced excessive drinking by assembly and interrogation of brain-specific regulatory networks
Source: Genome Biol. 2015 Feb 2;16(1):68. doi: 10.1186/s13059-015-0593-5 (PMC4410476; doi:10.1186/s13059-015-0593-5)
Supplement: Additional file 2: — Excel spreadsheet showing ARACNe-predicted targets for the top 25 MR candidates in the alcohol addicted (NonDepvsDep) signature. Each of the eight profiled regions is shown as a separate sheet in the Excel File and each line in the Excel table corresponds to a single ARACNe-predicted target (represented by a vertical red line in the MARINa plots). The entrez ID and name for the MR candidate and the ARACNe predicted target is shown. Also shown is the rank list metric that was used for the MARINa analysis, which is the absolute value of the t-statistic. The predicted targets for the MR candidates are sorted by decreasing ranked list metric value. [file 13059_2015_593_MOESM2_ESM.xlsx]

## Sheet: BLA
MR	MRname	Target	TargetName	DiffExp
500137_1	Neurod6	29413_1	Adra1d	3.7469
500137_1	Neurod6	170816_1	Olr59	3.1873
500137_1	Neurod6	306630_1	Abhd13	3.01685
500137_1	Neurod6	361727_1	Tmem216	2.83034
500137_1	Neurod6	24949_1	Syn1	2.75305
500137_1	Neurod6	63885_1	Pde10a	2.72765
500137_1	Neurod6	116663_1	Dusp6	2.62993
500137_1	Neurod6	310207_1	Sema5a	2.58898
500137_1	Neurod6	501005_1	Cplx3	2.55719
500137_1	Neurod6	363781_2	Plcxd2_2	2.52272
500137_1	Neurod6	29179_1	Syn2	2.48738
500137_1	Neurod6	361714_1	Rasgrp2	2.4627
500137_1	Neurod6	364837_1	Gypc	2.39696
500137_1	Neurod6	362706_1	Rbks	2.37813
500137_1	Neurod6	553106_1	Ncald	2.28227
500137_1	Neurod6	24225_1	Bdnf	2.27534
500137_1	Neurod6	691335_2	Sept6_2	2.22994
500137_1	Neurod6	29131_1	Cartpt	2.20775
500137_1	Neurod6	29707_1	Gabra5	2.10012
500137_1	Neurod6	309255_1	Mtmr10	2.06447
500137_1	Neurod6	360916_1	RGD1306105	2.05122
500137_1	Neurod6	171101_1	Grp	1.98285
500137_1	Neurod6	408243_1	Ece2	1.92328
500137_1	Neurod6	24896_1	Gnas	1.88164
500137_1	Neurod6	24875_1	Vipr1	1.85922
500137_1	Neurod6	192189_1	Syt17	1.80926
500137_1	Neurod6	29598_1	Atp2b1	1.80632
500137_1	Neurod6	294019_1	Calhm2	1.76642
500137_1	Neurod6	316348_1	Pdcl3	1.75699
500137_1	Neurod6	24877_1	Vsnl1	1.74201
500137_1	Neurod6	298914_1	Itgb1bp1	1.74026
500137_1	Neurod6	306165_1	Gpr180	1.70783
500137_1	Neurod6	497961_1	Nlk	1.69239
500137_1	Neurod6	302671_1	Ap1s2	1.67645
500137_1	Neurod6	360592_1	Trim37	1.67613
500137_1	Neurod6	310200_1	Ankrd33b	1.66055
500137_1	Neurod6	116506_1	Calcr	1.65406
500137_1	Neurod6	498130_1	Stard13	1.63861
500137_1	Neurod6	155812_1	Trim9	1.60841
500137_1	Neurod6	81749_1	Prkch	1.58069
500137_1	Neurod6	307553_1	Nol4	1.57509
500137_1	Neurod6	25405_1	Ccng1	1.56707
500137_1	Neurod6	679330_1	LOC679330	1.56115
500137_1	Neurod6	362129_1	Gtdc1	1.55492
500137_1	Neurod6	688168_1	LOC688168	1.52499
500137_1	Neurod6	25165_1	Zfp386	1.51821
500137_1	Neurod6	117064_1	Vip	1.42112
500137_1	Neurod6	83633_1	Gabbr2	1.4103
500137_1	Neurod6	361795_1	Ltb	1.40159
500137_1	Neurod6	315789_1	Fam81a	1.3773
500137_1	Neurod6	290315_1	Tdh	1.3476
500137_1	Neurod6	315117_1	Elfn2	1.34251
500137_1	Neurod6	361239_1	Bphl	1.34058
500137_1	Neurod6	362524_1	Ptpn3	1.32758
500137_1	Neurod6	303298_1	Garnl4	1.30565
500137_1	Neurod6	362316_1	Pftk1	1.25089
500137_1	Neurod6	316539_1	Epha4	1.24555
500137_1	Neurod6	311287_1	Ano3	1.23574
500137_1	Neurod6	290527_1	Anxa11	1.21588
500137_1	Neurod6	266780_1	Rimbp2	1.15975
500137_1	Neurod6	313438_1	Dock11	1.15975
500137_1	Neurod6	406167_1	Prrt1	1.1571
500137_1	Neurod6	305751_1	Nkiras1	1.13025
500137_1	Neurod6	83834_1	Nrn1	1.11305
500137_1	Neurod6	291320_1	RGD1309605	1.10716
500137_1	Neurod6	25252_1	Dlg1	1.09899
500137_1	Neurod6	305235_1	Art3	1.09232
500137_1	Neurod6	363247_1	Xrcc5	1.03922
500137_1	Neurod6	310378_1	Nnt	1.00554
500137_1	Neurod6	294674_2	Enc1_2	0.972652
500137_1	Neurod6	114901_1	Argbp2	0.95176
500137_1	Neurod6	361238_1	RGD1311307	0.944995
500137_1	Neurod6	365985_1	LOC365985	0.922454
500137_1	Neurod6	362691_1	Tmem178	0.906409
500137_1	Neurod6	315911_1	Rnf128	0.887379
500137_1	Neurod6	140607_1	Pip4k2c	0.839512
500137_1	Neurod6	29138_1	Bsn	0.792598
500137_1	Neurod6	252857_1	Rapgef4	0.783865
500137_1	Neurod6	64521_1	Tspan2	0.778008
500137_1	Neurod6	140670_1	Ap2b1	0.722973
500137_1	Neurod6	81750_1	Pros1	0.639831
500137_1	Neurod6	362840_1	RGD1307067	0.637233
500137_1	Neurod6	361018_1	Fam107a	0.636796
500137_1	Neurod6	314751_1	Tmcc3	0.62332
500137_1	Neurod6	365841_2	Slc25a44_2	0.534716
500137_1	Neurod6	81005_1	Nptxr	0.520075
500137_1	Neurod6	315958_1	Stag1	0.495248
500137_1	Neurod6	312372_1	Kbtbd2	0.481186
500137_1	Neurod6	499088_1	RGD1563892	0.461308
500137_1	Neurod6	313969_1	Fam84a	0.440913
500137_1	Neurod6	691478_1	Cpne6	0.332096
500137_1	Neurod6	93667_1	Olfm1	0.325867
500137_1	Neurod6	497815_2	Nrcam_2	0.322732
500137_1	Neurod6	361029_1	Ktn1	0.302125
500137_1	Neurod6	317203_1	Rps6ka6	0.29577
500137_1	Neurod6	290986_1	Agtpbp1	0.23636
500137_1	Neurod6	308958_1	Cdr2	0.233691
500137_1	Neurod6	117536_1	Nelf	0.1182
500137_1	Neurod6	84030_1	Chn1	0.0296726
500137_1	Neurod6	295053_1	Spg20	0.0229808
500137_1	Neurod6	361105_1	Plac9	0.0068466
308523_1	Tshz3	29413_1	Adra1d	3.7469
308523_1	Tshz3	307343_1	RGD1359600	3.42648
308523_1	Tshz3	170816_1	Olr59	3.1873
308523_1	Tshz3	315259_1	Prickle1	2.94305
308523_1	Tshz3	498256_1	Ier5	2.91257
308523_1	Tshz3	24949_1	Syn1	2.75305
308523_1	Tshz3	63885_1	Pde10a	2.72765
308523_1	Tshz3	25305_1	Cort	2.65822
308523_1	Tshz3	64026_1	Casp7	2.651
308523_1	Tshz3	291670_1	Cxxc5	2.61107
308523_1	Tshz3	29179_1	Syn2	2.48738
308523_1	Tshz3	29480_1	Rgs4	2.45221
308523_1	Tshz3	54305_1	Sstr2	2.4289
308523_1	Tshz3	25529_1	Ptprs	2.29076
308523_1	Tshz3	553106_1	Ncald	2.28227
308523_1	Tshz3	24225_1	Bdnf	2.27534
308523_1	Tshz3	299762_1	Tmtc2	2.18059
308523_1	Tshz3	116597_1	Opcml	2.15283
308523_1	Tshz3	29219_1	Snca	2.10941
308523_1	Tshz3	25023_2	Prkcb_2	2.04048
308523_1	Tshz3	311502_1	RGD1307071	2.039
308523_1	Tshz3	259221_1	Osbpl1a	2.01451
308523_1	Tshz3	25272_1	Mapk10	1.93897
308523_1	Tshz3	81632_1	Abat	1.87073
308523_1	Tshz3	24875_1	Vipr1	1.85922
308523_1	Tshz3	362708_1	Trim54	1.77326
308523_1	Tshz3	294019_1	Calhm2	1.76642
308523_1	Tshz3	309111_1	Slc25a22	1.73219
308523_1	Tshz3	289440_1	Ephx4	1.70411
308523_1	Tshz3	25253_1	Dpp4	1.6985
308523_1	Tshz3	293497_1	Kctd13	1.6896
308523_1	Tshz3	302671_1	Ap1s2	1.67645
308523_1	Tshz3	78956_1	Scn9a	1.63569
308523_1	Tshz3	54292_1	Rgs12	1.61073
308523_1	Tshz3	155812_1	Trim9	1.60841
308523_1	Tshz3	363229_1	Slc39a10	1.60439
308523_1	Tshz3	116728_1	2014-09-05	1.56398
308523_1	Tshz3	679330_1	LOC679330	1.56115
308523_1	Tshz3	362129_1	Gtdc1	1.55492
308523_1	Tshz3	307514_1	Epb4.1l4a	1.53657
308523_1	Tshz3	116692_1	Cyth2	1.53292
308523_1	Tshz3	688168_1	LOC688168	1.52499
308523_1	Tshz3	171438_1	Crtac1	1.46805
308523_1	Tshz3	362971_1	Mpped1	1.46004
308523_1	Tshz3	613226_1	Slc6a17	1.45071
308523_1	Tshz3	364879_1	Isoc1	1.43848
308523_1	Tshz3	291031_1	Fam8a1	1.43548
308523_1	Tshz3	363153_2	rCG_25854_2	1.4265
308523_1	Tshz3	288109_1	Sidt1	1.39824
308523_1	Tshz3	690349_1	LOC690349	1.35163
308523_1	Tshz3	315117_1	Elfn2	1.34251
308523_1	Tshz3	361239_1	Bphl	1.34058
308523_1	Tshz3	303298_1	Garnl4	1.30565
308523_1	Tshz3	25298_1	Cck	1.26387
308523_1	Tshz3	287534_1	Fam101b	1.23739
308523_1	Tshz3	310803_1	Extl2	1.19463
308523_1	Tshz3	314999_1	Trmt12	1.17903
308523_1	Tshz3	288626_1	Mmp17	1.16983
308523_1	Tshz3	363153_1	rCG_25854	1.16367
308523_1	Tshz3	363449_1	RGD1560784	1.14868
308523_1	Tshz3	310999_1	Plekhg5	1.14867
308523_1	Tshz3	691209_1	Slc12a6	1.13648
308523_1	Tshz3	24415_1	Grm2	1.1314
308523_1	Tshz3	83834_1	Nrn1	1.11305
308523_1	Tshz3	24604_1	Npy	1.04711
308523_1	Tshz3	24681_1	Prkcg	0.985486
308523_1	Tshz3	690263_1	Tmem179b	0.96538
308523_1	Tshz3	362481_1	Tox	0.964452
308523_1	Tshz3	313772_1	Acap3	0.963184
308523_1	Tshz3	171548_1	Dkk3	0.954269
308523_1	Tshz3	295378_1	Vav3	0.949778
308523_1	Tshz3	362691_1	Tmem178	0.906409
308523_1	Tshz3	300186_1	Amigo2	0.876511
308523_1	Tshz3	361528_1	Ttc9b	0.85173
308523_1	Tshz3	140607_1	Pip4k2c	0.839512
308523_1	Tshz3	499506_1	Ankrd34b	0.653669
308523_1	Tshz3	317444_1	Hccs	0.646086
308523_1	Tshz3	499783_1	RGD1564019	0.632807
308523_1	Tshz3	116470_1	Stx1a	0.603948
308523_1	Tshz3	501630_1	Mum1l1	0.601123
308523_1	Tshz3	65040_1	Dlgap1	0.581571
308523_1	Tshz3	81005_1	Nptxr	0.520075
308523_1	Tshz3	29454_1	Gdf11	0.483437
308523_1	Tshz3	474154_1	Rbm4b	0.462297
308523_1	Tshz3	64627_1	Hist1h4b	0.437685
308523_1	Tshz3	685462_1	Emid1	0.429386
308523_1	Tshz3	25106_1	Rgn	0.368062
308523_1	Tshz3	291084_1	Nqo2	0.346466
308523_1	Tshz3	680726_1	LOC680726	0.336959
308523_1	Tshz3	691149_1	Capza1	0.273151
308523_1	Tshz3	290986_1	Agtpbp1	0.23636
308523_1	Tshz3	81526_1	Nov	0.220954
308523_1	Tshz3	683983_1	LOC683983	0.204
308523_1	Tshz3	116482_1	Sacm1l	0.192383
308523_1	Tshz3	64356_1	Nrgn	0.174896
308523_1	Tshz3	29145_1	Ctxn1	0.149169
308523_1	Tshz3	117536_1	Nelf	0.1182
308523_1	Tshz3	24242_1	Calm1	0.111499
308523_1	Tshz3	685729_1	LOC685729	0.0893105
308523_1	Tshz3	171386_1	Avpi1	0.040326
308523_1	Tshz3	364676_1	Gprin1	0.0255464
310399_1	Narg1	307075_1	Wdr37	4.83082
310399_1	Narg1	310005_1	Aggf1	3.32939
310399_1	Narg1	79244_1	Hsd17b4	3.27618
310399_1	Narg1	207118_1	Abp10	3.26727
310399_1	Narg1	298762_1	Cox7a2l	3.26241
310399_1	Narg1	691318_1	Ppp2r5c	3.10076
310399_1	Narg1	298549_1	Fam54b	2.83468
310399_1	Narg1	64020_1	Gpr85	2.74381
310399_1	Narg1	501083_1	Pdcd6ip	2.63313
310399_1	Narg1	361995_1	Prpf3	2.46727
310399_1	Narg1	298936_1	Sntg2	2.36324
310399_1	Narg1	361991_1	S100a16	2.36117
310399_1	Narg1	363040_1	St3gal4	2.33436
310399_1	Narg1	310662_1	Scnm1	2.24618
310399_1	Narg1	25274_1	Tst	2.20992
310399_1	Narg1	297486_1	Ppp4r2	2.16805
310399_1	Narg1	294079_1	2014-03-05	2.1475
310399_1	Narg1	313413_1	Sgip1	2.08129
310399_1	Narg1	305586_1	Papolg	2.0158
310399_1	Narg1	680130_1	Timp4	2.01328
310399_1	Narg1	310958_1	LOC310958	1.96707
310399_1	Narg1	260323_1	Snx27	1.96183
310399_1	Narg1	360993_2	Smek2_2	1.93849
310399_1	Narg1	307178_2	Arhgap21_2	1.93363
310399_1	Narg1	308053_1	RGD1307525	1.90603
310399_1	Narg1	310376_1	RGD1308116	1.88078
310399_1	Narg1	361385_1	Ndufb7	1.88055
310399_1	Narg1	308666_1	Cyfip1	1.86804
310399_1	Narg1	24377_1	G6pd	1.83205
310399_1	Narg1	300744_1	Ubl7	1.80123
310399_1	Narg1	114765_1	Wbp4	1.69554
310399_1	Narg1	24547_1	Mbp	1.65862
310399_1	Narg1	266631_1	Rbm45	1.63645
310399_1	Narg1	289623_1	Ube2k	1.62891
310399_1	Narg1	310306_1	Usp13	1.62323
310399_1	Narg1	360636_1	Slc25a39	1.5864
310399_1	Narg1	246042_1	Mki67ip	1.58597
310399_1	Narg1	288289_1	Chodl	1.58566
310399_1	Narg1	85263_1	Slc25a14	1.57952
310399_1	Narg1	81829_1	Mdh2	1.53675
310399_1	Narg1	316034_1	Cnot10	1.53615
310399_1	Narg1	309957_1	Mef2a	1.52689
310399_1	Narg1	85241_1	Pola1	1.52164
310399_1	Narg1	316732_1	RGD1307234	1.48548
310399_1	Narg1	304218_1	Pds5b	1.46105
310399_1	Narg1	29489_1	Dync1h1	1.45365
310399_1	Narg1	29276_1	Csrp1	1.41775
310399_1	Narg1	291921_1	N4bp1	1.4132
310399_1	Narg1	317178_1	Utx	1.40641
310399_1	Narg1	298552_1	Tmem50a	1.40094
310399_1	Narg1	25742_1	S100b	1.33995
310399_1	Narg1	29676_1	Psmb3	1.3399
310399_1	Narg1	29542_1	Pebp1	1.33935
310399_1	Narg1	299147_1	Ppp2r5e	1.33131
310399_1	Narg1	365881_1	Ankrd35	1.30658
310399_1	Narg1	294853_1	Krt18	1.28228
310399_1	Narg1	311911_1	Rabgap1	1.25186
310399_1	Narg1	24957_1	Glul	1.24292
310399_1	Narg1	309307_2	RGD1311595_2	1.22049
310399_1	Narg1	25662_1	Igfbp2	1.19388
310399_1	Narg1	360520_1	Tbc1d9b	1.16241
310399_1	Narg1	361580_1	Gtf2h1	1.14779
310399_1	Narg1	311622_1	Stk4	1.13639
310399_1	Narg1	308572_1	Myh14	1.086
310399_1	Narg1	315792_1	Sltm	1.06072
310399_1	Narg1	54319_1	Ezr	1.04424
310399_1	Narg1	686234_1	LOC686234	1.04325
310399_1	Narg1	313934_1	Itsn2	1.03422
310399_1	Narg1	680451_1	Nrbp2	1.02957
310399_1	Narg1	362736_1	Hectd1	1.02615
310399_1	Narg1	79011_2	Camkv_2	1.02049
310399_1	Narg1	298748_1	RGD1311578	1.00832
310399_1	Narg1	29318_1	Ddt	0.976349
310399_1	Narg1	24778_1	Slc2a1	0.963062
310399_1	Narg1	192178_1	Tnrc6b	0.916227
310399_1	Narg1	299305_1	RGD1563945	0.912706
310399_1	Narg1	362837_1	Ndufs7	0.904161
310399_1	Narg1	292999_1	Chsy1	0.865876
310399_1	Narg1	310946_1	Lrrc40	0.860016
310399_1	Narg1	293114_1	Tmem126b	0.818837
310399_1	Narg1	157074_1	Sdha	0.818291
310399_1	Narg1	83526_1	Atrn	0.804879
310399_1	Narg1	296370_1	Ctsa	0.77947
310399_1	Narg1	114095_1	Stxbp3	0.758993
310399_1	Narg1	291713_1	Rit2	0.758246
310399_1	Narg1	300191_1	Slc48a1	0.726546
310399_1	Narg1	303617_1	Falz	0.6832
310399_1	Narg1	291794_1	Snrpd1	0.677851
310399_1	Narg1	64390_1	Prpsap1	0.677379
310399_1	Narg1	29457_1	Map6	0.671171
310399_1	Narg1	171564_1	Pbld	0.603386
310399_1	Narg1	24849_1	Tpi1	0.509637
310399_1	Narg1	360692_1	RGD1563888	0.508066
310399_1	Narg1	60334_2	Ensa_2	0.495028
310399_1	Narg1	309858_1	Sec63	0.493588
310399_1	Narg1	294053_1	Ccnj	0.41495
310399_1	Narg1	360602_1	Luc7l3	0.358643
310399_1	Narg1	295971_1	Depdc7	0.346628
310399_1	Narg1	360807_2	Rsrc2_2	0.324122
310399_1	Narg1	192270_1	Ppap2b	0.297542
310399_1	Narg1	25555_1	Sstr4	0.264786
310399_1	Narg1	360990_1	Usp34	0.260975
310399_1	Narg1	362142_1	Bbs5	0.245794
310399_1	Narg1	290270_1	Mphosph8	0.138678
310399_1	Narg1	691543_1	LOC691543	0.117002
499497_1	Mef2c	363781_1	Plcxd2	2.92498
499497_1	Mef2c	63885_1	Pde10a	2.72765
499497_1	Mef2c	60355_1	Nsf	2.71759
499497_1	Mef2c	307206_1	Neto1	2.53696
499497_1	Mef2c	363781_2	Plcxd2_2	2.52272
499497_1	Mef2c	298890_1	Fam49a	2.43598
499497_1	Mef2c	364190_1	Rasl10a	2.38069
499497_1	Mef2c	305685_1	Comtd1	2.34388
499497_1	Mef2c	691995_1	LOC691995	2.31441
499497_1	Mef2c	303754_1	Rab40b	2.31246
499497_1	Mef2c	307251_1	Rnf165	2.28707
499497_1	Mef2c	314675_1	Btbd11	2.26838
499497_1	Mef2c	29546_1	Homer1	2.23688
499497_1	Mef2c	691335_2	Sept6_2	2.22994
499497_1	Mef2c	306471_1	Snx25	2.22773
499497_1	Mef2c	29190_1	Pdyn	2.20796
499497_1	Mef2c	29131_1	Cartpt	2.20775
499497_1	Mef2c	314743_1	Pctk2	2.20213
499497_1	Mef2c	367915_1	Rab9b	2.05064
499497_1	Mef2c	171101_1	Grp	1.98285
499497_1	Mef2c	362950_1	Rbm9	1.92613
499497_1	Mef2c	678766_1	LOC678766	1.91622
499497_1	Mef2c	24896_1	Gnas	1.88164
499497_1	Mef2c	117056_1	H3f3b	1.86858
499497_1	Mef2c	83722_1	Plk2	1.8598
499497_1	Mef2c	364983_1	Rnf150	1.85508
499497_1	Mef2c	192189_1	Syt17	1.80926
499497_1	Mef2c	305497_1	Cobl	1.77305
499497_1	Mef2c	315969_1	Topbp1	1.75637
499497_1	Mef2c	307657_1	Ogfod1	1.71942
499497_1	Mef2c	60326_1	Kcnv1	1.69504
499497_1	Mef2c	497961_1	Nlk	1.69239
499497_1	Mef2c	360592_1	Trim37	1.67613
499497_1	Mef2c	310200_1	Ankrd33b	1.66055
499497_1	Mef2c	289745_1	Mtp18	1.65764
499497_1	Mef2c	367252_1	Mgat4a	1.6482
499497_1	Mef2c	691770_1	LOC691770	1.63529
499497_1	Mef2c	59322_1	Cnksr2	1.62403
499497_1	Mef2c	317576_1	Ocrl	1.59515
499497_1	Mef2c	362322_1	Slc25a13	1.57755
499497_1	Mef2c	25405_1	Ccng1	1.56707
499497_1	Mef2c	291553_1	Nedd4l	1.55874
499497_1	Mef2c	25033_1	Sstr1	1.5554
499497_1	Mef2c	246120_1	P76	1.50778
499497_1	Mef2c	297481_1	Eif4e3	1.44454
499497_1	Mef2c	311061_1	Itgb6	1.444
499497_1	Mef2c	363153_2	rCG_25854_2	1.4265
499497_1	Mef2c	364136_1	Aasdh	1.41365
499497_1	Mef2c	83633_1	Gabbr2	1.4103
499497_1	Mef2c	288109_1	Sidt1	1.39824
499497_1	Mef2c	315789_1	Fam81a	1.3773
499497_1	Mef2c	299197_1	RGD1307597	1.35401
499497_1	Mef2c	24611_1	Gnal	1.33946
499497_1	Mef2c	64053_1	Dlg2	1.27815
499497_1	Mef2c	25298_1	Cck	1.26387
499497_1	Mef2c	362316_1	Pftk1	1.25089
499497_1	Mef2c	25399_1	Cacna2d1	1.2427
499497_1	Mef2c	312358_1	RGD1311589	1.2404
499497_1	Mef2c	289400_1	RGD1310950	1.23955
499497_1	Mef2c	681849_1	LOC681849	1.21803
499497_1	Mef2c	290527_1	Anxa11	1.21588
499497_1	Mef2c	66013_1	Arhgef9	1.17171
499497_1	Mef2c	363153_1	rCG_25854	1.16367
499497_1	Mef2c	313438_1	Dock11	1.15975
499497_1	Mef2c	29191_1	Tac2	1.15674
499497_1	Mef2c	24552_1	Me1	1.14822
499497_1	Mef2c	293343_1	Fam160a2	1.14249
499497_1	Mef2c	58965_1	Ramp1	1.13667
499497_1	Mef2c	83834_1	Nrn1	1.11305
499497_1	Mef2c	25252_1	Dlg1	1.09899
499497_1	Mef2c	24604_1	Npy	1.04711
499497_1	Mef2c	500000_1	Cldn12	1.02847
499497_1	Mef2c	691431_1	LOC691431	1.00097
499497_1	Mef2c	294674_2	Enc1_2	0.972652
499497_1	Mef2c	24318_1	Drd2	0.969737
499497_1	Mef2c	366669_1	LOC366669	0.968272
499497_1	Mef2c	690263_1	Tmem179b	0.96538
499497_1	Mef2c	114901_1	Argbp2	0.95176
499497_1	Mef2c	306844_1	Phactr1	0.935458
499497_1	Mef2c	362691_1	Tmem178	0.906409
499497_1	Mef2c	171387_1	Rnf39	0.854449
499497_1	Mef2c	29138_1	Bsn	0.792598
499497_1	Mef2c	252857_1	Rapgef4	0.783865
499497_1	Mef2c	360839_1	Tmem163	0.760204
499497_1	Mef2c	170546_1	Ryr3	0.747284
499497_1	Mef2c	94338_1	Smpd3	0.702142
499497_1	Mef2c	84013_1	Hsd17b12	0.665895
499497_1	Mef2c	499783_1	RGD1564019	0.632807
499497_1	Mef2c	315992_1	Dock3	0.544704
499497_1	Mef2c	361796_1	Bat5	0.529689
499497_1	Mef2c	361054_1	Ebpl	0.521912
499497_1	Mef2c	500400_1	Fam110b	0.495463
499497_1	Mef2c	289277_1	Pppde1	0.374448
499497_1	Mef2c	93667_1	Olfm1	0.325867
499497_1	Mef2c	308588_1	Car11	0.255824
499497_1	Mef2c	308958_1	Cdr2	0.233691
499497_1	Mef2c	266777_1	Nptx1	0.218442
499497_1	Mef2c	498667_1	Fam155a	0.210052
499497_1	Mef2c	294010_1	Actr1a	0.187432
499497_1	Mef2c	29204_1	Neu2	0.10981
499497_1	Mef2c	361084_1	Lmo7	0.0862586
64444_1	Isl1	192215_1	Slc9a5	6.69268
64444_1	Isl1	304488_1	Pptc7	4.17272
64444_1	Isl1	309025_1	Tacc2	3.6053
64444_1	Isl1	287637_1	Samd14	3.20566
64444_1	Isl1	170816_1	Olr59	3.1873
64444_1	Isl1	29521_1	Scamp1	3.11454
64444_1	Isl1	314180_1	Mdga2	2.71999
64444_1	Isl1	315903_1	RGD1307882	2.68667
64444_1	Isl1	295661_1	Spc25	2.66314
64444_1	Isl1	116663_1	Dusp6	2.62993
64444_1	Isl1	501005_1	Cplx3	2.55719
64444_1	Isl1	363781_2	Plcxd2_2	2.52272
64444_1	Isl1	29179_1	Syn2	2.48738
64444_1	Isl1	686590_1	LOC686590	2.43538
64444_1	Isl1	312381_1	Ppm1k	2.36991
64444_1	Isl1	58919_1	Ccnd1	2.36336
64444_1	Isl1	314862_1	Dyrk2	2.36025
64444_1	Isl1	303514_1	Msl1	2.30052
64444_1	Isl1	29131_1	Cartpt	2.20775
64444_1	Isl1	305164_1	Wdfy3	2.19344
64444_1	Isl1	313644_1	Rap1gap	2.13983
64444_1	Isl1	29625_1	Crhbp	2.08056
64444_1	Isl1	360503_1	Luc7l	2.01702
64444_1	Isl1	498131_1	N4bp2l1	2.01604
64444_1	Isl1	171140_1	Camk2g	1.99524
64444_1	Isl1	290564_1	Mettl6	1.95573
64444_1	Isl1	304893_1	Rasal2	1.82966
64444_1	Isl1	287444_1	Eif5a	1.82087
64444_1	Isl1	314641_1	Pip5k1c	1.81926
64444_1	Isl1	94267_1	Nudt4	1.81
64444_1	Isl1	25495_1	Nog	1.79204
64444_1	Isl1	287456_1	Med11	1.78993
64444_1	Isl1	298104_1	RGD1304595	1.74222
64444_1	Isl1	502374_1	Polr2l	1.7104
64444_1	Isl1	497961_1	Nlk	1.69239
64444_1	Isl1	364052_1	Pea15a	1.69148
64444_1	Isl1	499157_1	RGD1565432	1.68539
64444_1	Isl1	360592_1	Trim37	1.67613
64444_1	Isl1	155151_1	Coro1a	1.66057
64444_1	Isl1	29681_1	C1qbp	1.64494
64444_1	Isl1	317576_1	Ocrl	1.59515
64444_1	Isl1	29211_1	Sptbn2	1.58318
64444_1	Isl1	685232_2	Atp6v1a_2	1.5448
64444_1	Isl1	25056_1	Rbp1	1.53601
64444_1	Isl1	85382_1	Ngb	1.51357
64444_1	Isl1	25202_1	Gucy1b3	1.48423
64444_1	Isl1	286937_1	Pex5l	1.47431
64444_1	Isl1	170946_1	Lkap	1.46735
64444_1	Isl1	306527_1	Dusp26	1.46079
64444_1	Isl1	362235_1	RGD1310753	1.44667
64444_1	Isl1	311061_1	Itgb6	1.444
64444_1	Isl1	317405_1	Gprasp2	1.43024
64444_1	Isl1	363153_2	rCG_25854_2	1.4265
64444_1	Isl1	117064_1	Vip	1.42112
64444_1	Isl1	312607_1	Pdzrn3	1.41899
64444_1	Isl1	291314_1	Sephs1	1.40724
64444_1	Isl1	293570_1	Fam175b	1.4038
64444_1	Isl1	315789_1	Fam81a	1.3773
64444_1	Isl1	363164_1	Wdr48	1.34271
64444_1	Isl1	25742_1	S100b	1.33995
64444_1	Isl1	24611_1	Gnal	1.33946
64444_1	Isl1	310519_1	Slitrk3	1.3063
64444_1	Isl1	246307_1	Asrgl1	1.27054
64444_1	Isl1	502694_1	RGD1562846	1.25598
64444_1	Isl1	64300_1	Mthfd1	1.23411
64444_1	Isl1	300756_1	Arih1	1.17672
64444_1	Isl1	288626_1	Mmp17	1.16983
64444_1	Isl1	305792_1	Kctd6	1.16015
64444_1	Isl1	266780_1	Rimbp2	1.15975
64444_1	Isl1	24667_1	Ppm1b	1.15967
64444_1	Isl1	29263_1	Acvr2a	1.15844
64444_1	Isl1	83720_1	Fat1	1.14276
64444_1	Isl1	360891_1	Enah	1.13925
64444_1	Isl1	286931_1	Unc13c	1.12125
64444_1	Isl1	313878_1	Galnt14	1.10646
64444_1	Isl1	691223_1	LOC691223	1.09297
64444_1	Isl1	291356_1	RGD1563437	0.995818
64444_1	Isl1	140666_1	Rcan2	0.981718
64444_1	Isl1	362481_1	Tox	0.964452
64444_1	Isl1	64369_1	Ppap2a	0.954733
64444_1	Isl1	114901_1	Argbp2	0.95176
64444_1	Isl1	361875_1	Atp6ap1l	0.922452
64444_1	Isl1	302288_1	Fem1c	0.919349
64444_1	Isl1	60565_1	Syt6	0.841097
64444_1	Isl1	497886_1	C1qtnf2	0.81159
64444_1	Isl1	360492_1	Hn1l	0.773705
64444_1	Isl1	25506_1	P4hb	0.767309
64444_1	Isl1	293669_1	Cd248	0.753687
64444_1	Isl1	498100_1	RGD1559643	0.684609
64444_1	Isl1	500244_1	Aak1	0.677681
64444_1	Isl1	314751_1	Tmcc3	0.62332
64444_1	Isl1	303601_1	Cyb561	0.614178
64444_1	Isl1	360600_1	Spag9	0.589712
64444_1	Isl1	315215_1	Mlc1	0.580267
64444_1	Isl1	305471_1	Zfp278	0.5418
64444_1	Isl1	300129_1	Cerk	0.499299
64444_1	Isl1	499088_1	RGD1563892	0.461308
64444_1	Isl1	362790_1	RGD1308350	0.457861
64444_1	Isl1	282844_1	Rffl	0.395861
64444_1	Isl1	313196_1	RGD1306148	0.394185
64444_1	Isl1	24439_1	Hagh	0.36478
64444_1	Isl1	680726_1	LOC680726	0.336959
64444_1	Isl1	691478_1	Cpne6	0.332096
64444_1	Isl1	286906_1	Pdia6	0.331548
64444_1	Isl1	501069_1	Golga4	0.330004
64444_1	Isl1	266802_1	Alk	0.248256
64444_1	Isl1	290986_1	Agtpbp1	0.23636
64444_1	Isl1	308958_1	Cdr2	0.233691
64444_1	Isl1	64191_1	Dhcr7	0.217014
64444_1	Isl1	25269_1	Pvalb	0.21607
64444_1	Isl1	299602_1	Cdc34	0.211866
64444_1	Isl1	361538_1	Prodh2	0.197192
64444_1	Isl1	363071_1	Stra6	0.174581
64444_1	Isl1	300663_1	Ccdc153	0.154377
64444_1	Isl1	288321_1	Rbm11	0.125754
64444_1	Isl1	296121_1	Usp8	0.119926
64444_1	Isl1	117536_1	Nelf	0.1182
64444_1	Isl1	311401_1	Sppl2a	0.105519
64444_1	Isl1	81822_1	Actb	0.0863896
64444_1	Isl1	81778_1	S100a10	0.071392
64444_1	Isl1	171386_1	Avpi1	0.040326
294258_1	Rdbp	246246_1	Pnpla7	4.02917
294258_1	Rdbp	309912_1	Rtn4ip1	3.04278
294258_1	Rdbp	498297_1	RGD1564833	2.9588
294258_1	Rdbp	315923_1	Lysmd3	2.86805
294258_1	Rdbp	65030_1	Ephx2	2.85505
294258_1	Rdbp	311866_1	Lrsam1	2.75654
294258_1	Rdbp	29602_1	Ptgfrn	2.60025
294258_1	Rdbp	83499_1	Psmd4	2.4354
294258_1	Rdbp	309804_1	Cdc2l6	2.37411
294258_1	Rdbp	306734_1	Rmi1	2.34986
294258_1	Rdbp	85267_1	Slc24a3	2.33957
294258_1	Rdbp	24316_1	Drd1a	2.2715
294258_1	Rdbp	310662_1	Scnm1	2.24618
294258_1	Rdbp	500595_1	RGD1564257	2.2277
294258_1	Rdbp	29190_1	Pdyn	2.20796
294258_1	Rdbp	289125_1	Acbd6	2.18719
294258_1	Rdbp	25478_1	Man2a1	2.17243
294258_1	Rdbp	688581_1	Elmod2	2.13626
294258_1	Rdbp	311130_1	Prkra	2.13343
294258_1	Rdbp	29254_1	Mgll	2.11649
294258_1	Rdbp	688298_1	rCG_34418	2.04553
294258_1	Rdbp	84486_1	Sf3b1	2.00803
294258_1	Rdbp	304862_1	Tpr	1.9865
294258_1	Rdbp	50557_1	Pten	1.95994
294258_1	Rdbp	64317_1	Gpx3	1.95356
294258_1	Rdbp	362950_1	Rbm9	1.92613
294258_1	Rdbp	24896_1	Gnas	1.88164
294258_1	Rdbp	361385_1	Ndufb7	1.88055
294258_1	Rdbp	58961_1	Azin1	1.86224
294258_1	Rdbp	501282_1	LOC501282	1.8434
294258_1	Rdbp	497895_1	RGD1564036	1.83893
294258_1	Rdbp	83612_1	Slc32a1	1.83732
294258_1	Rdbp	29598_1	Atp2b1	1.80632
294258_1	Rdbp	192275_1	Dad1	1.77417
294258_1	Rdbp	309014_1	Ppapdc1a	1.76331
294258_1	Rdbp	60399_1	S1pr5	1.73129
294258_1	Rdbp	303497_1	Osbpl7	1.69632
294258_1	Rdbp	25675_1	Hmgcr	1.69334
294258_1	Rdbp	296571_1	Phpt1	1.67176
294258_1	Rdbp	362799_1	Rapgef5	1.63264
294258_1	Rdbp	84580_1	Hdac5	1.62013
294258_1	Rdbp	50561_1	Resp18	1.57671
294258_1	Rdbp	85382_1	Ngb	1.51357
294258_1	Rdbp	60427_1	Kitlg	1.47959
294258_1	Rdbp	317405_1	Gprasp2	1.43024
294258_1	Rdbp	305604_1	Efemp1	1.41091
294258_1	Rdbp	54350_1	Scfd1	1.39975
294258_1	Rdbp	292770_1	Spint2	1.30976
294258_1	Rdbp	295629_1	Cd302	1.29257
294258_1	Rdbp	501661_1	F8a1	1.28964
294258_1	Rdbp	24856_1	Ttr	1.28959
294258_1	Rdbp	171414_1	Pmfbp1	1.27324
294258_1	Rdbp	117016_1	Mark1	1.2707
294258_1	Rdbp	300128_1	Celsr1	1.25589
294258_1	Rdbp	690660_1	Hint1	1.24425
294258_1	Rdbp	24791_1	Sparc	1.22983
294258_1	Rdbp	288588_1	Polr2j	1.11804
294258_1	Rdbp	299899_1	Eif3h	1.11116
294258_1	Rdbp	60416_1	Pfkp	1.09353
294258_1	Rdbp	289034_1	Tmem183a	1.08241
294258_1	Rdbp	301309_1	Bai3	1.0782
294258_1	Rdbp	29627_1	Gria2	1.05755
294258_1	Rdbp	499417_1	Sumo3	1.05139
294258_1	Rdbp	305544_1	Aftph	1.04243
294258_1	Rdbp	361034_1	RGD1308093	1.03951
294258_1	Rdbp	619440_1	Aarsd1	1.03577
294258_1	Rdbp	89783_1	Laptm5	1.03232
294258_1	Rdbp	311847_1	Dolk	1.02826
294258_1	Rdbp	291565_1	Afap1l1	1.01012
294258_1	Rdbp	84511_1	Slco1c1	1.00045
294258_1	Rdbp	303926_1	Igsf11	0.980779
294258_1	Rdbp	171547_1	Crispld2	0.972387
294258_1	Rdbp	363858_1	Trappc5	0.93654
294258_1	Rdbp	25553_1	Slc6a4	0.934893
294258_1	Rdbp	361875_1	Atp6ap1l	0.922452
294258_1	Rdbp	295235_1	Ssr2	0.909618
294258_1	Rdbp	266735_1	Gpr64	0.889118
294258_1	Rdbp	362672_1	Lrrc47	0.84633
294258_1	Rdbp	287054_1	RGD1311433	0.838915
294258_1	Rdbp	317646_1	Rpl13a	0.795978
294258_1	Rdbp	297436_1	Chchd6	0.783011
294258_1	Rdbp	315702_1	RGD1305464	0.760301
294258_1	Rdbp	114029_1	Megf8	0.755741
294258_1	Rdbp	113892_1	Cml3	0.722444
294258_1	Rdbp	288545_1	RGD1305455	0.717538
294258_1	Rdbp	314262_1	Plekhh1	0.663118
294258_1	Rdbp	170900_1	Rbm14	0.594017
294258_1	Rdbp	309486_1	Tctn3	0.566197
294258_1	Rdbp	315992_1	Dock3	0.544704
294258_1	Rdbp	301123_1	Ndufa11	0.516395
294258_1	Rdbp	307235_1	RGD1311910	0.513534
294258_1	Rdbp	312559_1	Chchd4	0.44576
294258_1	Rdbp	64373_1	Rhob	0.419393
294258_1	Rdbp	313021_1	Tmem222	0.323289
294258_1	Rdbp	299207_1	RGD1310769	0.292036
294258_1	Rdbp	170724_1	Anp32b	0.287139
294258_1	Rdbp	288671_1	Anapc5	0.273718
294258_1	Rdbp	362218_1	Rnf24	0.27083
294258_1	Rdbp	290519_1	Thoc3	0.261724
294258_1	Rdbp	64363_1	Araf	0.232172
294258_1	Rdbp	64191_1	Dhcr7	0.217014
294258_1	Rdbp	360899_1	Sertad4	0.216217
294258_1	Rdbp	25584_1	F3	0.214959
294258_1	Rdbp	362944_1	Ppp1r16a	0.205546
294258_1	Rdbp	309368_1	Lama2	0.150914
294258_1	Rdbp	353304_1	Cdc91l1	0.101419
294258_1	Rdbp	304979_1	Igsf8	0.0423065
301038_1	Ubp1	301004_1	RGD1311095	3.5952
301038_1	Ubp1	291091_1	Serpinb1a	3.39837
301038_1	Ubp1	207118_1	Abp10	3.26727
301038_1	Ubp1	312678_2	Jarid1a_2	3.16793
301038_1	Ubp1	84685_1	Ppp1r9a	3.10878
301038_1	Ubp1	298653_1	Nmnat1	2.8196
301038_1	Ubp1	116641_1	Lgals8	2.81877
301038_1	Ubp1	315903_1	RGD1307882	2.68667
301038_1	Ubp1	362384_1	Reep1	2.58753
301038_1	Ubp1	315949_1	Armc8	2.56354
301038_1	Ubp1	25403_1	Cast	2.53769
301038_1	Ubp1	308212_1	Dact2	2.39401
301038_1	Ubp1	29644_1	Ptpn5	2.38566
301038_1	Ubp1	25318_1	Fnta	2.36962
301038_1	Ubp1	303754_1	Rab40b	2.31246
301038_1	Ubp1	24245_1	Camk2b	2.23509
301038_1	Ubp1	301056_1	Ctdspl	2.18355
301038_1	Ubp1	362609_1	Pum1	2.09968
301038_1	Ubp1	311968_1	Mll5	2.09703
301038_1	Ubp1	310785_1	Wdr47	2.09033
301038_1	Ubp1	366265_1	Rab22a	2.08007
301038_1	Ubp1	289521_1	Ankrd17	2.03933
301038_1	Ubp1	84486_1	Sf3b1	2.00803
301038_1	Ubp1	296271_1	Srxn1	2.00629
301038_1	Ubp1	313553_1	RGD1306880	1.99303
301038_1	Ubp1	301388_1	Mfsd6	1.99112
301038_1	Ubp1	360993_2	Smek2_2	1.93849
301038_1	Ubp1	307178_2	Arhgap21_2	1.93363
301038_1	Ubp1	308053_1	RGD1307525	1.90603
301038_1	Ubp1	364983_1	Rnf150	1.85508
301038_1	Ubp1	304580_1	Ssh1	1.8313
301038_1	Ubp1	300891_1	Morf4l1	1.82347
301038_1	Ubp1	362918_1	Mtss1	1.80967
301038_1	Ubp1	64709_1	Nucks1	1.80084
301038_1	Ubp1	306459_1	Stox2	1.7324
301038_1	Ubp1	58815_1	Glrx3	1.7088
301038_1	Ubp1	114765_1	Wbp4	1.69554
301038_1	Ubp1	309650_1	Cpne5	1.68337
301038_1	Ubp1	288289_1	Chodl	1.58566
301038_1	Ubp1	115771_1	Usp2	1.57491
301038_1	Ubp1	361740_1	RGD1359158	1.56138
301038_1	Ubp1	59322_2	Cnksr2_2	1.55788
301038_1	Ubp1	362285_1	Col9a3	1.54532
301038_1	Ubp1	287178_1	Ubtd2	1.52403
301038_1	Ubp1	316732_1	RGD1307234	1.48548
301038_1	Ubp1	361626_1	Tmem41b	1.40146
301038_1	Ubp1	117955_1	Slc4a7	1.39674
301038_1	Ubp1	683613_1	LOC683613	1.39093
301038_1	Ubp1	362324_1	Mios	1.38471
301038_1	Ubp1	362804_1	Cwf19l2	1.36954
301038_1	Ubp1	679140_1	LOC679140	1.27656
301038_1	Ubp1	303073_1	Cyfip2	1.26045
301038_1	Ubp1	373544_1	Ermp1	1.25195
301038_1	Ubp1	26759_1	Acot7	1.23621
301038_1	Ubp1	311642_1	Sulf2	1.23281
301038_1	Ubp1	29365_1	Mpdz	1.23004
301038_1	Ubp1	680782_1	LOC680782	1.19996
301038_1	Ubp1	363133_1	Pcbp4	1.19215
301038_1	Ubp1	362923_1	Efr3a	1.18757
301038_1	Ubp1	297113_1	Gars	1.16445
301038_1	Ubp1	313861_1	Eml4	1.13296
301038_1	Ubp1	314028_1	Cbll1	1.10987
301038_1	Ubp1	25252_1	Dlg1	1.09899
301038_1	Ubp1	500717_2	RGD1566401_2	1.09001
301038_1	Ubp1	303242_1	Dnah2	1.08771
301038_1	Ubp1	170919_1	Agpat4	1.08381
301038_1	Ubp1	497991_1	Med1	1.08238
301038_1	Ubp1	81677_1	Itpka	1.08032
301038_1	Ubp1	25104_1	Pc	1.05283
301038_1	Ubp1	361888_2	Sfrs12ip1_2	1.0421
301038_1	Ubp1	311337_1	Ltk	1.0272
301038_1	Ubp1	192268_1	Gls2	0.959746
301038_1	Ubp1	114901_1	Argbp2	0.95176
301038_1	Ubp1	83689_1	Cd164	0.908
301038_1	Ubp1	679725_1	Ankhd1-Eif4ebp3	0.880955
301038_1	Ubp1	307540_1	Brunol4	0.775894
301038_1	Ubp1	84583_1	Rgs2	0.752767
301038_1	Ubp1	361215_1	Auh	0.724508
301038_1	Ubp1	501101_1	nod3l	0.723207
301038_1	Ubp1	79131_1	Fabp3	0.689385
301038_1	Ubp1	293939_1	Erlin1	0.670734
301038_1	Ubp1	171128_1	Gchfr	0.661658
301038_1	Ubp1	501546_1	Huwe1	0.660774
301038_1	Ubp1	364974_1	Rnaseh2a	0.64555
301038_1	Ubp1	361018_1	Fam107a	0.636796
301038_1	Ubp1	360702_2	Ttc3_2	0.587944
301038_1	Ubp1	291078_1	Prpf4b	0.571722
301038_1	Ubp1	304132_1	Rwdd2b	0.554652
301038_1	Ubp1	362472_1	RGD1307055	0.479352
301038_1	Ubp1	301382_1	Ercc5	0.454084
301038_1	Ubp1	690419_1	Zfp709l1	0.409709
301038_1	Ubp1	25289_1	Adcy6	0.390077
301038_1	Ubp1	691938_1	Fam124a	0.309281
301038_1	Ubp1	313138_1	Orc3l	0.237374
301038_1	Ubp1	361538_1	Prodh2	0.197192
301038_1	Ubp1	499691_1	Prpf38b	0.194854
301038_1	Ubp1	288031_1	Fam43a	0.183574
301038_1	Ubp1	294917_1	RGD1561817	0.165147
301038_1	Ubp1	499137_1	RGD1562094	0.155886
301038_1	Ubp1	688990_1	Trnp1	0.132891
301038_1	Ubp1	246074_1	Scd1	0.107841
301038_1	Ubp1	297432_1	Abtb1	0.0772821
301038_1	Ubp1	83615_1	Atp6ap1	0.0771636
312309_1	Znf775	312828_1	Etnk1	4.39447
312309_1	Znf775	363458_1	LOC363458	4.21872
312309_1	Znf775	29413_1	Adra1d	3.7469
312309_1	Znf775	687008_1	Pcca	3.21775
312309_1	Znf775	287637_1	Samd14	3.20566
312309_1	Znf775	498297_1	RGD1564833	2.9588
312309_1	Znf775	315259_1	Prickle1	2.94305
312309_1	Znf775	307428_1	Tnfaip8	2.80214
312309_1	Znf775	25305_1	Cort	2.65822
312309_1	Znf775	308976_1	Jmjd5	2.57027
312309_1	Znf775	499356_1	Blnk	2.52256
312309_1	Znf775	295238_1	Dap3	2.49157
312309_1	Znf775	498875_1	Alpk2	2.43541
312309_1	Znf775	686590_1	LOC686590	2.43538
312309_1	Znf775	498886_1	RGD1562987	2.32977
312309_1	Znf775	56777_1	Adam1a	2.233
312309_1	Znf775	116597_1	Opcml	2.15283
312309_1	Znf775	361368_1	Large	2.09623
312309_1	Znf775	293491_1	RGD1564579	2.00073
312309_1	Znf775	171101_1	Grp	1.98285
312309_1	Znf775	362240_1	RGD1563510	1.95562
312309_1	Znf775	24377_1	G6pd	1.83205
312309_1	Znf775	78956_1	Scn9a	1.63569
312309_1	Znf775	362129_1	Gtdc1	1.55492
312309_1	Znf775	498119_1	RGD1566036	1.52273
312309_1	Znf775	297332_1	Thnsl2	1.47438
312309_1	Znf775	362045_1	Map2k1ip1	1.43588
312309_1	Znf775	367160_1	Cpne4	1.43222
312309_1	Znf775	288109_1	Sidt1	1.39824
312309_1	Znf775	192203_1	Fap	1.39481
312309_1	Znf775	685076_1	Pgm2l1	1.35858
312309_1	Znf775	361226_1	Cd83	1.311
312309_1	Znf775	316369_1	Nck2	1.29455
312309_1	Znf775	292764_1	RGD1303117	1.2703
312309_1	Znf775	300128_1	Celsr1	1.25589
312309_1	Znf775	300756_1	Arih1	1.17672
312309_1	Znf775	310999_1	Plekhg5	1.14867
312309_1	Znf775	313878_1	Galnt14	1.10646
312309_1	Znf775	116600_1	Cacnb2	1.08449
312309_1	Znf775	83501_1	Cdh2	1.07652
312309_1	Znf775	679712_1	Myef2	1.02577
312309_1	Znf775	300963_1	cep63	0.993813
312309_1	Znf775	363151_1	Ccdc12	0.985644
312309_1	Znf775	361238_1	RGD1311307	0.944995
312309_1	Znf775	64314_1	Casp2	0.883574
312309_1	Znf775	25121_1	Pcsk2	0.865091
312309_1	Znf775	293156_1	Lrrc51	0.834111
312309_1	Znf775	94201_1	Cdk4	0.785042
312309_1	Znf775	619374_2	Jam2_2	0.77801
312309_1	Znf775	117087_1	Stim2	0.774033
312309_1	Znf775	81649_1	Mapk14	0.773499
312309_1	Znf775	56064_1	Nptn	0.677737
312309_1	Znf775	116676_1	Aldh1a2	0.630819
312309_1	Znf775	299850_1	Dctn2	0.566367
312309_1	Znf775	362790_1	RGD1308350	0.457861
312309_1	Znf775	316376_1	Inpp1	0.449774
312309_1	Znf775	298933_1	Rnaseh1	0.444011
312309_1	Znf775	245983_1	Il11ra1	0.433219
312309_1	Znf775	305865_1	Slc35f4	0.344315
312309_1	Znf775	305476_1	RGD1308775	0.309714
312309_1	Znf775	316531_1	Tuba4a	0.301396
312309_1	Znf775	290280_1	Xpo4	0.283057
312309_1	Znf775	502642_1	RGD1563348	0.210714
312309_1	Znf775	362944_1	Ppp1r16a	0.205546
312309_1	Znf775	291844_1	Setd6	0.191063
312309_1	Znf775	287199_1	Nudcd2	0.147742
312309_1	Znf775	291317_1	Rpp38	0.0678247
29647_1	Cask	54279_1	Cntn3	5.40763
29647_1	Cask	307075_1	Wdr37	4.83082
29647_1	Cask	309025_1	Tacc2	3.6053
29647_1	Cask	362750_1	Atl1	3.41175
29647_1	Cask	362683_1	Heatr5b	3.27524
29647_1	Cask	294429_1	Ranbp2	3.0987
29647_1	Cask	50664_1	Gnao1	3.00898
29647_1	Cask	361726_1	RGD1309216	2.93624
29647_1	Cask	25244_1	Bckdha	2.68203
29647_1	Cask	501083_1	Pdcd6ip	2.63313
29647_1	Cask	641521_1	Lrrc4	2.63222
29647_1	Cask	79463_1	Timm22	2.56203
29647_1	Cask	24675_1	Ppp3cb	2.39118
29647_1	Cask	25318_1	Fnta	2.36962
29647_1	Cask	362586_1	Trit1	2.36359
29647_1	Cask	292188_1	Rnf217	2.2689
29647_1	Cask	365345_1	Cyb5r2	2.25086
29647_1	Cask	290746_1	RGD1309765	2.22963
29647_1	Cask	65201_1	Clip1	2.19995
29647_1	Cask	291705_1	Iws1	2.17507
29647_1	Cask	84394_1	Dcx	2.15438
29647_1	Cask	302247_1	RGD1304704	2.12454
29647_1	Cask	308718_1	Pex7	2.07012
29647_1	Cask	367915_1	Rab9b	2.05064
29647_1	Cask	289521_1	Ankrd17	2.03933
29647_1	Cask	316775_2	Ankrd12_2	2.02363
29647_1	Cask	302987_1	RGD1565247	2.00372
29647_1	Cask	313553_1	RGD1306880	1.99303
29647_1	Cask	303393_1	Cox7b	1.97994
29647_1	Cask	679990_1	Pgm5	1.96398
29647_1	Cask	362240_1	RGD1563510	1.95562
29647_1	Cask	308053_1	RGD1307525	1.90603
29647_1	Cask	304580_1	Ssh1	1.8313
29647_1	Cask	246152_1	Wdr44	1.78601
29647_1	Cask	29628_1	Gria3	1.73557
29647_1	Cask	307075_2	Wdr37_2	1.65174
29647_1	Cask	311328_1	Fam82a2	1.61803
29647_1	Cask	115771_1	Usp2	1.57491
29647_1	Cask	81829_1	Mdh2	1.53675
29647_1	Cask	316034_1	Cnot10	1.53615
29647_1	Cask	84009_1	Kalrn	1.49204
29647_1	Cask	304218_1	Pds5b	1.46105
29647_1	Cask	362317_1	Krit1	1.45222
29647_1	Cask	363153_2	rCG_25854_2	1.4265
29647_1	Cask	117955_1	Slc4a7	1.39674
29647_1	Cask	683613_1	LOC683613	1.39093
29647_1	Cask	25306_1	Cpd	1.3792
29647_1	Cask	117260_1	Nudt1	1.37607
29647_1	Cask	296313_1	Myl9	1.33773
29647_1	Cask	317423_1	FAM120C	1.33717
29647_1	Cask	360992_1	Pnpt1	1.33525
29647_1	Cask	117521_1	Znf291	1.26512
29647_1	Cask	303073_1	Cyfip2	1.26045
29647_1	Cask	306548_1	Hook3	1.25224
29647_1	Cask	311911_1	Rabgap1	1.25186
29647_1	Cask	24957_1	Glul	1.24292
29647_1	Cask	300472_1	Vps26b	1.23912
29647_1	Cask	81657_1	Gabbr1	1.22392
29647_1	Cask	303356_1	Tmem98	1.21957
29647_1	Cask	303456_1	Utp18	1.19626
29647_1	Cask	641528_1	Dtnbp1	1.15971
29647_1	Cask	316616_1	RGD1305311	1.1386
29647_1	Cask	315097_1	Cyhr1	1.11213
29647_1	Cask	314028_1	Cbll1	1.10987
29647_1	Cask	313861_2	Eml4_2	1.10543
29647_1	Cask	81746_1	Pggt1b	1.08009
29647_1	Cask	500288_1	Thumpd3	1.05781
29647_1	Cask	313934_1	Itsn2	1.03422
29647_1	Cask	311337_1	Ltk	1.0272
29647_1	Cask	79011_2	Camkv_2	1.02049
29647_1	Cask	303630_1	Wipi1	1.01694
29647_1	Cask	116549_1	Csnk2a1	1.01566
29647_1	Cask	691431_1	LOC691431	1.00097
29647_1	Cask	306868_1	Muted	0.969104
29647_1	Cask	81674_1	Gtf2f2	0.968824
29647_1	Cask	24778_1	Slc2a1	0.963062
29647_1	Cask	171087_1	Brp44l	0.90738
29647_1	Cask	305452_1	RGD1309634	0.906516
29647_1	Cask	301068_1	Eif1b	0.656593
29647_1	Cask	499506_1	Ankrd34b	0.653669
29647_1	Cask	680080_1	Tomm5	0.637211
29647_1	Cask	287554_1	RGD1306595	0.636943
29647_1	Cask	308968_1	Rbbp6	0.605531
29647_1	Cask	25102_1	Chrna5	0.560665
29647_1	Cask	309016_1	Brwd2	0.553215
29647_1	Cask	300129_1	Cerk	0.499299
29647_1	Cask	29454_1	Gdf11	0.483437
29647_1	Cask	297570_1	Pex26	0.474171
29647_1	Cask	287595_1	Dhx40	0.382049
29647_1	Cask	363016_1	RGD1309534	0.379796
29647_1	Cask	360602_1	Luc7l3	0.358643
29647_1	Cask	288269_1	RGD1306954	0.355835
29647_1	Cask	303637_1	Abca8	0.333179
29647_1	Cask	619574_1	LOC619574	0.257473
29647_1	Cask	290947_1	Mtrr	0.255541
29647_1	Cask	296136_1	Nphp1	0.254427
29647_1	Cask	60418_1	Gde1	0.250722
29647_1	Cask	310362_1	RGD1305938	0.22015
29647_1	Cask	25269_1	Pvalb	0.21607
29647_1	Cask	316098_1	Exosc7	0.180475
29647_1	Cask	60373_1	Nop58	0.175807
29647_1	Cask	499137_1	RGD1562094	0.155886
29647_1	Cask	29145_1	Ctxn1	0.149169
29647_1	Cask	305268_1	Uba6	0.129401
29647_1	Cask	302396_1	RGD1561931	0.106066
29647_1	Cask	246232_1	Uxs1	0.0349312
301076_1	Zfp445	54279_1	Cntn3	5.40763
301076_1	Zfp445	25547_1	St8sia3	4.78407
301076_1	Zfp445	24922_1	Gabrb3	3.47453
301076_1	Zfp445	295625_2	Pkp4_2	3.44447
301076_1	Zfp445	362750_1	Atl1	3.41175
301076_1	Zfp445	362683_1	Heatr5b	3.27524
301076_1	Zfp445	499094_1	Zfp61	3.14891
301076_1	Zfp445	84685_1	Ppp1r9a	3.10878
301076_1	Zfp445	362535_1	RGD1308059	3.08532
301076_1	Zfp445	309912_1	Rtn4ip1	3.04278
301076_1	Zfp445	361165_1	RGD1560755	3.02719
301076_1	Zfp445	79249_1	Abi1	3.02062
301076_1	Zfp445	50664_1	Gnao1	3.00898
301076_1	Zfp445	50993_1	Rab10	2.91377
301076_1	Zfp445	63885_1	Pde10a	2.72765
301076_1	Zfp445	292306_1	Rnaset2	2.71162
301076_1	Zfp445	315903_1	RGD1307882	2.68667
301076_1	Zfp445	25550_1	Slc1a1	2.59376
301076_1	Zfp445	24245_1	Camk2b	2.23509
301076_1	Zfp445	29190_1	Pdyn	2.20796
301076_1	Zfp445	681023_1	Qsox2	2.17407
301076_1	Zfp445	287125_1	Nubp2	2.13452
301076_1	Zfp445	310785_1	Wdr47	2.09033
301076_1	Zfp445	65180_1	Kcnd2	2.07789
301076_1	Zfp445	500420_1	LOC500420	2.05478
301076_1	Zfp445	681021_1	Paqr6	2.04232
301076_1	Zfp445	316775_2	Ankrd12_2	2.02363
301076_1	Zfp445	84486_1	Sf3b1	2.00803
301076_1	Zfp445	317580_1	Rab33a	1.99132
301076_1	Zfp445	313200_1	Hsdl2	1.967
301076_1	Zfp445	316023_1	Dclk3	1.96171
301076_1	Zfp445	94197_1	Rab14	1.93193
301076_1	Zfp445	287173_1	Bod1	1.90929
301076_1	Zfp445	252854_1	Slc5a11	1.85908
301076_1	Zfp445	364983_1	Rnf150	1.85508
301076_1	Zfp445	24520_1	Kcna1	1.81945
301076_1	Zfp445	290912_1	RGD1310061	1.81725
301076_1	Zfp445	362087_1	Ubac1	1.78388
301076_1	Zfp445	24484_1	Igfbp3	1.7833
301076_1	Zfp445	309629_1	Pfdn6	1.74375
301076_1	Zfp445	64124_1	Eltd1	1.74129
301076_1	Zfp445	298914_1	Itgb1bp1	1.74026
301076_1	Zfp445	286761_1	Vcpip1	1.73912
301076_1	Zfp445	246153_1	Kcnc2	1.71132
301076_1	Zfp445	114765_1	Wbp4	1.69554
301076_1	Zfp445	309650_1	Cpne5	1.68337
301076_1	Zfp445	300836_1	RGD1310552	1.67044
301076_1	Zfp445	24419_1	Grm6	1.64737
301076_1	Zfp445	498805_1	Thnsl1	1.62385
301076_1	Zfp445	367763_1	Tmem164	1.61594
301076_1	Zfp445	363127_1	Dnajc13	1.61421
301076_1	Zfp445	297433_1	Podxl2	1.61384
301076_1	Zfp445	81816_1	Ube2b	1.60767
301076_1	Zfp445	361601_1	Fam108c1	1.57908
301076_1	Zfp445	307553_1	Nol4	1.57509
301076_1	Zfp445	116508_1	Nrxn3	1.56841
301076_1	Zfp445	26955_1	Mllt4	1.56067
301076_1	Zfp445	65142_1	Arl2	1.54026
301076_1	Zfp445	192207_1	Ubxn11	1.53558
301076_1	Zfp445	362344_1	Ndufb2	1.53187
301076_1	Zfp445	309957_1	Mef2a	1.52689
301076_1	Zfp445	311024_1	Kif5c	1.52518
301076_1	Zfp445	287178_1	Ubtd2	1.52403
301076_1	Zfp445	362783_1	Eml1	1.50519
301076_1	Zfp445	54293_1	Rgs3	1.44591
301076_1	Zfp445	64473_1	Bpnt1	1.40953
301076_1	Zfp445	64301_1	Smn1	1.35675
301076_1	Zfp445	299147_1	Ppp2r5e	1.33131
301076_1	Zfp445	303332_1	Tmem199	1.32196
301076_1	Zfp445	29528_1	Vamp3	1.31949
301076_1	Zfp445	301432_1	Ppil3	1.29353
301076_1	Zfp445	313774_1	Fam132a	1.27761
301076_1	Zfp445	362132_1	Epc2	1.26138
301076_1	Zfp445	362316_1	Pftk1	1.25089
301076_1	Zfp445	315771_1	Herc1	1.24362
301076_1	Zfp445	311287_1	Ano3	1.23574
301076_1	Zfp445	302920_1	A2bp1	1.2211
301076_1	Zfp445	83825_1	Dclk1	1.20585
301076_1	Zfp445	24446_1	Hgf	1.19917
301076_1	Zfp445	305830_1	Fbxo34	1.18231
301076_1	Zfp445	362353_1	RGD1565474	1.1308
301076_1	Zfp445	25252_1	Dlg1	1.09899
301076_1	Zfp445	500717_2	RGD1566401_2	1.09001
301076_1	Zfp445	29481_1	Rgs9	1.06896
301076_1	Zfp445	29627_1	Gria2	1.05755
301076_1	Zfp445	363443_1	Ndp	1.04933
301076_1	Zfp445	25374_1	Alad	1.04633
301076_1	Zfp445	171092_2	G3bp1_2	1.04253
301076_1	Zfp445	361663_1	Lhpp	1.04239
301076_1	Zfp445	499883_1	Gabpb1	1.01989
301076_1	Zfp445	308282_1	Shprh	1.0072
301076_1	Zfp445	299203_1	Acyp1	1.00312
301076_1	Zfp445	306129_1	Fbxl3	0.990257
301076_1	Zfp445	293632_1	RGD1563319	0.963982
301076_1	Zfp445	296284_1	Kif3b	0.939252
301076_1	Zfp445	363858_1	Trappc5	0.93654
301076_1	Zfp445	680133_1	LOC680133	0.913874
301076_1	Zfp445	25469_1	Kcna4	0.913529
301076_1	Zfp445	679725_1	Ankhd1-Eif4ebp3	0.880955
301076_1	Zfp445	29138_1	Bsn	0.792598
301076_1	Zfp445	687295_1	LOC687295	0.779907
301076_1	Zfp445	300719_1	Cib2	0.779002
301076_1	Zfp445	140923_1	Bnip3l	0.77455
301076_1	Zfp445	498356_1	Shisa3	0.764319
301076_1	Zfp445	289392_1	Plxna2	0.761612
301076_1	Zfp445	114095_1	Stxbp3	0.758993
301076_1	Zfp445	498183_1	Mapkapk5	0.754847
301076_1	Zfp445	361313_1	Rell2	0.745438
301076_1	Zfp445	361215_1	Auh	0.724508
301076_1	Zfp445	60421_1	Prmt1	0.671967
301076_1	Zfp445	360683_1	Tbcd	0.576649
301076_1	Zfp445	29237_1	Penk	0.566542
301076_1	Zfp445	25102_1	Chrna5	0.560665
301076_1	Zfp445	317232_1	Magee1	0.558362
301076_1	Zfp445	361224_1	RGD1306058	0.527282
301076_1	Zfp445	310097_1	Snx18	0.517977
301076_1	Zfp445	362860_1	Appl2	0.509916
301076_1	Zfp445	299159_1	Atp6v1d	0.499684
301076_1	Zfp445	306722_1	Dapk1	0.495035
301076_1	Zfp445	54248_1	Dgkb	0.48503
301076_1	Zfp445	50690_1	Slc6a8	0.48176
301076_1	Zfp445	304569_1	Ep400	0.479744
301076_1	Zfp445	114027_1	Dao	0.459846
301076_1	Zfp445	498529_1	Fam123a	0.441698
301076_1	Zfp445	300036_1	Tsta3	0.424878
301076_1	Zfp445	362031_1	Alg14	0.401358
301076_1	Zfp445	312560_1	Xpc	0.400616
301076_1	Zfp445	24825_1	Tf	0.398056
301076_1	Zfp445	282844_1	Rffl	0.395861
301076_1	Zfp445	353118_1	MAST1	0.395198
301076_1	Zfp445	308918_1	Ppfibp2	0.376215
301076_1	Zfp445	310672_1	Tars2	0.370462
301076_1	Zfp445	24439_1	Hagh	0.36478
301076_1	Zfp445	360594_1	Mrps23	0.349165
301076_1	Zfp445	304914_1	Rabgap1l	0.301604
301076_1	Zfp445	685001_1	LOC685001	0.289834
301076_1	Zfp445	300516_1	Tmem218	0.28263
301076_1	Zfp445	691149_1	Capza1	0.273151
301076_1	Zfp445	252881_1	Exoc3	0.271536
301076_1	Zfp445	298771_1	Prepl	0.265995
301076_1	Zfp445	313874_1	Rasgrp3	0.255758
301076_1	Zfp445	362169_1	Alkbh3	0.242896
301076_1	Zfp445	500364_2	Sspn_2	0.217995
301076_1	Zfp445	681708_1	LOC681708	0.214171
301076_1	Zfp445	304884_1	Tor3a	0.187811
301076_1	Zfp445	78958_1	Bcam	0.173897
301076_1	Zfp445	305177_1	Enoph1	0.168154
301076_1	Zfp445	81784_1	Ssr3	0.159084
301076_1	Zfp445	686179_1	Ttc39c	0.157259
301076_1	Zfp445	290270_1	Mphosph8	0.138678
301076_1	Zfp445	293155_1	RGD1311634	0.117744
301076_1	Zfp445	29436_1	Tfpi	0.113269
301076_1	Zfp445	294335_1	Susd2	0.107821
301076_1	Zfp445	301351_1	RGD1310819	0.0786991
301076_1	Zfp445	171352_1	Cyp3a9	0.0585431
301076_1	Zfp445	24398_1	Gls	0.0583777
301076_1	Zfp445	192348_1	Fnbp1	0.0251357
301076_1	Zfp445	295053_1	Spg20	0.0229808
301076_1	Zfp445	309362_1	Dnmbp	0.000886517
246284_2	Atrx_2	290224_1	Fam158a	4.29226
246284_2	Atrx_2	298916_1	Cpsf3	2.76657
246284_2	Atrx_2	641521_1	Lrrc4	2.63222
246284_2	Atrx_2	63880_1	Dnajc3	2.60176
246284_2	Atrx_2	114555_1	Casp4	2.57057
246284_2	Atrx_2	140693_1	Plcd4	2.57012
246284_2	Atrx_2	307206_1	Neto1	2.53696
246284_2	Atrx_2	685374_1	Ankrd13c	2.48469
246284_2	Atrx_2	24675_1	Ppp3cb	2.39118
246284_2	Atrx_2	364190_1	Rasl10a	2.38069
246284_2	Atrx_2	25318_1	Fnta	2.36962
246284_2	Atrx_2	310653_1	mrpl9	2.3384
246284_2	Atrx_2	498886_1	RGD1562987	2.32977
246284_2	Atrx_2	365345_1	Cyb5r2	2.25086
246284_2	Atrx_2	29546_1	Homer1	2.23688
246284_2	Atrx_2	314330_1	RGD1309492	2.23461
246284_2	Atrx_2	29190_1	Pdyn	2.20796
246284_2	Atrx_2	304579_1	Usp30	2.2027
246284_2	Atrx_2	84384_1	Fxc1	2.196
246284_2	Atrx_2	364405_1	Scara3	2.11748
246284_2	Atrx_2	81513_1	Lig1	2.08811
246284_2	Atrx_2	360947_1	Pacrgl	2.08063
246284_2	Atrx_2	305586_1	Papolg	2.0158
246284_2	Atrx_2	362950_1	Rbm9	1.92613
246284_2	Atrx_2	363098_1	Ccpg1	1.91382
246284_2	Atrx_2	360502_1	Itfg3	1.90672
246284_2	Atrx_2	294088_1	Pank1	1.87046
246284_2	Atrx_2	316021_2	Epm2aip1_2	1.81007
246284_2	Atrx_2	24851_1	Tpm1	1.73401
246284_2	Atrx_2	303922_1	RGD1359380	1.68036
246284_2	Atrx_2	306141_1	Spry2	1.64169
246284_2	Atrx_2	25405_1	Ccng1	1.56707
246284_2	Atrx_2	312947_1	Tgs1	1.56079
246284_2	Atrx_2	252963_1	Il13ra1	1.5242
246284_2	Atrx_2	84009_1	Kalrn	1.49204
246284_2	Atrx_2	363236_1	Fam117b	1.47636
246284_2	Atrx_2	311061_1	Itgb6	1.444
246284_2	Atrx_2	84599_1	Tmed10	1.44317
246284_2	Atrx_2	311114_1	Klhl23	1.43428
246284_2	Atrx_2	299811_1	Cpsf6	1.42659
246284_2	Atrx_2	56785_1	Garnl1	1.40687
246284_2	Atrx_2	304470_1	Sbno1	1.38932
246284_2	Atrx_2	64469_1	Slc30a4	1.36245
246284_2	Atrx_2	305714_1	Thoc7	1.36025
246284_2	Atrx_2	170551_1	Slc5a6	1.35927
246284_2	Atrx_2	317423_1	FAM120C	1.33717
246284_2	Atrx_2	360843_1	Etnk2	1.33711
246284_2	Atrx_2	361941_1	RGD1359508	1.3247
246284_2	Atrx_2	361137_1	Tmem192	1.32149
246284_2	Atrx_2	292788_1	Psenen	1.28772
246284_2	Atrx_2	302965_1	Tnfrsf12a	1.27481
246284_2	Atrx_2	29748_1	Ppp3r1	1.2387
246284_2	Atrx_2	311287_1	Ano3	1.23574
246284_2	Atrx_2	311642_1	Sulf2	1.23281
246284_2	Atrx_2	681849_1	LOC681849	1.21803
246284_2	Atrx_2	83825_1	Dclk1	1.20585
246284_2	Atrx_2	363989_1	Phlda3	1.19854
246284_2	Atrx_2	301011_1	Uqcrc1	1.19765
246284_2	Atrx_2	313438_1	Dock11	1.15975
246284_2	Atrx_2	312664_1	Rasgef1a	1.15532
246284_2	Atrx_2	291709_2	Slc25a46_2	1.14399
246284_2	Atrx_2	83720_1	Fat1	1.14276
246284_2	Atrx_2	58965_1	Ramp1	1.13667
246284_2	Atrx_2	291966_1	Tppp3	1.06734
246284_2	Atrx_2	50671_1	Fasn	1.06363
246284_2	Atrx_2	288621_1	Mrps17	1.06274
246284_2	Atrx_2	500000_1	Cldn12	1.02847
246284_2	Atrx_2	360888_1	LOC360888	1.01555
246284_2	Atrx_2	29264_1	Clip2	1.00892
246284_2	Atrx_2	691431_1	LOC691431	1.00097
246284_2	Atrx_2	294674_2	Enc1_2	0.972652
246284_2	Atrx_2	288233_1	Wrb	0.957866
246284_2	Atrx_2	83689_1	Cd164	0.908
246284_2	Atrx_2	293852_1	Bcap31	0.902532
246284_2	Atrx_2	64442_1	St3gal2	0.89117
246284_2	Atrx_2	360738_1	RGD1310348	0.824012
246284_2	Atrx_2	296370_1	Ctsa	0.77947
246284_2	Atrx_2	291713_1	Rit2	0.758246
246284_2	Atrx_2	66030_1	Synpr	0.752229
246284_2	Atrx_2	308909_1	Smpd1	0.74587
246284_2	Atrx_2	293939_1	Erlin1	0.670734
246284_2	Atrx_2	294288_1	Cuta	0.661314
246284_2	Atrx_2	295243_1	Krtcap2	0.657534
246284_2	Atrx_2	361815_1	Rnf8	0.633369
246284_2	Atrx_2	363074_1	RGD1309779	0.616331
246284_2	Atrx_2	361233_1	Ssr1	0.599316
246284_2	Atrx_2	29213_1	Tubb4	0.549846
246284_2	Atrx_2	361796_1	Bat5	0.529689
246284_2	Atrx_2	246258_1	Slc45a1	0.529539
246284_2	Atrx_2	25614_1	Ptk2	0.439347
246284_2	Atrx_2	363464_1	Piga	0.412051
246284_2	Atrx_2	353118_1	MAST1	0.395198
246284_2	Atrx_2	366693_1	Rbm25	0.391435
246284_2	Atrx_2	362818_1	Silv	0.384633
246284_2	Atrx_2	652956_1	LOC652956	0.288187
246284_2	Atrx_2	307492_1	Hars	0.256732
246284_2	Atrx_2	361859_1	Cdc40	0.128041
246284_2	Atrx_2	309338_1	Cstf2t	0.119548
246284_2	Atrx_2	361084_1	Lmo7	0.0862586
246284_2	Atrx_2	619573_1	Fam104a	0.0771075
246284_2	Atrx_2	315707_1	Csk	0.0450401
246284_2	Atrx_2	84030_1	Chn1	0.0296726
302822_1	Igsf1	302378_1	Lpar4	7.40198
302822_1	Igsf1	25566_1	Tmod1	3.16184
302822_1	Igsf1	29602_1	Ptgfrn	2.60025
302822_1	Igsf1	291978_1	Dus2l	2.46734
302822_1	Igsf1	29480_1	Rgs4	2.45221
302822_1	Igsf1	499558_1	2014-03-11	2.38324
302822_1	Igsf1	25318_1	Fnta	2.36962
302822_1	Igsf1	691995_1	LOC691995	2.31441
302822_1	Igsf1	498416_1	Grb10	2.30288
302822_1	Igsf1	307251_1	Rnf165	2.28707
302822_1	Igsf1	29546_1	Homer1	2.23688
302822_1	Igsf1	691335_2	Sept6_2	2.22994
302822_1	Igsf1	50677_1	Ptpro	2.20916
302822_1	Igsf1	685332_1	Rpp30	2.20173
302822_1	Igsf1	305886_1	Slc22a17	2.17836
302822_1	Igsf1	117279_1	Cflar	2.05958
302822_1	Igsf1	367915_1	Rab9b	2.05064
302822_1	Igsf1	25023_2	Prkcb_2	2.04048
302822_1	Igsf1	680130_1	Timp4	2.01328
302822_1	Igsf1	408243_1	Ece2	1.92328
302822_1	Igsf1	24896_1	Gnas	1.88164
302822_1	Igsf1	83722_1	Plk2	1.8598
302822_1	Igsf1	24875_1	Vipr1	1.85922
302822_1	Igsf1	64559_1	Slc22a23	1.8278
302822_1	Igsf1	78963_1	Apaf1	1.82171
302822_1	Igsf1	116653_1	Cap2	1.7368
302822_1	Igsf1	24851_1	Tpm1	1.73401
302822_1	Igsf1	312135_1	Tmem168	1.71672
302822_1	Igsf1	306165_1	Gpr180	1.70783
302822_1	Igsf1	79563_1	Grpel1	1.70464
302822_1	Igsf1	367252_1	Mgat4a	1.6482
302822_1	Igsf1	116561_1	Cltb	1.64304
302822_1	Igsf1	688310_1	LOC688310	1.63395
302822_1	Igsf1	362799_1	Rapgef5	1.63264
302822_1	Igsf1	59322_1	Cnksr2	1.62403
302822_1	Igsf1	313445_1	Klhl13	1.61603
302822_1	Igsf1	85260_1	Entpd6	1.5939
302822_1	Igsf1	307514_1	Epb4.1l4a	1.53657
302822_1	Igsf1	295283_1	Ankrd34a	1.53146
302822_1	Igsf1	171358_1	Camk1g	1.52967
302822_1	Igsf1	287847_1	RGD1560070	1.52554
302822_1	Igsf1	85241_1	Pola1	1.52164
302822_1	Igsf1	117059_1	Calb2	1.52093
302822_1	Igsf1	363091_1	Gcom1	1.49684
302822_1	Igsf1	361089_1	Ndfip2	1.48592
302822_1	Igsf1	60427_1	Kitlg	1.47959
302822_1	Igsf1	56820_1	Ramp3	1.47676
302822_1	Igsf1	192349_1	Caly	1.38818
302822_1	Igsf1	292995_1	Tm2d3	1.36569
302822_1	Igsf1	64636_1	Ntsr2	1.29869
302822_1	Igsf1	500578_1	Tmem51	1.29649
302822_1	Igsf1	59317_1	Epb4.1l1	1.27987
302822_1	Igsf1	305922_1	Lats2	1.26578
302822_1	Igsf1	303073_1	Cyfip2	1.26045
302822_1	Igsf1	317486_1	RGD1565844	1.24463
302822_1	Igsf1	25399_1	Cacna2d1	1.2427
302822_1	Igsf1	311642_1	Sulf2	1.23281
302822_1	Igsf1	171350_1	Pabpc1	1.22896
302822_1	Igsf1	303356_1	Tmem98	1.21957
302822_1	Igsf1	681849_1	LOC681849	1.21803
302822_1	Igsf1	83825_1	Dclk1	1.20585
302822_1	Igsf1	683034_1	LOC683034	1.20004
302822_1	Igsf1	500954_1	Ubl5	1.16631
302822_1	Igsf1	29191_1	Tac2	1.15674
302822_1	Igsf1	312664_1	Rasgef1a	1.15532
302822_1	Igsf1	313598_1	Zmym4	1.11988
302822_1	Igsf1	363254_1	Atg9a	1.08378
302822_1	Igsf1	60336_1	Arpp19	0.975793
302822_1	Igsf1	24684_1	Prlr	0.951807
302822_1	Igsf1	309969_1	Ap3b1	0.949811
302822_1	Igsf1	295378_1	Vav3	0.949778
302822_1	Igsf1	296787_1	Sema3c	0.908321
302822_1	Igsf1	25121_1	Pcsk2	0.865091
302822_1	Igsf1	499977_1	Lhfpl3	0.760281
302822_1	Igsf1	84383_1	Timm8a1	0.655519
302822_1	Igsf1	500040_1	Tes	0.652394
302822_1	Igsf1	307524_1	Wdr33	0.61663
302822_1	Igsf1	363074_1	RGD1309779	0.616331
302822_1	Igsf1	315170_1	Poldip3	0.596524
302822_1	Igsf1	300035_1	Pycrl	0.525784
302822_1	Igsf1	83535_1	Kcnj11	0.518957
302822_1	Igsf1	304336_1	RGD1566386	0.489666
302822_1	Igsf1	474154_1	Rbm4b	0.462297
302822_1	Igsf1	313969_1	Fam84a	0.440913
302822_1	Igsf1	291733_1	Slc39a6	0.414705
302822_1	Igsf1	690163_1	Oxct1	0.337117
302822_1	Igsf1	170821_1	Atxn10	0.336575
302822_1	Igsf1	83583_1	Rabac1	0.319743
302822_1	Igsf1	297459_1	Mrps25	0.266408
302822_1	Igsf1	140674_1	Gabrg1	0.26438
302822_1	Igsf1	308958_1	Cdr2	0.233691
302822_1	Igsf1	25584_1	F3	0.214959
302822_1	Igsf1	361736_1	Patl1	0.201408
302822_1	Igsf1	24242_1	Calm1	0.111499
302822_1	Igsf1	302975_1	Syngr3	0.0872094
302822_1	Igsf1	313610_1	Extl1	0.0791942
302822_1	Igsf1	301351_1	RGD1310819	0.0786991
302822_1	Igsf1	83615_1	Atp6ap1	0.0771636
302822_1	Igsf1	59312_1	Shank3	0.0519489
302822_1	Igsf1	116563_1	Ap2m1	0.0500313
302822_1	Igsf1	29663_1	Ap1b1	0.0454188
84382_1	Tcf4	360569_1	RGD1309077	3.53502
84382_1	Tcf4	312678_2	Jarid1a_2	3.16793
84382_1	Tcf4	315259_1	Prickle1	2.94305
84382_1	Tcf4	498256_1	Ier5	2.91257
84382_1	Tcf4	24949_1	Syn1	2.75305
84382_1	Tcf4	60391_1	Nrxn1	2.66908
84382_1	Tcf4	25305_1	Cort	2.65822
84382_1	Tcf4	291670_1	Cxxc5	2.61107
84382_1	Tcf4	293947_1	Arhgap18	2.57504
84382_1	Tcf4	79463_1	Timm22	2.56203
84382_1	Tcf4	363781_2	Plcxd2_2	2.52272
84382_1	Tcf4	29179_1	Syn2	2.48738
84382_1	Tcf4	315691_1	Lingo1	2.37103
84382_1	Tcf4	29131_1	Cartpt	2.20775
84382_1	Tcf4	116597_1	Opcml	2.15283
84382_1	Tcf4	309255_1	Mtmr10	2.06447
84382_1	Tcf4	360916_1	RGD1306105	2.05122
84382_1	Tcf4	367915_1	Rab9b	2.05064
84382_1	Tcf4	311502_1	RGD1307071	2.039
84382_1	Tcf4	304862_1	Tpr	1.9865
84382_1	Tcf4	84404_1	Sip1	1.86936
84382_1	Tcf4	314641_1	Pip5k1c	1.81926
84382_1	Tcf4	25495_1	Nog	1.79204
84382_1	Tcf4	361201_1	RGD1311345	1.79143
84382_1	Tcf4	287456_1	Med11	1.78993
84382_1	Tcf4	116638_1	Slc17a7	1.77715
84382_1	Tcf4	287979_1	Parl	1.76977
84382_1	Tcf4	294019_1	Calhm2	1.76642
84382_1	Tcf4	24877_1	Vsnl1	1.74201
84382_1	Tcf4	360480_1	RGD1310686	1.73208
84382_1	Tcf4	361612_1	P4ha3	1.72831
84382_1	Tcf4	307657_1	Ogfod1	1.71942
84382_1	Tcf4	25253_1	Dpp4	1.6985
84382_1	Tcf4	60326_1	Kcnv1	1.69504
84382_1	Tcf4	497961_1	Nlk	1.69239
84382_1	Tcf4	364052_1	Pea15a	1.69148
84382_1	Tcf4	302671_1	Ap1s2	1.67645
84382_1	Tcf4	293024_1	Akap13	1.67074
84382_1	Tcf4	362911_1	Mal2	1.65599
84382_1	Tcf4	266764_1	Tbkbp1	1.65117
84382_1	Tcf4	691770_1	LOC691770	1.63529
84382_1	Tcf4	361149_1	Ankrd37	1.55568
84382_1	Tcf4	29614_1	Psme2	1.54278
84382_1	Tcf4	300652_1	Sorl1	1.53223
84382_1	Tcf4	688168_1	LOC688168	1.52499
84382_1	Tcf4	307992_1	Atrnl1	1.49418
84382_1	Tcf4	171438_1	Crtac1	1.46805
84382_1	Tcf4	298584_1	Capzb	1.45478
84382_1	Tcf4	613226_1	Slc6a17	1.45071
84382_1	Tcf4	311061_1	Itgb6	1.444
84382_1	Tcf4	83633_1	Gabbr2	1.4103
84382_1	Tcf4	361795_1	Ltb	1.40159
84382_1	Tcf4	288109_1	Sidt1	1.39824
84382_1	Tcf4	315789_1	Fam81a	1.3773
84382_1	Tcf4	296315_1	RGD1307752	1.35075
84382_1	Tcf4	290315_1	Tdh	1.3476
84382_1	Tcf4	361239_1	Bphl	1.34058
84382_1	Tcf4	24611_1	Gnal	1.33946
84382_1	Tcf4	303298_1	Garnl4	1.30565
84382_1	Tcf4	362316_1	Pftk1	1.25089
84382_1	Tcf4	25399_1	Cacna2d1	1.2427
84382_1	Tcf4	500393_1	RGD1561849	1.17264
84382_1	Tcf4	288626_1	Mmp17	1.16983
84382_1	Tcf4	266780_1	Rimbp2	1.15975
84382_1	Tcf4	310999_1	Plekhg5	1.14867
84382_1	Tcf4	293343_1	Fam160a2	1.14249
84382_1	Tcf4	24415_1	Grm2	1.1314
84382_1	Tcf4	25743_1	Kcnj6	1.07505
84382_1	Tcf4	84551_1	Slc7a8	1.07491
84382_1	Tcf4	361774_1	Fam160b1	1.07049
84382_1	Tcf4	24642_1	Pgam1	1.05075
84382_1	Tcf4	313837_1	RGD1562284	1.03519
84382_1	Tcf4	364878_1	2014-03-03	1.01873
84382_1	Tcf4	298019_1	Ctnnal1	0.980609
84382_1	Tcf4	362481_1	Tox	0.964452
84382_1	Tcf4	50559_1	Acot1	0.925886
84382_1	Tcf4	362691_1	Tmem178	0.906409
84382_1	Tcf4	60670_1	Fut4	0.90542
84382_1	Tcf4	266735_1	Gpr64	0.889118
84382_1	Tcf4	140607_1	Pip4k2c	0.839512
84382_1	Tcf4	29138_1	Bsn	0.792598
84382_1	Tcf4	306404_1	Spock3	0.771342
84382_1	Tcf4	295037_1	Mgst2	0.711482
84382_1	Tcf4	502020_1	Lrch1	0.651861
84382_1	Tcf4	295252_1	Ube2q1	0.62269
84382_1	Tcf4	500118_1	LOC500118	0.619487
84382_1	Tcf4	501630_1	Mum1l1	0.601123
84382_1	Tcf4	309673_1	Rrp1b	0.537241
84382_1	Tcf4	309858_1	Sec63	0.493588
84382_1	Tcf4	499088_1	RGD1563892	0.461308
84382_1	Tcf4	266975_1	Sars	0.447795
84382_1	Tcf4	64627_1	Hist1h4b	0.437685
84382_1	Tcf4	84357_1	Sh3kbp1	0.393603
84382_1	Tcf4	294774_1	Ttc33	0.307548
84382_1	Tcf4	362778_1	RGD1308470	0.248112
84382_1	Tcf4	140694_1	Dnm1	0.239611
84382_1	Tcf4	308958_1	Cdr2	0.233691
84382_1	Tcf4	81526_1	Nov	0.220954
84382_1	Tcf4	316767_1	Ddx11	0.163497
84382_1	Tcf4	684258_1	LOC684258	0.0993376
84382_1	Tcf4	81754_1	Rab1	0.0969445
84581_1	Hdac6	50693_1	Itih3	4.44478
84581_1	Hdac6	302421_1	Gdpd2	3.76626
84581_1	Hdac6	299012_1	Arhgap5	3.6678
84581_1	Hdac6	310005_1	Aggf1	3.32939
84581_1	Hdac6	84685_1	Ppp1r9a	3.10878
84581_1	Hdac6	79249_1	Abi1	3.02062
84581_1	Hdac6	50664_1	Gnao1	3.00898
84581_1	Hdac6	24416_1	Grm3	2.8951
84581_1	Hdac6	293484_1	Eif3c	2.85447
84581_1	Hdac6	360983_1	Hspc159	2.84166
84581_1	Hdac6	116641_1	Lgals8	2.81877
84581_1	Hdac6	116679_1	Cgrrf1	2.75558
84581_1	Hdac6	63885_1	Pde10a	2.72765
84581_1	Hdac6	29179_1	Syn2	2.48738
84581_1	Hdac6	312381_1	Ppm1k	2.36991
84581_1	Hdac6	29645_1	Ptprj	2.35632
84581_1	Hdac6	303754_1	Rab40b	2.31246
84581_1	Hdac6	29190_1	Pdyn	2.20796
84581_1	Hdac6	314743_1	Pctk2	2.20213
84581_1	Hdac6	113927_1	Csnk1a1	2.18937
84581_1	Hdac6	363005_1	Pcbp2	2.00374
84581_1	Hdac6	94197_1	Rab14	1.93193
84581_1	Hdac6	63938_1	Hibadh	1.91731
84581_1	Hdac6	310376_1	RGD1308116	1.88078
84581_1	Hdac6	364983_1	Rnf150	1.85508
84581_1	Hdac6	308067_1	Brd9	1.84298
84581_1	Hdac6	304893_1	Rasal2	1.82966
84581_1	Hdac6	282584_1	Mtmr9	1.76287
84581_1	Hdac6	315969_1	Topbp1	1.75637
84581_1	Hdac6	289457_1	Klhl8	1.71731
84581_1	Hdac6	89828_1	Chl1	1.66377
84581_1	Hdac6	314432_1	Uba1	1.64945
84581_1	Hdac6	498130_1	Stard13	1.63861
84581_1	Hdac6	78956_1	Scn9a	1.63569
84581_1	Hdac6	59322_1	Cnksr2	1.62403
84581_1	Hdac6	367763_1	Tmem164	1.61594
84581_1	Hdac6	25232_1	Tyro3	1.59212
84581_1	Hdac6	306825_1	Mylip	1.56566
84581_1	Hdac6	367562_1	Gaa	1.55492
84581_1	Hdac6	116599_1	Blvra	1.54784
84581_1	Hdac6	25165_1	Zfp386	1.51821
84581_1	Hdac6	363091_1	Gcom1	1.49684
84581_1	Hdac6	25202_1	Gucy1b3	1.48423
84581_1	Hdac6	60427_1	Kitlg	1.47959
84581_1	Hdac6	501560_1	Rps6ka3	1.47025
84581_1	Hdac6	362235_1	RGD1310753	1.44667
84581_1	Hdac6	25017_1	Myo5a	1.43137
84581_1	Hdac6	361239_1	Bphl	1.34058
84581_1	Hdac6	310519_1	Slitrk3	1.3063
84581_1	Hdac6	315463_1	RGD1309188	1.24686
84581_1	Hdac6	25399_1	Cacna2d1	1.2427
84581_1	Hdac6	311287_1	Ano3	1.23574
84581_1	Hdac6	24791_1	Sparc	1.22983
84581_1	Hdac6	117240_1	Heph	1.22076
84581_1	Hdac6	500616_1	Socs5	1.19531
84581_1	Hdac6	310803_1	Extl2	1.19463
84581_1	Hdac6	24552_1	Me1	1.14822
84581_1	Hdac6	305614_1	Sptbn1	1.12499
84581_1	Hdac6	171092_2	G3bp1_2	1.04253
84581_1	Hdac6	286927_1	Stk16	1.02257
84581_1	Hdac6	140734_1	Dynll2	1.01838
84581_1	Hdac6	116549_1	Csnk2a1	1.01566
84581_1	Hdac6	315121_1	Cdc42ep1	0.977813
84581_1	Hdac6	304017_1	Tomm70a	0.936669
84581_1	Hdac6	292401_1	Smoc2	0.917257
84581_1	Hdac6	116839_1	Rims2	0.88403
84581_1	Hdac6	81824_1	Arpc1a	0.851482
84581_1	Hdac6	689560_1	Ryr2	0.834728
84581_1	Hdac6	24465_1	Hprt1	0.822501
84581_1	Hdac6	289143_1	Mrps14	0.793605
84581_1	Hdac6	140923_1	Bnip3l	0.77455
84581_1	Hdac6	309532_1	Atad1	0.725342
84581_1	Hdac6	362137_1	Wdsub1	0.672482
84581_1	Hdac6	364952_1	Nkd1	0.671192
84581_1	Hdac6	308309_1	Leng4	0.620852
84581_1	Hdac6	315645_1	Pih1d2	0.565392
84581_1	Hdac6	365841_2	Slc25a44_2	0.534716
84581_1	Hdac6	309858_1	Sec63	0.493588
84581_1	Hdac6	54248_1	Dgkb	0.48503
84581_1	Hdac6	309858_2	Sec63_2	0.478083
84581_1	Hdac6	245983_1	Il11ra1	0.433219
84581_1	Hdac6	360793_1	Rhbdd2	0.396256
84581_1	Hdac6	289582_1	Fip1l1	0.394578
84581_1	Hdac6	683655_1	LOC683655	0.379705
84581_1	Hdac6	360594_1	Mrps23	0.349165
84581_1	Hdac6	316452_1	Ccnyl1	0.332493
84581_1	Hdac6	79011_1	Camkv	0.329448
84581_1	Hdac6	298771_1	Prepl	0.265995
84581_1	Hdac6	29613_1	Ntrk3	0.256311
84581_1	Hdac6	690217_1	LOC690217	0.229922
84581_1	Hdac6	306264_1	Ankrd28	0.182934
84581_1	Hdac6	293058_1	Fam103a1	0.166868
84581_1	Hdac6	25507_1	Pcsk6	0.153003
84581_1	Hdac6	25589_1	Kdr	0.12061
84581_1	Hdac6	29204_1	Neu2	0.10981
84581_1	Hdac6	24806_1	Tac1	0.0943839
84581_1	Hdac6	373065_1	Ddx24	0.068621
84581_1	Hdac6	498030_1	Anapc11	0.0248139
84581_1	Hdac6	293016_1	Map7	0.0231815
84581_1	Hdac6	360865_1	Bat2d1	0.018094
84581_1	Hdac6	29244_1	Gch1	0.0121636
84581_1	Hdac6	63847_1	Fxyd6	0.00894401
317612_1	Htatsf1	296156_1	Cpxm1	7.00776
317612_1	Htatsf1	24399_1	Glud1	4.36954
317612_1	Htatsf1	687750_1	LOC687750	3.72122
317612_1	Htatsf1	84550_1	Slc24a2	3.5118
317612_1	Htatsf1	362683_1	Heatr5b	3.27524
317612_1	Htatsf1	498353_1	Scfd2	3.19551
317612_1	Htatsf1	690661_1	Zfp40	3.02187
317612_1	Htatsf1	25305_1	Cort	2.65822
317612_1	Htatsf1	685029_1	LOC685029	2.61341
317612_1	Htatsf1	293947_1	Arhgap18	2.57504
317612_1	Htatsf1	298072_1	RGD1305420	2.44536
317612_1	Htatsf1	116655_1	Hnrpm	2.42324
317612_1	Htatsf1	499558_1	2014-03-11	2.38324
317612_1	Htatsf1	306734_1	Rmi1	2.34986
317612_1	Htatsf1	363040_1	St3gal4	2.33436
317612_1	Htatsf1	686883_1	Larp7	2.3236
317612_1	Htatsf1	300996_1	Rbm5	2.28115
317612_1	Htatsf1	685374_2	Ankrd13c_2	2.27511
317612_1	Htatsf1	360860_1	Rfwd2	2.2318
317612_1	Htatsf1	65201_1	Clip1	2.19995
317612_1	Htatsf1	113927_1	Csnk1a1	2.18937
317612_1	Htatsf1	302247_1	RGD1304704	2.12454
317612_1	Htatsf1	293508_1	Prkacb	2.10868
317612_1	Htatsf1	313413_1	Sgip1	2.08129
317612_1	Htatsf1	83427_1	Gnb2l1	2.08078
317612_1	Htatsf1	366265_1	Rab22a	2.08007
317612_1	Htatsf1	309255_1	Mtmr10	2.06447
317612_1	Htatsf1	295500_2	Metap1_2	2.0593
317612_1	Htatsf1	60379_1	Col5a3	2.03407
317612_1	Htatsf1	305549_1	Peli1	1.99859
317612_1	Htatsf1	362336_1	Fam180a	1.99062
317612_1	Htatsf1	50654_1	Ctss	1.95709
317612_1	Htatsf1	307178_2	Arhgap21_2	1.93363
317612_1	Htatsf1	500950_1	Zfp317	1.87024
317612_1	Htatsf1	501624_1	Bex4	1.86788
317612_1	Htatsf1	83612_1	Slc32a1	1.83732
317612_1	Htatsf1	116718_1	Pex12	1.80865
317612_1	Htatsf1	297685_1	Ddx47	1.79255
317612_1	Htatsf1	25495_1	Nog	1.79204
317612_1	Htatsf1	306147_1	Slitrk1	1.77916
317612_1	Htatsf1	303468_1	Sgca	1.76213
317612_1	Htatsf1	306459_1	Stox2	1.7324
317612_1	Htatsf1	361192_1	RGD1308544	1.72184
317612_1	Htatsf1	113976_1	Acsl4	1.70061
317612_1	Htatsf1	303554_1	Nbr1	1.68503
317612_1	Htatsf1	367252_1	Mgat4a	1.6482
317612_1	Htatsf1	171350_2	Pabpc1_2	1.64279
317612_1	Htatsf1	287156_1	Rhot2	1.63345
317612_1	Htatsf1	305972_1	Zfp395	1.63304
317612_1	Htatsf1	317576_1	Ocrl	1.59515
317612_1	Htatsf1	58919_2	Ccnd1_2	1.59248
317612_1	Htatsf1	307757_1	Neto2	1.58476
317612_1	Htatsf1	85263_1	Slc25a14	1.57952
317612_1	Htatsf1	502894_1	LOC502894	1.54845
317612_1	Htatsf1	500700_1	LOC500700	1.51112
317612_1	Htatsf1	362845_1	Zfp709l2	1.49024
317612_1	Htatsf1	25596_1	Rpn1	1.44442
317612_1	Htatsf1	303336_1	Wsb1	1.43717
317612_1	Htatsf1	171116_1	Opa1	1.42858
317612_1	Htatsf1	362804_1	Cwf19l2	1.36954
317612_1	Htatsf1	24772_2	Cxcl12_2	1.34833
317612_1	Htatsf1	362132_1	Epc2	1.26138
317612_1	Htatsf1	311384_1	Sema6d	1.25873
317612_1	Htatsf1	295647_1	Gca	1.25719
317612_1	Htatsf1	306344_1	Arrdc2	1.25686
317612_1	Htatsf1	312915_1	Arfgef1	1.24856
317612_1	Htatsf1	315463_1	RGD1309188	1.24686
317612_1	Htatsf1	312358_1	RGD1311589	1.2404
317612_1	Htatsf1	307133_1	Hspa14	1.21409
317612_1	Htatsf1	500246_1	Arhgap25	1.16405
317612_1	Htatsf1	306504_1	RGD1304810	1.16256
317612_1	Htatsf1	266780_1	Rimbp2	1.15975
317612_1	Htatsf1	29263_1	Acvr2a	1.15844
317612_1	Htatsf1	63865_1	Lgmn	1.14877
317612_1	Htatsf1	292023_1	Aars	1.12396
317612_1	Htatsf1	303242_1	Dnah2	1.08771
317612_1	Htatsf1	116600_1	Cacnb2	1.08449
317612_1	Htatsf1	499417_1	Sumo3	1.05139
317612_1	Htatsf1	307833_1	RGD1307799	1.04081
317612_1	Htatsf1	313560_1	Ctps	1.03256
317612_1	Htatsf1	89783_1	Laptm5	1.03232
317612_1	Htatsf1	79242_1	Hpgd	0.985342
317612_1	Htatsf1	298019_1	Ctnnal1	0.980609
317612_1	Htatsf1	362912_1	Derl1	0.974662
317612_1	Htatsf1	300733_1	Tspan3	0.964799
317612_1	Htatsf1	308906_1	RGD1304579	0.954952
317612_1	Htatsf1	171087_1	Brp44l	0.90738
317612_1	Htatsf1	298596_1	Sdhb	0.881244
317612_1	Htatsf1	293719_1	Ubxn1	0.846277
317612_1	Htatsf1	83526_1	Atrn	0.804879
317612_1	Htatsf1	309301_1	Rcl1	0.802494
317612_1	Htatsf1	308909_1	Smpd1	0.74587
317612_1	Htatsf1	300191_1	Slc48a1	0.726546
317612_1	Htatsf1	246772_1	Vps4a	0.713762
317612_1	Htatsf1	300089_1	Pmm1	0.700807
317612_1	Htatsf1	79131_1	Fabp3	0.689385
317612_1	Htatsf1	362748_1	RGD1306228	0.650432
317612_1	Htatsf1	317444_1	Hccs	0.646086
317612_1	Htatsf1	316976_1	MGC72974	0.635102
317612_1	Htatsf1	295252_1	Ube2q1	0.62269
317612_1	Htatsf1	362003_1	Gpr89	0.584851
317612_1	Htatsf1	65040_1	Dlgap1	0.581571
317612_1	Htatsf1	291078_1	Prpf4b	0.571722
317612_1	Htatsf1	29213_1	Tubb4	0.549846
317612_1	Htatsf1	367455_1	Lrg1	0.548856
317612_1	Htatsf1	691849_1	LOC691849	0.543751
317612_1	Htatsf1	29635_1	Timm44	0.535351
317612_1	Htatsf1	681418_1	Ndufb10	0.530089
317612_1	Htatsf1	361054_1	Ebpl	0.521912
317612_1	Htatsf1	83535_1	Kcnj11	0.518957
317612_1	Htatsf1	287715_1	Wnk4	0.508953
317612_1	Htatsf1	313842_1	Hnrpll	0.464786
317612_1	Htatsf1	301382_1	Ercc5	0.454084
317612_1	Htatsf1	499339_1	LOC499339	0.441476
317612_1	Htatsf1	361442_1	Sipa1l2	0.411123
317612_1	Htatsf1	84510_1	Stmn2	0.410671
317612_1	Htatsf1	246331_1	Nrp1	0.403077
317612_1	Htatsf1	500974_1	Msantd2	0.379578
317612_1	Htatsf1	25371_1	Adprh	0.324179
317612_1	Htatsf1	361705_1	Cnih2	0.312253
317612_1	Htatsf1	24158_1	Acadm	0.275758
317612_1	Htatsf1	303798_1	Arvcf	0.223535
317612_1	Htatsf1	140910_1	Sc4mol	0.219259
317612_1	Htatsf1	619374_1	Jam2	0.215213
317612_1	Htatsf1	304138_1	Cyyr1	0.207417
317612_1	Htatsf1	305076_1	Def	0.175497
317612_1	Htatsf1	297971_1	RGD1305158	0.167838
317612_1	Htatsf1	29156_1	Capns1	0.158035
317612_1	Htatsf1	316344_1	Rev1	0.144492
317612_1	Htatsf1	140945_1	Rtn3	0.140495
317612_1	Htatsf1	363767_1	RGD1562717	0.139646
317612_1	Htatsf1	361684_1	Nap1l4	0.132607
317612_1	Htatsf1	113975_1	Pom121	0.13079
317612_1	Htatsf1	362739_1	Ppp2r3c	0.114693
317612_1	Htatsf1	500986_1	Pdzd3	0.0734554
317612_1	Htatsf1	25709_1	Hmbs	0.0726724
317612_1	Htatsf1	298096_1	Wdr31	0.0374111
317612_1	Htatsf1	307801_1	Gfod2	0.0266046
317612_1	Htatsf1	498829_1	LOC498829	0.0174854
317612_1	Htatsf1	25367_2	Adarb1_2	0.0162491
317612_1	Htatsf1	362162_1	Arfgap2	0.00867253
83506_1	Camkk2	296753_1	Srpk2	3.93242
83506_1	Camkk2	25177_1	Fhl1	3.9117
83506_1	Camkk2	302421_1	Gdpd2	3.76626
83506_1	Camkk2	266705_1	Gsbs	3.5851
83506_1	Camkk2	364475_1	Dzip1	2.9629
83506_1	Camkk2	688843_1	Nap1l5	2.73504
83506_1	Camkk2	29602_1	Ptgfrn	2.60025
83506_1	Camkk2	301618_1	Ppp1r7	2.58066
83506_1	Camkk2	291694_1	Fam13b1	2.55118
83506_1	Camkk2	298890_1	Fam49a	2.43598
83506_1	Camkk2	308212_1	Dact2	2.39401
83506_1	Camkk2	309804_1	Cdc2l6	2.37411
83506_1	Camkk2	117542_1	Baiap2	2.36886
83506_1	Camkk2	307251_1	Rnf165	2.28707
83506_1	Camkk2	686393_1	LOC686393	2.27461
83506_1	Camkk2	29546_1	Homer1	2.23688
83506_1	Camkk2	299256_1	Cpsf2	2.22762
83506_1	Camkk2	170901_1	Efna3	2.14016
83506_1	Camkk2	29254_1	Mgll	2.11649
83506_1	Camkk2	81513_1	Lig1	2.08811
83506_1	Camkk2	295543_1	Pigk	2.07421
83506_1	Camkk2	65192_1	Slc27a2	1.96185
83506_1	Camkk2	294088_1	Pank1	1.87046
83506_1	Camkk2	83722_1	Plk2	1.8598
83506_1	Camkk2	498309_1	Vash2	1.84924
83506_1	Camkk2	314472_1	RGD1310269	1.84425
83506_1	Camkk2	314462_1	Trmt61a	1.8058
83506_1	Camkk2	29719_1	Kcnj16	1.80063
83506_1	Camkk2	298312_1	Yipf1	1.7961
83506_1	Camkk2	361433_1	Cpne7	1.78772
83506_1	Camkk2	305497_1	Cobl	1.77305
83506_1	Camkk2	362298_1	Actr3b	1.76159
83506_1	Camkk2	303311_1	Rtn4rl1	1.71964
83506_1	Camkk2	289440_1	Ephx4	1.70411
83506_1	Camkk2	315073_1	Jrk	1.69792
83506_1	Camkk2	360592_1	Trim37	1.67613
83506_1	Camkk2	310200_1	Ankrd33b	1.66055
83506_1	Camkk2	287746_1	Fmnl1	1.62947
83506_1	Camkk2	360926_1	Lnx1	1.59908
83506_1	Camkk2	24896_2	Gnas_2	1.57924
83506_1	Camkk2	115771_1	Usp2	1.57491
83506_1	Camkk2	291553_1	Nedd4l	1.55874
83506_1	Camkk2	689994_1	LOC689994	1.55693
83506_1	Camkk2	29434_1	Rasgrp1	1.55264
83506_1	Camkk2	252963_1	Il13ra1	1.5242
83506_1	Camkk2	117059_1	Calb2	1.52093
83506_1	Camkk2	363091_1	Gcom1	1.49684
83506_1	Camkk2	500446_1	RGD1559864	1.4634
83506_1	Camkk2	315530_1	Rics	1.43913
83506_1	Camkk2	83633_1	Gabbr2	1.4103
83506_1	Camkk2	303749_1	RGD1305007	1.40666
83506_1	Camkk2	303211_1	Mmgt2	1.38643
83506_1	Camkk2	365684_1	Paip1	1.3743
83506_1	Camkk2	300666_1	C2cd2l	1.34285
83506_1	Camkk2	293481_1	Tufm	1.31645
83506_1	Camkk2	300666_2	C2cd2l_2	1.25617
83506_1	Camkk2	315134_1	Josd1	1.22798
83506_1	Camkk2	83825_1	Dclk1	1.20585
83506_1	Camkk2	363449_1	RGD1560784	1.14868
83506_1	Camkk2	25736_1	Kcnb1	1.13637
83506_1	Camkk2	117043_1	RragB	1.11948
83506_1	Camkk2	24560_1	Cd200	1.1102
83506_1	Camkk2	362220_1	RGD1306991	1.09325
83506_1	Camkk2	497991_1	Med1	1.08238
83506_1	Camkk2	58977_1	Ppp1r1a	1.02422
83506_1	Camkk2	54323_1	Arc	1.0221
83506_1	Camkk2	64185_1	Cap1	1.01335
83506_1	Camkk2	315776_1	RGD1565416	0.974895
83506_1	Camkk2	361352_1	Pqlc1	0.918141
83506_1	Camkk2	293852_1	Bcap31	0.902532
83506_1	Camkk2	65183_1	Aldh3a2	0.886473
83506_1	Camkk2	361715_1	Ccdc88b	0.884488
83506_1	Camkk2	286930_1	Dlgap4	0.821016
83506_1	Camkk2	300950_1	Spsb4	0.800731
83506_1	Camkk2	79215_1	Mtpn	0.771408
83506_1	Camkk2	361202_1	Gkap1	0.752564
83506_1	Camkk2	64185_2	Cap1_2	0.743494
83506_1	Camkk2	56817_1	Kcnip2	0.635011
83506_1	Camkk2	689043_1	Fam19a4	0.619976
83506_1	Camkk2	29140_1	Snn	0.573023
83506_1	Camkk2	25132_1	Myo5b	0.53008
83506_1	Camkk2	117024_1	Crym	0.523911
83506_1	Camkk2	362715_1	Dtnb	0.519957
83506_1	Camkk2	81733_1	Nell1	0.427088
83506_1	Camkk2	315957_1	Tmem22	0.376517
83506_1	Camkk2	314647_1	Brunol5	0.335217
83506_1	Camkk2	79011_1	Camkv	0.329448
83506_1	Camkk2	192251_1	Gpr149	0.313358
83506_1	Camkk2	24186_1	Alb	0.310242
83506_1	Camkk2	246212_1	Sipa1l1	0.301685
83506_1	Camkk2	309696_1	Bcr	0.282184
83506_1	Camkk2	691149_1	Capza1	0.273151
83506_1	Camkk2	497903_1	Ankrd43	0.267149
83506_1	Camkk2	307649_1	Ciapin1	0.192138
83506_1	Camkk2	363256_1	Speg	0.187856
83506_1	Camkk2	501231_1	Vwc2	0.183758
83506_1	Camkk2	114217_2	Yme1l1_2	0.164098
83506_1	Camkk2	309326_1	Ranbp6	0.0936226
83506_1	Camkk2	301351_1	RGD1310819	0.0786991
83506_1	Camkk2	59312_1	Shank3	0.0519489
83506_1	Camkk2	316033_1	Glb1	0.0284618
295214_1	S100a1	24375_1	Fuca1	5.01644
295214_1	S100a1	294091_1	Ifit2	3.77448
295214_1	S100a1	499318_1	RGD1566254	3.30759
295214_1	S100a1	79249_1	Abi1	3.02062
295214_1	S100a1	29421_1	Urod	2.85387
295214_1	S100a1	294009_1	Cuedc2	2.81367
295214_1	S100a1	298410_1	Cmpk1	2.77345
295214_1	S100a1	293587_1	RGD1311186	2.74652
295214_1	S100a1	306991_2	RGD1560511_2	2.72763
295214_1	S100a1	24653_1	Pla2g4a	2.64161
295214_1	S100a1	298943_1	Bcap29	2.63637
295214_1	S100a1	682888_1	LOC682888	2.5536
295214_1	S100a1	288785_1	Bloc1s1	2.50966
295214_1	S100a1	309175_1	Cdc42ep2	2.5083
295214_1	S100a1	304791_2	Ripk5_2	2.49787
295214_1	S100a1	311622_2	Stk4_2	2.4927
295214_1	S100a1	24675_1	Ppp3cb	2.39118
295214_1	S100a1	311902_1	Rbm18	2.39068
295214_1	S100a1	684996_1	LOC684996	2.37663
295214_1	S100a1	314453_1	Wdr20a	2.35395
295214_1	S100a1	305685_1	Comtd1	2.34388
295214_1	S100a1	245958_1	Atp5e	2.33526
295214_1	S100a1	316317_1	Imp4	2.29394
295214_1	S100a1	287466_1	Wscd1	2.13927
295214_1	S100a1	500450_1	Tpm2	2.13755
295214_1	S100a1	29186_1	Cd63	2.10303
295214_1	S100a1	29707_1	Gabra5	2.10012
295214_1	S100a1	365381_1	Stk32c	2.04696
295214_1	S100a1	293862_1	Fam50a	2.02881
295214_1	S100a1	316775_2	Ankrd12_2	2.02363
295214_1	S100a1	64317_1	Gpx3	1.95356
295214_1	S100a1	307178_2	Arhgap21_2	1.93363
295214_1	S100a1	291309_1	Usp6nl	1.92908
295214_1	S100a1	289584_1	Usp46	1.91009
295214_1	S100a1	81803_1	Stx4	1.903
295214_1	S100a1	689574_1	LOC689574	1.88564
295214_1	S100a1	290912_1	RGD1310061	1.81725
295214_1	S100a1	85425_1	Tdrd7	1.78535
295214_1	S100a1	499941_1	Dbndd2	1.75209
295214_1	S100a1	367171_1	Map4	1.74734
295214_1	S100a1	140937_1	Higd1a	1.71682
295214_1	S100a1	315546_1	Kirrel3	1.71387
295214_1	S100a1	116670_1	Ppp1r12a	1.70838
295214_1	S100a1	293856_1	Pdzd4	1.67556
295214_1	S100a1	300768_1	Coro2b	1.65421
295214_1	S100a1	287208_1	Ttc1	1.63927
295214_1	S100a1	85420_1	Prkcq	1.62626
295214_1	S100a1	499422_1	Gstt3	1.62446
295214_1	S100a1	360926_1	Lnx1	1.59908
295214_1	S100a1	682679_1	LOC682679	1.57688
295214_1	S100a1	363614_1	Gtlf3b	1.57632
295214_1	S100a1	690848_1	Uqcr	1.55893
295214_1	S100a1	116552_1	Plod1	1.54729
295214_1	S100a1	291015_1	Ogn	1.54459
295214_1	S100a1	24232_1	C3	1.51903
295214_1	S100a1	362061_1	Cryz	1.50214
295214_1	S100a1	363236_1	Fam117b	1.47636
295214_1	S100a1	24534_1	Ldhb	1.44752
295214_1	S100a1	54293_1	Rgs3	1.44591
295214_1	S100a1	361698_1	Pold4	1.43236
295214_1	S100a1	287606_1	2014-09-04	1.38965
295214_1	S100a1	315600_1	Vps11	1.38698
295214_1	S100a1	288449_1	Katnal1	1.38592
295214_1	S100a1	362324_1	Mios	1.38471
295214_1	S100a1	291577_1	Chsy3	1.36413
295214_1	S100a1	252941_1	Hdgfrp3	1.36313
295214_1	S100a1	170551_1	Slc5a6	1.35927
295214_1	S100a1	305367_1	Arap2	1.34334
295214_1	S100a1	362278_1	Tmem189	1.28501
295214_1	S100a1	64053_1	Dlg2	1.27815
295214_1	S100a1	679140_1	LOC679140	1.27656
295214_1	S100a1	25111_1	Chrm4	1.27528
295214_1	S100a1	24786_1	Sod1	1.26372
295214_1	S100a1	25353_1	Spp1	1.2239
295214_1	S100a1	25654_1	Col11a1	1.1733
295214_1	S100a1	362580_1	RGD1305604	1.13374
295214_1	S100a1	300521_1	Tbrg1	1.08455
295214_1	S100a1	308959_1	Usp31	1.08104
295214_1	S100a1	288783_1	Ormdl2	1.08029
295214_1	S100a1	29739_1	Gclm	1.07634
295214_1	S100a1	117549_1	Gpr37	1.05955
295214_1	S100a1	691947_1	Eif3j	1.05165
295214_1	S100a1	25669_1	Cpe	1.04885
295214_1	S100a1	25374_1	Alad	1.04633
295214_1	S100a1	298748_1	RGD1311578	1.00832
295214_1	S100a1	311468_1	Tasp1	1.00197
295214_1	S100a1	287477_1	Tmem93	0.990089
295214_1	S100a1	81660_1	Gatm	0.977224
295214_1	S100a1	84352_1	Col1a2	0.960127
295214_1	S100a1	685433_1	Evi2a	0.94129
295214_1	S100a1	246238_1	Plunc	0.936901
295214_1	S100a1	25553_1	Slc6a4	0.934893
295214_1	S100a1	25263_1	Mal	0.916927
295214_1	S100a1	363447_1	Tspan7	0.912391
295214_1	S100a1	309622_1	RT1-Bb	0.901134
295214_1	S100a1	304330_1	Cox19	0.808514
295214_1	S100a1	360492_1	Hn1l	0.773705
295214_1	S100a1	24471_1	Hspb1	0.773237
295214_1	S100a1	309499_1	Myof	0.764646
295214_1	S100a1	360647_1	Icam2	0.76116
295214_1	S100a1	295394_1	Dph5	0.731974
295214_1	S100a1	301418_1	MGC94335	0.7183
295214_1	S100a1	290558_1	Nt5dc2	0.694586
295214_1	S100a1	81675_1	Gyg1	0.678641
295214_1	S100a1	362137_1	Wdsub1	0.672482
295214_1	S100a1	362409_1	Sumf1	0.659308
295214_1	S100a1	499506_1	Ankrd34b	0.653669
295214_1	S100a1	302566_1	Usp27x	0.629228
295214_1	S100a1	688746_1	Hdhd3	0.616551
295214_1	S100a1	25666_1	Dgkg	0.555933
295214_1	S100a1	310097_1	Snx18	0.517977
295214_1	S100a1	296480_1	Tpd52l2	0.499234
295214_1	S100a1	94170_1	Atp6v0e1	0.498706
295214_1	S100a1	306722_1	Dapk1	0.495035
295214_1	S100a1	362757_1	Rdh11	0.494411
295214_1	S100a1	310864_1	Manba	0.471794
295214_1	S100a1	315795_1	Cgnl1	0.462117
295214_1	S100a1	171415_1	Atg3	0.460624
295214_1	S100a1	300857_1	Tmem30a	0.432933
295214_1	S100a1	308543_1	Plekhf1	0.401173
295214_1	S100a1	500367_1	Klhdc5	0.40009
295214_1	S100a1	304024_1	Cpox	0.370039
295214_1	S100a1	361569_1	Prr12	0.33554
295214_1	S100a1	310013_1	Fam169a	0.317922
295214_1	S100a1	494345_1	Pdcd10	0.313307
295214_1	S100a1	171121_1	Ppp6c	0.291522
295214_1	S100a1	360990_1	Usp34	0.260975
295214_1	S100a1	116657_1	Cplx2	0.247057
295214_1	S100a1	25707_1	Cntf	0.239911
295214_1	S100a1	687399_1	LOC687399	0.238388
295214_1	S100a1	362851_1	Cd320	0.204627
295214_1	S100a1	678772_1	LOC678772	0.200802
295214_1	S100a1	364666_1	Ccrk	0.17778
295214_1	S100a1	78958_1	Bcam	0.173897
295214_1	S100a1	114217_2	Yme1l1_2	0.164098
295214_1	S100a1	315352_1	Nxt2	0.157041
295214_1	S100a1	686019_1	Casq1	0.157019
295214_1	S100a1	309338_1	Cstf2t	0.119548
295214_1	S100a1	313053_1	Ythdf2	0.11106
295214_1	S100a1	26295_1	Ogt	0.110302
295214_1	S100a1	83628_1	Cd82	0.108659
295214_1	S100a1	246074_1	Scd1	0.107841
295214_1	S100a1	302248_1	Nid2	0.0822284
295214_1	S100a1	500986_1	Pdzd3	0.0734554
295214_1	S100a1	170898_1	Tmlhe	0.052145
295214_1	S100a1	83572_1	Pafah1b1	0.0377436
295214_1	S100a1	293524_1	Bag3	0.00629836
295214_1	S100a1	365802_1	Selt	0.00460431
361387_1	Zfp330	289603_1	Commd8	5.47189
361387_1	Zfp330	114023_1	Copb1	4.18247
361387_1	Zfp330	294400_1	Nus1	3.49661
361387_1	Zfp330	691318_1	Ppp2r5c	3.10076
361387_1	Zfp330	246314_1	Tor1aip1	3.05998
361387_1	Zfp330	308796_1	Mesdc2	3.05886
361387_1	Zfp330	294606_1	Fam172a	2.82793
361387_1	Zfp330	171092_1	G3bp1	2.48503
361387_1	Zfp330	294972_1	Mccc1	2.44164
361387_1	Zfp330	24675_1	Ppp3cb	2.39118
361387_1	Zfp330	360602_2	Luc7l3_2	2.36392
361387_1	Zfp330	306734_1	Rmi1	2.34986
361387_1	Zfp330	293828_1	Mphosph10	2.32557
361387_1	Zfp330	686883_1	Larp7	2.3236
361387_1	Zfp330	56777_1	Adam1a	2.233
361387_1	Zfp330	362401_1	Tmem43	2.18742
361387_1	Zfp330	313449_1	Upf3b	2.18597
361387_1	Zfp330	300948_1	Rnf7	2.18063
361387_1	Zfp330	65155_1	Alas1	2.12163
361387_1	Zfp330	361643_1	Lcmt1	2.09511
361387_1	Zfp330	305258_1	Utp3	2.03194
361387_1	Zfp330	286917_1	Phax	2.00955
361387_1	Zfp330	361842_1	Sar1a	2.00394
361387_1	Zfp330	362227_1	Dtd1	1.98333
361387_1	Zfp330	362041_1	Rpl34	1.91
361387_1	Zfp330	29740_1	Dci	1.84735
361387_1	Zfp330	252928_1	Timm13	1.73765
361387_1	Zfp330	294948_1	Armc1	1.72964
361387_1	Zfp330	501658_1	RGD1566155	1.71395
361387_1	Zfp330	303396_1	Appbp2	1.67385
361387_1	Zfp330	24379_1	Gad1	1.64188
361387_1	Zfp330	363544_1	Cluap1	1.62531
361387_1	Zfp330	317576_1	Ocrl	1.59515
361387_1	Zfp330	363206_1	Tmem14a	1.58376
361387_1	Zfp330	171114_1	Ndrg2	1.57123
361387_1	Zfp330	297995_1	Chmp5	1.51223
361387_1	Zfp330	316732_1	RGD1307234	1.48548
361387_1	Zfp330	498736_1	Tubb2a	1.42237
361387_1	Zfp330	301427_1	Ndufb3	1.39788
361387_1	Zfp330	301555_1	Cul3	1.36147
361387_1	Zfp330	316412_1	Als2cr4	1.32905
361387_1	Zfp330	296394_1	Dpm1	1.31564
361387_1	Zfp330	307505_1	Ctnna1	1.22714
361387_1	Zfp330	124440_1	Rpl41	1.21621
361387_1	Zfp330	246303_1	Serbp1	1.21588
361387_1	Zfp330	60332_1	Akap14	1.21224
361387_1	Zfp330	685232_1	Atp6v1a	1.21176
361387_1	Zfp330	291796_1	Usp14	1.20968
361387_1	Zfp330	100233176_1	rCG_20739	1.20936
361387_1	Zfp330	292640_1	Vta1	1.20875
361387_1	Zfp330	680445_1	Mbnl2	1.16493
361387_1	Zfp330	361107_1	Actr8	1.16313
361387_1	Zfp330	307070_1	Larp5	1.16307
361387_1	Zfp330	361697_1	Tbc1d10c	1.15358
361387_1	Zfp330	25416_1	Dpysl2	1.14191
361387_1	Zfp330	292051_1	Cmip	1.10532
361387_1	Zfp330	290552_1	Rft1	1.0609
361387_1	Zfp330	315792_1	Sltm	1.06072
361387_1	Zfp330	25669_1	Cpe	1.04885
361387_1	Zfp330	687358_1	Fam18b2	1.04803
361387_1	Zfp330	89783_1	Laptm5	1.03232
361387_1	Zfp330	64312_1	Aplp2	1.0284
361387_1	Zfp330	26954_1	Rheb	1.02164
361387_1	Zfp330	641452_1	Ube2d2	1.01306
361387_1	Zfp330	81531_1	Pfn2	1.00163
361387_1	Zfp330	310775_1	RGD1306520	0.979363
361387_1	Zfp330	305581_1	Pex13	0.971329
361387_1	Zfp330	301665_1	Srbd1	0.966733
361387_1	Zfp330	360972_1	Thoc5	0.961969
361387_1	Zfp330	170913_1	Abcb1a	0.941912
361387_1	Zfp330	296284_1	Kif3b	0.939252
361387_1	Zfp330	83626_1	Ugcg	0.920724
361387_1	Zfp330	290364_1	Itm2b	0.882712
361387_1	Zfp330	25702_1	Pnlip	0.852083
361387_1	Zfp330	367046_1	RGD1564209	0.815748
361387_1	Zfp330	302526_1	Atp6ap2	0.815582
361387_1	Zfp330	361662_1	Bub3	0.81268
361387_1	Zfp330	680354_1	Wbp5	0.808901
361387_1	Zfp330	306030_1	Med4	0.805299
361387_1	Zfp330	171090_1	Giot1	0.758224
361387_1	Zfp330	305424_1	Fbxl5	0.743547
361387_1	Zfp330	690354_2	Lyrm2_2	0.729807
361387_1	Zfp330	81657_2	Gabbr1_2	0.691069
361387_1	Zfp330	362137_1	Wdsub1	0.672482
361387_1	Zfp330	313196_2	RGD1306148_2	0.662393
361387_1	Zfp330	498630_1	Wwc2	0.659929
361387_1	Zfp330	317444_1	Hccs	0.646086
361387_1	Zfp330	306338_1	Abhd8	0.613072
361387_1	Zfp330	24212_1	Atp1a2	0.571239
361387_1	Zfp330	192126_1	Dab2ip	0.553103
361387_1	Zfp330	367235_1	Fam135a	0.528035
361387_1	Zfp330	361990_1	LOC361990	0.520491
361387_1	Zfp330	306487_1	Mtus1	0.444196
361387_1	Zfp330	298933_1	Rnaseh1	0.444011
361387_1	Zfp330	25614_1	Ptk2	0.439347
361387_1	Zfp330	64373_1	Rhob	0.419393
361387_1	Zfp330	312560_1	Xpc	0.400616
361387_1	Zfp330	25012_1	Snap25	0.381909
361387_1	Zfp330	296461_1	Osbpl2	0.358464
361387_1	Zfp330	304960_1	Olfml2b	0.356707
361387_1	Zfp330	287924_1	Yars2	0.353094
361387_1	Zfp330	100174910_1	LOC100174910	0.338973
361387_1	Zfp330	252889_1	Tmed7	0.337781
361387_1	Zfp330	501069_1	Golga4	0.330004
361387_1	Zfp330	688517_1	Mut	0.325903
361387_1	Zfp330	304332_1	Heatr2	0.323183
361387_1	Zfp330	308435_1	Cic	0.289645
361387_1	Zfp330	307905_1	Usp10	0.287289
361387_1	Zfp330	685656_1	Kti12	0.263958
361387_1	Zfp330	301555_2	Cul3_2	0.242623
361387_1	Zfp330	64363_1	Araf	0.232172
361387_1	Zfp330	307393_1	Sh3tc2	0.228229
361387_1	Zfp330	294595_1	Ttc37	0.223817
361387_1	Zfp330	24695_1	Pthlh	0.212227
361387_1	Zfp330	361736_1	Patl1	0.201408
361387_1	Zfp330	296488_1	Ola1	0.187303
361387_1	Zfp330	363441_1	Ndufa1	0.178257
361387_1	Zfp330	298648_1	Tardbp	0.145587
361387_1	Zfp330	58835_1	Phgdh	0.143463
361387_1	Zfp330	304346_1	Mblac1	0.139913
361387_1	Zfp330	290270_1	Mphosph8	0.138678
361387_1	Zfp330	313101_1	Fbxl4	0.133899
361387_1	Zfp330	289990_2	Psmc6_2	0.103978
361387_1	Zfp330	361985_1	LOC361985	0.0929347
361387_1	Zfp330	114514_1	Clasp2	0.0890788
361387_1	Zfp330	303260_1	Spag7	0.0843682
361387_1	Zfp330	299949_1	Wdr67	0.0701307
361387_1	Zfp330	361848_1	Ddx50	0.0640581
361387_1	Zfp330	306490_1	Mtmr7	0.0431741
361387_1	Zfp330	364676_1	Gprin1	0.0255464
361387_1	Zfp330	289150_1	Cenpl	0.0129071
81516_1	Smad7	312299_1	Ezh2	7.66387
[truncated: 776 more rows]

## Sheet: dlBNST
MR	MRname	Target	TargetName	DiffExp
317256_1	Taf1	83626_1	Ugcg	5.04336
317256_1	Taf1	295338_1	Ptpn22	4.65527
317256_1	Taf1	140590_1	Bmpr2	4.33391
317256_1	Taf1	294429_1	Ranbp2	3.18546
317256_1	Taf1	288595_1	Nsun5	3.07256
317256_1	Taf1	364380_1	Abhd4	3.05633
317256_1	Taf1	361295_1	Ss18	3.04152
317256_1	Taf1	362344_1	Ndufb2	2.83627
317256_1	Taf1	360993_2	Smek2_2	2.70772
317256_1	Taf1	65180_1	Kcnd2	2.6457
317256_1	Taf1	116669_1	Vwf	2.43098
317256_1	Taf1	361197_1	RGD1561537	2.42653
317256_1	Taf1	84597_1	Fut9	2.29507
317256_1	Taf1	309475_1	Tm9sf3	2.26263
317256_1	Taf1	315655_2	Rdx_2	2.16611
317256_1	Taf1	288920_1	RGD1564093	1.93778
317256_1	Taf1	501841_1	Coro1c	1.89685
317256_1	Taf1	306548_1	Hook3	1.84905
317256_1	Taf1	289632_1	Pgm2	1.79349
317256_1	Taf1	25716_1	Syt1	1.77907
317256_1	Taf1	58935_1	Gas6	1.74336
317256_1	Taf1	300836_1	RGD1310552	1.72864
317256_1	Taf1	361585_1	Ube3a	1.63539
317256_1	Taf1	246298_1	Retsat	1.58829
317256_1	Taf1	498549_1	Akap11	1.55122
317256_1	Taf1	25622_1	Ptpn11	1.52287
317256_1	Taf1	294091_1	Ifit2	1.49929
317256_1	Taf1	298744_1	Crim1	1.49651
317256_1	Taf1	691657_1	Crip	1.408
317256_1	Taf1	313069_1	Rbm12b	1.30473
317256_1	Taf1	292876_1	Josd2	1.25202
317256_1	Taf1	360594_1	Mrps23	1.25167
317256_1	Taf1	360899_1	Sertad4	1.20511
317256_1	Taf1	297432_1	Abtb1	1.12471
317256_1	Taf1	260323_1	Snx27	1.06772
317256_1	Taf1	309758_1	Herc4	1.04589
317256_1	Taf1	362683_1	Heatr5b	0.995881
317256_1	Taf1	308409_1	Opa3	0.968796
317256_1	Taf1	292023_1	Aars	0.968141
317256_1	Taf1	316123_1	Gtf2f1	0.952579
317256_1	Taf1	363931_1	Gtpbp6	0.912383
317256_1	Taf1	60374_1	Lmna	0.869803
317256_1	Taf1	24420_1	Gspt1	0.841971
317256_1	Taf1	364052_1	Pea15a	0.840555
317256_1	Taf1	362212_1	Tmem87b	0.810327
317256_1	Taf1	365382_1	Inpp5a	0.773335
317256_1	Taf1	29245_1	Klk6	0.715334
317256_1	Taf1	24678_1	Pkib	0.682788
317256_1	Taf1	362360_1	Osbpl3	0.661667
317256_1	Taf1	498107_1	RGD1562339	0.657139
317256_1	Taf1	363854_1	Elavl1	0.620786
317256_1	Taf1	302678_1	Syap1	0.566197
317256_1	Taf1	117039_1	Gps1	0.492009
317256_1	Taf1	64300_1	Mthfd1	0.486497
317256_1	Taf1	362245_1	Map1lc3a	0.426006
317256_1	Taf1	501083_1	Pdcd6ip	0.425355
317256_1	Taf1	300018_1	Lynx1	0.401064
317256_1	Taf1	291081_1	Tubb2b	0.373374
317256_1	Taf1	296558_1	Anapc2	0.358957
317256_1	Taf1	361659_1	Plekha1	0.339344
317256_1	Taf1	308100_1	Acat2	0.331655
317256_1	Taf1	292766_1	Psmd8	0.258445
317256_1	Taf1	291327_1	Mrc1	0.192963
317256_1	Taf1	25135_1	Ncl	0.184208
317256_1	Taf1	308820_1	Ccdc90b	0.162888
317256_1	Taf1	252934_1	Cox5a	0.140224
317256_1	Taf1	287274_1	LOC287274	0.0732834
317256_1	Taf1	300852_1	Mto1	0.0501922
317256_1	Taf1	312358_1	RGD1311589	0.00705919
360662_1	Sap30bp	299012_1	Arhgap5	5.34417
360662_1	Sap30bp	361110_1	Tmem110	4.43132
360662_1	Sap30bp	312381_1	Ppm1k	4.02798
360662_1	Sap30bp	361354_1	Fbxo15	3.7018
360662_1	Sap30bp	306945_1	Hist1h2bh	3.29616
360662_1	Sap30bp	308309_1	Leng4	3.11408
360662_1	Sap30bp	305544_1	Aftph	3.08748
360662_1	Sap30bp	84392_1	Kif3a	2.97592
360662_1	Sap30bp	287768_1	Smndc1	2.95518
360662_1	Sap30bp	84685_1	Ppp1r9a	2.53713
360662_1	Sap30bp	363858_1	Trappc5	2.50276
360662_1	Sap30bp	116669_1	Vwf	2.43098
360662_1	Sap30bp	296883_1	Rpa3	2.24616
360662_1	Sap30bp	300860_1	Senp6	2.24497
360662_1	Sap30bp	302817_1	Enox2	2.17175
360662_1	Sap30bp	299700_1	RGD1563365	2.16114
360662_1	Sap30bp	297960_1	Rragd	2.0959
360662_1	Sap30bp	29336_1	Oprs1	2.09536
360662_1	Sap30bp	363707_1	Srp68	1.92453
360662_1	Sap30bp	292878_1	MGC93975	1.91478
360662_1	Sap30bp	246185_1	Pp3111	1.8763
360662_1	Sap30bp	313491_1	Hint2	1.84234
360662_1	Sap30bp	287606_1	2014-09-04	1.73207
360662_1	Sap30bp	300836_1	RGD1310552	1.72864
360662_1	Sap30bp	316775_1	Ankrd12	1.69857
360662_1	Sap30bp	307553_1	Nol4	1.67685
360662_1	Sap30bp	64555_1	Spef2	1.66574
360662_1	Sap30bp	688319_1	LOC688319	1.60749
360662_1	Sap30bp	678772_1	LOC678772	1.60273
360662_1	Sap30bp	246258_1	Slc45a1	1.56953
360662_1	Sap30bp	171061_1	Mrpl17	1.50548
360662_1	Sap30bp	246246_1	Pnpla7	1.47677
360662_1	Sap30bp	316333_1	Actr1b	1.40597
360662_1	Sap30bp	362945_1	Lrrc24	1.39325
360662_1	Sap30bp	685131_1	Mea1	1.38585
360662_1	Sap30bp	361129_1	Hapln4	1.37937
360662_1	Sap30bp	288671_1	Anapc5	1.36981
360662_1	Sap30bp	299334_1	Cinp	1.31173
360662_1	Sap30bp	64360_1	Mrpl23	1.29873
360662_1	Sap30bp	360594_1	Mrps23	1.25167
360662_1	Sap30bp	298916_1	Cpsf3	1.19472
360662_1	Sap30bp	297514_1	Setd5	1.1913
360662_1	Sap30bp	687295_1	LOC687295	1.18219
360662_1	Sap30bp	124461_1	Pacsin2	1.17542
360662_1	Sap30bp	314259_1	Mpp5	1.17297
360662_1	Sap30bp	362166_1	RGD1560612	1.16629
360662_1	Sap30bp	362923_1	Efr3a	1.15437
360662_1	Sap30bp	308572_1	Myh14	1.15145
360662_1	Sap30bp	309307_2	RGD1311595_2	1.13345
360662_1	Sap30bp	309629_1	Pfdn6	1.1315
360662_1	Sap30bp	297432_1	Abtb1	1.12471
360662_1	Sap30bp	295237_1	Msto1	1.11148
360662_1	Sap30bp	83628_1	Cd82	1.07362
360662_1	Sap30bp	362182_1	Rcn1	1.06894
360662_1	Sap30bp	502643_1	Ypel4	1.05555
360662_1	Sap30bp	116643_1	Vcp	1.03349
360662_1	Sap30bp	191595_1	Syt12	1.004
360662_1	Sap30bp	313786_1	Fdx1l	0.995632
360662_1	Sap30bp	64521_1	Tspan2	0.970993
360662_1	Sap30bp	292023_1	Aars	0.968141
360662_1	Sap30bp	310864_1	Manba	0.958777
360662_1	Sap30bp	306129_1	Fbxl3	0.93322
360662_1	Sap30bp	361774_1	Fam160b1	0.924361
360662_1	Sap30bp	290722_1	RGD1308517	0.90772
360662_1	Sap30bp	689613_1	Mtmr11	0.890066
360662_1	Sap30bp	266975_1	Sars	0.888209
360662_1	Sap30bp	60374_1	Lmna	0.869803
360662_1	Sap30bp	364052_1	Pea15a	0.840555
360662_1	Sap30bp	171097_1	Adap1	0.820522
360662_1	Sap30bp	60421_1	Prmt1	0.804562
360662_1	Sap30bp	306344_1	Arrdc2	0.771861
360662_1	Sap30bp	170946_1	Lkap	0.761781
360662_1	Sap30bp	292764_1	RGD1303117	0.729601
360662_1	Sap30bp	295607_1	Prpf40a	0.723036
360662_1	Sap30bp	362704_1	Bre	0.720158
360662_1	Sap30bp	65278_1	Csnk1g2	0.718209
360662_1	Sap30bp	362087_1	Ubac1	0.698135
360662_1	Sap30bp	313038_1	Phc2	0.694127
360662_1	Sap30bp	287525_1	Smyd4	0.668982
360662_1	Sap30bp	85273_1	Fbxo2	0.665563
360662_1	Sap30bp	365410_1	Osbp	0.629326
360662_1	Sap30bp	100188937_1	Cox7c	0.619984
360662_1	Sap30bp	81801_1	Stc1	0.61227
360662_1	Sap30bp	289372_1	Smyd2	0.57734
360662_1	Sap30bp	294010_1	Actr1a	0.56203
360662_1	Sap30bp	360725_1	Snx4	0.54809
360662_1	Sap30bp	360503_2	Luc7l_2	0.544172
360662_1	Sap30bp	79120_1	Arf4	0.521165
360662_1	Sap30bp	171437_1	Dnttip1	0.518202
360662_1	Sap30bp	308067_1	Brd9	0.508706
360662_1	Sap30bp	291673_1	Sil1	0.502734
360662_1	Sap30bp	50594_1	Nbl1	0.495536
360662_1	Sap30bp	293129_1	Alg8	0.494408
360662_1	Sap30bp	311483_1	Rrbp1	0.493036
360662_1	Sap30bp	295344_1	St7l	0.48669
360662_1	Sap30bp	303689_1	Ube2o	0.485297
360662_1	Sap30bp	84027_1	Gsk3b	0.411732
360662_1	Sap30bp	25257_1	Gamt	0.400311
360662_1	Sap30bp	362618_1	Fam76a	0.349691
360662_1	Sap30bp	313211_1	Nipsnap3b	0.341293
360662_1	Sap30bp	364136_1	Aasdh	0.339277
360662_1	Sap30bp	365407_1	Cpsf7	0.330575
360662_1	Sap30bp	361796_1	Bat5	0.312502
360662_1	Sap30bp	292683_1	Sympk	0.299211
360662_1	Sap30bp	414819_1	RT1-CE16	0.288109
360662_1	Sap30bp	293719_1	Ubxn1	0.253234
360662_1	Sap30bp	64347_1	Sncg	0.2394
360662_1	Sap30bp	171287_1	Epha7	0.225999
360662_1	Sap30bp	309255_1	Mtmr10	0.201228
360662_1	Sap30bp	307811_1	Slc7a6	0.187847
360662_1	Sap30bp	29157_1	Ccng2	0.162153
360662_1	Sap30bp	317576_1	Ocrl	0.154252
360662_1	Sap30bp	252921_1	Tubg1	0.147322
360662_1	Sap30bp	191572_1	Ahnak	0.138481
360662_1	Sap30bp	310344_1	Plk4	0.118947
360662_1	Sap30bp	306264_1	Ankrd28	0.106587
360662_1	Sap30bp	362169_1	Alkbh3	0.0919616
360662_1	Sap30bp	500551_1	RGD1564943	0.0860156
360662_1	Sap30bp	64367_1	Ppib	0.0730906
360662_1	Sap30bp	25537_1	Rock2	0.0510545
360662_1	Sap30bp	690244_1	Sumo2	0.0449934
360662_1	Sap30bp	314979_1	Depdc6	0.0447677
360662_1	Sap30bp	363886_1	Cnpy4	0.0121532
84581_1	Hdac6	299012_1	Arhgap5	5.34417
84581_1	Hdac6	245983_1	Il11ra1	4.42564
84581_1	Hdac6	113927_1	Csnk1a1	4.21341
84581_1	Hdac6	689560_1	Ryr2	4.05996
84581_1	Hdac6	312381_1	Ppm1k	4.02798
84581_1	Hdac6	29613_1	Ntrk3	3.18463
84581_1	Hdac6	314432_1	Uba1	3.13379
84581_1	Hdac6	308309_1	Leng4	3.11408
84581_1	Hdac6	364952_1	Nkd1	3.04636
84581_1	Hdac6	289457_1	Klhl8	2.90951
84581_1	Hdac6	24465_1	Hprt1	2.56724
84581_1	Hdac6	84685_1	Ppp1r9a	2.53713
84581_1	Hdac6	305614_1	Sptbn1	2.4537
84581_1	Hdac6	310519_1	Slitrk3	2.37416
84581_1	Hdac6	293058_1	Fam103a1	2.34241
84581_1	Hdac6	63847_1	Fxyd6	2.33848
84581_1	Hdac6	286927_1	Stk16	2.29187
84581_1	Hdac6	140923_1	Bnip3l	2.18681
84581_1	Hdac6	50664_1	Gnao1	2.18668
84581_1	Hdac6	360865_1	Bat2d1	2.14813
84581_1	Hdac6	79249_1	Abi1	2.11461
84581_1	Hdac6	24416_1	Grm3	2.07422
84581_1	Hdac6	29244_1	Gch1	2.07358
84581_1	Hdac6	116641_1	Lgals8	2.06824
84581_1	Hdac6	309858_2	Sec63_2	2.06153
84581_1	Hdac6	94197_1	Rab14	2.04777
84581_1	Hdac6	309858_1	Sec63	2.02463
84581_1	Hdac6	116839_1	Rims2	1.92083
84581_1	Hdac6	365841_2	Slc25a44_2	1.91054
84581_1	Hdac6	498130_1	Stard13	1.88016
84581_1	Hdac6	363005_1	Pcbp2	1.84785
84581_1	Hdac6	282584_1	Mtmr9	1.77738
84581_1	Hdac6	78956_1	Scn9a	1.62799
84581_1	Hdac6	25232_1	Tyro3	1.59391
84581_1	Hdac6	116549_1	Csnk2a1	1.49065
84581_1	Hdac6	289582_1	Fip1l1	1.48586
84581_1	Hdac6	316452_1	Ccnyl1	1.47724
84581_1	Hdac6	501560_1	Rps6ka3	1.46698
84581_1	Hdac6	500616_1	Socs5	1.37429
84581_1	Hdac6	314743_1	Pctk2	1.36631
84581_1	Hdac6	303754_1	Rab40b	1.36586
84581_1	Hdac6	363091_1	Gcom1	1.31134
84581_1	Hdac6	360594_1	Mrps23	1.25167
84581_1	Hdac6	50693_1	Itih3	1.20143
84581_1	Hdac6	292401_1	Smoc2	1.16519
84581_1	Hdac6	89828_1	Chl1	1.15371
84581_1	Hdac6	24552_1	Me1	1.14592
84581_1	Hdac6	29204_1	Neu2	1.12393
84581_1	Hdac6	315969_1	Topbp1	1.11447
84581_1	Hdac6	310005_1	Aggf1	1.07897
84581_1	Hdac6	54248_1	Dgkb	1.03635
84581_1	Hdac6	315121_1	Cdc42ep1	1.00881
84581_1	Hdac6	690217_1	LOC690217	0.966728
84581_1	Hdac6	364983_1	Rnf150	0.961109
84581_1	Hdac6	315645_1	Pih1d2	0.923721
84581_1	Hdac6	298771_1	Prepl	0.916553
84581_1	Hdac6	683655_1	LOC683655	0.872264
84581_1	Hdac6	25017_1	Myo5a	0.868779
84581_1	Hdac6	171092_2	G3bp1_2	0.860753
84581_1	Hdac6	116679_1	Cgrrf1	0.846287
84581_1	Hdac6	63885_1	Pde10a	0.820375
84581_1	Hdac6	362137_1	Wdsub1	0.801264
84581_1	Hdac6	304017_1	Tomm70a	0.782989
84581_1	Hdac6	367763_1	Tmem164	0.75728
84581_1	Hdac6	498030_1	Anapc11	0.708661
84581_1	Hdac6	116599_1	Blvra	0.707589
84581_1	Hdac6	140734_1	Dynll2	0.687356
84581_1	Hdac6	81824_1	Arpc1a	0.681188
84581_1	Hdac6	310376_1	RGD1308116	0.652995
84581_1	Hdac6	117240_1	Heph	0.649697
84581_1	Hdac6	361239_1	Bphl	0.634759
84581_1	Hdac6	362235_1	RGD1310753	0.631941
84581_1	Hdac6	367562_1	Gaa	0.603964
84581_1	Hdac6	29179_1	Syn2	0.564954
84581_1	Hdac6	25399_1	Cacna2d1	0.510348
84581_1	Hdac6	308067_1	Brd9	0.508706
84581_1	Hdac6	29190_1	Pdyn	0.488972
84581_1	Hdac6	373065_1	Ddx24	0.48758
84581_1	Hdac6	293016_1	Map7	0.486274
84581_1	Hdac6	360983_1	Hspc159	0.470516
84581_1	Hdac6	25589_1	Kdr	0.456474
84581_1	Hdac6	315463_1	RGD1309188	0.430385
84581_1	Hdac6	360793_1	Rhbdd2	0.416149
84581_1	Hdac6	293484_1	Eif3c	0.400172
84581_1	Hdac6	306825_1	Mylip	0.381267
84581_1	Hdac6	289143_1	Mrps14	0.371541
84581_1	Hdac6	25202_1	Gucy1b3	0.32332
84581_1	Hdac6	311287_1	Ano3	0.301863
84581_1	Hdac6	25165_1	Zfp386	0.250476
84581_1	Hdac6	24791_1	Sparc	0.247781
84581_1	Hdac6	63938_1	Hibadh	0.21362
84581_1	Hdac6	79011_1	Camkv	0.198306
84581_1	Hdac6	310803_1	Extl2	0.180513
84581_1	Hdac6	309532_1	Atad1	0.17127
84581_1	Hdac6	24806_1	Tac1	0.115037
84581_1	Hdac6	304893_1	Rasal2	0.111631
84581_1	Hdac6	29645_1	Ptprj	0.110677
84581_1	Hdac6	306264_1	Ankrd28	0.106587
84581_1	Hdac6	60427_1	Kitlg	0.0701748
84581_1	Hdac6	302421_1	Gdpd2	0.0476502
84581_1	Hdac6	25507_1	Pcsk6	0.0458032
84581_1	Hdac6	59322_1	Cnksr2	0.0386905
25671_1	Smad1	306759_1	Spock1	6.56416
25671_1	Smad1	83626_1	Ugcg	5.04336
25671_1	Smad1	361110_1	Tmem110	4.43132
25671_1	Smad1	289521_1	Ankrd17	3.42406
25671_1	Smad1	303553_1	Rnd2	3.16085
25671_1	Smad1	66012_1	Gucy1a2	3.13346
25671_1	Smad1	308053_1	RGD1307525	2.9941
25671_1	Smad1	287768_1	Smndc1	2.95518
25671_1	Smad1	307757_1	Neto2	2.73957
25671_1	Smad1	360928_2	Dcun1d4_2	2.7148
25671_1	Smad1	65180_1	Kcnd2	2.6457
25671_1	Smad1	360584_1	Ggnbp2	2.64071
25671_1	Smad1	84005_1	Eif2b2	2.413
25671_1	Smad1	311622_1	Stk4	2.39576
25671_1	Smad1	29662_1	Gdi2	2.38848
25671_1	Smad1	24503_1	Ina	2.35239
25671_1	Smad1	312678_2	Jarid1a_2	2.28775
25671_1	Smad1	309475_1	Tm9sf3	2.26263
25671_1	Smad1	50664_1	Gnao1	2.18668
25671_1	Smad1	29336_1	Oprs1	2.09536
25671_1	Smad1	681849_1	LOC681849	2.09501
25671_1	Smad1	84486_1	Sf3b1	2.02888
25671_1	Smad1	309858_1	Sec63	2.02463
25671_1	Smad1	295934_1	Chst1	1.93941
25671_1	Smad1	308588_1	Car11	1.9299
25671_1	Smad1	365841_2	Slc25a44_2	1.91054
25671_1	Smad1	59312_1	Shank3	1.81414
25671_1	Smad1	687609_1	LOC687609	1.69881
25671_1	Smad1	367235_1	Fam135a	1.69506
25671_1	Smad1	315217_1	Plxnb2	1.66853
25671_1	Smad1	408243_1	Ece2	1.66219
25671_1	Smad1	361029_1	Ktn1	1.6367
25671_1	Smad1	302864_1	Tmem32	1.63452
25671_1	Smad1	361845_1	Eif4ebp2	1.6209
25671_1	Smad1	306306_1	Gcap14	1.59528
25671_1	Smad1	309140_1	Mrpl21	1.58813
25671_1	Smad1	292777_1	Tbcb	1.4711
25671_1	Smad1	290280_1	Xpo4	1.47056
25671_1	Smad1	366012_1	Trub2	1.45587
25671_1	Smad1	288109_1	Sidt1	1.45409
25671_1	Smad1	685131_1	Mea1	1.38585
25671_1	Smad1	303304_1	Sgsm2	1.38091
25671_1	Smad1	316403_1	Mars2	1.33748
25671_1	Smad1	304078_1	Cbr3	1.31252
25671_1	Smad1	363091_1	Gcom1	1.31134
25671_1	Smad1	686098_1	Sorbs1	1.30781
25671_1	Smad1	362132_1	Epc2	1.23461
25671_1	Smad1	362436_1	Gpr162	1.23181
25671_1	Smad1	79423_1	Stmn4	1.19943
25671_1	Smad1	619574_1	LOC619574	1.1782
25671_1	Smad1	29232_1	Clcn2	1.17397
25671_1	Smad1	63881_1	Rapgef1	1.14674
25671_1	Smad1	309629_1	Pfdn6	1.1315
25671_1	Smad1	307403_1	Csf1r	1.1134
25671_1	Smad1	171373_1	Slc12a5	1.10045
25671_1	Smad1	315608_1	Ube4a	1.08202
25671_1	Smad1	66030_1	Synpr	1.03498
25671_1	Smad1	363447_1	Tspan7	0.955306
25671_1	Smad1	29648_1	Nudc	0.942204
25671_1	Smad1	85309_1	Folh1	0.89778
25671_1	Smad1	170840_1	Slc40a1	0.8435
25671_1	Smad1	362212_1	Tmem87b	0.810327
25671_1	Smad1	288091_1	Ktelc1	0.757738
25671_1	Smad1	64160_1	Basp1	0.754651
25671_1	Smad1	302969_2	Srrm2_2	0.75408
25671_1	Smad1	297969_1	Rars2	0.73289
25671_1	Smad1	296134_1	Mrps5	0.724522
25671_1	Smad1	295607_1	Prpf40a	0.723036
25671_1	Smad1	367252_1	Mgat4a	0.684907
25671_1	Smad1	94189_1	Gosr1	0.67586
25671_1	Smad1	114765_1	Wbp4	0.640122
25671_1	Smad1	298095_1	Prpf4	0.631653
25671_1	Smad1	361149_1	Ankrd37	0.614974
25671_1	Smad1	114901_1	Argbp2	0.595989
25671_1	Smad1	295952_1	RGD1309730	0.578399
25671_1	Smad1	246046_1	Lmbrd1	0.567564
25671_1	Smad1	289491_1	Mrpl1	0.533587
25671_1	Smad1	360738_1	RGD1310348	0.519564
25671_1	Smad1	315763_1	Mtfmt	0.514775
25671_1	Smad1	307210_1	RGD1307279	0.514131
25671_1	Smad1	685607_1	Pfdn2	0.503296
25671_1	Smad1	309081_1	Dock1	0.502523
25671_1	Smad1	311483_1	Rrbp1	0.493036
25671_1	Smad1	293754_1	Mrpl16	0.451826
25671_1	Smad1	361927_1	Fxr1	0.443847
25671_1	Smad1	25328_1	Lamp1	0.417639
25671_1	Smad1	362944_1	Ppp1r16a	0.403756
25671_1	Smad1	361659_1	Plekha1	0.339344
25671_1	Smad1	306165_1	Gpr180	0.297063
25671_1	Smad1	282836_1	Cthrc1	0.23071
25671_1	Smad1	60328_1	Mark2	0.228683
25671_1	Smad1	289504_1	Sdad1	0.195051
25671_1	Smad1	114122_1	Vcan	0.173992
25671_1	Smad1	304887_1	Ralgps2	0.148449
25671_1	Smad1	294595_1	Ttc37	0.125958
25671_1	Smad1	83572_1	Pafah1b1	0.110108
25671_1	Smad1	301419_1	RGD1311269	0.108581
25671_1	Smad1	307524_1	Wdr33	0.108317
25671_1	Smad1	81675_1	Gyg1	0.107633
25671_1	Smad1	24242_1	Calm1	0.032594
25671_1	Smad1	683007_1	LOC683007	0.0323392
25671_1	Smad1	313861_1	Eml4	0.023782
25671_1	Smad1	313387_1	Usp1	0.0191532
361519_1	Zfp428	361176_1	Upf3a	2.91027
361519_1	Zfp428	117265_1	Pex6	2.90224
361519_1	Zfp428	298699_1	Ppan	2.67131
361519_1	Zfp428	363858_1	Trappc5	2.50276
361519_1	Zfp428	84005_1	Eif2b2	2.413
361519_1	Zfp428	365875_1	Bola1	2.36506
361519_1	Zfp428	29457_1	Map6	2.32725
361519_1	Zfp428	314648_1	Ncln	2.21611
361519_1	Zfp428	116641_1	Lgals8	2.06824
361519_1	Zfp428	294336_1	Pcbp3	2.06741
361519_1	Zfp428	680737_1	Snrpf	2.04748
361519_1	Zfp428	362081_1	Fbxw5	1.95709
361519_1	Zfp428	84580_1	Hdac5	1.94239
361519_1	Zfp428	94194_1	Cox5b	1.89422
361519_1	Zfp428	313491_1	Hint2	1.84234
361519_1	Zfp428	25665_1	Scn5a	1.78319
361519_1	Zfp428	266764_1	Tbkbp1	1.77498
361519_1	Zfp428	309628_1	Wdr46	1.73214
361519_1	Zfp428	687575_1	LOC687575	1.72669
361519_1	Zfp428	140942_1	Ddit4	1.71218
361519_1	Zfp428	290631_1	Merit40	1.70157
361519_1	Zfp428	25706_1	Cckbr	1.69868
361519_1	Zfp428	81766_1	Rpl18	1.67252
361519_1	Zfp428	308458_1	Sptbn4	1.56627
361519_1	Zfp428	315447_1	Chordc1	1.54887
361519_1	Zfp428	308999_1	Fbxl19	1.53301
361519_1	Zfp428	309179_1	Ppp2r5b	1.48534
361519_1	Zfp428	64665_1	Flot1	1.48286
361519_1	Zfp428	292777_1	Tbcb	1.4711
361519_1	Zfp428	690853_1	Aatk	1.38925
361519_1	Zfp428	171073_1	Hdgfrp2	1.36295
361519_1	Zfp428	313785_1	Icam5	1.3452
361519_1	Zfp428	680282_1	LOC680282	1.34337
361519_1	Zfp428	81749_1	Prkch	1.34068
361519_1	Zfp428	361991_1	S100a16	1.30858
361519_1	Zfp428	29345_1	Serpinh1	1.26777
361519_1	Zfp428	292876_1	Josd2	1.25202
361519_1	Zfp428	302470_1	F8	1.23085
361519_1	Zfp428	29167_1	Dctn1	1.22731
361519_1	Zfp428	360899_1	Sertad4	1.20511
361519_1	Zfp428	311562_1	Necab3	1.19036
361519_1	Zfp428	287417_1	Rpl26	1.14762
361519_1	Zfp428	171499_1	Crlf2	1.13285
361519_1	Zfp428	246333_1	Pcsk1n	1.13235
361519_1	Zfp428	309629_1	Pfdn6	1.1315
361519_1	Zfp428	25348_1	Rps29	1.12254
361519_1	Zfp428	295237_1	Msto1	1.11148
361519_1	Zfp428	300445_1	Prkcsh	1.09087
361519_1	Zfp428	502317_1	Aplp1	1.0426
361519_1	Zfp428	288289_1	Chodl	1.02978
361519_1	Zfp428	360596_2	Msi2_2	1.00196
361519_1	Zfp428	117242_1	Odz2	0.981531
361519_1	Zfp428	316123_1	Gtf2f1	0.952579
361519_1	Zfp428	116664_1	Atp6v1f	0.945899
361519_1	Zfp428	691678_1	Tmem121	0.944439
361519_1	Zfp428	501101_1	nod3l	0.915377
361519_1	Zfp428	25307_1	Cst3	0.900791
361519_1	Zfp428	25282_1	Cox6a1	0.877449
361519_1	Zfp428	361385_1	Ndufb7	0.855872
361519_1	Zfp428	287150_1	Fam173a	0.846994
361519_1	Zfp428	171097_1	Adap1	0.820522
361519_1	Zfp428	363332_1	Ubxn6	0.794845
361519_1	Zfp428	299850_1	Dctn2	0.792898
361519_1	Zfp428	24258_1	Chga	0.760841
361519_1	Zfp428	304490_1	Anapc7	0.756236
361519_1	Zfp428	298544_1	Sh3bgrl3	0.752398
361519_1	Zfp428	252928_1	Timm13	0.734059
361519_1	Zfp428	315611_1	Scn4b	0.732292
361519_1	Zfp428	362084_1	RGD1307615	0.727658
361519_1	Zfp428	84407_1	Cdh11	0.70664
361519_1	Zfp428	290642_1	Ccdc124	0.691622
361519_1	Zfp428	363449_1	RGD1560784	0.659119
361519_1	Zfp428	29236_1	Rpsa	0.65715
361519_1	Zfp428	83722_1	Plk2	0.65089
361519_1	Zfp428	25728_1	Apoe	0.649861
361519_1	Zfp428	361149_1	Ankrd37	0.614974
361519_1	Zfp428	65046_1	Ap2s1	0.590142
361519_1	Zfp428	353118_1	MAST1	0.583688
361519_1	Zfp428	498398_1	Selm	0.581648
361519_1	Zfp428	288526_1	LOC288526	0.576377
361519_1	Zfp428	685607_1	Pfdn2	0.503296
361519_1	Zfp428	54300_1	Slc12a3	0.496294
361519_1	Zfp428	300791_1	Spg21	0.452248
361519_1	Zfp428	304132_1	Rwdd2b	0.420781
361519_1	Zfp428	361467_1	Lpcat1	0.413407
361519_1	Zfp428	305248_1	Mthfd2l	0.36947
361519_1	Zfp428	304645_1	RGD1308221	0.339204
361519_1	Zfp428	24807_1	Tacr1	0.30727
361519_1	Zfp428	292683_1	Sympk	0.299211
361519_1	Zfp428	680130_1	Timp4	0.293706
361519_1	Zfp428	301123_1	Ndufa11	0.29208
361519_1	Zfp428	287670_1	Psmd3	0.282924
361519_1	Zfp428	309593_1	Gnl1	0.264844
361519_1	Zfp428	362834_1	Mbd3	0.231962
361519_1	Zfp428	312907_1	Slco5a1	0.207621
361519_1	Zfp428	364878_1	2014-03-03	0.185749
361519_1	Zfp428	29464_1	Slc6a6	0.142505
361519_1	Zfp428	681287_1	Map7d1	0.117955
361519_1	Zfp428	288656_1	Arl6ip4	0.0925719
361519_1	Zfp428	64205_1	Arbp	0.0740593
361519_1	Zfp428	294260_1	Skiv2l	0.0582688
361519_1	Zfp428	313644_1	Rap1gap	0.0529013
314205_1	Arid4a	310720_1	Wdr3	7.6949
314205_1	Arid4a	306759_1	Spock1	6.56416
314205_1	Arid4a	361354_1	Fbxo15	3.7018
314205_1	Arid4a	306607_1	Tmco3	3.48484
314205_1	Arid4a	24158_1	Acadm	2.68201
314205_1	Arid4a	29483_1	Slc1a3	2.50357
314205_1	Arid4a	310848_1	Cyp2u1	2.47001
314205_1	Arid4a	314180_1	Mdga2	2.45972
314205_1	Arid4a	311622_1	Stk4	2.39576
314205_1	Arid4a	312678_2	Jarid1a_2	2.28775
314205_1	Arid4a	29525_1	Pitpna	2.17207
314205_1	Arid4a	116641_1	Lgals8	2.06824
314205_1	Arid4a	366669_1	LOC366669	1.95168
314205_1	Arid4a	306012_1	Polr3d	1.92446
314205_1	Arid4a	315903_1	RGD1307882	1.86971
314205_1	Arid4a	288182_1	Cldnd1	1.86468
314205_1	Arid4a	308864_1	Fchsd2	1.8336
314205_1	Arid4a	310698_1	Dclk2	1.80217
314205_1	Arid4a	261736_1	Cops2	1.78987
314205_1	Arid4a	29213_1	Tubb4	1.77663
314205_1	Arid4a	304218_1	Pds5b	1.76875
314205_1	Arid4a	58935_1	Gas6	1.74336
314205_1	Arid4a	287606_1	2014-09-04	1.73207
314205_1	Arid4a	362298_1	Actr3b	1.70306
314205_1	Arid4a	309326_1	Ranbp6	1.67372
314205_1	Arid4a	301164_1	Pcaf	1.6709
314205_1	Arid4a	316732_1	RGD1307234	1.58968
314205_1	Arid4a	309953_1	Tmem161b	1.57262
314205_1	Arid4a	498549_1	Akap11	1.55122
314205_1	Arid4a	315959_1	Msl2l1	1.50483
314205_1	Arid4a	691938_1	Fam124a	1.50361
314205_1	Arid4a	360602_1	Luc7l3	1.47123
314205_1	Arid4a	292777_1	Tbcb	1.4711
314205_1	Arid4a	290280_1	Xpo4	1.47056
314205_1	Arid4a	25252_1	Dlg1	1.4538
314205_1	Arid4a	361442_1	Sipa1l2	1.43652
314205_1	Arid4a	316333_1	Actr1b	1.40597
314205_1	Arid4a	303304_1	Sgsm2	1.38091
314205_1	Arid4a	29660_1	Pnck	1.37884
314205_1	Arid4a	311026_1	Mbd5	1.29196
314205_1	Arid4a	313521_1	Hpdl	1.28526
314205_1	Arid4a	316344_1	Rev1	1.28364
314205_1	Arid4a	293947_1	Arhgap18	1.27503
314205_1	Arid4a	362132_1	Epc2	1.23461
314205_1	Arid4a	691429_1	LOC691429	1.145
314205_1	Arid4a	309307_2	RGD1311595_2	1.13345
314205_1	Arid4a	315969_1	Topbp1	1.11447
314205_1	Arid4a	81674_1	Gtf2f2	1.10433
314205_1	Arid4a	292267_1	RGD1305235	1.09903
314205_1	Arid4a	361071_1	Sucla2	1.08511
314205_1	Arid4a	296199_1	Snx5	1.04557
314205_1	Arid4a	65218_1	Agap2	1.0338
314205_1	Arid4a	59318_1	Negr1	1.03062
314205_1	Arid4a	313757_1	RGD1565591	0.968338
314205_1	Arid4a	286931_1	Unc13c	0.902393
314205_1	Arid4a	266975_1	Sars	0.888209
314205_1	Arid4a	115769_1	Tjp2	0.821774
314205_1	Arid4a	63885_1	Pde10a	0.820375
314205_1	Arid4a	689576_1	Nkain3	0.807768
314205_1	Arid4a	306013_1	Lgi3	0.788716
314205_1	Arid4a	287595_1	Dhx40	0.77538
314205_1	Arid4a	360692_1	RGD1563888	0.771783
314205_1	Arid4a	373544_1	Ermp1	0.747941
314205_1	Arid4a	295607_1	Prpf40a	0.723036
314205_1	Arid4a	81778_1	S100a10	0.684926
314205_1	Arid4a	298596_1	Sdhb	0.632473
314205_1	Arid4a	500069_1	Tsga14	0.574148
314205_1	Arid4a	310040_1	Mast4	0.559154
314205_1	Arid4a	24679_1	Prkar2b	0.54327
314205_1	Arid4a	502916_1	Rerg	0.533054
314205_1	Arid4a	313861_2	Eml4_2	0.530699
314205_1	Arid4a	306471_1	Snx25	0.52707
314205_1	Arid4a	691149_1	Capza1	0.518153
314205_1	Arid4a	307056_1	Anln	0.511143
314205_1	Arid4a	24588_1	Nefm	0.503142
314205_1	Arid4a	290564_1	Mettl6	0.494582
314205_1	Arid4a	361626_1	Tmem41b	0.479958
314205_1	Arid4a	361313_1	Rell2	0.425409
314205_1	Arid4a	79011_2	Camkv_2	0.417171
314205_1	Arid4a	360302_1	Ptprk	0.305244
314205_1	Arid4a	316348_1	Pdcl3	0.302707
314205_1	Arid4a	83689_1	Cd164	0.266556
314205_1	Arid4a	293652_1	Ndufs8	0.224478
314205_1	Arid4a	298369_1	Osbpl9	0.215156
314205_1	Arid4a	313874_1	Rasgrp3	0.190503
314205_1	Arid4a	360833_1	Kdsr	0.181244
314205_1	Arid4a	317576_1	Ocrl	0.154252
314205_1	Arid4a	499360_1	Fam178a	0.122067
314205_1	Arid4a	307524_1	Wdr33	0.108317
314205_1	Arid4a	81675_1	Gyg1	0.107633
314205_1	Arid4a	24547_1	Mbp	0.10523
314205_1	Arid4a	246120_1	P76	0.100996
314205_1	Arid4a	170546_1	Ryr3	0.098486
314205_1	Arid4a	500551_1	RGD1564943	0.0860156
314205_1	Arid4a	315843_1	RGD1564964	0.0838435
314205_1	Arid4a	25507_1	Pcsk6	0.0458032
314205_1	Arid4a	362472_1	RGD1307055	0.0411422
314205_1	Arid4a	117035_1	Slc25a20	0.0376644
314205_1	Arid4a	25306_1	Cpd	0.032417
314205_1	Arid4a	309650_1	Cpne5	0.0132726
314205_1	Arid4a	316098_1	Exosc7	0.00352415
312562_1	Zfyve20	293493_1	RGD1308215	5.27226
312562_1	Zfyve20	312381_1	Ppm1k	4.02798
312562_1	Zfyve20	309656_1	Ftsjd2	3.63868
312562_1	Zfyve20	56281_1	Mrpl37	3.56818
312562_1	Zfyve20	500950_1	Zfp317	3.50431
312562_1	Zfyve20	308053_1	RGD1307525	2.9941
312562_1	Zfyve20	245926_1	Rbm16	2.87742
312562_1	Zfyve20	50864_1	Ntm	2.69566
312562_1	Zfyve20	314075_1	Pnpla8	2.67083
312562_1	Zfyve20	361197_1	RGD1561537	2.42653
312562_1	Zfyve20	680133_1	LOC680133	2.30171
312562_1	Zfyve20	309475_1	Tm9sf3	2.26263
312562_1	Zfyve20	81754_1	Rab1	2.24217
312562_1	Zfyve20	688311_1	LOC688311	2.21921
312562_1	Zfyve20	294336_1	Pcbp3	2.06741
312562_1	Zfyve20	116563_1	Ap2m1	1.98268
312562_1	Zfyve20	315792_1	Sltm	1.98049
312562_1	Zfyve20	365841_2	Slc25a44_2	1.91054
312562_1	Zfyve20	361879_1	Wdr41	1.79662
312562_1	Zfyve20	291060_1	Snrnp48	1.73688
312562_1	Zfyve20	687575_1	LOC687575	1.72669
312562_1	Zfyve20	290631_1	Merit40	1.70157
312562_1	Zfyve20	499913_1	Abhd12	1.69853
312562_1	Zfyve20	25434_1	Sparcl1	1.67857
312562_1	Zfyve20	293991_1	Ndufb8	1.67356
312562_1	Zfyve20	117052_1	Kcnj12	1.53524
312562_1	Zfyve20	292777_1	Tbcb	1.4711
312562_1	Zfyve20	366012_1	Trub2	1.45587
312562_1	Zfyve20	500616_1	Socs5	1.37429
312562_1	Zfyve20	171073_1	Hdgfrp2	1.36295
312562_1	Zfyve20	291530_1	Ccdc68	1.35845
312562_1	Zfyve20	295264_1	Mllt11	1.35451
312562_1	Zfyve20	363091_1	Gcom1	1.31134
312562_1	Zfyve20	306141_1	Spry2	1.27547
312562_1	Zfyve20	54355_1	Rassf5	1.26418
312562_1	Zfyve20	64369_1	Ppap2a	1.25803
312562_1	Zfyve20	360899_1	Sertad4	1.20511
312562_1	Zfyve20	314467_1	RGD1305627	1.19279
312562_1	Zfyve20	314259_1	Mpp5	1.17297
312562_1	Zfyve20	300666_2	C2cd2l_2	1.13449
312562_1	Zfyve20	288923_1	Dhps	1.12245
312562_1	Zfyve20	361084_1	Lmo7	1.11613
312562_1	Zfyve20	83683_1	Gpr6	1.07034
312562_1	Zfyve20	83532_1	Vdac3	1.05872
312562_1	Zfyve20	303882_1	Tnk2	1.05386
312562_1	Zfyve20	288289_1	Chodl	1.02978
312562_1	Zfyve20	29673_1	Psma6	1.01815
312562_1	Zfyve20	296207_1	RGD1566320	0.990388
312562_1	Zfyve20	313757_1	RGD1565591	0.968338
312562_1	Zfyve20	500364_2	Sspn_2	0.941537
312562_1	Zfyve20	364052_1	Pea15a	0.840555
312562_1	Zfyve20	691223_1	LOC691223	0.80528
312562_1	Zfyve20	171096_1	Cst6	0.793236
312562_1	Zfyve20	29565_1	Eef2	0.764778
312562_1	Zfyve20	305502_1	Tmed4	0.763757
312562_1	Zfyve20	498278_1	RGD1562658	0.763019
312562_1	Zfyve20	64160_1	Basp1	0.754651
312562_1	Zfyve20	295607_1	Prpf40a	0.723036
312562_1	Zfyve20	313024_1	Wasf2	0.663044
312562_1	Zfyve20	113898_1	Prdx5	0.646799
312562_1	Zfyve20	360500_1	Arhgdig	0.645742
312562_1	Zfyve20	114765_1	Wbp4	0.640122
312562_1	Zfyve20	298596_1	Sdhb	0.632473
312562_1	Zfyve20	365410_1	Osbp	0.629326
312562_1	Zfyve20	685232_3	Atp6v1a	0.577258
312562_1	Zfyve20	24642_1	Pgam1	0.572216
312562_1	Zfyve20	365548_1	Pttg1ip	0.569207
312562_1	Zfyve20	24434_1	Gusb	0.566756
312562_1	Zfyve20	155812_1	Trim9	0.566432
312562_1	Zfyve20	501454_1	Oaz2	0.562696
312562_1	Zfyve20	303298_1	Garnl4	0.552841
312562_1	Zfyve20	361527_1	Pld3	0.542154
312562_1	Zfyve20	360503_1	Luc7l	0.536252
312562_1	Zfyve20	306471_1	Snx25	0.52707
312562_1	Zfyve20	84551_1	Slc7a8	0.484038
312562_1	Zfyve20	361927_1	Fxr1	0.443847
312562_1	Zfyve20	310540_1	Ened	0.436569
312562_1	Zfyve20	315463_1	RGD1309188	0.430385
312562_1	Zfyve20	291539_1	Psmg2	0.422091
312562_1	Zfyve20	304132_1	Rwdd2b	0.420781
312562_1	Zfyve20	24877_1	Vsnl1	0.386213
312562_1	Zfyve20	312654_1	Tmcc1	0.360096
312562_1	Zfyve20	361662_1	Bub3	0.359585
312562_1	Zfyve20	619374_1	Jam2	0.355214
312562_1	Zfyve20	304645_1	RGD1308221	0.339204
312562_1	Zfyve20	29681_1	C1qbp	0.321233
312562_1	Zfyve20	113907_1	Sbk1	0.273524
312562_1	Zfyve20	367915_1	Rab9b	0.239106
312562_1	Zfyve20	287155_1	Stub1	0.228886
312562_1	Zfyve20	293652_1	Ndufs8	0.224478
312562_1	Zfyve20	171140_1	Camk2g	0.195161
312562_1	Zfyve20	313138_1	Orc3l	0.190011
312562_1	Zfyve20	362918_1	Mtss1	0.159509
312562_1	Zfyve20	29464_1	Slc6a6	0.142505
312562_1	Zfyve20	289392_1	Plxna2	0.127801
312562_1	Zfyve20	50872_1	Hpcal4	0.12655
312562_1	Zfyve20	499360_1	Fam178a	0.122067
312562_1	Zfyve20	291078_1	Prpf4b	0.103441
312562_1	Zfyve20	170546_1	Ryr3	0.098486
312562_1	Zfyve20	311166_1	Clp1	0.0917381
312562_1	Zfyve20	307486_1	Pcdhb22	0.044723
312562_1	Zfyve20	367145_1	Chst2	0.0415351
312562_1	Zfyve20	313861_1	Eml4	0.023782
312562_1	Zfyve20	361201_1	RGD1311345	0.0173073
312562_1	Zfyve20	301068_1	Eif1b	0.00734182
313323_1	Psip1	686234_1	LOC686234	7.34004
313323_1	Psip1	303346_1	Ccdc55	5.90177
313323_1	Psip1	312812_1	Eps8	4.02419
313323_1	Psip1	306607_1	Tmco3	3.48484
313323_1	Psip1	294972_1	Mccc1	2.90609
313323_1	Psip1	294925_1	Fndc3b	2.72876
313323_1	Psip1	305076_1	Def	2.68854
313323_1	Psip1	314075_1	Pnpla8	2.67083
313323_1	Psip1	362162_1	Arfgap2	2.45484
313323_1	Psip1	690606_1	Mansc1	2.41032
313323_1	Psip1	304979_1	Igsf8	2.20236
313323_1	Psip1	499691_1	Prpf38b	2.15432
313323_1	Psip1	85493_1	Abcf1	2.06237
313323_1	Psip1	301004_1	RGD1311095	2.01159
313323_1	Psip1	367171_1	Map4	1.9971
313323_1	Psip1	300472_1	Vps26b	1.92723
313323_1	Psip1	304766_1	Ubxn4	1.89409
313323_1	Psip1	296936_1	Iqub	1.87811
313323_1	Psip1	54323_1	Arc	1.85064
313323_1	Psip1	315891_1	RGD1309079	1.79478
313323_1	Psip1	313365_1	Ift74	1.78047
313323_1	Psip1	60373_1	Nop58	1.7366
313323_1	Psip1	362378_1	Fam13a1	1.73452
313323_1	Psip1	294250_1	Bat2	1.72116
313323_1	Psip1	681352_1	Letmd1	1.68689
313323_1	Psip1	64555_1	Spef2	1.66574
313323_1	Psip1	307098_1	Net1	1.65736
313323_1	Psip1	25724_1	Itgb4	1.61465
313323_1	Psip1	316732_1	RGD1307234	1.58968
313323_1	Psip1	362788_1	Traf3	1.54216
313323_1	Psip1	305471_1	Zfp278	1.5122
313323_1	Psip1	315959_1	Msl2l1	1.50483
313323_1	Psip1	296840_1	RGD1310794	1.50111
313323_1	Psip1	287593_1	Ptrh2	1.47152
313323_1	Psip1	360602_1	Luc7l3	1.47123
313323_1	Psip1	288109_1	Sidt1	1.45409
313323_1	Psip1	293497_1	Kctd13	1.35076
313323_1	Psip1	688540_1	Mast3	1.33339
313323_1	Psip1	84400_1	Prelp	1.33303
313323_1	Psip1	499941_1	Dbndd2	1.32211
313323_1	Psip1	300757_1	Hexa	1.30156
313323_1	Psip1	295347_1	Rap1a	1.2916
313323_1	Psip1	500988_1	RGD1564560	1.28912
313323_1	Psip1	295443_1	Papss1	1.28361
313323_1	Psip1	29489_1	Dync1h1	1.26442
313323_1	Psip1	85420_1	Prkcq	1.25681
313323_1	Psip1	25230_1	Add3	1.24775
313323_1	Psip1	306128_1	Cln5	1.23987
313323_1	Psip1	24161_1	Acp1	1.23159
313323_1	Psip1	682469_1	LOC682469	1.2305
313323_1	Psip1	296167_1	Pank2	1.20408
313323_1	Psip1	499250_1	RGD1563508	1.18712
313323_1	Psip1	310808_1	Slc35a3	1.17427
313323_1	Psip1	114095_1	Stxbp3	1.15985
313323_1	Psip1	84352_1	Col1a2	1.14689
313323_1	Psip1	24232_1	C3	1.1366
313323_1	Psip1	360807_2	Rsrc2_2	1.111
313323_1	Psip1	84494_1	Trpc4	1.11073
313323_1	Psip1	498433_1	Psme4	1.09079
313323_1	Psip1	24674_1	Ppp3ca	1.07059
313323_1	Psip1	25654_1	Col11a1	1.07059
313323_1	Psip1	362182_1	Rcn1	1.06894
313323_1	Psip1	79131_1	Fabp3	1.00856
313323_1	Psip1	296207_1	RGD1566320	0.990388
313323_1	Psip1	81740_1	Pcm1	0.989944
313323_1	Psip1	364983_1	Rnf150	0.961109
313323_1	Psip1	140635_1	Flt3	0.949166
313323_1	Psip1	85263_1	Slc25a14	0.931267
313323_1	Psip1	313620_1	Srrm1	0.89956
313323_1	Psip1	689613_1	Mtmr11	0.890066
313323_1	Psip1	63885_1	Pde10a	0.820375
313323_1	Psip1	310306_1	Usp13	0.784876
313323_1	Psip1	689500_1	Mcts2	0.773908
313323_1	Psip1	360692_1	RGD1563888	0.771783
313323_1	Psip1	64160_1	Basp1	0.754651
313323_1	Psip1	689106_1	Vstm2a	0.715522
313323_1	Psip1	192178_1	Tnrc6b	0.698648
313323_1	Psip1	308968_1	Rbbp6	0.686163
313323_1	Psip1	170916_1	Lonp1	0.636157
313323_1	Psip1	65210_1	Cyp2j4	0.631799
313323_1	Psip1	500400_1	Fam110b	0.625346
313323_1	Psip1	683613_1	LOC683613	0.61891
313323_1	Psip1	170899_1	Kcnk2	0.605643
313323_1	Psip1	114217_2	Yme1l1_2	0.599325
313323_1	Psip1	63865_1	Lgmn	0.582274
313323_1	Psip1	500069_1	Tsga14	0.574148
313323_1	Psip1	293688_1	Tm7sf2	0.570964
313323_1	Psip1	499191_1	Ngrn	0.569924
313323_1	Psip1	311591_1	Rprd1b	0.488388
313323_1	Psip1	64020_1	Gpr85	0.479688
313323_1	Psip1	171147_1	Slc2a13	0.447631
313323_1	Psip1	301351_1	RGD1310819	0.433471
313323_1	Psip1	288719_1	Tpst2	0.425439
313323_1	Psip1	301434_1	Clk1	0.409906
313323_1	Psip1	100302447_1	Cox16	0.406649
313323_1	Psip1	289924_1	Psmd6	0.405965
313323_1	Psip1	94170_1	Atp6v0e1	0.388838
313323_1	Psip1	246115_1	Ppap2c	0.384364
313323_1	Psip1	301382_1	Ercc5	0.350396
313323_1	Psip1	56725_1	Cript	0.335751
313323_1	Psip1	680080_1	Tomm5	0.324515
313323_1	Psip1	681234_1	Dbr1	0.314785
313323_1	Psip1	414819_1	RT1-CE16	0.288109
313323_1	Psip1	313553_1	RGD1306880	0.277294
313323_1	Psip1	315824_1	Bmp5	0.262769
313323_1	Psip1	362545_1	Tm2d1	0.260293
313323_1	Psip1	171136_1	Cblb	0.224703
313323_1	Psip1	363061_1	Sdhd	0.220535
313323_1	Psip1	25275_1	Cnp	0.214436
313323_1	Psip1	289950_1	Pdhb	0.203753
313323_1	Psip1	361448_1	RGD1309759	0.200328
313323_1	Psip1	289388_1	G0s2	0.191372
313323_1	Psip1	363448_1	Dynlt3	0.161342
313323_1	Psip1	362918_1	Mtss1	0.159509
313323_1	Psip1	367902_1	Armcx3	0.134325
313323_1	Psip1	685332_1	Rpp30	0.133097
313323_1	Psip1	201097_1	Hist1h1d	0.126898
313323_1	Psip1	291078_1	Prpf4b	0.103441
313323_1	Psip1	501039_1	Slc25a36	0.0972946
313323_1	Psip1	309650_1	Cpne5	0.0132726
313323_1	Psip1	246314_1	Tor1aip1	0.00299937
301076_1	Zfp445	29436_1	Tfpi	6.05242
301076_1	Zfp445	78958_1	Bcam	4.3924
301076_1	Zfp445	362750_1	Atl1	3.37844
301076_1	Zfp445	300719_1	Cib2	2.85145
301076_1	Zfp445	362344_1	Ndufb2	2.83627
301076_1	Zfp445	65180_1	Kcnd2	2.6457
301076_1	Zfp445	305177_1	Enoph1	2.58961
301076_1	Zfp445	84685_1	Ppp1r9a	2.53713
301076_1	Zfp445	363858_1	Trappc5	2.50276
301076_1	Zfp445	361224_1	RGD1306058	2.36791
301076_1	Zfp445	680133_1	LOC680133	2.30171
301076_1	Zfp445	310672_1	Tars2	2.28027
301076_1	Zfp445	498356_1	Shisa3	2.25244
301076_1	Zfp445	50690_1	Slc6a8	2.2365
301076_1	Zfp445	312560_1	Xpc	2.22367
301076_1	Zfp445	140923_1	Bnip3l	2.18681
301076_1	Zfp445	50664_1	Gnao1	2.18668
301076_1	Zfp445	29528_1	Vamp3	2.16557
301076_1	Zfp445	79249_1	Abi1	2.11461
301076_1	Zfp445	94197_1	Rab14	2.04777
301076_1	Zfp445	81784_1	Ssr3	2.0348
301076_1	Zfp445	84486_1	Sf3b1	2.02888
301076_1	Zfp445	299159_1	Atp6v1d	2.02664
301076_1	Zfp445	305830_1	Fbxo34	1.96954
301076_1	Zfp445	309362_1	Dnmbp	1.9583
301076_1	Zfp445	681021_1	Paqr6	1.95126
301076_1	Zfp445	313774_1	Fam132a	1.88743
301076_1	Zfp445	315903_1	RGD1307882	1.86971
301076_1	Zfp445	24922_1	Gabrb3	1.86819
301076_1	Zfp445	25469_1	Kcna4	1.85425
301076_1	Zfp445	252881_1	Exoc3	1.78422
301076_1	Zfp445	54293_1	Rgs3	1.75342
301076_1	Zfp445	311024_1	Kif5c	1.73643
301076_1	Zfp445	54279_1	Cntn3	1.73046
301076_1	Zfp445	300836_1	RGD1310552	1.72864
301076_1	Zfp445	307553_1	Nol4	1.67685
301076_1	Zfp445	246153_1	Kcnc2	1.65739
301076_1	Zfp445	363443_1	Ndp	1.65545
301076_1	Zfp445	24446_1	Hgf	1.64217
301076_1	Zfp445	286761_1	Vcpip1	1.62828
301076_1	Zfp445	296284_1	Kif3b	1.55572
301076_1	Zfp445	363127_1	Dnajc13	1.51367
301076_1	Zfp445	50993_1	Rab10	1.47523
301076_1	Zfp445	25252_1	Dlg1	1.4538
301076_1	Zfp445	287178_1	Ubtd2	1.39016
301076_1	Zfp445	498529_1	Fam123a	1.36455
301076_1	Zfp445	310785_1	Wdr47	1.34855
301076_1	Zfp445	290270_1	Mphosph8	1.33546
301076_1	Zfp445	316775_2	Ankrd12_2	1.28188
301076_1	Zfp445	499883_1	Gabpb1	1.27032
301076_1	Zfp445	360594_1	Mrps23	1.25167
301076_1	Zfp445	362132_1	Epc2	1.23461
301076_1	Zfp445	498805_1	Thnsl1	1.20557
301076_1	Zfp445	29627_1	Gria2	1.18806
301076_1	Zfp445	687295_1	LOC687295	1.18219
301076_1	Zfp445	24398_1	Gls	1.17281
301076_1	Zfp445	681708_1	LOC681708	1.16656
301076_1	Zfp445	294335_1	Susd2	1.1652
301076_1	Zfp445	114095_1	Stxbp3	1.15985
301076_1	Zfp445	679725_1	Ankhd1-Eif4ebp3	1.15695
301076_1	Zfp445	295053_1	Spg20	1.15544
301076_1	Zfp445	309629_1	Pfdn6	1.1315
301076_1	Zfp445	298914_1	Itgb1bp1	1.13128
301076_1	Zfp445	83825_1	Dclk1	1.12999
301076_1	Zfp445	29481_1	Rgs9	1.12804
301076_1	Zfp445	300516_1	Tmem218	1.12255
301076_1	Zfp445	317580_1	Rab33a	1.11443
301076_1	Zfp445	25102_1	Chrna5	1.10649
301076_1	Zfp445	64301_1	Smn1	1.09343
301076_1	Zfp445	25374_1	Alad	1.0893
301076_1	Zfp445	500717_2	RGD1566401_2	1.06558
301076_1	Zfp445	362860_1	Appl2	1.06012
301076_1	Zfp445	54248_1	Dgkb	1.03635
301076_1	Zfp445	315771_1	Herc1	1.02011
301076_1	Zfp445	303332_1	Tmem199	1.01461
301076_1	Zfp445	25547_1	St8sia3	1.01311
301076_1	Zfp445	65142_1	Arl2	0.99968
301076_1	Zfp445	362683_1	Heatr5b	0.995881
301076_1	Zfp445	317232_1	Magee1	0.988472
301076_1	Zfp445	64124_1	Eltd1	0.984608
301076_1	Zfp445	364983_1	Rnf150	0.961109
301076_1	Zfp445	500364_2	Sspn_2	0.941537
301076_1	Zfp445	29138_1	Bsn	0.937409
301076_1	Zfp445	306129_1	Fbxl3	0.93322
301076_1	Zfp445	304914_1	Rabgap1l	0.929677
301076_1	Zfp445	298771_1	Prepl	0.916553
301076_1	Zfp445	310097_1	Snx18	0.913767
301076_1	Zfp445	309912_1	Rtn4ip1	0.911041
301076_1	Zfp445	361663_1	Lhpp	0.908329
301076_1	Zfp445	295625_2	Pkp4_2	0.870863
301076_1	Zfp445	171092_2	G3bp1_2	0.860753
301076_1	Zfp445	297433_1	Podxl2	0.845954
301076_1	Zfp445	306722_1	Dapk1	0.84531
301076_1	Zfp445	304569_1	Ep400	0.829915
301076_1	Zfp445	63885_1	Pde10a	0.820375
301076_1	Zfp445	300036_1	Tsta3	0.816193
301076_1	Zfp445	60421_1	Prmt1	0.804562
301076_1	Zfp445	360683_1	Tbcd	0.786506
301076_1	Zfp445	308918_1	Ppfibp2	0.764107
301076_1	Zfp445	367763_1	Tmem164	0.75728
301076_1	Zfp445	681023_1	Qsox2	0.751258
301076_1	Zfp445	362783_1	Eml1	0.738469
301076_1	Zfp445	293632_1	RGD1563319	0.729411
301076_1	Zfp445	192207_1	Ubxn11	0.699463
301076_1	Zfp445	362087_1	Ubac1	0.698135
301076_1	Zfp445	498183_1	Mapkapk5	0.696916
301076_1	Zfp445	361165_1	RGD1560755	0.696425
301076_1	Zfp445	116508_1	Nrxn3	0.690517
301076_1	Zfp445	287125_1	Nubp2	0.660363
301076_1	Zfp445	290912_1	RGD1310061	0.651504
301076_1	Zfp445	299203_1	Acyp1	0.65054
301076_1	Zfp445	362031_1	Alg14	0.645399
301076_1	Zfp445	114765_1	Wbp4	0.640122
301076_1	Zfp445	24419_1	Grm6	0.60719
301076_1	Zfp445	308282_1	Shprh	0.594818
301076_1	Zfp445	353118_1	MAST1	0.583688
301076_1	Zfp445	171352_1	Cyp3a9	0.544953
301076_1	Zfp445	316023_1	Dclk3	0.532694
301076_1	Zfp445	292306_1	Rnaset2	0.528915
301076_1	Zfp445	114027_1	Dao	0.523708
301076_1	Zfp445	691149_1	Capza1	0.518153
301076_1	Zfp445	81816_1	Ube2b	0.517721
301076_1	Zfp445	24825_1	Tf	0.517052
301076_1	Zfp445	29190_1	Pdyn	0.488972
301076_1	Zfp445	301432_1	Ppil3	0.481964
301076_1	Zfp445	302920_1	A2bp1	0.4775
301076_1	Zfp445	304884_1	Tor3a	0.474936
301076_1	Zfp445	64473_1	Bpnt1	0.467026
301076_1	Zfp445	362353_1	RGD1565474	0.465043
301076_1	Zfp445	313200_1	Hsdl2	0.449842
301076_1	Zfp445	252854_1	Slc5a11	0.447717
301076_1	Zfp445	301351_1	RGD1310819	0.433471
301076_1	Zfp445	361313_1	Rell2	0.425409
301076_1	Zfp445	299147_1	Ppp2r5e	0.393799
301076_1	Zfp445	685001_1	LOC685001	0.383778
301076_1	Zfp445	499094_1	Zfp61	0.371346
301076_1	Zfp445	24520_1	Kcna1	0.357297
301076_1	Zfp445	25550_1	Slc1a1	0.304645
301076_1	Zfp445	311287_1	Ano3	0.301863
301076_1	Zfp445	309957_1	Mef2a	0.279537
301076_1	Zfp445	282844_1	Rffl	0.274024
301076_1	Zfp445	26955_1	Mllt4	0.270861
301076_1	Zfp445	192348_1	Fnbp1	0.246277
301076_1	Zfp445	29237_1	Penk	0.224813
301076_1	Zfp445	361215_1	Auh	0.210268
301076_1	Zfp445	24484_1	Igfbp3	0.205044
301076_1	Zfp445	24245_1	Camk2b	0.197546
301076_1	Zfp445	362316_1	Pftk1	0.19126
301076_1	Zfp445	313874_1	Rasgrp3	0.190503
301076_1	Zfp445	361601_1	Fam108c1	0.178733
301076_1	Zfp445	686179_1	Ttc39c	0.173164
301076_1	Zfp445	293155_1	RGD1311634	0.168141
301076_1	Zfp445	500420_1	LOC500420	0.154596
301076_1	Zfp445	289392_1	Plxna2	0.127801
301076_1	Zfp445	362169_1	Alkbh3	0.0919616
301076_1	Zfp445	287173_1	Bod1	0.015544
301076_1	Zfp445	309650_1	Cpne5	0.0132726
301076_1	Zfp445	362535_1	RGD1308059	0.0030222
301076_1	Zfp445	24439_1	Hagh	0.00122215
54250_1	Fgf2	299012_1	Arhgap5	5.34417
54250_1	Fgf2	293493_1	RGD1308215	5.27226
54250_1	Fgf2	24917_1	Kpnb1	4.44399
54250_1	Fgf2	60627_1	Exoc5	3.73396
54250_1	Fgf2	289521_1	Ankrd17	3.42406
54250_1	Fgf2	140665_1	Rab3d	2.8545
54250_1	Fgf2	307757_1	Neto2	2.73957
54250_1	Fgf2	64035_1	Pygl	2.72693
54250_1	Fgf2	65180_1	Kcnd2	2.6457
54250_1	Fgf2	116484_1	Txn1	2.59844
54250_1	Fgf2	311236_1	Lrrc4c	2.57544
54250_1	Fgf2	25441_1	Fcer1g	2.56712
54250_1	Fgf2	361888_2	Sfrs12ip1_2	2.41037
54250_1	Fgf2	361224_1	RGD1306058	2.36791
54250_1	Fgf2	362804_1	Cwf19l2	2.35454
54250_1	Fgf2	307251_1	Rnf165	2.3061
54250_1	Fgf2	312678_2	Jarid1a_2	2.28775
54250_1	Fgf2	309475_1	Tm9sf3	2.26263
54250_1	Fgf2	361059_1	Ccdc25	2.21776
54250_1	Fgf2	286993_1	Taok1	2.15221
54250_1	Fgf2	360865_1	Bat2d1	2.14813
54250_1	Fgf2	79249_1	Abi1	2.11461
54250_1	Fgf2	84486_1	Sf3b1	2.02888
54250_1	Fgf2	690035_1	LOC690035	1.9994
54250_1	Fgf2	116839_1	Rims2	1.92083
54250_1	Fgf2	315903_1	RGD1307882	1.86971
54250_1	Fgf2	25469_1	Kcna4	1.85425
54250_1	Fgf2	296456_1	Itgav	1.85111
54250_1	Fgf2	308003_1	Rab11fip2	1.78051
54250_1	Fgf2	246116_1	Ptpn4	1.76038
54250_1	Fgf2	365571_1	Tysnd1	1.757
54250_1	Fgf2	501546_1	Huwe1	1.72042
54250_1	Fgf2	687609_1	LOC687609	1.69881
54250_1	Fgf2	312108_1	Ophn1	1.67487
54250_1	Fgf2	24446_1	Hgf	1.64217
54250_1	Fgf2	688990_1	Trnp1	1.55319
54250_1	Fgf2	498549_1	Akap11	1.55122
54250_1	Fgf2	64665_1	Flot1	1.48286
54250_1	Fgf2	313413_1	Sgip1	1.46517
54250_1	Fgf2	306459_1	Stox2	1.43948
54250_1	Fgf2	691644_1	Myh2	1.43194
54250_1	Fgf2	314964_1	Phf20l1	1.43138
54250_1	Fgf2	313785_1	Icam5	1.3452
54250_1	Fgf2	298342_1	Nkap	1.27439
54250_1	Fgf2	297903_1	Fam92a1	1.22614
54250_1	Fgf2	296167_1	Pank2	1.20408
54250_1	Fgf2	314467_1	RGD1305627	1.19279
54250_1	Fgf2	297514_1	Setd5	1.1913
54250_1	Fgf2	362166_1	RGD1560612	1.16629
54250_1	Fgf2	301113_1	Slc25a23	1.15256
54250_1	Fgf2	25506_1	P4hb	1.14172
54250_1	Fgf2	360697_1	Ifngr2	1.11651
54250_1	Fgf2	81674_1	Gtf2f2	1.10433
54250_1	Fgf2	29557_1	Myh7	1.0915
54250_1	Fgf2	305479_1	Sf3a1	1.08415
54250_1	Fgf2	362182_1	Rcn1	1.06894
54250_1	Fgf2	309758_1	Herc4	1.04589
54250_1	Fgf2	296207_1	RGD1566320	0.990388
54250_1	Fgf2	296787_1	Sema3c	0.981264
54250_1	Fgf2	58812_1	Apln	0.965288
54250_1	Fgf2	364983_1	Rnf150	0.961109
54250_1	Fgf2	117106_1	Scarb2	0.944154
54250_1	Fgf2	63848_1	Fxyd7	0.926687
54250_1	Fgf2	245975_1	Setd4	0.911834
54250_1	Fgf2	688502_1	LOC688502	0.90858
54250_1	Fgf2	360921_1	Rufy3	0.900213
54250_1	Fgf2	313156_1	RGD1310773	0.89234
54250_1	Fgf2	293408_1	Hbs1l	0.867099
54250_1	Fgf2	171092_2	G3bp1_2	0.860753
54250_1	Fgf2	296271_1	Srxn1	0.83918
54250_1	Fgf2	361635_1	LOC361635	0.818925
54250_1	Fgf2	24560_1	Cd200	0.808515
54250_1	Fgf2	287595_1	Dhx40	0.77538
54250_1	Fgf2	307206_1	Neto1	0.769016
54250_1	Fgf2	316426_1	RGD1309930	0.758187
54250_1	Fgf2	304558_1	LOC304558	0.743125
54250_1	Fgf2	362704_1	Bre	0.720158
54250_1	Fgf2	58838_1	Sh2b3	0.692124
54250_1	Fgf2	289277_1	Pppde1	0.678548
54250_1	Fgf2	362160_1	Cugbp1	0.657624
54250_1	Fgf2	498107_1	RGD1562339	0.657139
54250_1	Fgf2	301056_1	Ctdspl	0.65538
54250_1	Fgf2	316256_1	Tnfrsf21	0.652337
54250_1	Fgf2	117240_1	Heph	0.649697
54250_1	Fgf2	290356_1	Phyhip	0.636483
54250_1	Fgf2	65201_1	Clip1	0.627613
54250_1	Fgf2	298688_1	Cpsf3l	0.612446
54250_1	Fgf2	81801_1	Stc1	0.61227
54250_1	Fgf2	303803_1	Klhl24	0.608889
54250_1	Fgf2	363485_1	RGD1562502	0.595271
54250_1	Fgf2	94270_1	Nnat	0.5936
54250_1	Fgf2	81648_1	Crh	0.589603
54250_1	Fgf2	298607_1	Agmat	0.571213
54250_1	Fgf2	171026_1	Akap5	0.533055
54250_1	Fgf2	114113_1	Pafah1b3	0.528565
54250_1	Fgf2	81816_1	Ube2b	0.517721
54250_1	Fgf2	360768_1	RGD1306410	0.504324
54250_1	Fgf2	100125370_1	Nadk	0.503493
54250_1	Fgf2	84355_1	Atox1	0.472788
54250_1	Fgf2	84471_1	Snx1	0.455691
54250_1	Fgf2	291580_1	RGD1312005	0.44395
54250_1	Fgf2	293484_1	Eif3c	0.400172
54250_1	Fgf2	500026_1	RGD1563612	0.386824
54250_1	Fgf2	60384_1	Copb2	0.368357
54250_1	Fgf2	81744_1	Pde7a	0.367
54250_1	Fgf2	361662_1	Bub3	0.359585
54250_1	Fgf2	24520_1	Kcna1	0.357297
54250_1	Fgf2	548106_1	Pcdhb19	0.35651
54250_1	Fgf2	311114_1	Klhl23	0.346158
54250_1	Fgf2	25256_1	Fmo1	0.28926
54250_1	Fgf2	309957_1	Mef2a	0.279537
54250_1	Fgf2	497878_1	Nsg2	0.275917
54250_1	Fgf2	293719_1	Ubxn1	0.253234
54250_1	Fgf2	64347_1	Sncg	0.2394
54250_1	Fgf2	362834_1	Mbd3	0.231962
54250_1	Fgf2	25123_1	Tagln	0.213922
54250_1	Fgf2	94338_1	Smpd3	0.176486
54250_1	Fgf2	170573_1	Slc38a4	0.174632
54250_1	Fgf2	171293_1	Ctsd	0.16819
54250_1	Fgf2	266998_1	Slc13a5	0.161212
54250_1	Fgf2	307649_1	Ciapin1	0.154765
54250_1	Fgf2	363058_1	Cadm1	0.151658
54250_1	Fgf2	29568_1	Map2k5	0.145219
54250_1	Fgf2	24716_1	Ret	0.141729
54250_1	Fgf2	81675_1	Gyg1	0.107633
54250_1	Fgf2	500551_1	RGD1564943	0.0860156
54250_1	Fgf2	305571_1	B3gnt2	0.0697801
54250_1	Fgf2	297902_1	Gem	0.0484215
54250_1	Fgf2	287173_1	Bod1	0.015544
54250_1	Fgf2	25697_1	Ctsl1	0.0133096
54250_1	Fgf2	309650_1	Cpne5	0.0132726
54250_1	Fgf2	301068_1	Eif1b	0.00734182
317612_1	Htatsf1	24399_1	Glud1	5.65791
317612_1	Htatsf1	296156_1	Cpxm1	5.01653
317612_1	Htatsf1	113927_1	Csnk1a1	4.21341
317612_1	Htatsf1	171350_2	Pabpc1_2	3.51373
317612_1	Htatsf1	500950_1	Zfp317	3.50431
317612_1	Htatsf1	58919_2	Ccnd1_2	3.44846
317612_1	Htatsf1	24772_2	Cxcl12_2	3.21097
317612_1	Htatsf1	305972_1	Zfp395	3.20087
317612_1	Htatsf1	362003_1	Gpr89	3.11642
317612_1	Htatsf1	306504_1	RGD1304810	3.05607
317612_1	Htatsf1	29263_1	Acvr2a	2.94406
317612_1	Htatsf1	307757_1	Neto2	2.73957
317612_1	Htatsf1	305076_1	Def	2.68854
317612_1	Htatsf1	24158_1	Acadm	2.68201
317612_1	Htatsf1	287715_1	Wnk4	2.67876
317612_1	Htatsf1	313842_1	Hnrpll	2.66773
317612_1	Htatsf1	300191_1	Slc48a1	2.6031
317612_1	Htatsf1	113976_1	Acsl4	2.56549
317612_1	Htatsf1	60379_1	Col5a3	2.54482
317612_1	Htatsf1	362162_1	Arfgap2	2.45484
317612_1	Htatsf1	362804_1	Cwf19l2	2.35454
317612_1	Htatsf1	360860_1	Rfwd2	2.34594
317612_1	Htatsf1	367455_1	Lrg1	2.22144
317612_1	Htatsf1	498829_1	LOC498829	2.1842
317612_1	Htatsf1	287156_1	Rhot2	2.14362
317612_1	Htatsf1	29156_1	Capns1	2.03628
317612_1	Htatsf1	498353_1	Scfd2	1.93998
317612_1	Htatsf1	29213_1	Tubb4	1.77663
317612_1	Htatsf1	362748_1	RGD1306228	1.767
317612_1	Htatsf1	308906_1	RGD1304579	1.71359
317612_1	Htatsf1	317444_1	Hccs	1.64142
317612_1	Htatsf1	362739_1	Ppp2r3c	1.62948
317612_1	Htatsf1	246772_1	Vps4a	1.62812
317612_1	Htatsf1	303468_1	Sgca	1.59459
317612_1	Htatsf1	83526_1	Atrn	1.5752
317612_1	Htatsf1	690661_1	Zfp40	1.52575
317612_1	Htatsf1	25596_1	Rpn1	1.51563
317612_1	Htatsf1	363040_1	St3gal4	1.49813
317612_1	Htatsf1	171116_1	Opa1	1.49656
317612_1	Htatsf1	313413_1	Sgip1	1.46517
317612_1	Htatsf1	306459_1	Stox2	1.43948
317612_1	Htatsf1	361442_1	Sipa1l2	1.43652
317612_1	Htatsf1	300089_1	Pmm1	1.40444
317612_1	Htatsf1	363767_1	RGD1562717	1.34492
317612_1	Htatsf1	298072_1	RGD1305420	1.34408
317612_1	Htatsf1	300996_1	Rbm5	1.34067
317612_1	Htatsf1	140945_1	Rtn3	1.33152
317612_1	Htatsf1	295500_2	Metap1_2	1.28558
317612_1	Htatsf1	316344_1	Rev1	1.28364
317612_1	Htatsf1	25709_1	Hmbs	1.282
317612_1	Htatsf1	293947_1	Arhgap18	1.27503
317612_1	Htatsf1	499417_1	Sumo3	1.24114
317612_1	Htatsf1	362132_1	Epc2	1.23461
317612_1	Htatsf1	84550_1	Slc24a2	1.1344
317612_1	Htatsf1	312915_1	Arfgef1	1.08541
317612_1	Htatsf1	366265_1	Rab22a	1.07651
317612_1	Htatsf1	293508_1	Prkacb	1.07604
317612_1	Htatsf1	89783_1	Laptm5	1.06067
317612_1	Htatsf1	171087_1	Brp44l	1.0497
317612_1	Htatsf1	116655_1	Hnrpm	1.04406
317612_1	Htatsf1	307801_1	Gfod2	1.02794
317612_1	Htatsf1	79131_1	Fabp3	1.00856
317612_1	Htatsf1	499339_1	LOC499339	1.00113
317612_1	Htatsf1	362683_1	Heatr5b	0.995881
317612_1	Htatsf1	297685_1	Ddx47	0.988349
317612_1	Htatsf1	292023_1	Aars	0.968141
317612_1	Htatsf1	246331_1	Nrp1	0.958297
317612_1	Htatsf1	116600_1	Cacnb2	0.931629
317612_1	Htatsf1	85263_1	Slc25a14	0.931267
317612_1	Htatsf1	500974_1	Msantd2	0.931136
317612_1	Htatsf1	500700_1	LOC500700	0.917978
317612_1	Htatsf1	25305_1	Cort	0.909105
317612_1	Htatsf1	303336_1	Wsb1	0.899686
317612_1	Htatsf1	303242_1	Dnah2	0.867728
317612_1	Htatsf1	500986_1	Pdzd3	0.850563
317612_1	Htatsf1	307833_1	RGD1307799	0.842183
317612_1	Htatsf1	499558_1	2014-03-11	0.813575
317612_1	Htatsf1	298019_1	Ctnnal1	0.811633
317612_1	Htatsf1	361705_1	Cnih2	0.796718
317612_1	Htatsf1	304138_1	Cyyr1	0.779761
317612_1	Htatsf1	306344_1	Arrdc2	0.771861
317612_1	Htatsf1	316976_1	MGC72974	0.764822
317612_1	Htatsf1	25495_1	Nog	0.736099
317612_1	Htatsf1	29635_1	Timm44	0.735857
317612_1	Htatsf1	140910_1	Sc4mol	0.734858
317612_1	Htatsf1	303798_1	Arvcf	0.722424
317612_1	Htatsf1	367252_1	Mgat4a	0.684907
317612_1	Htatsf1	362336_1	Fam180a	0.666122
317612_1	Htatsf1	83535_1	Kcnj11	0.6417
317612_1	Htatsf1	361684_1	Nap1l4	0.635339
317612_1	Htatsf1	298596_1	Sdhb	0.632473
317612_1	Htatsf1	295647_1	Gca	0.632274
317612_1	Htatsf1	65201_1	Clip1	0.627613
317612_1	Htatsf1	691849_1	LOC691849	0.612204
317612_1	Htatsf1	25367_2	Adarb1_2	0.606375
317612_1	Htatsf1	266780_1	Rimbp2	0.586291
317612_1	Htatsf1	63865_1	Lgmn	0.582274
317612_1	Htatsf1	306734_1	Rmi1	0.557326
317612_1	Htatsf1	50654_1	Ctss	0.549094
317612_1	Htatsf1	686883_1	Larp7	0.547746
317612_1	Htatsf1	687750_1	LOC687750	0.528718
317612_1	Htatsf1	306147_1	Slitrk1	0.523058
317612_1	Htatsf1	309301_1	Rcl1	0.520737
317612_1	Htatsf1	116718_1	Pex12	0.501993
317612_1	Htatsf1	25371_1	Adprh	0.499041
317612_1	Htatsf1	362845_1	Zfp709l2	0.48323
317612_1	Htatsf1	79242_1	Hpgd	0.475226
317612_1	Htatsf1	315463_1	RGD1309188	0.430385
317612_1	Htatsf1	83612_1	Slc32a1	0.420346
317612_1	Htatsf1	298096_1	Wdr31	0.409385
317612_1	Htatsf1	300733_1	Tspan3	0.394039
317612_1	Htatsf1	295252_1	Ube2q1	0.387877
317612_1	Htatsf1	83427_1	Gnb2l1	0.38102
317612_1	Htatsf1	619374_1	Jam2	0.355214
317612_1	Htatsf1	502894_1	LOC502894	0.354404
317612_1	Htatsf1	301382_1	Ercc5	0.350396
317612_1	Htatsf1	84510_1	Stmn2	0.346888
317612_1	Htatsf1	500246_1	Arhgap25	0.305392
317612_1	Htatsf1	305549_1	Peli1	0.285123
317612_1	Htatsf1	308909_1	Smpd1	0.282848
317612_1	Htatsf1	362912_1	Derl1	0.264767
317612_1	Htatsf1	293719_1	Ubxn1	0.253234
317612_1	Htatsf1	361054_1	Ebpl	0.223971
317612_1	Htatsf1	65040_1	Dlgap1	0.217942
317612_1	Htatsf1	681418_1	Ndufb10	0.201645
317612_1	Htatsf1	309255_1	Mtmr10	0.201228
317612_1	Htatsf1	501624_1	Bex4	0.195251
317612_1	Htatsf1	361192_1	RGD1308544	0.192661
317612_1	Htatsf1	685374_2	Ankrd13c_2	0.17916
317612_1	Htatsf1	307133_1	Hspa14	0.178318
317612_1	Htatsf1	303554_1	Nbr1	0.168386
317612_1	Htatsf1	302247_1	RGD1304704	0.166212
317612_1	Htatsf1	317576_1	Ocrl	0.154252
317612_1	Htatsf1	313560_1	Ctps	0.152589
317612_1	Htatsf1	297971_1	RGD1305158	0.130548
317612_1	Htatsf1	307178_2	Arhgap21_2	0.127538
317612_1	Htatsf1	685029_1	LOC685029	0.110462
317612_1	Htatsf1	291078_1	Prpf4b	0.103441
317612_1	Htatsf1	113975_1	Pom121	0.0791184
317612_1	Htatsf1	311384_1	Sema6d	0.0724106
317612_1	Htatsf1	312358_1	RGD1311589	0.00705919
363067_1	Sin3a	293493_1	RGD1308215	5.27226
363067_1	Sin3a	287847_1	RGD1560070	5.16647
363067_1	Sin3a	362609_1	Pum1	3.56208
363067_1	Sin3a	289521_1	Ankrd17	3.42406
363067_1	Sin3a	315352_1	Nxt2	3.36462
363067_1	Sin3a	307757_1	Neto2	2.73957
363067_1	Sin3a	50864_1	Ntm	2.69566
363067_1	Sin3a	315135_1	Unc84b	2.6502
363067_1	Sin3a	65180_1	Kcnd2	2.6457
363067_1	Sin3a	84685_1	Ppp1r9a	2.53713
363067_1	Sin3a	314180_1	Mdga2	2.45972
363067_1	Sin3a	686590_1	LOC686590	2.40245
363067_1	Sin3a	311622_1	Stk4	2.39576
363067_1	Sin3a	303073_1	Cyfip2	2.36247
363067_1	Sin3a	287299_1	Mfap3	2.19668
363067_1	Sin3a	50664_1	Gnao1	2.18668
363067_1	Sin3a	192270_1	Ppap2b	2.10139
363067_1	Sin3a	307492_1	Hars	2.08652
363067_1	Sin3a	363247_1	Xrcc5	2.08277
363067_1	Sin3a	84486_1	Sf3b1	2.02888
363067_1	Sin3a	315792_1	Sltm	1.98049
363067_1	Sin3a	681021_1	Paqr6	1.95126
363067_1	Sin3a	291903_1	RGD1565975	1.84468
363067_1	Sin3a	58935_1	Gas6	1.74336
363067_1	Sin3a	501546_1	Huwe1	1.72042
363067_1	Sin3a	29739_1	Gclm	1.6184
363067_1	Sin3a	316087_1	Zfp651	1.61364
363067_1	Sin3a	60666_1	Gpd1	1.59851
363067_1	Sin3a	316732_1	RGD1307234	1.58968
363067_1	Sin3a	688990_1	Trnp1	1.55319
363067_1	Sin3a	498549_1	Akap11	1.55122
363067_1	Sin3a	25252_1	Dlg1	1.4538
363067_1	Sin3a	361442_1	Sipa1l2	1.43652
363067_1	Sin3a	310785_1	Wdr47	1.34855
363067_1	Sin3a	116493_1	Gripap1	1.31301
363067_1	Sin3a	299334_1	Cinp	1.31173
363067_1	Sin3a	295443_1	Papss1	1.28361
363067_1	Sin3a	54355_1	Rassf5	1.26418
363067_1	Sin3a	25230_1	Add3	1.24775
363067_1	Sin3a	362132_1	Epc2	1.23461
363067_1	Sin3a	60586_1	Clcn4-2	1.16964
363067_1	Sin3a	301113_1	Slc25a23	1.15256
363067_1	Sin3a	308572_1	Myh14	1.15145
363067_1	Sin3a	25707_1	Cntf	1.09535
363067_1	Sin3a	64301_1	Smn1	1.09343
363067_1	Sin3a	366265_1	Rab22a	1.07651
363067_1	Sin3a	260323_1	Snx27	1.06772
363067_1	Sin3a	171112_1	Wfdc1	1.04724
363067_1	Sin3a	64521_1	Tspan2	0.970993
363067_1	Sin3a	363447_1	Tspan7	0.955306
363067_1	Sin3a	364676_1	Gprin1	0.93211
363067_1	Sin3a	305452_1	RGD1309634	0.906302
363067_1	Sin3a	286931_1	Unc13c	0.902393
363067_1	Sin3a	361995_1	Prpf3	0.884521
363067_1	Sin3a	116679_1	Cgrrf1	0.846287
363067_1	Sin3a	293939_1	Erlin1	0.837775
363067_1	Sin3a	306013_1	Lgi3	0.788716
363067_1	Sin3a	363494_1	Gla	0.781825
363067_1	Sin3a	301514_1	Bcs1l	0.76137
363067_1	Sin3a	81746_1	Pggt1b	0.707533
363067_1	Sin3a	25403_1	Cast	0.663223
363067_1	Sin3a	114765_1	Wbp4	0.640122
363067_1	Sin3a	680866_1	Tmem45a	0.636665
363067_1	Sin3a	500400_1	Fam110b	0.625346
363067_1	Sin3a	81648_1	Crh	0.589603
363067_1	Sin3a	291091_1	Serpinb1a	0.573654
363067_1	Sin3a	25054_2	Ntrk2_2	0.546751
363067_1	Sin3a	360503_1	Luc7l	0.536252
363067_1	Sin3a	306471_1	Snx25	0.52707
363067_1	Sin3a	307056_1	Anln	0.511143
363067_1	Sin3a	308393_2	Pnmal2_2	0.505233
363067_1	Sin3a	301458_1	Ndufs1	0.481415
363067_1	Sin3a	360917_1	Cnot6l	0.458666
363067_1	Sin3a	362732_1	Tmem195	0.434143
363067_1	Sin3a	313067_1	Tmem67	0.375521
363067_1	Sin3a	500288_1	Thumpd3	0.369143
363067_1	Sin3a	312654_1	Tmcc1	0.360096
363067_1	Sin3a	500034_1	LOC500034	0.359095
363067_1	Sin3a	116724_1	Epb4.1l3	0.355358
363067_1	Sin3a	301382_1	Ercc5	0.350396
363067_1	Sin3a	299305_1	RGD1563945	0.330952
363067_1	Sin3a	83624_1	Ppig	0.3115
363067_1	Sin3a	688133_1	LOC688133	0.308645
363067_1	Sin3a	316348_1	Pdcl3	0.302707
363067_1	Sin3a	295619_1	Ermn	0.299568
363067_1	Sin3a	309957_1	Mef2a	0.279537
363067_1	Sin3a	361605_1	Pcf11	0.247934
363067_1	Sin3a	367915_1	Rab9b	0.239106
363067_1	Sin3a	289716_1	Ccdc96	0.225539
363067_1	Sin3a	117260_1	Nudt1	0.208251
363067_1	Sin3a	114122_1	Vcan	0.173992
363067_1	Sin3a	294410_1	Man1a1	0.168791
363067_1	Sin3a	246217_1	Ngef	0.156407
363067_1	Sin3a	317576_1	Ocrl	0.154252
363067_1	Sin3a	315792_2	Sltm_2	0.138539
363067_1	Sin3a	307178_2	Arhgap21_2	0.127538
363067_1	Sin3a	307524_1	Wdr33	0.108317
363067_1	Sin3a	306469_1	RGD1307325	0.0966761
363067_1	Sin3a	289668_1	Lap3	0.0964778
363067_1	Sin3a	315843_1	RGD1564964	0.0838435
363067_1	Sin3a	305571_1	B3gnt2	0.0697801
363067_1	Sin3a	24439_1	Hagh	0.00122215
304074_1	Morc3	360647_1	Icam2	4.81031
304074_1	Morc3	361354_1	Fbxo15	3.7018
304074_1	Morc3	58919_2	Ccnd1_2	3.44846
304074_1	Morc3	289521_1	Ankrd17	3.42406
304074_1	Morc3	308923_1	Ahi1	3.18806
304074_1	Morc3	29263_1	Acvr2a	2.94406
304074_1	Morc3	680782_1	LOC680782	2.91583
304074_1	Morc3	171566_1	Nme7	2.77527
304074_1	Morc3	294925_1	Fndc3b	2.72876
304074_1	Morc3	300191_1	Slc48a1	2.6031
304074_1	Morc3	309798_1	Gcc2	2.50702
304074_1	Morc3	686590_1	LOC686590	2.40245
304074_1	Morc3	613226_1	Slc6a17	2.30977
304074_1	Morc3	362324_1	Mios	2.19598
304074_1	Morc3	85241_1	Pola1	2.18225
304074_1	Morc3	360888_1	LOC360888	2.17116
304074_1	Morc3	25244_1	Bckdha	2.13179
304074_1	Morc3	362906_1	Nudcd1	2.07858
304074_1	Morc3	60418_1	Gde1	2.06783
304074_1	Morc3	299346_1	Nudt14	2.03052
304074_1	Morc3	309858_1	Sec63	2.02463
304074_1	Morc3	292878_1	MGC93975	1.91478
304074_1	Morc3	304053_1	Ripk4	1.88117
304074_1	Morc3	313934_1	Itsn2	1.86341
304074_1	Morc3	363210_1	Phf3	1.85288
304074_1	Morc3	309812_1	Rev3l	1.844
304074_1	Morc3	308864_1	Fchsd2	1.8336
304074_1	Morc3	304469_1	Rilpl1	1.77573
304074_1	Morc3	60373_1	Nop58	1.7366
304074_1	Morc3	314787_1	Cep290	1.70118
304074_1	Morc3	361029_1	Ktn1	1.6367
304074_1	Morc3	314169_1	RGD1310474	1.60853
304074_1	Morc3	293614_1	Ric8a	1.54818
304074_1	Morc3	299811_1	Cpsf6	1.50753
304074_1	Morc3	363040_1	St3gal4	1.49813
304074_1	Morc3	314718_1	Actr6	1.41827
304074_1	Morc3	81656_1	Dpyd	1.40566
304074_1	Morc3	362945_1	Lrrc24	1.39325
304074_1	Morc3	690853_1	Aatk	1.38925
304074_1	Morc3	306141_1	Spry2	1.27547
304074_1	Morc3	292876_1	Josd2	1.25202
304074_1	Morc3	499797_1	RGD1560248	1.23856
304074_1	Morc3	294698_1	Slc30a5	1.22842
304074_1	Morc3	293702_1	Fkbp2	1.20959
304074_1	Morc3	24189_1	Aldoa	1.17759
304074_1	Morc3	294436_1	Bxdc1	1.15131
304074_1	Morc3	63881_1	Rapgef1	1.14674
304074_1	Morc3	362384_1	Reep1	1.13623
304074_1	Morc3	362837_1	Ndufs7	1.11778
304074_1	Morc3	498489_1	RGD1559923	1.09539
304074_1	Morc3	303393_1	Cox7b	1.03237
304074_1	Morc3	288289_1	Chodl	1.02978
304074_1	Morc3	25319_1	Fth1	1.02918
304074_1	Morc3	315617_1	Sidt2	1.01433
304074_1	Morc3	114004_1	Ppp1r14a	1.00477
304074_1	Morc3	293702_2	Fkbp2_2	0.992225
304074_1	Morc3	362037_1	RGD1311435	0.970207
304074_1	Morc3	361323_1	Commd10	0.964092
304074_1	Morc3	116600_1	Cacnb2	0.931629
304074_1	Morc3	361888_1	Sfrs12ip1	0.891333
304074_1	Morc3	25282_1	Cox6a1	0.877449
304074_1	Morc3	361385_1	Ndufb7	0.855872
304074_1	Morc3	361875_1	Atp6ap1l	0.808631
304074_1	Morc3	290556_1	Gnl3	0.802553
304074_1	Morc3	297486_1	Ppp4r2	0.796029
304074_1	Morc3	289197_1	Mgst3	0.791806
304074_1	Morc3	65026_1	Rwdd3	0.789895
304074_1	Morc3	304037_1	Arl13b	0.77041
304074_1	Morc3	685232_2	Atp6v1a_2	0.751474
304074_1	Morc3	312947_1	Tgs1	0.718482
304074_1	Morc3	298757_1	Arl6ip2	0.679171
304074_1	Morc3	319110_1	Hnrnpr	0.643066
304074_1	Morc3	683613_1	LOC683613	0.61891
304074_1	Morc3	291921_1	N4bp1	0.584791
304074_1	Morc3	363073_1	Glce	0.57709
304074_1	Morc3	500069_1	Tsga14	0.574148
304074_1	Morc3	362278_1	Tmem189	0.542827
304074_1	Morc3	315763_1	Mtfmt	0.514775
304074_1	Morc3	308067_1	Brd9	0.508706
304074_1	Morc3	292999_1	Chsy1	0.49996
304074_1	Morc3	298552_1	Tmem50a	0.499129
304074_1	Morc3	301458_1	Ndufs1	0.481415
304074_1	Morc3	300018_1	Lynx1	0.401064
304074_1	Morc3	25361_1	Vcam1	0.400134
304074_1	Morc3	291713_1	Rit2	0.389706
304074_1	Morc3	288269_1	RGD1306954	0.386433
304074_1	Morc3	24924_1	Ptn	0.377371
304074_1	Morc3	313067_1	Tmem67	0.375521
304074_1	Morc3	364136_1	Aasdh	0.339277
304074_1	Morc3	296136_1	Nphp1	0.327293
304074_1	Morc3	498959_1	Fbxo31	0.326366
304074_1	Morc3	306165_1	Gpr180	0.297063
304074_1	Morc3	314859_1	Mdm1	0.253249
304074_1	Morc3	288031_1	Fam43a	0.190548
304074_1	Morc3	307811_1	Slc7a6	0.187847
304074_1	Morc3	362849_1	2014-03-02	0.178833
304074_1	Morc3	296370_1	Ctsa	0.170958
304074_1	Morc3	362246_1	Trp53inp2	0.138925
304074_1	Morc3	291078_1	Prpf4b	0.103441
304074_1	Morc3	297865_1	Dsel	0.102987
304074_1	Morc3	289440_1	Ephx4	0.0858293
304074_1	Morc3	298451_1	Atp6v0b	0.0695387
304074_1	Morc3	501146_1	Stradb	0.0593445
304074_1	Morc3	298767_1	Dync2li1	0.0515189
304074_1	Morc3	499088_1	RGD1563892	0.0432567
304074_1	Morc3	25526_1	Ptgds	0.0318298
304074_1	Morc3	29445_1	Cox4i1	0.0230737
293511_1	Znf688	295243_1	Krtcap2	6.1328
293511_1	Znf688	293493_1	RGD1308215	5.27226
293511_1	Znf688	500950_1	Zfp317	3.50431
293511_1	Znf688	305972_1	Zfp395	3.20087
293511_1	Znf688	89817_1	Sh2bpsm1	3.1193
293511_1	Znf688	686765_1	LOC686765	2.96775
293511_1	Znf688	684258_1	LOC684258	2.93141
293511_1	Znf688	680782_1	LOC680782	2.91583
293511_1	Znf688	361176_1	Upf3a	2.91027
293511_1	Znf688	25097_1	Pld2	2.79654
293511_1	Znf688	501647_1	Fam122b	2.74426
293511_1	Znf688	364705_1	Serpinb6b	2.73383
293511_1	Znf688	29292_1	Ftl	2.64504
293511_1	Znf688	363858_1	Trappc5	2.50276
293511_1	Znf688	289175_1	Slc19a2	2.4022
293511_1	Znf688	365875_1	Bola1	2.36506
293511_1	Znf688	498727_1	Nol7	2.35415
293511_1	Znf688	287982_1	Abcf3	2.25378
293511_1	Znf688	362173_1	Caprin1	2.20735
293511_1	Znf688	304979_1	Igsf8	2.20236
293511_1	Znf688	50664_1	Gnao1	2.18668
293511_1	Znf688	79253_1	Avil	2.08648
293511_1	Znf688	680737_1	Snrpf	2.04748
293511_1	Znf688	81784_1	Ssr3	2.0348
293511_1	Znf688	117955_1	Slc4a7	1.95511
293511_1	Znf688	288920_1	RGD1564093	1.93778
293511_1	Znf688	290228_1	Ipo4	1.92113
293511_1	Znf688	500950_2	Zfp317_2	1.87357
293511_1	Znf688	114506_1	Ankh	1.83673
293511_1	Znf688	305424_1	Fbxl5	1.79545
293511_1	Znf688	362622_1	Ccdc21	1.72653
293511_1	Znf688	295654_1	Ttc21b	1.71594
293511_1	Znf688	171460_1	Hspbap1	1.70813
293511_1	Znf688	290631_1	Merit40	1.70157
293511_1	Znf688	25706_1	Cckbr	1.69868
293511_1	Znf688	311726_1	Pcmtd2	1.69194
293511_1	Znf688	362048_1	Tspan5	1.68456
293511_1	Znf688	84488_1	Fgf13	1.63873
293511_1	Znf688	286761_1	Vcpip1	1.62828
293511_1	Znf688	89824_1	Chi3l1	1.62746
293511_1	Znf688	290396_1	Diaph3	1.61594
293511_1	Znf688	309140_1	Mrpl21	1.58813
293511_1	Znf688	290632_1	Mrpl34	1.57579
293511_1	Znf688	499157_1	RGD1565432	1.54643
293511_1	Znf688	363127_1	Dnajc13	1.51367
293511_1	Znf688	314312_1	Entpd5	1.5132
293511_1	Znf688	294091_1	Ifit2	1.49929
293511_1	Znf688	29592_1	Bcat1	1.48176
293511_1	Znf688	292777_1	Tbcb	1.4711
293511_1	Znf688	361465_1	Echdc1	1.46995
293511_1	Znf688	362945_1	Lrrc24	1.39325
293511_1	Znf688	685131_1	Mea1	1.38585
293511_1	Znf688	299707_1	Ccdc53	1.35803
293511_1	Znf688	81749_1	Prkch	1.34068
293511_1	Znf688	287544_1	Poldip2	1.31481
293511_1	Znf688	501668_1	Dmrtc1a	1.30987
293511_1	Znf688	117064_1	Vip	1.28732
293511_1	Znf688	293947_1	Arhgap18	1.27503
293511_1	Znf688	308777_1	Ap3b2	1.27
293511_1	Znf688	498000_1	Ccdc56	1.2625
293511_1	Znf688	310662_1	Scnm1	1.25034
293511_1	Znf688	299628_1	Mrpl54	1.2209
293511_1	Znf688	289608_1	Gnpda2	1.193
293511_1	Znf688	25281_1	Nup153	1.17974
293511_1	Znf688	299739_1	Ndufa12	1.17456
293511_1	Znf688	684996_1	LOC684996	1.16366
293511_1	Znf688	309111_1	Slc25a22	1.16184
293511_1	Znf688	361089_1	Ndfip2	1.11794
293511_1	Znf688	291295_1	Rbm17	1.10038
293511_1	Znf688	301511_1	Arpc2	1.09682
293511_1	Znf688	299514_1	Mterfd1	1.08298
293511_1	Znf688	294019_1	Calhm2	1.07493
293511_1	Znf688	303088_1	Trim41	1.07484
293511_1	Znf688	311203_1	Pex16	1.07425
293511_1	Znf688	64862_1	Map1lc3b	1.01692
293511_1	Znf688	497990_1	Arl5c	1.01164
293511_1	Znf688	292624_1	Gltscr2	0.984015
293511_1	Znf688	362037_1	RGD1311435	0.970207
293511_1	Znf688	317409_1	Spcs3	0.964477
293511_1	Znf688	245956_3	Scn3b	0.95258
293511_1	Znf688	50655_1	Aco1	0.943929
293511_1	Znf688	363931_1	Gtpbp6	0.912383
293511_1	Znf688	288233_1	Wrb	0.881877
293511_1	Znf688	296350_1	Serinc3	0.881699
293511_1	Znf688	25282_1	Cox6a1	0.877449
293511_1	Znf688	302562_1	Plp2	0.876882
293511_1	Znf688	117030_1	Erp29	0.86051
293511_1	Znf688	311642_1	Sulf2	0.849615
293511_1	Znf688	501664_1	Fam3a	0.837806
293511_1	Znf688	24244_1	Calm3	0.822624
293511_1	Znf688	499558_1	2014-03-11	0.813575
293511_1	Znf688	299207_1	RGD1310769	0.811972
293511_1	Znf688	298019_1	Ctnnal1	0.811633
293511_1	Znf688	266803_1	Sostdc1	0.809328
293511_1	Znf688	307075_1	Wdr37	0.807846
293511_1	Znf688	290577_1	LOC290577	0.765271
293511_1	Znf688	680747_1	Mrpl20	0.75623
293511_1	Znf688	683381_1	Sin3b	0.75422
293511_1	Znf688	298544_1	Sh3bgrl3	0.752398
293511_1	Znf688	290555_1	Spcs1	0.74636
293511_1	Znf688	288584_1	Fis1	0.746073
293511_1	Znf688	60443_1	Epn2	0.745029
293511_1	Znf688	292535_1	Leng1	0.742694
293511_1	Znf688	311422_1	Itpa	0.730771
293511_1	Znf688	314690_1	RGD1309995	0.717612
293511_1	Znf688	29686_1	Scn1b	0.710726
293511_1	Znf688	300189_1	Rpap3	0.706085
293511_1	Znf688	171365_1	Snrpb	0.694002
293511_1	Znf688	298696_1	Pin1	0.675796
293511_1	Znf688	171139_1	Timm9	0.672516
293511_1	Znf688	25152_1	Map1a	0.668882
293511_1	Znf688	114555_1	Casp4	0.64266
293511_1	Znf688	303206_1	Ulk2	0.631071
293511_1	Znf688	116720_1	Pik3c2g	0.626058
293511_1	Znf688	298841_1	RGD1311605	0.606465
293511_1	Znf688	301337_1	Plekhb2	0.570945
293511_1	Znf688	100188933_1	LOC100188933	0.556055
293511_1	Znf688	619573_1	Fam104a	0.525791
293511_1	Znf688	306147_1	Slitrk1	0.523058
293511_1	Znf688	691149_1	Capza1	0.518153
293511_1	Znf688	299864_1	Ebag9	0.516097
293511_1	Znf688	83615_1	Atp6ap1	0.498894
293511_1	Znf688	679330_1	LOC679330	0.49822
293511_1	Znf688	287477_1	Tmem93	0.494039
293511_1	Znf688	259225_1	Ppp1r14b	0.493126
293511_1	Znf688	83842_1	Crot	0.479478
293511_1	Znf688	310999_1	Plekhg5	0.475612
293511_1	Znf688	363241_1	Eef1b2	0.444668
293511_1	Znf688	291356_1	RGD1563437	0.383151
293511_1	Znf688	83427_1	Gnb2l1	0.38102
293511_1	Znf688	500118_1	LOC500118	0.373093
293511_1	Znf688	113956_1	Pecr	0.370287
293511_1	Znf688	300206_1	RGD1303127	0.36263
293511_1	Znf688	81775_1	Rps21	0.351816
293511_1	Znf688	56785_1	Garnl1	0.342662
293511_1	Znf688	619577_1	Rnf14	0.334353
293511_1	Znf688	360463_1	Mpv17l	0.313768
293511_1	Znf688	317366_1	Pim2	0.313425
293511_1	Znf688	81715_1	Camlg	0.307161
293511_1	Znf688	688310_1	LOC688310	0.299269
293511_1	Znf688	301123_1	Ndufa11	0.29208
293511_1	Znf688	498486_1	Gnpnat1	0.286674
293511_1	Znf688	303439_1	Mmd	0.279052
293511_1	Znf688	680110_1	Rprm	0.260809
293511_1	Znf688	307956_1	Rbm34	0.225171
293511_1	Znf688	66027_1	Drp2	0.224975
293511_1	Znf688	192189_1	Syt17	0.221724
293511_1	Znf688	362367_1	Znrf1	0.206816
293511_1	Znf688	290986_1	Agtpbp1	0.193881
293511_1	Znf688	686179_1	Ttc39c	0.173164
293511_1	Znf688	291975_1	RGD1307357	0.165953
293511_1	Znf688	29157_1	Ccng2	0.162153
293511_1	Znf688	313974_1	Trib2	0.141845
293511_1	Znf688	361305_1	Wdr36	0.110716
293511_1	Znf688	498642_1	RGD1561067	0.0908206
293511_1	Znf688	289440_1	Ephx4	0.0858293
293511_1	Znf688	78959_1	Akr1a1	0.0809186
293511_1	Znf688	246294_1	Optn	0.0745407
293511_1	Znf688	313488_1	Reck	0.0647922
293511_1	Znf688	291925_1	RGD1308706	0.0538146
293511_1	Znf688	29445_1	Cox4i1	0.0230737
293511_1	Znf688	29285_1	Rps15	0.0154672
293511_1	Znf688	27256_1	Cntn6	0.0141908
293511_1	Znf688	307774_1	Otud4	0.00340365
298447_1	Dmap1	366474_1	Col16a1	3.62532
298447_1	Dmap1	89817_1	Sh2bpsm1	3.1193
298447_1	Dmap1	170956_1	Yt521	2.90203
298447_1	Dmap1	362344_1	Ndufb2	2.83627
298447_1	Dmap1	298699_1	Ppan	2.67131
298447_1	Dmap1	25441_1	Fcer1g	2.56712
298447_1	Dmap1	307639_1	Gins3	2.45497
298447_1	Dmap1	116669_1	Vwf	2.43098
298447_1	Dmap1	361197_1	RGD1561537	2.42653
298447_1	Dmap1	365875_1	Bola1	2.36506
298447_1	Dmap1	29457_1	Map6	2.32725
298447_1	Dmap1	296883_1	Rpa3	2.24616
298447_1	Dmap1	302817_1	Enox2	2.17175
298447_1	Dmap1	360888_1	LOC360888	2.17116
298447_1	Dmap1	362041_1	Rpl34	2.08598
298447_1	Dmap1	24416_1	Grm3	2.07422
298447_1	Dmap1	85493_1	Abcf1	2.06237
298447_1	Dmap1	116563_1	Ap2m1	1.98268
298447_1	Dmap1	288920_1	RGD1564093	1.93778
298447_1	Dmap1	94194_1	Cox5b	1.89422
298447_1	Dmap1	297990_1	Ndufb6	1.79776
298447_1	Dmap1	687575_1	LOC687575	1.72669
298447_1	Dmap1	290631_1	Merit40	1.70157
298447_1	Dmap1	678772_1	LOC678772	1.60273
298447_1	Dmap1	246258_1	Slc45a1	1.56953
298447_1	Dmap1	299811_1	Cpsf6	1.50753
298447_1	Dmap1	299602_1	Cdc34	1.4969
298447_1	Dmap1	309179_1	Ppp2r5b	1.48534
298447_1	Dmap1	296565_1	RGD1306215	1.48484
298447_1	Dmap1	64665_1	Flot1	1.48286
298447_1	Dmap1	292777_1	Tbcb	1.4711
298447_1	Dmap1	685131_1	Mea1	1.38585
298447_1	Dmap1	288671_1	Anapc5	1.36981
298447_1	Dmap1	316344_1	Rev1	1.28364
298447_1	Dmap1	79423_1	Stmn4	1.19943
298447_1	Dmap1	298700_1	Eif3g	1.18022
298447_1	Dmap1	309629_1	Pfdn6	1.1315
298447_1	Dmap1	114562_1	Cdc37	1.09368
298447_1	Dmap1	366265_1	Rab22a	1.07651
298447_1	Dmap1	303882_1	Tnk2	1.05386
298447_1	Dmap1	116643_1	Vcp	1.03349
298447_1	Dmap1	287148_1	Rpusd1	1.00439
298447_1	Dmap1	65142_1	Arl2	0.99968
298447_1	Dmap1	313786_1	Fdx1l	0.995632
298447_1	Dmap1	116664_1	Atp6v1f	0.945899
298447_1	Dmap1	116600_1	Cacnb2	0.931629
298447_1	Dmap1	361774_1	Fam160b1	0.924361
298447_1	Dmap1	308717_1	Slc35d3	0.917782
298447_1	Dmap1	685398_1	LOC685398	0.889184
298447_1	Dmap1	266975_1	Sars	0.888209
298447_1	Dmap1	25282_1	Cox6a1	0.877449
298447_1	Dmap1	361385_1	Ndufb7	0.855872
298447_1	Dmap1	364052_1	Pea15a	0.840555
298447_1	Dmap1	304488_1	Pptc7	0.832792
298447_1	Dmap1	288916_1	Gadd45gip1	0.818571
298447_1	Dmap1	298374_1	Prpf38a	0.813485
298447_1	Dmap1	24426_1	Gstp1	0.772141
298447_1	Dmap1	298544_1	Sh3bgrl3	0.752398
298447_1	Dmap1	288584_1	Fis1	0.746073
298447_1	Dmap1	58950_1	Fkbp1b	0.730608
298447_1	Dmap1	362084_1	RGD1307615	0.727658
298447_1	Dmap1	366205_1	Flrt3	0.713112
298447_1	Dmap1	313038_1	Phc2	0.694127
298447_1	Dmap1	290642_1	Ccdc124	0.691622
298447_1	Dmap1	298696_1	Pin1	0.675796
298447_1	Dmap1	85273_1	Fbxo2	0.665563
298447_1	Dmap1	29236_1	Rpsa	0.65715
298447_1	Dmap1	361107_1	Actr8	0.651143
298447_1	Dmap1	25728_1	Apoe	0.649861
298447_1	Dmap1	303803_1	Klhl24	0.608889
298447_1	Dmap1	353118_1	MAST1	0.583688
298447_1	Dmap1	315858_1	Ibtk	0.580609
298447_1	Dmap1	309307_1	RGD1311595	0.577769
298447_1	Dmap1	81814_1	Tmsb4x	0.57297
298447_1	Dmap1	24264_1	Ckb	0.507038
298447_1	Dmap1	259225_1	Ppp1r14b	0.493126
298447_1	Dmap1	117038_1	Mt3	0.480216
298447_1	Dmap1	64823_1	Csnk1g3	0.477681
298447_1	Dmap1	84595_1	Nucb1	0.461449
298447_1	Dmap1	287199_1	Nudcd2	0.454205
298447_1	Dmap1	79248_1	Abca2	0.451598
298447_1	Dmap1	360793_1	Rhbdd2	0.416149
298447_1	Dmap1	288527_1	Asmtl	0.374823
298447_1	Dmap1	301011_1	Uqcrc1	0.350337
298447_1	Dmap1	364136_1	Aasdh	0.339277
298447_1	Dmap1	497886_1	C1qtnf2	0.33436
298447_1	Dmap1	29328_1	Gpx4	0.320308
298447_1	Dmap1	292683_1	Sympk	0.299211
298447_1	Dmap1	292534_1	Tsen34	0.288382
298447_1	Dmap1	287670_1	Psmd3	0.282924
298447_1	Dmap1	245965_1	Atp5d	0.275492
298447_1	Dmap1	297406_1	Cct7	0.275279
298447_1	Dmap1	502374_1	Polr2l	0.253052
298447_1	Dmap1	313061_1	RGD1559904	0.235172
298447_1	Dmap1	362834_1	Mbd3	0.231962
298447_1	Dmap1	289728_1	RGD1560394	0.230134
298447_1	Dmap1	287155_1	Stub1	0.228886
298447_1	Dmap1	293652_1	Ndufs8	0.224478
298447_1	Dmap1	312907_1	Slco5a1	0.207621
298447_1	Dmap1	301665_1	Srbd1	0.140888
298447_1	Dmap1	306348_1	RGD1566239	0.124108
298447_1	Dmap1	170546_1	Ryr3	0.098486
298447_1	Dmap1	288656_1	Arl6ip4	0.0925719
298447_1	Dmap1	684871_1	LOC684871	0.0803487
298447_1	Dmap1	295461_1	Sec24b	0.0627349
298447_1	Dmap1	291293_1	Fbxo18	0.0484245
298447_1	Dmap1	29644_1	Ptpn5	0.00737917
298447_1	Dmap1	290946_1	Fastkd3	0.00311124
310638_1	Ash1l	288545_1	RGD1305455	8.24659
310638_1	Ash1l	304862_1	Tpr	3.68838
310638_1	Ash1l	289521_1	Ankrd17	3.42406
310638_1	Ash1l	66012_1	Gucy1a2	3.13346
310638_1	Ash1l	362736_1	Hectd1	3.03108
310638_1	Ash1l	29748_2	Ppp3r1_2	2.97328
310638_1	Ash1l	65180_1	Kcnd2	2.6457
310638_1	Ash1l	300191_1	Slc48a1	2.6031
310638_1	Ash1l	310812_1	Lppr5	2.57684
310638_1	Ash1l	500000_1	Cldn12	2.27978
310638_1	Ash1l	50664_1	Gnao1	2.18668
310638_1	Ash1l	681849_1	LOC681849	2.09501
310638_1	Ash1l	84486_1	Sf3b1	2.02888
310638_1	Ash1l	24611_1	Gnal	2.02774
310638_1	Ash1l	681021_1	Paqr6	1.95126
310638_1	Ash1l	64559_1	Slc22a23	1.93043
310638_1	Ash1l	287772_1	Psmd12	1.89542
310638_1	Ash1l	315903_1	RGD1307882	1.86971
310638_1	Ash1l	311968_1	Mll5	1.82501
310638_1	Ash1l	59312_1	Shank3	1.81414
310638_1	Ash1l	252881_1	Exoc3	1.78422
310638_1	Ash1l	304336_1	RGD1566386	1.77734
310638_1	Ash1l	287606_1	2014-09-04	1.73207
310638_1	Ash1l	64709_1	Nucks1	1.59208
310638_1	Ash1l	291553_1	Nedd4l	1.5599
310638_1	Ash1l	299811_1	Cpsf6	1.50753
310638_1	Ash1l	315959_1	Msl2l1	1.50483
310638_1	Ash1l	363040_1	St3gal4	1.49813
310638_1	Ash1l	64665_1	Flot1	1.48286
310638_1	Ash1l	29308_1	Arl4a	1.48178
310638_1	Ash1l	313413_1	Sgip1	1.46517
310638_1	Ash1l	25252_1	Dlg1	1.4538
310638_1	Ash1l	299334_1	Cinp	1.31173
310638_1	Ash1l	362279_1	Pard6b	1.26751
310638_1	Ash1l	361704_1	Ctsf	1.25754
310638_1	Ash1l	25230_1	Add3	1.24775
310638_1	Ash1l	360899_1	Sertad4	1.20511
310638_1	Ash1l	297514_1	Setd5	1.1913
310638_1	Ash1l	498272_1	Uap1	1.13858
310638_1	Ash1l	300666_2	C2cd2l_2	1.13449
310638_1	Ash1l	83825_1	Dclk1	1.12999
310638_1	Ash1l	498309_1	Vash2	1.07758
310638_1	Ash1l	260323_1	Snx27	1.06772
310638_1	Ash1l	66030_1	Synpr	1.03498
310638_1	Ash1l	314941_1	Lrp12	1.01682
310638_1	Ash1l	83633_1	Gabbr2	0.994905
310638_1	Ash1l	364983_1	Rnf150	0.961109
310638_1	Ash1l	85263_1	Slc25a14	0.931267
310638_1	Ash1l	66013_1	Arhgef9	0.896438
310638_1	Ash1l	266975_1	Sars	0.888209
310638_1	Ash1l	116679_1	Cgrrf1	0.846287
310638_1	Ash1l	293939_1	Erlin1	0.837775
310638_1	Ash1l	29434_1	Rasgrp1	0.820849
310638_1	Ash1l	63885_1	Pde10a	0.820375
310638_1	Ash1l	297486_1	Ppp4r2	0.796029
310638_1	Ash1l	306013_1	Lgi3	0.788716
310638_1	Ash1l	287595_1	Dhx40	0.77538
310638_1	Ash1l	313341_1	Pigo	0.762692
310638_1	Ash1l	312947_1	Tgs1	0.718482
310638_1	Ash1l	58838_1	Sh2b3	0.692124
310638_1	Ash1l	304376_1	RGD1310964	0.688484
310638_1	Ash1l	367252_1	Mgat4a	0.684907
310638_1	Ash1l	289277_1	Pppde1	0.678548
310638_1	Ash1l	25403_1	Cast	0.663223
310638_1	Ash1l	363449_1	RGD1560784	0.659119
310638_1	Ash1l	301056_1	Ctdspl	0.65538
310638_1	Ash1l	83722_1	Plk2	0.65089
310638_1	Ash1l	500400_1	Fam110b	0.625346
310638_1	Ash1l	81801_1	Stc1	0.61227
310638_1	Ash1l	79559_1	Alcam	0.606467
310638_1	Ash1l	362676_1	RGD1308251	0.592639
310638_1	Ash1l	81648_1	Crh	0.589603
310638_1	Ash1l	63865_1	Lgmn	0.582274
310638_1	Ash1l	287466_1	Wscd1	0.554791
310638_1	Ash1l	24679_1	Prkar2b	0.54327
310638_1	Ash1l	502916_1	Rerg	0.533054
310638_1	Ash1l	691149_1	Capza1	0.518153
310638_1	Ash1l	500921_1	Tmem117	0.501739
310638_1	Ash1l	362818_1	Silv	0.48117
310638_1	Ash1l	171147_1	Slc2a13	0.447631
310638_1	Ash1l	301351_1	RGD1310819	0.433471
310638_1	Ash1l	361313_1	Rell2	0.425409
310638_1	Ash1l	363153_1	rCG_25854	0.405346
310638_1	Ash1l	301382_1	Ercc5	0.350396
310638_1	Ash1l	680130_1	Timp4	0.293706
310638_1	Ash1l	305549_1	Peli1	0.285123
310638_1	Ash1l	309957_1	Mef2a	0.279537
310638_1	Ash1l	65192_1	Slc27a2	0.274596
310638_1	Ash1l	360668_1	Sec14l1	0.273817
310638_1	Ash1l	315923_1	Lysmd3	0.261737
310638_1	Ash1l	367915_1	Rab9b	0.239106
310638_1	Ash1l	60328_1	Mark2	0.228683
310638_1	Ash1l	113947_1	Maged2	0.182475
310638_1	Ash1l	294410_1	Man1a1	0.168791
310638_1	Ash1l	363781_2	Plcxd2_2	0.154948
310638_1	Ash1l	317576_1	Ocrl	0.154252
310638_1	Ash1l	363153_2	rCG_25854_2	0.114687
310638_1	Ash1l	307524_1	Wdr33	0.108317
310638_1	Ash1l	314979_1	Depdc6	0.0447677
310638_1	Ash1l	315949_1	Armc8	0.0367292
310638_1	Ash1l	312358_1	RGD1311589	0.00705919
362251_1	Rbm39	685059_1	Sepx1	4.24701
362251_1	Rbm39	312381_1	Ppm1k	4.02798
362251_1	Rbm39	312812_1	Eps8	4.02419
362251_1	Rbm39	308796_2	Mesdc2_2	3.811
362251_1	Rbm39	362609_1	Pum1	3.56208
362251_1	Rbm39	682058_1	LOC682058	3.42129
362251_1	Rbm39	25045_1	Dbi	2.71563
362251_1	Rbm39	246255_1	Ppp2r2d	2.70061
362251_1	Rbm39	50864_1	Ntm	2.69566
362251_1	Rbm39	25721_1	Got2	2.51186
362251_1	Rbm39	360709_1	Tfg	2.49358
362251_1	Rbm39	314180_1	Mdga2	2.45972
362251_1	Rbm39	361888_2	Sfrs12ip1_2	2.41037
362251_1	Rbm39	362804_1	Cwf19l2	2.35454
362251_1	Rbm39	688311_1	LOC688311	2.21921
362251_1	Rbm39	360865_1	Bat2d1	2.14813
362251_1	Rbm39	299197_1	RGD1307597	2.14276
362251_1	Rbm39	81784_1	Ssr3	2.0348
362251_1	Rbm39	24611_1	Gnal	2.02774
362251_1	Rbm39	301004_1	RGD1311095	2.01159
362251_1	Rbm39	293455_1	Gga2	1.9712
362251_1	Rbm39	305830_1	Fbxo34	1.96954
362251_1	Rbm39	360972_1	Thoc5	1.95079
362251_1	Rbm39	360734_1	Dnajb11	1.89984
362251_1	Rbm39	315903_1	RGD1307882	1.86971
362251_1	Rbm39	311405_1	Tmem127	1.86578
362251_1	Rbm39	311968_1	Mll5	1.82501
362251_1	Rbm39	316982_1	RGD1309621	1.8078
362251_1	Rbm39	294004_1	RGD1307648	1.79702
362251_1	Rbm39	308003_1	Rab11fip2	1.78051
362251_1	Rbm39	58935_1	Gas6	1.74336
362251_1	Rbm39	306147_2	Slitrk1_2	1.52277
362251_1	Rbm39	295107_1	Smc4	1.52149
362251_1	Rbm39	306991_2	RGD1560511_2	1.42495
362251_1	Rbm39	360990_1	Usp34	1.37494
362251_1	Rbm39	361614_1	Fam168a	1.37489
362251_1	Rbm39	117521_1	Znf291	1.36557
362251_1	Rbm39	293628_1	Chid1	1.33841
362251_1	Rbm39	310645_1	Pmvk	1.33401
362251_1	Rbm39	289992_1	Fermt2	1.33123
362251_1	Rbm39	298342_1	Nkap	1.27439
362251_1	Rbm39	29142_1	Vnn1	1.22864
362251_1	Rbm39	362836_1	Dazap1	1.21983
362251_1	Rbm39	294326_1	RGD1303003	1.21656
362251_1	Rbm39	296167_1	Pank2	1.20408
362251_1	Rbm39	296654_1	Gsn	1.16744
362251_1	Rbm39	65033_1	Stx12	1.15897
362251_1	Rbm39	29733_1	S1pr1	1.15607
362251_1	Rbm39	362923_1	Efr3a	1.15437
362251_1	Rbm39	89828_1	Chl1	1.15371
362251_1	Rbm39	306761_1	F12	1.11455
362251_1	Rbm39	25374_1	Alad	1.0893
362251_1	Rbm39	502643_1	Ypel4	1.05555
362251_1	Rbm39	54248_1	Dgkb	1.03635
362251_1	Rbm39	246244_1	Tax1bp1	1.01372
362251_1	Rbm39	297113_1	Gars	0.978297
362251_1	Rbm39	311462_1	Btbd3	0.978175
362251_1	Rbm39	292023_1	Aars	0.968141
362251_1	Rbm39	298771_1	Prepl	0.916553
362251_1	Rbm39	689613_1	Mtmr11	0.890066
362251_1	Rbm39	290783_1	Tusc3	0.853832
362251_1	Rbm39	171099_1	Rasd2	0.84559
362251_1	Rbm39	54348_1	Stk39	0.825793
362251_1	Rbm39	362759_1	Exd2	0.78611
362251_1	Rbm39	64160_1	Basp1	0.754651
362251_1	Rbm39	29252_1	Gzmm	0.749341
362251_1	Rbm39	300475_1	Adamts8	0.741234
362251_1	Rbm39	315611_1	Scn4b	0.732292
362251_1	Rbm39	360826_1	Hscb	0.727651
362251_1	Rbm39	295607_1	Prpf40a	0.723036
362251_1	Rbm39	81778_1	S100a10	0.684926
362251_1	Rbm39	680885_1	LOC680885	0.668273
362251_1	Rbm39	311039_1	Galnt13	0.666913
362251_1	Rbm39	301056_1	Ctdspl	0.65538
362251_1	Rbm39	85423_1	Tfpt	0.649526
362251_1	Rbm39	363854_1	Elavl1	0.620786
362251_1	Rbm39	84403_1	Gjb6	0.614252
362251_1	Rbm39	56042_1	Uso1	0.574543
362251_1	Rbm39	295661_1	Spc25	0.5694
362251_1	Rbm39	29230_1	Sqle	0.564497
362251_1	Rbm39	360503_2	Luc7l_2	0.544172
362251_1	Rbm39	81918_1	Pard3	0.526403
362251_1	Rbm39	100125370_1	Nadk	0.503493
362251_1	Rbm39	296466_1	Bwk1	0.491957
362251_1	Rbm39	29596_1	Ifrd1	0.482344
362251_1	Rbm39	362818_1	Silv	0.48117
362251_1	Rbm39	171147_1	Slc2a13	0.447631
362251_1	Rbm39	295106_1	Ift80	0.447108
362251_1	Rbm39	308718_1	Pex7	0.431254
362251_1	Rbm39	685448_1	Pcp4l1	0.418538
362251_1	Rbm39	25328_1	Lamp1	0.417639
362251_1	Rbm39	25454_1	Gfra1	0.416717
362251_1	Rbm39	300733_1	Tspan3	0.394039
362251_1	Rbm39	94170_1	Atp6v0e1	0.388838
362251_1	Rbm39	311362_1	Frmd5	0.384136
362251_1	Rbm39	114862_1	Cacna1h	0.36728
362251_1	Rbm39	312248_1	Ubn2	0.363588
362251_1	Rbm39	619577_1	Rnf14	0.334353
362251_1	Rbm39	25202_1	Gucy1b3	0.32332
362251_1	Rbm39	313969_1	Fam84a	0.311576
362251_1	Rbm39	25504_1	Oxt	0.30598
362251_1	Rbm39	114020_1	Cml5	0.298144
362251_1	Rbm39	313553_1	RGD1306880	0.277294
362251_1	Rbm39	498289_1	Opn3	0.275714
362251_1	Rbm39	293589_1	LOC293589	0.268723
362251_1	Rbm39	89784_1	Idi1	0.249285
362251_1	Rbm39	300891_1	Morf4l1	0.227578
362251_1	Rbm39	289950_1	Pdhb	0.203753
362251_1	Rbm39	24245_1	Camk2b	0.197546
362251_1	Rbm39	361192_1	RGD1308544	0.192661
362251_1	Rbm39	25521_1	Prkar1b	0.154146
362251_1	Rbm39	259237_1	Dock9	0.13921
362251_1	Rbm39	362065_1	Gpr177	0.126605
362251_1	Rbm39	499360_1	Fam178a	0.122067
362251_1	Rbm39	291556_1	Nars	0.119621
362251_1	Rbm39	360682_1	Wdr45l	0.116415
362251_1	Rbm39	84487_1	Slc17a6	0.112176
362251_1	Rbm39	315843_1	RGD1564964	0.0838435
362251_1	Rbm39	24766_1	Scn2a1	0.0131403
362251_1	Rbm39	313873_1	Fam98a	0.00341013
311865_1	Ptges2	304862_1	Tpr	3.68838
311865_1	Ptges2	309656_1	Ftsjd2	3.63868
311865_1	Ptges2	56281_1	Mrpl37	3.56818
311865_1	Ptges2	89817_1	Sh2bpsm1	3.1193
311865_1	Ptges2	360993_2	Smek2_2	2.70772
311865_1	Ptges2	361197_1	RGD1561537	2.42653
311865_1	Ptges2	84005_1	Eif2b2	2.413
311865_1	Ptges2	304343_1	Cops6	2.33886
311865_1	Ptges2	494125_1	Rcn3	2.24906
311865_1	Ptges2	296883_1	Rpa3	2.24616
311865_1	Ptges2	24611_1	Gnal	2.02774
311865_1	Ptges2	116563_1	Ap2m1	1.98268
311865_1	Ptges2	315792_1	Sltm	1.98049
311865_1	Ptges2	84580_1	Hdac5	1.94239
311865_1	Ptges2	50567_1	Slc3a2	1.92572
311865_1	Ptges2	290228_1	Ipo4	1.92113
311865_1	Ptges2	360734_1	Dnajb11	1.89984
311865_1	Ptges2	500950_2	Zfp317_2	1.87357
311865_1	Ptges2	298836_1	Snx17	1.85969
311865_1	Ptges2	361879_1	Wdr41	1.79662
311865_1	Ptges2	687609_1	LOC687609	1.69881
311865_1	Ptges2	303565_1	G6pc3	1.67328
311865_1	Ptges2	305149_1	Nudt9	1.66603
311865_1	Ptges2	361437_1	Dbndd1	1.59973
311865_1	Ptges2	29214_1	Tubb5	1.59268
311865_1	Ptges2	306768_1	Nop16	1.58776
311865_1	Ptges2	171061_1	Mrpl17	1.50548
311865_1	Ptges2	296565_1	RGD1306215	1.48484
311865_1	Ptges2	680445_1	Mbnl2	1.48329
311865_1	Ptges2	292777_1	Tbcb	1.4711
311865_1	Ptges2	316333_1	Actr1b	1.40597
311865_1	Ptges2	300849_2	Fbxo9_2	1.38197
311865_1	Ptges2	29660_1	Pnck	1.37884
311865_1	Ptges2	288671_1	Anapc5	1.36981
311865_1	Ptges2	171073_1	Hdgfrp2	1.36295
311865_1	Ptges2	313069_1	Rbm12b	1.30473
311865_1	Ptges2	25531_1	Rab3a	1.27399
311865_1	Ptges2	65152_1	Pfkm	1.2516
311865_1	Ptges2	25455_1	Ggh	1.23465
[truncated: 814 more rows]

## Sheet: vBNST
MR	MRname	Target	TargetName	DiffExp
84482_1	Foxo1	307757_1	Neto2	5.4993
84482_1	Foxo1	60565_1	Syt6	4.68154
84482_1	Foxo1	24520_1	Kcna1	3.70292
84482_1	Foxo1	260323_1	Snx27	3.67252
84482_1	Foxo1	298425_1	RGD1310351	3.66319
84482_1	Foxo1	362275_1	B4galt5	3.616
84482_1	Foxo1	309650_1	Cpne5	3.52018
84482_1	Foxo1	691938_1	Fam124a	3.32614
84482_1	Foxo1	362182_1	Rcn1	3.28954
84482_1	Foxo1	24716_1	Ret	2.9203
84482_1	Foxo1	287595_1	Dhx40	2.83555
84482_1	Foxo1	498549_1	Akap11	2.83024
84482_1	Foxo1	81824_1	Arpc1a	2.79628
84482_1	Foxo1	84486_1	Sf3b1	2.76498
84482_1	Foxo1	192129_1	Tmem49	2.64378
84482_1	Foxo1	305549_1	Peli1	2.61761
84482_1	Foxo1	362609_1	Pum1	2.58103
84482_1	Foxo1	316539_1	Epha4	2.4442
84482_1	Foxo1	685448_1	Pcp4l1	2.38974
84482_1	Foxo1	498183_1	Mapkapk5	2.33949
84482_1	Foxo1	363494_1	Gla	2.04767
84482_1	Foxo1	81749_1	Prkch	2.04468
84482_1	Foxo1	300666_2	C2cd2l_2	2.02208
84482_1	Foxo1	362676_1	RGD1308251	2.01727
84482_1	Foxo1	311968_1	Mll5	2.01278
84482_1	Foxo1	306451_1	Odz3	1.91764
84482_1	Foxo1	93662_1	Pcdh21	1.91594
84482_1	Foxo1	171147_1	Slc2a13	1.76169
84482_1	Foxo1	313838_1	Cdc42ep3	1.74509
84482_1	Foxo1	312358_1	RGD1311589	1.74013
84482_1	Foxo1	294518_1	Sesn1	1.71916
84482_1	Foxo1	361888_2	Sfrs12ip1_2	1.70902
84482_1	Foxo1	79559_1	Alcam	1.62709
84482_1	Foxo1	500921_1	Tmem117	1.60364
84482_1	Foxo1	289392_1	Plxna2	1.59125
84482_1	Foxo1	298381_1	Echdc2	1.55984
84482_1	Foxo1	361875_1	Atp6ap1l	1.50546
84482_1	Foxo1	362166_1	RGD1560612	1.49581
84482_1	Foxo1	308118_2	Rgs17_2	1.46575
84482_1	Foxo1	315792_1	Sltm	1.44221
84482_1	Foxo1	360302_1	Ptprk	1.43907
84482_1	Foxo1	246153_1	Kcnc2	1.43359
84482_1	Foxo1	292023_1	Aars	1.4247
84482_1	Foxo1	65180_1	Kcnd2	1.41991
84482_1	Foxo1	29557_1	Myh7	1.39691
84482_1	Foxo1	289277_1	Pppde1	1.37699
84482_1	Foxo1	313341_1	Pigo	1.24578
84482_1	Foxo1	24877_1	Vsnl1	1.14354
84482_1	Foxo1	25252_1	Dlg1	1.07443
84482_1	Foxo1	314180_1	Mdga2	1.07132
84482_1	Foxo1	29177_1	Hpca	1.05051
84482_1	Foxo1	307251_1	Rnf165	1.0277
84482_1	Foxo1	314647_1	Brunol5	0.993506
84482_1	Foxo1	246294_1	Optn	0.979742
84482_1	Foxo1	84586_1	Fgl2	0.943016
84482_1	Foxo1	680133_1	LOC680133	0.941894
84482_1	Foxo1	361313_1	Rell2	0.920972
84482_1	Foxo1	116839_1	Rims2	0.89686
84482_1	Foxo1	29644_1	Ptpn5	0.883161
84482_1	Foxo1	83633_1	Gabbr2	0.83681
84482_1	Foxo1	295952_1	RGD1309730	0.831279
84482_1	Foxo1	29213_1	Tubb4	0.810822
84482_1	Foxo1	312947_1	Tgs1	0.748423
84482_1	Foxo1	81778_1	S100a10	0.741531
84482_1	Foxo1	306844_1	Phactr1	0.705733
84482_1	Foxo1	291903_1	RGD1565975	0.699011
84482_1	Foxo1	81801_1	Stc1	0.697341
84482_1	Foxo1	308968_1	Rbbp6	0.68784
84482_1	Foxo1	307524_1	Wdr33	0.684521
84482_1	Foxo1	301056_1	Ctdspl	0.683579
84482_1	Foxo1	689079_1	Arl15	0.676321
84482_1	Foxo1	25230_1	Add3	0.668787
84482_1	Foxo1	313861_1	Eml4	0.66377
84482_1	Foxo1	691770_1	LOC691770	0.661261
84482_1	Foxo1	690333_1	LOC690333	0.636316
84482_1	Foxo1	315923_1	Lysmd3	0.632537
84482_1	Foxo1	83839_1	Calb1	0.539454
84482_1	Foxo1	83720_1	Fat1	0.531126
84482_1	Foxo1	29580_1	Fdft1	0.525677
84482_1	Foxo1	683613_1	LOC683613	0.519394
84482_1	Foxo1	116600_1	Cacnb2	0.471995
84482_1	Foxo1	313757_1	RGD1565591	0.471693
84482_1	Foxo1	292879_1	Mybpc2	0.463079
84482_1	Foxo1	286931_1	Unc13c	0.452477
84482_1	Foxo1	309362_1	Dnmbp	0.412797
84482_1	Foxo1	170919_1	Agpat4	0.33548
84482_1	Foxo1	363153_1	rCG_25854	0.328269
84482_1	Foxo1	192361_1	Ppp1r2	0.258073
84482_1	Foxo1	290912_1	RGD1310061	0.222699
84482_1	Foxo1	309957_1	Mef2a	0.221954
84482_1	Foxo1	60328_1	Mark2	0.21394
84482_1	Foxo1	690516_1	RGD1309707	0.212606
84482_1	Foxo1	79011_1	Camkv	0.146215
84482_1	Foxo1	353118_1	MAST1	0.140337
84482_1	Foxo1	24567_1	Mt1a	0.139252
84482_1	Foxo1	100125370_1	Nadk	0.104354
84482_1	Foxo1	79131_1	Fabp3	0.0788883
84482_1	Foxo1	499309_1	RGD1560108	0.0438763
84482_1	Foxo1	29190_1	Pdyn	0.025507
84482_1	Foxo1	306013_1	Lgi3	0.0068425
84482_1	Foxo1	24552_1	Me1	0.00582096
114845_1	Klf3	81674_1	Gtf2f2	4.53353
114845_1	Klf3	291180_1	Epdr1	4.18865
114845_1	Klf3	299197_1	RGD1307597	4.18681
114845_1	Klf3	315789_1	Fam81a	4.0355
114845_1	Klf3	315969_1	Topbp1	3.85036
114845_1	Klf3	298425_1	RGD1310351	3.66319
114845_1	Klf3	681096_1	Fam55c	3.62399
114845_1	Klf3	290527_1	Anxa11	3.5448
114845_1	Klf3	361215_1	Auh	3.53109
114845_1	Klf3	311166_1	Clp1	3.49868
114845_1	Klf3	56766_1	Leprot	3.49357
114845_1	Klf3	288003_1	Rfc4	3.10589
114845_1	Klf3	687575_1	LOC687575	2.98513
114845_1	Klf3	117520_1	Oxr1	2.97836
114845_1	Klf3	287643_1	Spop	2.78853
114845_1	Klf3	117021_1	Nup155	2.58952
114845_1	Klf3	84347_1	Cacng2	2.49965
114845_1	Klf3	365984_1	Siat7E	2.32474
114845_1	Klf3	54231_2	Car2_2	2.31781
114845_1	Klf3	53372_1	Nup54	2.26693
114845_1	Klf3	287716_1	Psme3	2.19306
114845_1	Klf3	24533_1	Ldha	2.0526
114845_1	Klf3	363494_1	Gla	2.04767
114845_1	Klf3	293950_1	Morn4	2.02756
114845_1	Klf3	311968_1	Mll5	2.01278
114845_1	Klf3	25232_1	Tyro3	1.99641
114845_1	Klf3	303206_1	Ulk2	1.94396
114845_1	Klf3	293721_1	Ganab	1.92365
114845_1	Klf3	24922_1	Gabrb3	1.87505
114845_1	Klf3	25247_1	Nsg1	1.86387
114845_1	Klf3	79208_1	Epha5	1.8051
114845_1	Klf3	293117_1	Ankrd42	1.80285
114845_1	Klf3	29748_1	Ppp3r1	1.75163
114845_1	Klf3	310982_2	Ttll7_2	1.73667
114845_1	Klf3	81781_1	Snrpn	1.63686
114845_1	Klf3	81536_1	Sgpp1	1.61433
114845_1	Klf3	314843_1	Ptprb	1.58154
114845_1	Klf3	317630_1	Pldn	1.57977
114845_1	Klf3	309651_1	Ppil1	1.49488
114845_1	Klf3	296121_1	Usp8	1.44776
114845_1	Klf3	29433_1	Pak3	1.42274
114845_1	Klf3	79463_1	Timm22	1.41911
114845_1	Klf3	287173_1	Bod1	1.3794
114845_1	Klf3	303601_1	Cyb561	1.30816
114845_1	Klf3	315598_1	C1qtnf5	1.29723
114845_1	Klf3	301246_1	Polr1c	1.2857
114845_1	Klf3	116679_1	Cgrrf1	1.2776
114845_1	Klf3	78975_1	Prkaa2	1.26605
114845_1	Klf3	691862_1	LOC691862	1.22811
114845_1	Klf3	500102_1	Fam131b	1.22308
114845_1	Klf3	619558_1	Fam134b	1.21182
114845_1	Klf3	29376_1	Irs2	1.13074
114845_1	Klf3	314046_1	Ankmy2	1.10655
114845_1	Klf3	290046_1	Hnrnpc	1.10328
114845_1	Klf3	29502_1	Slc20a2	1.09627
114845_1	Klf3	315600_1	Vps11	1.09533
114845_1	Klf3	301363_1	Map4k4	1.0929
114845_1	Klf3	266735_1	Gpr64	1.07087
114845_1	Klf3	303905_1	Parp9	1.06052
114845_1	Klf3	65201_1	Clip1	1.03877
114845_1	Klf3	363442_1	Fundc1	1.03359
114845_1	Klf3	362595_1	Oscp1	1.01596
114845_1	Klf3	361635_1	LOC361635	1.01185
114845_1	Klf3	65033_1	Stx12	0.986698
114845_1	Klf3	362783_1	Eml1	0.985856
114845_1	Klf3	314964_1	Phf20l1	0.976311
114845_1	Klf3	690728_1	LOC690728	0.954837
114845_1	Klf3	83731_1	Kcnma1	0.911143
114845_1	Klf3	25306_1	Cpd	0.908316
114845_1	Klf3	312248_1	Ubn2	0.895029
114845_1	Klf3	246117_1	Mcfd2	0.89411
114845_1	Klf3	171503_1	Camk1	0.877447
114845_1	Klf3	304376_1	RGD1310964	0.823242
114845_1	Klf3	292156_1	Sh3glb1	0.785766
114845_1	Klf3	302863_1	Slc9a6	0.77507
114845_1	Klf3	83583_1	Rabac1	0.762665
114845_1	Klf3	302671_1	Ap1s2	0.761177
114845_1	Klf3	361726_1	RGD1309216	0.681698
114845_1	Klf3	293024_1	Akap13	0.67374
114845_1	Klf3	84597_1	Fut9	0.661066
114845_1	Klf3	287042_1	Nubp1	0.661046
114845_1	Klf3	367915_1	Rab9b	0.658469
114845_1	Klf3	363153_2	rCG_25854_2	0.641301
114845_1	Klf3	689978_1	Nrsn2	0.619376
114845_1	Klf3	85309_1	Folh1	0.605135
114845_1	Klf3	84409_1	Robo2	0.599129
114845_1	Klf3	307855_1	Fa2h	0.592274
114845_1	Klf3	306091_1	Pcdh9	0.568715
114845_1	Klf3	316238_1	Rsph9	0.519768
114845_1	Klf3	50559_1	Acot1	0.517923
114845_1	Klf3	293991_1	Ndufb8	0.495057
114845_1	Klf3	500442_1	Dnai1	0.493476
114845_1	Klf3	78957_1	Shank1	0.486596
114845_1	Klf3	293947_1	Arhgap18	0.482248
114845_1	Klf3	294917_1	RGD1561817	0.475361
114845_1	Klf3	81675_1	Gyg1	0.466204
114845_1	Klf3	308986_1	Tmem219	0.448427
114845_1	Klf3	289606_1	Gabra2	0.429796
114845_1	Klf3	361162_1	Purg	0.428614
114845_1	Klf3	83722_1	Plk2	0.400733
114845_1	Klf3	500390_1	RGD1564053	0.38734
114845_1	Klf3	305614_1	Sptbn1	0.37565
114845_1	Klf3	362750_1	Atl1	0.358799
114845_1	Klf3	63836_1	Actn4	0.356324
114845_1	Klf3	315668_1	Rab39	0.351324
114845_1	Klf3	100302373_1	Ctxn2	0.279093
114845_1	Klf3	114100_1	Sc5dl	0.270523
114845_1	Klf3	364154_1	RGD1311122	0.264769
114845_1	Klf3	25584_1	F3	0.25628
114845_1	Klf3	288666_1	Vps29	0.248575
114845_1	Klf3	25332_1	Mgmt	0.190987
114845_1	Klf3	25297_1	Cacnb3	0.189338
114845_1	Klf3	288025_1	Hrasls	0.188026
114845_1	Klf3	362081_1	Fbxw5	0.183
114845_1	Klf3	305853_1	Rab2b	0.173224
114845_1	Klf3	116551_1	Pdk1	0.159379
114845_1	Klf3	302396_1	RGD1561931	0.141452
114845_1	Klf3	286917_1	Phax	0.117562
114845_1	Klf3	313861_2	Eml4_2	0.0910044
114845_1	Klf3	289500_1	Ccni	0.0555875
114845_1	Klf3	288256_1	Cryzl1	0.0466773
114845_1	Klf3	24856_1	Ttr	0.0420122
114845_1	Klf3	301226_1	Apobec2	0.0170081
114845_1	Klf3	282712_1	Slc6a15	0.00916767
114845_1	Klf3	24552_1	Me1	0.00582096
306261_1	Eaf1	246216_1	Prpf19	9.01538
306261_1	Eaf1	680891_1	Sf3b5	7.76434
306261_1	Eaf1	362170_1	Api5	7.13241
306261_1	Eaf1	499558_1	2014-03-11	5.87426
306261_1	Eaf1	140937_2	Higd1a_2	3.60145
306261_1	Eaf1	686019_1	Casq1	3.20996
306261_1	Eaf1	313373_1	Cyp2j10	3.18242
306261_1	Eaf1	301085_1	Fyco1	3.05905
306261_1	Eaf1	302640_1	Acot9	3.02264
306261_1	Eaf1	29707_1	Gabra5	2.92135
306261_1	Eaf1	170840_1	Slc40a1	2.82068
306261_1	Eaf1	64205_1	Arbp	2.65913
306261_1	Eaf1	252853_1	Stx17	2.31577
306261_1	Eaf1	59312_1	Shank3	2.26532
306261_1	Eaf1	140722_1	Caskin1	2.23385
306261_1	Eaf1	171442_1	Svop	2.22577
306261_1	Eaf1	691774_1	P2ry5	2.15894
306261_1	Eaf1	295930_1	RGD1309540	2.12424
306261_1	Eaf1	362935_1	Ly6al	2.08164
306261_1	Eaf1	81749_1	Prkch	2.04468
306261_1	Eaf1	24695_1	Pthlh	2.00883
306261_1	Eaf1	29189_1	Fdx1	2.00219
306261_1	Eaf1	362285_1	Col9a3	1.80903
306261_1	Eaf1	24681_1	Prkcg	1.76801
306261_1	Eaf1	297387_1	Mobkl1b	1.69684
306261_1	Eaf1	292876_1	Josd2	1.66674
306261_1	Eaf1	362849_1	2014-03-02	1.65507
306261_1	Eaf1	83523_1	Impa1	1.65169
306261_1	Eaf1	24426_1	Gstp1	1.60596
306261_1	Eaf1	100125364_1	rCG_22919	1.59619
306261_1	Eaf1	373065_2	Ddx24_2	1.5801
306261_1	Eaf1	363464_1	Piga	1.53627
306261_1	Eaf1	85254_1	Cdw92	1.49481
306261_1	Eaf1	25275_1	Cnp	1.48134
306261_1	Eaf1	140661_1	Rplp1	1.44376
306261_1	Eaf1	246153_1	Kcnc2	1.43359
306261_1	Eaf1	299075_1	Trappc6b	1.43282
306261_1	Eaf1	94266_1	Rps27	1.37733
306261_1	Eaf1	361840_1	Spock2	1.37429
306261_1	Eaf1	303754_1	Rab40b	1.3711
306261_1	Eaf1	363463_1	RGD1563952	1.29549
306261_1	Eaf1	65139_1	Rps12	1.27735
306261_1	Eaf1	360540_1	Akap10	1.26865
306261_1	Eaf1	170907_1	Tpo1	1.20085
306261_1	Eaf1	301008_1	Ph-4	1.17634
306261_1	Eaf1	117260_1	Nudt1	1.12788
306261_1	Eaf1	361434_1	Cdk10	1.06562
306261_1	Eaf1	315608_1	Ube4a	1.06168
306261_1	Eaf1	54309_1	Syt5	1.03882
306261_1	Eaf1	301261_1	Enpp4	1.03553
306261_1	Eaf1	85260_1	Entpd6	1.00411
306261_1	Eaf1	680866_1	Tmem45a	0.99441
306261_1	Eaf1	314647_1	Brunol5	0.993506
306261_1	Eaf1	114004_1	Ppp1r14a	0.890565
306261_1	Eaf1	301575_1	Itm2c	0.871774
306261_1	Eaf1	100302447_1	Cox16	0.859546
306261_1	Eaf1	363447_1	Tspan7	0.822147
306261_1	Eaf1	498351_1	Srp72	0.810452
306261_1	Eaf1	310537_1	RGD1560010	0.767802
306261_1	Eaf1	312947_1	Tgs1	0.748423
306261_1	Eaf1	361626_1	Tmem41b	0.71801
306261_1	Eaf1	83825_1	Dclk1	0.717699
306261_1	Eaf1	286932_1	Vps54	0.715572
306261_1	Eaf1	317580_1	Rab33a	0.698223
306261_1	Eaf1	192349_1	Caly	0.666055
306261_1	Eaf1	24896_1	Gnas	0.640083
306261_1	Eaf1	315923_1	Lysmd3	0.632537
306261_1	Eaf1	25031_1	Plcb4	0.629286
306261_1	Eaf1	361694_1	Pitpnm1	0.609524
306261_1	Eaf1	363016_1	RGD1309534	0.602671
306261_1	Eaf1	554172_1	Pxdn	0.60118
306261_1	Eaf1	25023_2	Prkcb_2	0.534002
306261_1	Eaf1	619374_2	Jam2_2	0.523891
306261_1	Eaf1	64636_1	Ntsr2	0.504816
306261_1	Eaf1	295395_1	Rtcd1	0.494266
306261_1	Eaf1	361465_1	Echdc1	0.477368
306261_1	Eaf1	286931_1	Unc13c	0.452477
306261_1	Eaf1	363443_1	Ndp	0.422436
306261_1	Eaf1	83722_1	Plk2	0.400733
306261_1	Eaf1	307540_1	Brunol4	0.38005
306261_1	Eaf1	83535_1	Kcnj11	0.363089
306261_1	Eaf1	287606_1	2014-09-04	0.33033
306261_1	Eaf1	363153_1	rCG_25854	0.328269
306261_1	Eaf1	59319_1	Nyw1	0.323887
306261_1	Eaf1	297865_1	Dsel	0.301677
306261_1	Eaf1	500954_1	Ubl5	0.276009
306261_1	Eaf1	155183_1	Skap2	0.275739
306261_1	Eaf1	25197_1	St6gal1	0.275288
306261_1	Eaf1	315422_1	Mtmr2	0.264542
306261_1	Eaf1	297504_1	Edem1	0.259223
306261_1	Eaf1	316516_1	Tmbim1	0.212751
306261_1	Eaf1	308495_1	Lrfn3	0.186842
306261_1	Eaf1	310344_1	Plk4	0.179711
306261_1	Eaf1	171352_1	Cyp3a9	0.15328
306261_1	Eaf1	29482_1	Slc1a2	0.13503
306261_1	Eaf1	303356_1	Tmem98	0.102093
306261_1	Eaf1	289786_1	Nacad	0.0856487
306261_1	Eaf1	302920_1	A2bp1	0.0854872
306261_1	Eaf1	116641_1	Lgals8	0.0837283
306261_1	Eaf1	501157_1	Rpe	0.0630326
306261_1	Eaf1	313981_1	Nol10	0.0491994
306261_1	Eaf1	81869_1	Gstm7	0.0463529
373541_1	Taf9	246216_1	Prpf19	9.01538
373541_1	Taf9	307639_1	Gins3	5.97515
373541_1	Taf9	84580_1	Hdac5	4.30726
373541_1	Taf9	299762_1	Tmtc2	4.22389
373541_1	Taf9	288584_1	Fis1	4.01941
373541_1	Taf9	25274_1	Tst	3.03206
373541_1	Taf9	252928_1	Timm13	2.97134
373541_1	Taf9	301011_1	Uqcrc1	2.7947
373541_1	Taf9	289561_1	Polr2b	2.63464
373541_1	Taf9	81816_1	Ube2b	2.52549
373541_1	Taf9	619579_1	Nrbp	2.47321
373541_1	Taf9	29246_1	Stmn3	2.44042
373541_1	Taf9	690853_1	Aatk	2.43973
373541_1	Taf9	685448_1	Pcp4l1	2.38974
373541_1	Taf9	290642_1	Ccdc124	2.37036
373541_1	Taf9	498183_1	Mapkapk5	2.33949
373541_1	Taf9	361187_1	LOC361187	2.27124
373541_1	Taf9	117038_1	Mt3	2.24716
373541_1	Taf9	171442_1	Svop	2.22577
373541_1	Taf9	79248_1	Abca2	2.20696
373541_1	Taf9	287990_1	Vps8	2.14703
373541_1	Taf9	366618_1	Ap4s1	2.10346
373541_1	Taf9	362749_1	Atp5s	2.03542
373541_1	Taf9	29189_1	Fdx1	2.00219
373541_1	Taf9	499076_1	Ppp1r12c	1.98833
373541_1	Taf9	293491_1	RGD1564579	1.97995
373541_1	Taf9	295663_1	Phospho2	1.96454
373541_1	Taf9	296554_1	Tubb2c	1.83487
373541_1	Taf9	690000_2	LOC690000_2	1.76462
373541_1	Taf9	292696_1	Clptm1	1.73555
373541_1	Taf9	308458_1	Sptbn4	1.72081
373541_1	Taf9	89821_1	Trpc1	1.63451
373541_1	Taf9	29726_1	Slc22a5	1.63048
373541_1	Taf9	299628_1	Mrpl54	1.60709
373541_1	Taf9	24426_1	Gstp1	1.60596
373541_1	Taf9	29144_1	Canx	1.59626
373541_1	Taf9	100125364_1	rCG_22919	1.59619
373541_1	Taf9	312937_1	Cyld	1.52349
373541_1	Taf9	684322_1	LOC684322	1.52087
373541_1	Taf9	171365_1	Snrpb	1.50023
373541_1	Taf9	497902_1	Uqcrq	1.49237
373541_1	Taf9	309429_1	Kank1	1.48916
373541_1	Taf9	360888_1	LOC360888	1.48385
373541_1	Taf9	140661_1	Rplp1	1.44376
373541_1	Taf9	29448_1	Rab7a	1.3888
373541_1	Taf9	94266_1	Rps27	1.37733
373541_1	Taf9	291534_1	Rnmt	1.37686
373541_1	Taf9	313061_1	RGD1559904	1.37502
373541_1	Taf9	309798_1	Gcc2	1.29579
373541_1	Taf9	681123_1	Tomm6	1.23573
373541_1	Taf9	308923_1	Ahi1	1.18606
373541_1	Taf9	286897_1	Dpy30	1.15005
373541_1	Taf9	304092_1	Son	1.11137
373541_1	Taf9	245965_1	Atp5d	1.09586
373541_1	Taf9	361527_1	Pld3	1.06773
373541_1	Taf9	294291_1	RGD1564450	1.01697
373541_1	Taf9	291946_1	Tmem184c	1.01134
373541_1	Taf9	308758_1	Hddc3	0.993494
373541_1	Taf9	363040_1	St3gal4	0.989649
373541_1	Taf9	619582_1	Tmem69	0.987233
373541_1	Taf9	688736_1	MGC116202	0.977919
373541_1	Taf9	361796_1	Bat5	0.919715
373541_1	Taf9	304343_1	Cops6	0.904238
373541_1	Taf9	291202_1	Hs1bp1	0.894738
373541_1	Taf9	170714_1	Dynlrb1	0.822078
373541_1	Taf9	288527_1	Asmtl	0.813621
373541_1	Taf9	287199_1	Nudcd2	0.789243
373541_1	Taf9	363332_1	Ubxn6	0.772619
373541_1	Taf9	116643_1	Vcp	0.761213
373541_1	Taf9	81650_1	Csnk2b	0.753586
373541_1	Taf9	296271_1	Srxn1	0.738928
373541_1	Taf9	499339_1	LOC499339	0.733762
373541_1	Taf9	24189_1	Aldoa	0.732036
373541_1	Taf9	307271_1	Rkhd2	0.724929
373541_1	Taf9	362436_1	Gpr162	0.698397
373541_1	Taf9	679944_1	Alkbh7	0.666885
373541_1	Taf9	298544_1	Sh3bgrl3	0.650506
373541_1	Taf9	266631_1	Rbm45	0.60545
373541_1	Taf9	25187_1	Htr2c	0.59655
373541_1	Taf9	362704_1	Bre	0.59255
373541_1	Taf9	306338_1	Abhd8	0.59186
373541_1	Taf9	290632_1	Mrpl34	0.571082
373541_1	Taf9	288920_1	RGD1564093	0.540112
373541_1	Taf9	308282_1	Shprh	0.508776
373541_1	Taf9	29445_1	Cox4i1	0.507118
373541_1	Taf9	681418_1	Ndufb10	0.505281
373541_1	Taf9	301665_1	Srbd1	0.496756
373541_1	Taf9	296371_1	Pltp	0.484157
373541_1	Taf9	362592_1	RGD1559909	0.461455
373541_1	Taf9	116658_1	Cntn4	0.451027
373541_1	Taf9	313491_1	Hint2	0.428722
373541_1	Taf9	79049_1	Secisbp2	0.427787
373541_1	Taf9	363443_1	Ndp	0.422436
373541_1	Taf9	305586_1	Papolg	0.418777
373541_1	Taf9	296565_1	RGD1306215	0.321806
373541_1	Taf9	292878_1	MGC93975	0.31582
373541_1	Taf9	500954_1	Ubl5	0.276009
373541_1	Taf9	293620_1	Ptdss2	0.253157
373541_1	Taf9	81740_1	Pcm1	0.250267
373541_1	Taf9	287151_1	Metrn	0.238582
373541_1	Taf9	360899_1	Sertad4	0.227944
373541_1	Taf9	652956_1	LOC652956	0.213806
373541_1	Taf9	367763_1	Tmem164	0.209073
373541_1	Taf9	246333_1	Pcsk1n	0.193972
373541_1	Taf9	117028_1	Bin1	0.140741
373541_1	Taf9	58979_1	Gng7	0.137251
373541_1	Taf9	680782_1	LOC680782	0.136006
373541_1	Taf9	296467_1	Ythdf1	0.0726733
373541_1	Taf9	58960_1	Map2k2	0.066484
373541_1	Taf9	316034_1	Cnot10	0.0460723
373541_1	Taf9	313085_1	Osgin2	0.0433162
373541_1	Taf9	25244_1	Bckdha	0.0289035
373541_1	Taf9	293967_1	Smc5	0.0260832
373541_1	Taf9	116664_1	Atp6v1f	0.0220802
373541_1	Taf9	25135_1	Ncl	0.00874909
117535_1	Chd4	287155_1	Stub1	7.07906
117535_1	Chd4	307757_1	Neto2	5.4993
117535_1	Chd4	60565_1	Syt6	4.68154
117535_1	Chd4	315789_1	Fam81a	4.0355
117535_1	Chd4	315969_1	Topbp1	3.85036
117535_1	Chd4	362667_1	Thap3	3.7034
117535_1	Chd4	362760_1	Galntl1	3.56914
117535_1	Chd4	309650_1	Cpne5	3.52018
117535_1	Chd4	81824_1	Arpc1a	2.79628
117535_1	Chd4	84486_1	Sf3b1	2.76498
117535_1	Chd4	309858_1	Sec63	2.74311
117535_1	Chd4	311287_1	Ano3	2.72731
117535_1	Chd4	305549_1	Peli1	2.61761
117535_1	Chd4	304862_1	Tpr	2.45064
117535_1	Chd4	308003_1	Rab11fip2	2.44188
117535_1	Chd4	363091_1	Gcom1	2.17619
117535_1	Chd4	81749_1	Prkch	2.04468
117535_1	Chd4	300666_2	C2cd2l_2	2.02208
117535_1	Chd4	311968_1	Mll5	2.01278
117535_1	Chd4	315959_1	Msl2l1	1.83348
117535_1	Chd4	312358_1	RGD1311589	1.74013
117535_1	Chd4	316452_1	Ccnyl1	1.69369
117535_1	Chd4	303304_1	Sgsm2	1.58968
117535_1	Chd4	25035_1	Cyb5r3	1.53452
117535_1	Chd4	498130_1	Stard13	1.50562
117535_1	Chd4	361875_1	Atp6ap1l	1.50546
117535_1	Chd4	312824_1	Recql	1.49871
117535_1	Chd4	308053_1	RGD1307525	1.49543
117535_1	Chd4	315792_1	Sltm	1.44221
117535_1	Chd4	317423_1	FAM120C	1.4257
117535_1	Chd4	65180_1	Kcnd2	1.41991
117535_1	Chd4	367252_1	Mgat4a	1.41288
117535_1	Chd4	24611_1	Gnal	1.37186
117535_1	Chd4	365841_2	Slc25a44_2	1.36977
117535_1	Chd4	307210_1	RGD1307279	1.36354
117535_1	Chd4	314751_1	Tmcc3	1.36172
117535_1	Chd4	361176_1	Upf3a	1.32622
117535_1	Chd4	311061_1	Itgb6	1.26633
117535_1	Chd4	292777_1	Tbcb	1.25794
117535_1	Chd4	313341_1	Pigo	1.24578
117535_1	Chd4	24245_1	Camk2b	1.20372
117535_1	Chd4	362524_1	Ptpn3	1.19024
117535_1	Chd4	303803_1	Klhl24	1.16347
117535_1	Chd4	361845_1	Eif4ebp2	1.15057
117535_1	Chd4	24877_1	Vsnl1	1.14354
117535_1	Chd4	683007_1	LOC683007	1.10814
117535_1	Chd4	297481_1	Eif4e3	1.09716
117535_1	Chd4	25252_1	Dlg1	1.07443
117535_1	Chd4	63881_1	Rapgef1	1.0433
117535_1	Chd4	361538_1	Prodh2	1.01888
117535_1	Chd4	289716_1	Ccdc96	1.0087
117535_1	Chd4	93667_1	Olfm1	0.948471
117535_1	Chd4	83615_1	Atp6ap1	0.920721
117535_1	Chd4	85492_1	Psmb7	0.914001
117535_1	Chd4	29131_1	Cartpt	0.908562
117535_1	Chd4	81024_1	Ica1	0.853631
117535_1	Chd4	58919_2	Ccnd1_2	0.849708
117535_1	Chd4	83633_1	Gabbr2	0.83681
117535_1	Chd4	295952_1	RGD1309730	0.831279
117535_1	Chd4	66012_1	Gucy1a2	0.821643
117535_1	Chd4	171026_1	Akap5	0.81747
117535_1	Chd4	78956_1	Scn9a	0.775293
117535_1	Chd4	311562_1	Necab3	0.755566
117535_1	Chd4	498297_1	RGD1564833	0.752071
117535_1	Chd4	361626_1	Tmem41b	0.71801
117535_1	Chd4	64443_1	Gpr88	0.707026
117535_1	Chd4	306844_1	Phactr1	0.705733
117535_1	Chd4	362436_1	Gpr162	0.698397
117535_1	Chd4	685607_1	Pfdn2	0.692839
117535_1	Chd4	307524_1	Wdr33	0.684521
117535_1	Chd4	313861_1	Eml4	0.66377
117535_1	Chd4	315923_1	Lysmd3	0.632537
117535_1	Chd4	29468_1	Pdia3	0.540015
117535_1	Chd4	83720_1	Fat1	0.531126
117535_1	Chd4	84431_1	Asah1	0.513105
117535_1	Chd4	50664_1	Gnao1	0.499655
117535_1	Chd4	116600_1	Cacnb2	0.471995
117535_1	Chd4	81675_1	Gyg1	0.466204
117535_1	Chd4	363781_2	Plcxd2_2	0.464321
117535_1	Chd4	361879_1	Wdr41	0.461615
117535_1	Chd4	246781_1	Ptpn7	0.457925
117535_1	Chd4	286931_1	Unc13c	0.452477
117535_1	Chd4	308864_1	Fchsd2	0.424838
117535_1	Chd4	303553_1	Rnd2	0.420734
117535_1	Chd4	498726_1	Rnf182	0.417608
117535_1	Chd4	303882_1	Tnk2	0.360523
117535_1	Chd4	60374_1	Lmna	0.32804
117535_1	Chd4	261736_1	Cops2	0.32532
117535_1	Chd4	362316_1	Pftk1	0.323894
117535_1	Chd4	24679_1	Prkar2b	0.309935
117535_1	Chd4	192361_1	Ppp1r2	0.258073
117535_1	Chd4	314553_1	Ptdss1	0.239712
117535_1	Chd4	306141_1	Spry2	0.233611
117535_1	Chd4	360899_1	Sertad4	0.227944
117535_1	Chd4	353118_1	MAST1	0.140337
117535_1	Chd4	500000_1	Cldn12	0.133938
117535_1	Chd4	246776_1	Filip1	0.114373
117535_1	Chd4	306768_1	Nop16	0.0968882
117535_1	Chd4	116641_1	Lgals8	0.0837283
117535_1	Chd4	288109_1	Sidt1	0.077547
117535_1	Chd4	29221_1	Arg1	0.0643748
291841_1	RGD1308009	297990_1	Ndufb6	4.72634
291841_1	RGD1308009	79223_1	Gk	4.72016
291841_1	RGD1308009	308993_1	Sephs2	3.6329
291841_1	RGD1308009	310519_1	Slitrk3	3.51661
291841_1	RGD1308009	361315_1	Yipf5	3.43126
291841_1	RGD1308009	170946_1	Lkap	3.34318
291841_1	RGD1308009	282584_1	Mtmr9	3.28032
291841_1	RGD1308009	293484_1	Eif3c	3.26209
291841_1	RGD1308009	25545_1	Sepw1	2.78154
291841_1	RGD1308009	679383_1	LOC679383	2.77904
291841_1	RGD1308009	291095_1	Gmds	2.70511
291841_1	RGD1308009	316403_1	Mars2	2.67489
291841_1	RGD1308009	306306_1	Gcap14	2.66187
291841_1	RGD1308009	309081_1	Dock1	2.43134
291841_1	RGD1308009	294279_1	Col11a2	2.40868
291841_1	RGD1308009	290642_1	Ccdc124	2.37036
291841_1	RGD1308009	362412_1	Rad18	2.22707
291841_1	RGD1308009	363091_1	Gcom1	2.17619
291841_1	RGD1308009	299872_1	Eif3e	2.07995
291841_1	RGD1308009	362749_1	Atp5s	2.03542
291841_1	RGD1308009	116493_1	Gripap1	1.99327
291841_1	RGD1308009	287768_1	Smndc1	1.97403
291841_1	RGD1308009	290280_1	Xpo4	1.97188
291841_1	RGD1308009	304881_1	Tor1aip2	1.96038
291841_1	RGD1308009	308051_1	Rnf146	1.93589
291841_1	RGD1308009	59087_1	Nxf1	1.8965
291841_1	RGD1308009	29748_1	Ppp3r1	1.75163
291841_1	RGD1308009	499797_1	RGD1560248	1.74833
291841_1	RGD1308009	306165_1	Gpr180	1.73845
291841_1	RGD1308009	84589_1	Rab9a	1.65511
291841_1	RGD1308009	83523_1	Impa1	1.65169
291841_1	RGD1308009	94342_1	Bat3	1.63927
291841_1	RGD1308009	494444_1	Cdkn2d	1.61324
291841_1	RGD1308009	303304_1	Sgsm2	1.58968
291841_1	RGD1308009	291091_1	Serpinb1a	1.54343
291841_1	RGD1308009	502663_1	Serf2	1.4818
291841_1	RGD1308009	29681_1	C1qbp	1.47278
291841_1	RGD1308009	362708_1	Trim54	1.46115
291841_1	RGD1308009	300965_1	Srprb	1.44397
291841_1	RGD1308009	304731_1	Tmem185b	1.43173
291841_1	RGD1308009	289007_1	Thsd7b	1.41419
291841_1	RGD1308009	303754_1	Rab40b	1.3711
291841_1	RGD1308009	365841_2	Slc25a44_2	1.36977
291841_1	RGD1308009	307210_1	RGD1307279	1.36354
291841_1	RGD1308009	314751_1	Tmcc3	1.36172
291841_1	RGD1308009	302969_2	Srrm2_2	1.3105
291841_1	RGD1308009	81738_1	Nup98	1.30082
291841_1	RGD1308009	308944_1	St5	1.23241
291841_1	RGD1308009	298836_1	Snx17	1.22935
291841_1	RGD1308009	287830_1	Nup85	1.19143
291841_1	RGD1308009	361029_1	Ktn1	1.16277
291841_1	RGD1308009	25589_1	Kdr	1.15898
291841_1	RGD1308009	361845_1	Eif4ebp2	1.15057
291841_1	RGD1308009	286897_1	Dpy30	1.15005
291841_1	RGD1308009	300955_1	Nck1	1.10738
291841_1	RGD1308009	297969_1	Rars2	1.08776
291841_1	RGD1308009	315608_1	Ube4a	1.06168
291841_1	RGD1308009	304024_1	Cpox	1.00955
291841_1	RGD1308009	361774_1	Fam160b1	0.996082
291841_1	RGD1308009	362304_1	Orc5l	0.989275
291841_1	RGD1308009	303599_1	RGD1309285	0.958228
291841_1	RGD1308009	690728_1	LOC690728	0.954837
291841_1	RGD1308009	295922_1	Mtch2	0.948043
291841_1	RGD1308009	114029_1	Megf8	0.941953
291841_1	RGD1308009	363020_1	RGD1309410	0.875276
291841_1	RGD1308009	595134_1	Akirin1	0.864963
291841_1	RGD1308009	361293_1	Riok3	0.832386
291841_1	RGD1308009	64392_1	Aldh1l1	0.831256
291841_1	RGD1308009	294504_1	Ppa1	0.764177
291841_1	RGD1308009	29244_1	Gch1	0.759159
291841_1	RGD1308009	688168_1	LOC688168	0.751228
291841_1	RGD1308009	363133_1	Pcbp4	0.737793
291841_1	RGD1308009	361626_1	Tmem41b	0.71801
291841_1	RGD1308009	362436_1	Gpr162	0.698397
291841_1	RGD1308009	315463_1	RGD1309188	0.582098
291841_1	RGD1308009	64373_1	Rhob	0.573594
291841_1	RGD1308009	140923_1	Bnip3l	0.572318
291841_1	RGD1308009	29748_2	Ppp3r1_2	0.558306
291841_1	RGD1308009	362782_1	Cyp46a1	0.543149
291841_1	RGD1308009	309593_1	Gnl1	0.531411
291841_1	RGD1308009	300759_1	Parp6	0.513547
291841_1	RGD1308009	84431_1	Asah1	0.513105
291841_1	RGD1308009	292535_1	Leng1	0.493562
291841_1	RGD1308009	25014_1	Acat1	0.472078
291841_1	RGD1308009	289582_1	Fip1l1	0.431054
291841_1	RGD1308009	171126_1	Ap3m1	0.413368
291841_1	RGD1308009	117024_1	Crym	0.39973
291841_1	RGD1308009	306264_1	Ankrd28	0.39171
291841_1	RGD1308009	307075_2	Wdr37_2	0.383875
291841_1	RGD1308009	682967_1	LOC682967	0.356369
291841_1	RGD1308009	287276_1	Sar1b	0.337479
291841_1	RGD1308009	362021_1	Gpsm2	0.327659
291841_1	RGD1308009	362316_1	Pftk1	0.323894
291841_1	RGD1308009	293888_1	RGD1306839	0.323625
291841_1	RGD1308009	296565_1	RGD1306215	0.321806
291841_1	RGD1308009	362164_1	Harbi1l	0.301753
291841_1	RGD1308009	296302_1	Eif2s2	0.299382
291841_1	RGD1308009	307343_1	RGD1359600	0.246261
291841_1	RGD1308009	360865_1	Bat2d1	0.245986
291841_1	RGD1308009	689364_1	Chmp1b	0.223861
291841_1	RGD1308009	304887_1	Ralgps2	0.222166
291841_1	RGD1308009	690354_1	Lyrm2	0.220524
291841_1	RGD1308009	289014_1	Mapkapk2	0.219754
291841_1	RGD1308009	303689_1	Ube2o	0.219377
291841_1	RGD1308009	499474_1	Ostm1	0.175098
291841_1	RGD1308009	297455_1	Lsm3	0.168473
291841_1	RGD1308009	362641_1	RGD1560187	0.0891092
291841_1	RGD1308009	24916_1	Rnf112	0.0710109
291841_1	RGD1308009	117275_1	Chrd	0.0645707
291841_1	RGD1308009	245956_3	Scn3b	0.0351761
113984_1	Nr2f2	60565_1	Syt6	4.68154
113984_1	Nr2f2	362359_1	Mpp6	3.83639
113984_1	Nr2f2	288038_1	Mfi2	3.71974
113984_1	Nr2f2	114017_1	Gfm1	3.59476
113984_1	Nr2f2	290527_1	Anxa11	3.5448
113984_1	Nr2f2	362182_1	Rcn1	3.28954
113984_1	Nr2f2	192252_1	Xtp3tpa	3.07645
113984_1	Nr2f2	64559_1	Slc22a23	3.06171
113984_1	Nr2f2	24716_1	Ret	2.9203
113984_1	Nr2f2	310448_1	Igsf10	2.82953
113984_1	Nr2f2	291987_1	Cirh1a	2.74301
113984_1	Nr2f2	27256_1	Cntn6	2.67658
113984_1	Nr2f2	306570_1	Ank1	2.65304
113984_1	Nr2f2	117016_1	Mark1	2.50541
113984_1	Nr2f2	680110_1	Rprm	2.48027
113984_1	Nr2f2	365984_1	Siat7E	2.32474
113984_1	Nr2f2	364878_1	2014-03-03	2.16911
113984_1	Nr2f2	313115_1	RGD1309308	2.14776
113984_1	Nr2f2	364983_1	Rnf150	2.04989
113984_1	Nr2f2	288308_1	Znf294	2.00786
113984_1	Nr2f2	288321_1	Rbm11	1.99015
113984_1	Nr2f2	315054_1	Slc45a4	1.85836
113984_1	Nr2f2	301007_1	Wdr6	1.84619
113984_1	Nr2f2	79208_1	Epha5	1.8051
113984_1	Nr2f2	360854_1	Arpc5	1.80062
113984_1	Nr2f2	171147_1	Slc2a13	1.76169
113984_1	Nr2f2	313838_1	Cdc42ep3	1.74509
113984_1	Nr2f2	83523_1	Impa1	1.65169
113984_1	Nr2f2	684028_1	Cryga	1.61809
113984_1	Nr2f2	297814_1	Car8	1.59023
113984_1	Nr2f2	287925_1	Pkp2	1.53456
113984_1	Nr2f2	301382_1	Ercc5	1.51796
113984_1	Nr2f2	684425_1	LOC684425	1.48527
113984_1	Nr2f2	307428_1	Tnfaip8	1.48279
113984_1	Nr2f2	501095_1	Rftn1	1.48014
113984_1	Nr2f2	171455_1	Exoc2	1.44196
113984_1	Nr2f2	63885_1	Pde10a	1.44135
113984_1	Nr2f2	24611_1	Gnal	1.37186
113984_1	Nr2f2	113990_1	Hmgn3	1.35171
113984_1	Nr2f2	85262_1	Slc25a27	1.33993
113984_1	Nr2f2	362539_1	Adamtsl1	1.30579
113984_1	Nr2f2	293864_1	Ubl4	1.27494
113984_1	Nr2f2	500616_1	Socs5	1.22582
113984_1	Nr2f2	362524_1	Ptpn3	1.19024
113984_1	Nr2f2	295457_1	Cisd2	1.11733
113984_1	Nr2f2	296969_1	Slc35b4	1.11194
113984_1	Nr2f2	679890_1	Gpkow	1.11139
113984_1	Nr2f2	314046_1	Ankmy2	1.10655
113984_1	Nr2f2	24318_1	Drd2	1.0955
113984_1	Nr2f2	25252_1	Dlg1	1.07443
113984_1	Nr2f2	308390_1	Fkrp	1.02709
113984_1	Nr2f2	29308_1	Arl4a	1.01112
113984_1	Nr2f2	84357_1	Sh3kbp1	0.905038
113984_1	Nr2f2	305918_1	Ift88	0.889032
113984_1	Nr2f2	361034_1	RGD1308093	0.886111
113984_1	Nr2f2	29644_1	Ptpn5	0.883161
113984_1	Nr2f2	83820_1	Sycp2	0.875752
113984_1	Nr2f2	140594_1	Sytl4	0.862054
113984_1	Nr2f2	497798_1	RGD1561357	0.859897
113984_1	Nr2f2	309804_1	Cdc2l6	0.842073
113984_1	Nr2f2	312946_1	Tmem68	0.840401
113984_1	Nr2f2	83612_1	Slc32a1	0.781629
113984_1	Nr2f2	361824_1	Chchd10	0.742169
113984_1	Nr2f2	297514_1	Setd5	0.7288
113984_1	Nr2f2	501624_1	Bex4	0.715453
113984_1	Nr2f2	25665_1	Scn5a	0.711813
113984_1	Nr2f2	306844_1	Phactr1	0.705733
113984_1	Nr2f2	308968_1	Rbbp6	0.68784
113984_1	Nr2f2	307524_1	Wdr33	0.684521
113984_1	Nr2f2	25230_1	Add3	0.668787
113984_1	Nr2f2	306722_1	Dapk1	0.646738
113984_1	Nr2f2	29316_1	Adora2b	0.639892
113984_1	Nr2f2	114517_1	Itga6	0.627828
113984_1	Nr2f2	362597_1	Fam176b	0.622325
113984_1	Nr2f2	313387_1	Usp1	0.620776
113984_1	Nr2f2	113947_1	Maged2	0.580766
113984_1	Nr2f2	309410_1	Mamdc2	0.565276
113984_1	Nr2f2	308004_1	RGD1305500	0.541702
113984_1	Nr2f2	171287_1	Epha7	0.535644
113984_1	Nr2f2	362691_1	Tmem178	0.521544
113984_1	Nr2f2	313860_1	Sgk493	0.497652
113984_1	Nr2f2	288238_1	Pigp	0.466053
113984_1	Nr2f2	363687_1	Mettl2	0.446901
113984_1	Nr2f2	29254_1	Mgll	0.420934
113984_1	Nr2f2	296320_1	Ctnnbl1	0.413376
113984_1	Nr2f2	309362_1	Dnmbp	0.412797
113984_1	Nr2f2	305164_2	Wdfy3_2	0.409276
113984_1	Nr2f2	117024_1	Crym	0.39973
113984_1	Nr2f2	245921_1	Acvr1c	0.387491
113984_1	Nr2f2	500117_1	Ccdc126	0.332658
113984_1	Nr2f2	364052_1	Pea15a	0.320522
113984_1	Nr2f2	294804_1	Rai14	0.312118
113984_1	Nr2f2	363915_1	Tmem132c	0.304985
113984_1	Nr2f2	114557_1	Wif1	0.304782
113984_1	Nr2f2	684536_1	Gba	0.280953
113984_1	Nr2f2	170913_2	Abcb1a_2	0.273216
113984_1	Nr2f2	114521_1	Tdg	0.247681
113984_1	Nr2f2	171044_1	Sstr3	0.158807
113984_1	Nr2f2	84407_2	Cdh11_2	0.119307
113984_1	Nr2f2	246776_1	Filip1	0.114373
113984_1	Nr2f2	85382_1	Ngb	0.0824209
113984_1	Nr2f2	54305_1	Sstr2	0.0669971
113984_1	Nr2f2	307235_1	RGD1311910	0.0612581
113984_1	Nr2f2	29436_1	Tfpi	0.0576582
113984_1	Nr2f2	362802_1	Atp6v1c2	0.0524853
113984_1	Nr2f2	298941_1	Lamb1	0.0316566
113984_1	Nr2f2	24419_1	Grm6	0.0145162
113984_1	Nr2f2	548106_1	Pcdhb19	0.00906943
114490_2	Cited2_2	500069_1	Tsga14	4.57217
114490_2	Cited2_2	293702_1	Fkbp2	4.45925
114490_2	Cited2_2	315789_1	Fam81a	4.0355
114490_2	Cited2_2	81649_1	Mapk14	4.01175
114490_2	Cited2_2	361215_1	Auh	3.53109
114490_2	Cited2_2	292640_1	Vta1	3.32687
114490_2	Cited2_2	301419_1	RGD1311269	3.21321
114490_2	Cited2_2	170900_1	Rbm14	2.90735
114490_2	Cited2_2	308215_1	Chd1	2.84935
114490_2	Cited2_2	297433_1	Podxl2	2.76578
114490_2	Cited2_2	84486_1	Sf3b1	2.76498
114490_2	Cited2_2	171015_1	Cyb5r4	2.76479
114490_2	Cited2_2	316775_2	Ankrd12_2	2.71219
114490_2	Cited2_2	64205_1	Arbp	2.65913
114490_2	Cited2_2	259243_1	Kcnip4	2.59932
114490_2	Cited2_2	83532_1	Vdac3	2.59225
114490_2	Cited2_2	94173_1	Idh3B	2.5507
114490_2	Cited2_2	361818_1	Rsph1	2.50996
114490_2	Cited2_2	299714_1	Ano4	2.45307
114490_2	Cited2_2	288671_1	Anapc5	2.39849
114490_2	Cited2_2	298914_1	Itgb1bp1	2.347
114490_2	Cited2_2	60421_1	Prmt1	2.20865
114490_2	Cited2_2	303185_1	Flcn	2.20415
114490_2	Cited2_2	291084_1	Nqo2	2.12243
114490_2	Cited2_2	117064_1	Vip	2.12236
114490_2	Cited2_2	498425_2	Zrsr1_2	1.99144
114490_2	Cited2_2	288305_1	Cct8	1.92086
114490_2	Cited2_2	290631_1	Merit40	1.89553
114490_2	Cited2_2	303698_1	Pgs1	1.88088
114490_2	Cited2_2	316575_1	Trip12	1.87954
114490_2	Cited2_2	497778_1	Dut	1.8768
114490_2	Cited2_2	289632_1	Pgm2	1.82013
114490_2	Cited2_2	296259_1	Acss1	1.79925
114490_2	Cited2_2	298748_1	RGD1311578	1.76705
114490_2	Cited2_2	292696_1	Clptm1	1.73555
114490_2	Cited2_2	291565_1	Afap1l1	1.62133
114490_2	Cited2_2	292305_1	Sft2d1	1.60926
114490_2	Cited2_2	24183_1	Ak1	1.58391
114490_2	Cited2_2	688502_1	LOC688502	1.55234
114490_2	Cited2_2	300253_1	Eif4b	1.53578
114490_2	Cited2_2	116563_1	Ap2m1	1.52164
114490_2	Cited2_2	246153_1	Kcnc2	1.43359
114490_2	Cited2_2	24825_1	Tf	1.40625
114490_2	Cited2_2	305941_1	Sgcg	1.37283
114490_2	Cited2_2	308761_1	Prc1	1.34984
114490_2	Cited2_2	361118_1	RGD1309676	1.32732
114490_2	Cited2_2	24397_1	Glra2	1.26279
114490_2	Cited2_2	680354_1	Wbp5	1.2606
114490_2	Cited2_2	25743_1	Kcnj6	1.21614
114490_2	Cited2_2	293719_1	Ubxn1	1.19301
114490_2	Cited2_2	366602_1	Tspan13	1.16518
114490_2	Cited2_2	361208_1	Rab24	1.12369
114490_2	Cited2_2	689249_1	Rspry1	1.11666
114490_2	Cited2_2	499586_1	RGD1563109	1.1004
114490_2	Cited2_2	296488_1	Ola1	1.09326
114490_2	Cited2_2	312135_1	Tmem168	1.06665
114490_2	Cited2_2	362671_1	RGD1304567	1.05305
114490_2	Cited2_2	499783_1	RGD1564019	1.04029
114490_2	Cited2_2	124461_1	Pacsin2	1.02735
114490_2	Cited2_2	289716_1	Ccdc96	1.0087
114490_2	Cited2_2	314386_1	Gpr68	0.964404
114490_2	Cited2_2	25454_1	Gfra1	0.964218
114490_2	Cited2_2	314164_1	Lrfn5	0.93757
114490_2	Cited2_2	94170_1	Atp6v0e1	0.9262
114490_2	Cited2_2	362946_1	MGC94207	0.910971
114490_2	Cited2_2	25434_1	Sparcl1	0.907997
114490_2	Cited2_2	83633_1	Gabbr2	0.83681
114490_2	Cited2_2	64392_1	Aldh1l1	0.831256
114490_2	Cited2_2	315259_1	Prickle1	0.792791
114490_2	Cited2_2	683514_1	LOC683514	0.741551
114490_2	Cited2_2	171058_1	Rab3c	0.698433
114490_2	Cited2_2	301056_1	Ctdspl	0.683579
114490_2	Cited2_2	365243_1	Sergef	0.666814
114490_2	Cited2_2	24896_1	Gnas	0.640083
114490_2	Cited2_2	688455_1	LOC688455	0.579574
114490_2	Cited2_2	311165_1	Med19	0.577851
114490_2	Cited2_2	116459_1	Serpini1	0.573333
114490_2	Cited2_2	361878_1	Papd4	0.572583
114490_2	Cited2_2	300797_1	Fam96a	0.559299
114490_2	Cited2_2	302378_1	Lpar4	0.535839
114490_2	Cited2_2	29673_1	Psma6	0.532578
114490_2	Cited2_2	287989_1	Ephb3	0.522423
114490_2	Cited2_2	296988_1	Mkrn1	0.491918
114490_2	Cited2_2	83466_1	Celsr3	0.477191
114490_2	Cited2_2	50594_1	Nbl1	0.473894
114490_2	Cited2_2	313757_1	RGD1565591	0.471693
114490_2	Cited2_2	362592_1	RGD1559909	0.461455
114490_2	Cited2_2	684871_1	LOC684871	0.426381
114490_2	Cited2_2	361100_1	LOC361100	0.420511
114490_2	Cited2_2	502674_1	Dstn	0.395365
114490_2	Cited2_2	362224_1	Csrp2bp	0.391677
114490_2	Cited2_2	295462_1	Ccdc109b	0.390192
114490_2	Cited2_2	29252_1	Gzmm	0.382033
114490_2	Cited2_2	363153_1	rCG_25854	0.328269
114490_2	Cited2_2	316628_1	Asb1	0.327297
114490_2	Cited2_2	295928_1	Slc39a13	0.327286
114490_2	Cited2_2	94189_1	Gosr1	0.32432
114490_2	Cited2_2	314862_1	Dyrk2	0.314839
114490_2	Cited2_2	300475_1	Adamts8	0.314363
114490_2	Cited2_2	307270_1	Me2	0.303944
114490_2	Cited2_2	60334_2	Ensa_2	0.294386
114490_2	Cited2_2	64199_1	Gng11	0.292885
114490_2	Cited2_2	684352_1	LOC684352	0.289327
114490_2	Cited2_2	499124_1	LOC499124	0.277831
114490_2	Cited2_2	65160_1	Clns1a	0.256921
114490_2	Cited2_2	63997_1	Slc29a1	0.239326
114490_2	Cited2_2	690354_1	Lyrm2	0.220524
114490_2	Cited2_2	171373_1	Slc12a5	0.189503
114490_2	Cited2_2	503164_1	Apol9a	0.18786
114490_2	Cited2_2	83800_1	Clta	0.168033
114490_2	Cited2_2	311569_1	Acss2	0.154357
114490_2	Cited2_2	293508_1	Prkacb	0.143761
114490_2	Cited2_2	361757_1	Opalin	0.106214
114490_2	Cited2_2	502684_1	LOC502684	0.0933669
114490_2	Cited2_2	685646_1	Ropn1l	0.0898564
114490_2	Cited2_2	79131_1	Fabp3	0.0788883
114490_2	Cited2_2	297903_1	Fam92a1	0.0754211
114490_2	Cited2_2	301226_1	Apobec2	0.0170081
114490_2	Cited2_2	360850_2	Nek7_2	0.00309899
292889_1	Med25	309860_1	Sobpl	11.7131
292889_1	Med25	680891_1	Sf3b5	7.76434
292889_1	Med25	499558_1	2014-03-11	5.87426
292889_1	Med25	81814_1	Tmsb4x	4.23691
292889_1	Med25	307845_1	Mtss1l	4.05117
292889_1	Med25	140937_2	Higd1a_2	3.60145
292889_1	Med25	296761_1	Tmem60	3.10922
292889_1	Med25	298095_1	Prpf4	3.07574
292889_1	Med25	302640_1	Acot9	3.02264
292889_1	Med25	311622_2	Stk4_2	2.93707
292889_1	Med25	362890_1	Tspan31	2.76934
292889_1	Med25	300208_1	Ddx23	2.76603
292889_1	Med25	64198_1	Pmpcb	2.41903
292889_1	Med25	294279_1	Col11a2	2.40868
292889_1	Med25	291990_1	Cog8	2.38886
292889_1	Med25	315217_1	Plxnb2	2.28834
292889_1	Med25	64465_1	Cdc42	2.28725
292889_1	Med25	79563_1	Grpel1	2.25737
292889_1	Med25	363123_1	Rab6b	2.22442
292889_1	Med25	114506_1	Ankh	2.22366
292889_1	Med25	303185_1	Flcn	2.20415
292889_1	Med25	366196_1	Crls1	2.20126
292889_1	Med25	313644_1	Rap1gap	2.19289
292889_1	Med25	290946_1	Fastkd3	2.17534
292889_1	Med25	361549_1	Lgi4	2.04346
292889_1	Med25	299569_1	Akap8l	1.97879
292889_1	Med25	293408_1	Hbs1l	1.95731
292889_1	Med25	290631_1	Merit40	1.89553
292889_1	Med25	29635_1	Timm44	1.84776
292889_1	Med25	308571_1	Lrrc4b	1.8232
292889_1	Med25	192172_1	Mpst	1.78411
292889_1	Med25	298384_1	RGD1559786	1.77988
292889_1	Med25	116692_1	Cyth2	1.75106
292889_1	Med25	246314_1	Tor1aip1	1.72809
292889_1	Med25	301555_2	Cul3_2	1.72105
292889_1	Med25	305258_1	Utp3	1.69315
292889_1	Med25	313729_1	Errfi1	1.66275
292889_1	Med25	300813_2	Rnf111_2	1.55059
292889_1	Med25	684322_1	LOC684322	1.52087
292889_1	Med25	309456_1	RGD1305793	1.5152
292889_1	Med25	65278_1	Csnk1g2	1.49142
292889_1	Med25	494346_1	Slmo2	1.48508
292889_1	Med25	288333_1	Gbe1	1.44845
292889_1	Med25	140661_1	Rplp1	1.44376
292889_1	Med25	299075_1	Trappc6b	1.43282
292889_1	Med25	300763_1	Lrrc49	1.4216
292889_1	Med25	299757_1	Nts	1.42104
292889_1	Med25	25616_1	Rln1	1.38946
292889_1	Med25	94266_1	Rps27	1.37733
292889_1	Med25	310806_1	Cdc14a	1.37698
292889_1	Med25	89824_1	Chi3l1	1.37289
292889_1	Med25	306811_1	RGD1307284	1.35551
292889_1	Med25	89817_1	Sh2bpsm1	1.34498
292889_1	Med25	304859_1	Dhx9	1.33798
292889_1	Med25	287836_1	Fbf1	1.3275
292889_1	Med25	303396_1	Appbp2	1.28445
292889_1	Med25	170944_1	Dkc1	1.268
292889_1	Med25	84384_1	Fxc1	1.25882
292889_1	Med25	361798_1	Ehmt2	1.23664
292889_1	Med25	307050_1	Papd1	1.19415
292889_1	Med25	498909_1	Coq9	1.18919
292889_1	Med25	301008_1	Ph-4	1.17634
292889_1	Med25	83519_1	Pex3	1.1759
292889_1	Med25	362829_1	Lsm7	1.15291
292889_1	Med25	117265_1	Pex6	1.06371
292889_1	Med25	294260_1	Skiv2l	1.05922
292889_1	Med25	361410_1	RGD1306153	1.04103
292889_1	Med25	313196_2	RGD1306148_2	1.01303
292889_1	Med25	361705_1	Cnih2	0.984643
292889_1	Med25	81775_1	Rps21	0.983463
292889_1	Med25	171438_1	Crtac1	0.978884
292889_1	Med25	25348_1	Rps29	0.968771
292889_1	Med25	84550_1	Slc24a2	0.914787
292889_1	Med25	303798_1	Arvcf	0.903924
292889_1	Med25	308508_1	Uba2	0.880309
292889_1	Med25	365042_1	Rab32	0.876318
292889_1	Med25	84407_1	Cdh11	0.873302
292889_1	Med25	301575_1	Itm2c	0.871774
292889_1	Med25	688777_1	Grpel2	0.855624
292889_1	Med25	360895_1	Rrp15	0.847763
292889_1	Med25	287554_1	RGD1306595	0.824988
292889_1	Med25	89791_1	Ncdn	0.751493
292889_1	Med25	687694_1	LOC687694	0.737579
292889_1	Med25	24189_1	Aldoa	0.732036
292889_1	Med25	85250_1	Col5a2	0.729267
292889_1	Med25	501624_1	Bex4	0.715453
292889_1	Med25	287417_1	Rpl26	0.71364
292889_1	Med25	498030_1	Anapc11	0.706166
292889_1	Med25	192349_1	Caly	0.666055
292889_1	Med25	58835_1	Phgdh	0.632777
292889_1	Med25	84484_1	Slc4a4	0.619835
292889_1	Med25	360650_1	Amz2	0.612839
292889_1	Med25	361694_1	Pitpnm1	0.609524
292889_1	Med25	116669_1	Vwf	0.606387
292889_1	Med25	302913_1	RGD1309748	0.59799
292889_1	Med25	140922_2	Txnl1_2	0.597332
292889_1	Med25	313058_1	Bai2	0.593405
292889_1	Med25	311422_1	Itpa	0.539675
292889_1	Med25	301416_1	Coq10b	0.539353
292889_1	Med25	304733_1	Epb4.1l5	0.536122
292889_1	Med25	313785_1	Icam5	0.529309
292889_1	Med25	315611_1	Scn4b	0.512711
292889_1	Med25	681418_1	Ndufb10	0.505281
292889_1	Med25	64636_1	Ntsr2	0.504816
292889_1	Med25	307764_1	Usp38	0.504224
292889_1	Med25	363707_1	Srp68	0.496822
292889_1	Med25	311203_1	Pex16	0.492137
292889_1	Med25	308999_1	Fbxl19	0.459149
292889_1	Med25	307811_1	Slc7a6	0.429066
292889_1	Med25	307798_1	Acd	0.427337
292889_1	Med25	171374_1	Atp5b	0.426651
292889_1	Med25	100233176_1	rCG_20739	0.42206
292889_1	Med25	305606_1	Mtif2	0.403308
292889_1	Med25	83722_1	Plk2	0.400733
292889_1	Med25	300235_1	Dazap2	0.371736
292889_1	Med25	291925_1	RGD1308706	0.367428
292889_1	Med25	100125361_1	rCG_64343	0.350192
292889_1	Med25	364052_1	Pea15a	0.320522
292889_1	Med25	315579_1	Ubash3b	0.308887
292889_1	Med25	25635_1	Mc4r	0.305067
292889_1	Med25	362866_2	Chpt1_2	0.300407
292889_1	Med25	314648_1	Ncln	0.296862
292889_1	Med25	292462_1	Lrp11	0.293808
292889_1	Med25	368062_1	Ankib1	0.268061
292889_1	Med25	362819_1	Sarnp	0.241929
292889_1	Med25	304138_1	Cyyr1	0.233547
292889_1	Med25	691538_1	Rnpc3	0.219628
292889_1	Med25	310749_1	Rsbn1	0.169092
292889_1	Med25	116596_1	Map3k8	0.167613
292889_1	Med25	65157_1	Amotl2	0.153971
292889_1	Med25	24258_1	Chga	0.145914
292889_1	Med25	266764_1	Tbkbp1	0.132555
292889_1	Med25	276720_1	Kcnj14	0.125621
292889_1	Med25	116641_1	Lgals8	0.0837283
292889_1	Med25	362204_1	Casc4	0.0809343
292889_1	Med25	304645_1	RGD1308221	0.078675
292889_1	Med25	687358_1	Fam18b2	0.0777811
292889_1	Med25	312511_1	RGD1306746	0.0691979
292889_1	Med25	501157_1	Rpe	0.0630326
292889_1	Med25	288621_1	Mrps17	0.0594411
292889_1	Med25	363254_1	Atg9a	0.0501709
292889_1	Med25	498727_1	Nol7	0.0440428
292889_1	Med25	290986_1	Agtpbp1	0.0145472
292889_1	Med25	498486_1	Gnpnat1	0.00892946
292889_1	Med25	299971_1	Atp6v1c1	0.00431108
292889_1	Med25	501664_1	Fam3a	0.00010981
691380_1	Psrc1	25132_1	Myo5b	8.6824
691380_1	Psrc1	296050_1	RGD1305045	5.70992
691380_1	Psrc1	305268_1	Uba6	4.79718
691380_1	Psrc1	363028_1	Spc24	4.30653
691380_1	Psrc1	315789_1	Fam81a	4.0355
691380_1	Psrc1	315691_1	Lingo1	3.80395
691380_1	Psrc1	309650_1	Cpne5	3.52018
691380_1	Psrc1	313771_1	Gltpd1	3.20721
691380_1	Psrc1	293632_1	RGD1563319	3.1925
691380_1	Psrc1	317191_1	Apool	3.15573
691380_1	Psrc1	681849_1	LOC681849	3.11931
691380_1	Psrc1	24772_1	Cxcl12	3.10766
691380_1	Psrc1	117520_1	Oxr1	2.97836
691380_1	Psrc1	361129_1	Hapln4	2.94055
691380_1	Psrc1	316023_1	Dclk3	2.87997
691380_1	Psrc1	116554_1	Mapk8	2.67961
691380_1	Psrc1	306570_1	Ank1	2.65304
691380_1	Psrc1	680110_1	Rprm	2.48027
691380_1	Psrc1	314416_1	Ak7	2.43353
691380_1	Psrc1	29241_1	Adcy8	2.25781
691380_1	Psrc1	140910_1	Sc4mol	2.25
691380_1	Psrc1	303185_1	Flcn	2.20415
691380_1	Psrc1	65172_1	Limk1	2.18531
691380_1	Psrc1	299199_1	Ylpm1	2.0796
691380_1	Psrc1	290224_1	Fam158a	2.06733
691380_1	Psrc1	305831_1	RGD1304610	2.05899
691380_1	Psrc1	297699_1	Strap	2.03277
691380_1	Psrc1	308118_1	Rgs17	1.9873
691380_1	Psrc1	312607_1	Pdzrn3	1.93476
691380_1	Psrc1	79208_1	Epha5	1.8051
691380_1	Psrc1	361105_1	Plac9	1.76572
691380_1	Psrc1	25532_1	Rab4a	1.7564
691380_1	Psrc1	502694_1	RGD1562846	1.70841
691380_1	Psrc1	286930_1	Dlgap4	1.69757
691380_1	Psrc1	290315_1	Tdh	1.6485
691380_1	Psrc1	314396_1	Slc24a4	1.63411
691380_1	Psrc1	500950_2	Zfp317_2	1.6215
691380_1	Psrc1	361437_1	Dbndd1	1.6119
691380_1	Psrc1	25702_1	Pnlip	1.61074
691380_1	Psrc1	287642_1	Slc35b1	1.44572
691380_1	Psrc1	678766_1	LOC678766	1.44272
691380_1	Psrc1	63885_1	Pde10a	1.44135
691380_1	Psrc1	361564_1	RGD1311142	1.4284
691380_1	Psrc1	294019_1	Calhm2	1.31882
691380_1	Psrc1	171101_1	Grp	1.31158
691380_1	Psrc1	305055_1	Kctd3	1.26824
691380_1	Psrc1	311061_1	Itgb6	1.26633
691380_1	Psrc1	89805_1	Angpt2	1.2581
691380_1	Psrc1	310378_1	Nnt	1.22011
691380_1	Psrc1	291085_1	Serpinb6a	1.20449
691380_1	Psrc1	24855_1	Tsc2	1.16106
691380_1	Psrc1	367167_1	Traip	1.08696
691380_1	Psrc1	25252_1	Dlg1	1.07443
691380_1	Psrc1	171581_1	Rhov	1.04773
691380_1	Psrc1	499783_1	RGD1564019	1.04029
691380_1	Psrc1	366959_1	Gcat	1.02124
691380_1	Psrc1	63845_2	Tmeff1_2	0.996159
691380_1	Psrc1	362359_2	Mpp6_2	0.988217
691380_1	Psrc1	310864_1	Manba	0.97527
691380_1	Psrc1	498934_1	Lsm6	0.945086
691380_1	Psrc1	304944_1	Uck2	0.938225
691380_1	Psrc1	688922_1	LOC688922	0.933267
691380_1	Psrc1	306375_1	Csgalnact1	0.88005
691380_1	Psrc1	362481_1	Tox	0.874856
691380_1	Psrc1	296301_1	Raly	0.871684
691380_1	Psrc1	291530_1	Ccdc68	0.863354
691380_1	Psrc1	305078_1	Lamb3	0.831914
691380_1	Psrc1	54410_1	Enpp3	0.82395
691380_1	Psrc1	290596_1	Ghitm	0.81113
691380_1	Psrc1	313409_1	Dnajc6	0.808228
691380_1	Psrc1	293524_1	Bag3	0.801774
691380_1	Psrc1	59322_2	Cnksr2_2	0.785028
691380_1	Psrc1	498922_1	Cbln1	0.784916
691380_1	Psrc1	361043_1	Tm9sf1	0.775561
691380_1	Psrc1	170821_1	Atxn10	0.765175
691380_1	Psrc1	65218_1	Agap2	0.741127
691380_1	Psrc1	192251_1	Gpr149	0.735486
691380_1	Psrc1	293587_1	RGD1311186	0.708
691380_1	Psrc1	362653_1	Ctrc	0.699887
691380_1	Psrc1	300756_1	Arih1	0.683256
691380_1	Psrc1	619345_1	Surf2	0.671234
691380_1	Psrc1	24225_1	Bdnf	0.667729
691380_1	Psrc1	293669_1	Cd248	0.666369
691380_1	Psrc1	362799_1	Rapgef5	0.665862
691380_1	Psrc1	361018_1	Fam107a	0.643948
691380_1	Psrc1	367160_1	Cpne4	0.619632
691380_1	Psrc1	299700_1	RGD1563365	0.613868
691380_1	Psrc1	29456_1	Map1b	0.608634
691380_1	Psrc1	24311_1	Ddc	0.595731
691380_1	Psrc1	286758_1	Aqp11	0.560855
691380_1	Psrc1	25111_1	Chrm4	0.554111
691380_1	Psrc1	83425_1	Akap12	0.506315
691380_1	Psrc1	171122_1	Rab7l1	0.493878
691380_1	Psrc1	171387_1	Rnf39	0.491928
691380_1	Psrc1	295378_1	Vav3	0.45551
691380_1	Psrc1	691335_2	Sept6_2	0.443956
691380_1	Psrc1	362367_1	Znrf1	0.442864
691380_1	Psrc1	305606_1	Mtif2	0.403308
691380_1	Psrc1	296936_1	Iqub	0.365558
691380_1	Psrc1	246772_1	Vps4a	0.365247
691380_1	Psrc1	60670_1	Fut4	0.362911
691380_1	Psrc1	24616_1	Pah	0.362805
691380_1	Psrc1	83834_1	Nrn1	0.355889
691380_1	Psrc1	298609_1	Efhd2	0.337062
691380_1	Psrc1	24153_1	A2m	0.328334
691380_1	Psrc1	246307_1	Asrgl1	0.314215
691380_1	Psrc1	501126_1	Vwa3b	0.287471
691380_1	Psrc1	365684_1	Paip1	0.28031
691380_1	Psrc1	311020_1	Rbm43	0.26464
691380_1	Psrc1	362353_1	RGD1565474	0.264573
691380_1	Psrc1	498667_1	Fam155a	0.24902
691380_1	Psrc1	361980_1	RGD1565775	0.236371
691380_1	Psrc1	25703_1	Rbp4	0.233845
691380_1	Psrc1	297073_1	Rarres2	0.220126
691380_1	Psrc1	316317_1	Imp4	0.207694
691380_1	Psrc1	116724_1	Epb4.1l3	0.206752
691380_1	Psrc1	63845_1	Tmeff1	0.199938
691380_1	Psrc1	497903_1	Ankrd43	0.177628
691380_1	Psrc1	691478_1	Cpne6	0.177511
691380_1	Psrc1	29224_1	Cbr1	0.176101
691380_1	Psrc1	65030_1	Ephx2	0.175145
691380_1	Psrc1	361697_1	Tbc1d10c	0.108135
691380_1	Psrc1	292808_1	Pepd	0.106865
691380_1	Psrc1	295647_1	Gca	0.103885
691380_1	Psrc1	294674_2	Enc1_2	0.0851219
691380_1	Psrc1	404781_1	Iqsec3	0.08071
691380_1	Psrc1	288109_1	Sidt1	0.077547
691380_1	Psrc1	305497_1	Cobl	0.0466392
691380_1	Psrc1	362364_1	RGD1310827	0.0143973
691380_1	Psrc1	315891_1	RGD1309079	0.00670808
691380_1	Psrc1	171409_1	Tnnt1	0.000296735
363481_1	Hdac8	24368_1	Fh1	5.82229
363481_1	Hdac8	364208_1	Cnrip1	3.40691
363481_1	Hdac8	282584_1	Mtmr9	3.28032
363481_1	Hdac8	360596_3	Msi2	2.80365
363481_1	Hdac8	361454_1	Ccdc28a	1.64418
363481_1	Hdac8	308173_1	Kif13a	1.45786
363481_1	Hdac8	680354_1	Wbp5	1.2606
363481_1	Hdac8	292306_1	Rnaset2	0.98313
363481_1	Hdac8	290746_1	RGD1309765	0.779582
363481_1	Hdac8	116653_1	Cap2	0.640002
363481_1	Hdac8	362326_1	Tspan12	0.385966
363481_1	Hdac8	89826_1	Rpe65	0.211321
363481_1	Hdac8	360980_1	RGD1564174	0.153757
298447_1	Dmap1	287155_1	Stub1	7.07906
298447_1	Dmap1	307639_1	Gins3	5.97515
298447_1	Dmap1	297990_1	Ndufb6	4.72634
298447_1	Dmap1	81814_1	Tmsb4x	4.23691
298447_1	Dmap1	288584_1	Fis1	4.01941
298447_1	Dmap1	687575_1	LOC687575	2.98513
298447_1	Dmap1	288916_1	Gadd45gip1	2.8723
298447_1	Dmap1	301011_1	Uqcrc1	2.7947
298447_1	Dmap1	289728_1	RGD1560394	2.51451
298447_1	Dmap1	298696_1	Pin1	2.41159
298447_1	Dmap1	288671_1	Anapc5	2.39849
298447_1	Dmap1	290642_1	Ccdc124	2.37036
298447_1	Dmap1	306348_1	RGD1566239	2.34627
298447_1	Dmap1	117038_1	Mt3	2.24716
298447_1	Dmap1	79248_1	Abca2	2.20696
298447_1	Dmap1	290946_1	Fastkd3	2.17534
298447_1	Dmap1	25282_1	Cox6a1	1.97179
298447_1	Dmap1	64665_1	Flot1	1.91455
298447_1	Dmap1	290631_1	Merit40	1.89553
298447_1	Dmap1	24264_1	Ckb	1.84015
298447_1	Dmap1	94194_1	Cox5b	1.80602
298447_1	Dmap1	24416_1	Grm3	1.75542
298447_1	Dmap1	309629_1	Pfdn6	1.74153
298447_1	Dmap1	287148_1	Rpusd1	1.71234
298447_1	Dmap1	308717_1	Slc35d3	1.69121
298447_1	Dmap1	24426_1	Gstp1	1.60596
298447_1	Dmap1	366474_1	Col16a1	1.60227
298447_1	Dmap1	365875_1	Bola1	1.57874
298447_1	Dmap1	315858_1	Ibtk	1.52796
298447_1	Dmap1	116563_1	Ap2m1	1.52164
298447_1	Dmap1	298699_1	Ppan	1.50822
298447_1	Dmap1	360888_1	LOC360888	1.48385
298447_1	Dmap1	362041_1	Rpl34	1.44522
298447_1	Dmap1	259225_1	Ppp1r14b	1.42144
298447_1	Dmap1	313061_1	RGD1559904	1.37502
298447_1	Dmap1	89817_1	Sh2bpsm1	1.34498
298447_1	Dmap1	292683_1	Sympk	1.34021
298447_1	Dmap1	309307_1	RGD1311595	1.33407
298447_1	Dmap1	288656_1	Arl6ip4	1.30553
298447_1	Dmap1	360793_1	Rhbdd2	1.29456
298447_1	Dmap1	502374_1	Polr2l	1.29069
298447_1	Dmap1	79423_1	Stmn4	1.27459
298447_1	Dmap1	292777_1	Tbcb	1.25794
298447_1	Dmap1	292534_1	Tsen34	1.19099
298447_1	Dmap1	114562_1	Cdc37	1.1703
298447_1	Dmap1	303803_1	Klhl24	1.16347
298447_1	Dmap1	293652_1	Ndufs8	1.15887
298447_1	Dmap1	361385_1	Ndufb7	1.12107
298447_1	Dmap1	296883_1	Rpa3	1.09734
298447_1	Dmap1	245965_1	Atp5d	1.09586
298447_1	Dmap1	678772_1	LOC678772	1.0868
298447_1	Dmap1	361197_1	RGD1561537	1.02101
298447_1	Dmap1	170956_1	Yt521	1.00167
298447_1	Dmap1	361774_1	Fam160b1	0.996082
298447_1	Dmap1	298374_1	Prpf38a	0.988486
298447_1	Dmap1	362834_1	Mbd3	0.97091
298447_1	Dmap1	29328_1	Gpx4	0.894782
298447_1	Dmap1	65142_1	Arl2	0.884982
298447_1	Dmap1	29644_1	Ptpn5	0.883161
298447_1	Dmap1	29457_1	Map6	0.836067
298447_1	Dmap1	288527_1	Asmtl	0.813621
298447_1	Dmap1	302817_1	Enox2	0.810863
298447_1	Dmap1	58950_1	Fkbp1b	0.808518
298447_1	Dmap1	366265_1	Rab22a	0.794509
298447_1	Dmap1	366205_1	Flrt3	0.791162
298447_1	Dmap1	287199_1	Nudcd2	0.789243
298447_1	Dmap1	116643_1	Vcp	0.761213
298447_1	Dmap1	685398_1	LOC685398	0.748658
298447_1	Dmap1	298544_1	Sh3bgrl3	0.650506
298447_1	Dmap1	25441_1	Fcer1g	0.637088
298447_1	Dmap1	309179_1	Ppp2r5b	0.612965
298447_1	Dmap1	116669_1	Vwf	0.606387
298447_1	Dmap1	85493_1	Abcf1	0.598794
298447_1	Dmap1	291293_1	Fbxo18	0.596794
298447_1	Dmap1	313038_1	Phc2	0.592377
298447_1	Dmap1	84595_1	Nucb1	0.586663
298447_1	Dmap1	316344_1	Rev1	0.577636
298447_1	Dmap1	266975_1	Sars	0.542934
298447_1	Dmap1	288920_1	RGD1564093	0.540112
298447_1	Dmap1	297406_1	Cct7	0.519048
298447_1	Dmap1	301665_1	Srbd1	0.496756
298447_1	Dmap1	85273_1	Fbxo2	0.495225
298447_1	Dmap1	116600_1	Cacnb2	0.471995
298447_1	Dmap1	362084_1	RGD1307615	0.442159
298447_1	Dmap1	684871_1	LOC684871	0.426381
298447_1	Dmap1	287670_1	Psmd3	0.387496
298447_1	Dmap1	497886_1	C1qtnf2	0.367671
298447_1	Dmap1	299602_1	Cdc34	0.362147
298447_1	Dmap1	303882_1	Tnk2	0.360523
298447_1	Dmap1	64823_1	Csnk1g3	0.331294
298447_1	Dmap1	296565_1	RGD1306215	0.321806
298447_1	Dmap1	364052_1	Pea15a	0.320522
298447_1	Dmap1	170546_1	Ryr3	0.275911
298447_1	Dmap1	361107_1	Actr8	0.273695
298447_1	Dmap1	29236_1	Rpsa	0.244657
298447_1	Dmap1	313786_1	Fdx1l	0.240324
298447_1	Dmap1	312907_1	Slco5a1	0.217772
298447_1	Dmap1	25728_1	Apoe	0.192341
298447_1	Dmap1	299811_1	Cpsf6	0.152604
298447_1	Dmap1	353118_1	MAST1	0.140337
298447_1	Dmap1	362344_1	Ndufb2	0.130697
298447_1	Dmap1	246258_1	Slc45a1	0.122678
298447_1	Dmap1	298700_1	Eif3g	0.115219
298447_1	Dmap1	295461_1	Sec24b	0.0765959
298447_1	Dmap1	304488_1	Pptc7	0.0406228
298447_1	Dmap1	364136_1	Aasdh	0.0332362
298447_1	Dmap1	685131_1	Mea1	0.024034
298447_1	Dmap1	116664_1	Atp6v1f	0.0220802
310352_2	Phf17_2	296050_1	RGD1305045	5.70992
310352_2	Phf17_2	307757_1	Neto2	5.4993
310352_2	Phf17_2	311622_1	Stk4	4.56735
310352_2	Phf17_2	260323_1	Snx27	3.67252
310352_2	Phf17_2	24434_1	Gusb	3.58402
310352_2	Phf17_2	309650_1	Cpne5	3.52018
310352_2	Phf17_2	360860_1	Rfwd2	3.47609
310352_2	Phf17_2	360863_1	Dd25	3.44588
310352_2	Phf17_2	316767_1	Ddx11	2.99554
310352_2	Phf17_2	287595_1	Dhx40	2.83555
310352_2	Phf17_2	312299_1	Ezh2	2.6616
310352_2	Phf17_2	157074_1	Sdha	2.47386
310352_2	Phf17_2	360833_1	Kdsr	2.30303
310352_2	Phf17_2	363087_1	RGD1560364	2.24935
310352_2	Phf17_2	65172_1	Limk1	2.18531
310352_2	Phf17_2	300666_2	C2cd2l_2	2.02208
310352_2	Phf17_2	298490_1	Ppcs	2.01878
310352_2	Phf17_2	24173_1	Adra1b	1.99139
310352_2	Phf17_2	29660_1	Pnck	1.97833
310352_2	Phf17_2	287768_1	Smndc1	1.97403
310352_2	Phf17_2	117542_1	Baiap2	1.96335
310352_2	Phf17_2	303698_1	Pgs1	1.88088
310352_2	Phf17_2	29481_1	Rgs9	1.80561
310352_2	Phf17_2	25532_1	Rab4a	1.7564
310352_2	Phf17_2	81677_1	Itpka	1.66672
310352_2	Phf17_2	79559_1	Alcam	1.62709
310352_2	Phf17_2	301382_1	Ercc5	1.51796
310352_2	Phf17_2	361875_1	Atp6ap1l	1.50546
310352_2	Phf17_2	362166_1	RGD1560612	1.49581
310352_2	Phf17_2	315792_1	Sltm	1.44221
310352_2	Phf17_2	63885_1	Pde10a	1.44135
310352_2	Phf17_2	360302_1	Ptprk	1.43907
310352_2	Phf17_2	246153_1	Kcnc2	1.43359
310352_2	Phf17_2	292023_1	Aars	1.4247
310352_2	Phf17_2	289874_1	RGD1306508	1.40917
310352_2	Phf17_2	289277_1	Pppde1	1.37699
310352_2	Phf17_2	311061_1	Itgb6	1.26633
310352_2	Phf17_2	116657_1	Cplx2	1.23021
310352_2	Phf17_2	497990_1	Arl5c	1.22685
310352_2	Phf17_2	497991_1	Med1	1.20098
310352_2	Phf17_2	289950_1	Pdhb	1.19557
310352_2	Phf17_2	24877_1	Vsnl1	1.14354
310352_2	Phf17_2	300955_1	Nck1	1.10738
310352_2	Phf17_2	361859_1	Cdc40	1.09767
310352_2	Phf17_2	25252_1	Dlg1	1.07443
310352_2	Phf17_2	313024_1	Wasf2	1.07304
310352_2	Phf17_2	314180_1	Mdga2	1.07132
310352_2	Phf17_2	246294_1	Optn	0.979742
310352_2	Phf17_2	312077_1	Golga3	0.88097
310352_2	Phf17_2	83633_1	Gabbr2	0.83681
310352_2	Phf17_2	298596_1	Sdhb	0.819578
310352_2	Phf17_2	171026_1	Akap5	0.81747
310352_2	Phf17_2	366205_1	Flrt3	0.791162
310352_2	Phf17_2	78956_1	Scn9a	0.775293
310352_2	Phf17_2	683402_1	LOC683402	0.760139
310352_2	Phf17_2	311562_1	Necab3	0.755566
310352_2	Phf17_2	498297_1	RGD1564833	0.752071
310352_2	Phf17_2	312947_1	Tgs1	0.748423
310352_2	Phf17_2	315771_2	Herc1_2	0.746343
310352_2	Phf17_2	306844_1	Phactr1	0.705733
310352_2	Phf17_2	309696_1	Bcr	0.692893
310352_2	Phf17_2	308968_1	Rbbp6	0.68784
310352_2	Phf17_2	301056_1	Ctdspl	0.683579
310352_2	Phf17_2	25230_1	Add3	0.668787
310352_2	Phf17_2	313861_1	Eml4	0.66377
310352_2	Phf17_2	299850_1	Dctn2	0.663679
310352_2	Phf17_2	192178_1	Tnrc6b	0.662318
310352_2	Phf17_2	303242_1	Dnah2	0.633867
310352_2	Phf17_2	315923_1	Lysmd3	0.632537
310352_2	Phf17_2	312678_2	Jarid1a_2	0.629932
310352_2	Phf17_2	115771_1	Usp2	0.627286
310352_2	Phf17_2	84595_1	Nucb1	0.586663
310352_2	Phf17_2	309673_1	Rrp1b	0.586115
310352_2	Phf17_2	361740_1	RGD1359158	0.580058
310352_2	Phf17_2	290564_1	Mettl6	0.562828
310352_2	Phf17_2	295395_1	Rtcd1	0.494266
310352_2	Phf17_2	29689_1	Gabrd	0.483782
310352_2	Phf17_2	310812_1	Lppr5	0.473062
310352_2	Phf17_2	363781_2	Plcxd2_2	0.464321
310352_2	Phf17_2	286931_1	Unc13c	0.452477
310352_2	Phf17_2	362090_1	Fam69b	0.388524
310352_2	Phf17_2	24503_1	Ina	0.38331
310352_2	Phf17_2	298609_1	Efhd2	0.337062
310352_2	Phf17_2	170919_1	Agpat4	0.33548
310352_2	Phf17_2	362918_1	Mtss1	0.312124
310352_2	Phf17_2	29463_1	Ptp4a1	0.307879
310352_2	Phf17_2	311726_1	Pcmtd2	0.305907
310352_2	Phf17_2	24398_1	Gls	0.236635
310352_2	Phf17_2	25033_1	Sstr1	0.189664
310352_2	Phf17_2	680130_1	Timp4	0.177558
310352_2	Phf17_2	245926_1	Rbm16	0.170425
310352_2	Phf17_2	500000_1	Cldn12	0.133938
310352_2	Phf17_2	367145_1	Chst2	0.131178
310352_2	Phf17_2	246258_1	Slc45a1	0.122678
310352_2	Phf17_2	360616_1	Ppp1r1b	0.120647
310352_2	Phf17_2	246776_1	Filip1	0.114373
310352_2	Phf17_2	100125370_1	Nadk	0.104354
310352_2	Phf17_2	303311_1	Rtn4rl1	0.08533
310352_2	Phf17_2	79131_1	Fabp3	0.0788883
310352_2	Phf17_2	315903_1	RGD1307882	0.0778908
310352_2	Phf17_2	306759_1	Spock1	0.0421373
24208_1	Ar	25132_1	Myo5b	8.6824
24208_1	Ar	60565_1	Syt6	4.68154
24208_1	Ar	29434_1	Rasgrp1	4.48928
24208_1	Ar	299197_1	RGD1307597	4.18681
24208_1	Ar	25121_1	Pcsk2	3.96198
24208_1	Ar	290527_1	Anxa11	3.5448
24208_1	Ar	317418_1	RGD1562416	3.43184
24208_1	Ar	362182_1	Rcn1	3.28954
24208_1	Ar	691995_1	LOC691995	3.1467
24208_1	Ar	681849_1	LOC681849	3.11931
24208_1	Ar	25566_1	Tmod1	3.1082
24208_1	Ar	362511_1	Fbxo10	3.01752
24208_1	Ar	304336_1	RGD1566386	2.95284
24208_1	Ar	313961_1	Smc6l1	2.93766
24208_1	Ar	501282_1	LOC501282	2.85044
24208_1	Ar	84486_1	Sf3b1	2.76498
24208_1	Ar	305549_1	Peli1	2.61761
24208_1	Ar	310838_1	Bcar3	2.5975
24208_1	Ar	312812_1	Eps8	2.46639
24208_1	Ar	59312_1	Shank3	2.26532
24208_1	Ar	296911_1	ST7	2.22004
24208_1	Ar	312108_1	Ophn1	2.02276
24208_1	Ar	288108_2	Nat13_2	1.99699
24208_1	Ar	360843_1	Etnk2	1.92404
24208_1	Ar	309014_1	Ppapdc1a	1.88922
24208_1	Ar	312358_1	RGD1311589	1.74013
24208_1	Ar	501582_1	Gspt2	1.66815
24208_1	Ar	79559_1	Alcam	1.62709
24208_1	Ar	362518_1	RGD1307218	1.61812
24208_1	Ar	684028_1	Cryga	1.61809
24208_1	Ar	685076_1	Pgm2l1	1.57546
24208_1	Ar	317409_1	Spcs3	1.57394
24208_1	Ar	690163_1	Oxct1	1.56204
24208_1	Ar	361875_1	Atp6ap1l	1.50546
24208_1	Ar	63885_1	Pde10a	1.44135
24208_1	Ar	246153_1	Kcnc2	1.43359
24208_1	Ar	286978_1	Tmsbl1	1.4115
24208_1	Ar	310635_1	Arhgef2	1.40049
24208_1	Ar	29557_1	Myh7	1.39691
24208_1	Ar	50677_1	Ptpro	1.38612
24208_1	Ar	502541_1	Lor	1.35251
24208_1	Ar	303926_1	Igsf11	1.24721
24208_1	Ar	50577_1	Galr1	1.22457
24208_1	Ar	362524_1	Ptpn3	1.19024
24208_1	Ar	502916_1	Rerg	1.16728
24208_1	Ar	303497_1	Osbpl7	1.14656
24208_1	Ar	683034_1	LOC683034	1.14216
24208_1	Ar	292770_1	Spint2	1.12715
24208_1	Ar	679890_1	Gpkow	1.11139
24208_1	Ar	29602_1	Ptgfrn	1.07932
24208_1	Ar	313131_1	Rngtt	0.993008
24208_1	Ar	64317_1	Gpx3	0.98249
24208_1	Ar	316033_1	Glb1	0.978162
24208_1	Ar	24604_1	Npy	0.914803
24208_1	Ar	60336_1	Arpp19	0.89785
24208_1	Ar	363020_1	RGD1309410	0.875276
24208_1	Ar	293667_1	B3gnt1	0.821784
24208_1	Ar	301351_1	RGD1310819	0.80363
24208_1	Ar	84494_1	Trpc4	0.799792
24208_1	Ar	302863_1	Slc9a6	0.77507
24208_1	Ar	313598_1	Zmym4	0.748912
24208_1	Ar	25665_1	Scn5a	0.711813
24208_1	Ar	306844_1	Phactr1	0.705733
24208_1	Ar	361443_1	RGD1306192	0.680272
24208_1	Ar	362799_1	Rapgef5	0.665862
24208_1	Ar	367915_1	Rab9b	0.658469
24208_1	Ar	291553_1	Nedd4l	0.656028
24208_1	Ar	499977_1	Lhfpl3	0.653003
24208_1	Ar	500040_1	Tes	0.648554
24208_1	Ar	291948_1	Pgrmc1	0.639439
24208_1	Ar	498416_1	Grb10	0.636869
24208_1	Ar	54248_1	Dgkb	0.63635
24208_1	Ar	315923_1	Lysmd3	0.632537
24208_1	Ar	115771_1	Usp2	0.627286
24208_1	Ar	306471_1	Snx25	0.613147
24208_1	Ar	113947_1	Maged2	0.580766
24208_1	Ar	83720_1	Fat1	0.531126
24208_1	Ar	316238_1	Rsph9	0.519768
24208_1	Ar	291947_1	Prmt10	0.487446
24208_1	Ar	305420_1	Anapc4	0.462859
24208_1	Ar	691335_2	Sept6_2	0.443956
24208_1	Ar	29546_1	Homer1	0.421496
24208_1	Ar	363110_1	Rwdd2a	0.414555
24208_1	Ar	363291_1	Thap4	0.390348
24208_1	Ar	24684_1	Prlr	0.358007
24208_1	Ar	29191_1	Tac2	0.335727
24208_1	Ar	170919_1	Agpat4	0.33548
24208_1	Ar	363153_1	rCG_25854	0.328269
24208_1	Ar	114764_1	Mapre1	0.327223
24208_1	Ar	315579_1	Ubash3b	0.308887
24208_1	Ar	25340_1	Npy5r	0.270958
24208_1	Ar	313296_1	Wdr40b	0.264104
24208_1	Ar	361604_1	Sytl2	0.257185
24208_1	Ar	65183_1	Aldh3a2	0.235204
24208_1	Ar	301388_1	Mfsd6	0.220642
24208_1	Ar	501231_1	Vwc2	0.220223
24208_1	Ar	29430_1	Hap1	0.209617
24208_1	Ar	497903_1	Ankrd43	0.177628
24208_1	Ar	690918_1	LOC690918	0.162066
24208_1	Ar	688393_1	LOC688393	0.15433
24208_1	Ar	317405_1	Gprasp2	0.119224
24208_1	Ar	85382_1	Ngb	0.0824209
24208_1	Ar	362957_1	Ankrd54	0.0552773
24208_1	Ar	691644_1	Myh2	0.053256
24208_1	Ar	24856_1	Ttr	0.0420122
24208_1	Ar	65040_1	Dlgap1	0.0199991
24208_1	Ar	306013_1	Lgi3	0.0068425
299053_1	Brms1l	503252_1	RGD1565095	7.38481
299053_1	Brms1l	114558_1	Becn1	4.59001
299053_1	Brms1l	680021_1	Grhpr	3.84472
299053_1	Brms1l	64160_1	Basp1	3.60778
299053_1	Brms1l	292640_1	Vta1	3.32687
299053_1	Brms1l	688843_1	Nap1l5	3.17791
299053_1	Brms1l	681849_1	LOC681849	3.11931
299053_1	Brms1l	362520_1	Fktn	3.11309
299053_1	Brms1l	361352_1	Pqlc1	3.10489
299053_1	Brms1l	288236_1	Psmg1	2.89694
299053_1	Brms1l	501282_1	LOC501282	2.85044
299053_1	Brms1l	363236_1	Fam117b	2.84971
299053_1	Brms1l	79120_1	Arf4	2.7624
299053_1	Brms1l	361627_1	Zfp143	2.72509
299053_1	Brms1l	117279_1	Cflar	2.71182
299053_1	Brms1l	680110_1	Rprm	2.48027
299053_1	Brms1l	296621_1	Phyhd1	2.47913
299053_1	Brms1l	619579_1	Nrbp	2.47321
299053_1	Brms1l	292887_1	Akt1s1	2.29008
299053_1	Brms1l	25405_1	Ccng1	2.26712
299053_1	Brms1l	500795_1	RGD1562114	2.25366
299053_1	Brms1l	192203_1	Fap	2.23988
299053_1	Brms1l	362578_1	Ccdc23	2.18305
299053_1	Brms1l	366227_1	RGD1308874	2.09842
299053_1	Brms1l	25399_1	Cacna2d1	2.09755
299053_1	Brms1l	313241_1	Mcart1	1.8995
299053_1	Brms1l	309014_1	Ppapdc1a	1.88922
299053_1	Brms1l	288913_1	LOC288913	1.82947
299053_1	Brms1l	25578_1	Ywhaz	1.68613
299053_1	Brms1l	50672_1	Ednrb	1.63436
299053_1	Brms1l	29726_1	Slc22a5	1.63048
299053_1	Brms1l	24426_1	Gstp1	1.60596
299053_1	Brms1l	298072_1	RGD1305420	1.60589
299053_1	Brms1l	314941_1	Lrp12	1.55167
299053_1	Brms1l	289780_1	Ddx56	1.47322
299053_1	Brms1l	286898_1	Npc2	1.41812
299053_1	Brms1l	300062_1	Rabl4	1.38781
299053_1	Brms1l	689147_1	LOC689147	1.38425
299053_1	Brms1l	287173_1	Bod1	1.3794
299053_1	Brms1l	252963_1	Il13ra1	1.36185
299053_1	Brms1l	502541_1	Lor	1.35251
299053_1	Brms1l	289745_1	Mtp18	1.30155
299053_1	Brms1l	311061_1	Itgb6	1.26633
299053_1	Brms1l	362524_1	Ptpn3	1.19024
299053_1	Brms1l	301742_1	RGD1566215	1.16572
299053_1	Brms1l	192227_1	Ptgr1	1.15416
299053_1	Brms1l	361755_1	Pycs	1.1239
299053_1	Brms1l	499072_1	RGD1565210	1.1033
299053_1	Brms1l	287437_1	Tnfsf13	1.09752
299053_1	Brms1l	362595_1	Oscp1	1.01596
299053_1	Brms1l	24450_1	Hmgcs2	1.01208
299053_1	Brms1l	78963_1	Apaf1	1.01176
299053_1	Brms1l	84599_1	Tmed10	0.994415
299053_1	Brms1l	362978_1	Creld2	0.974837
299053_1	Brms1l	84355_1	Atox1	0.968008
299053_1	Brms1l	93667_1	Olfm1	0.948471
299053_1	Brms1l	361796_1	Bat5	0.919715
299053_1	Brms1l	289440_1	Ephx4	0.914422
299053_1	Brms1l	60336_1	Arpp19	0.89785
299053_1	Brms1l	246274_1	Faim2	0.89648
299053_1	Brms1l	309804_1	Cdc2l6	0.842073
299053_1	Brms1l	312946_1	Tmem68	0.840401
299053_1	Brms1l	83633_1	Gabbr2	0.83681
299053_1	Brms1l	66012_1	Gucy1a2	0.821643
299053_1	Brms1l	83806_1	Psmd1	0.791346
299053_1	Brms1l	304579_1	Usp30	0.785045
299053_1	Brms1l	316415_1	Fam126b	0.775605
299053_1	Brms1l	361043_1	Tm9sf1	0.775561
299053_1	Brms1l	116643_1	Vcp	0.761213
299053_1	Brms1l	309004_1	Vkorc1	0.728846
299053_1	Brms1l	363455_1	Chrdl1	0.720352
299053_1	Brms1l	306576_1	Nek3	0.718279
299053_1	Brms1l	64364_1	Pllp	0.675028
299053_1	Brms1l	295596_1	Orc4l	0.658738
299053_1	Brms1l	314157_1	Fbxo33	0.632124
299053_1	Brms1l	362463_1	Fgfr1op2	0.603651
299053_1	Brms1l	290214_1	Cmtm5	0.5978
299053_1	Brms1l	29748_2	Ppp3r1_2	0.558306
299053_1	Brms1l	314472_1	RGD1310269	0.551498
299053_1	Brms1l	362691_1	Tmem178	0.521544
299053_1	Brms1l	681418_1	Ndufb10	0.505281
299053_1	Brms1l	24392_1	Gja1	0.466264
299053_1	Brms1l	308986_1	Tmem219	0.448427
299053_1	Brms1l	300033_1	Eef1d	0.430167
299053_1	Brms1l	29546_1	Homer1	0.421496
299053_1	Brms1l	303553_1	Rnd2	0.420734
299053_1	Brms1l	24675_1	Ppp3cb	0.383312
299053_1	Brms1l	309008_1	Inpp5f	0.382065
299053_1	Brms1l	290647_1	Lsm4	0.378988
299053_1	Brms1l	29543_1	Timp2	0.376693
299053_1	Brms1l	29614_1	Psme2	0.3707
299053_1	Brms1l	500246_1	Arhgap25	0.351829
299053_1	Brms1l	117255_1	Ptpn12	0.351814
299053_1	Brms1l	24851_1	Tpm1	0.346359
299053_1	Brms1l	298609_1	Efhd2	0.337062
299053_1	Brms1l	29191_1	Tac2	0.335727
299053_1	Brms1l	29263_1	Acvr2a	0.335048
299053_1	Brms1l	24153_1	A2m	0.328334
299053_1	Brms1l	303652_1	Cog1	0.299219
299053_1	Brms1l	100125362_1	rCG_58138	0.285152
299053_1	Brms1l	100302373_1	Ctxn2	0.279093
299053_1	Brms1l	685374_1	Ankrd13c	0.244147
299053_1	Brms1l	114021_1	Ebna1bp2	0.238886
299053_1	Brms1l	117059_1	Calb2	0.212136
299053_1	Brms1l	64360_1	Mrpl23	0.194308
299053_1	Brms1l	300472_1	Vps26b	0.185288
299053_1	Brms1l	680130_1	Timp4	0.177558
299053_1	Brms1l	289400_1	RGD1310950	0.171858
299053_1	Brms1l	288174_1	Nit2	0.14078
299053_1	Brms1l	298874_1	Pum2	0.137221
299053_1	Brms1l	29383_1	Fah	0.125063
299053_1	Brms1l	24822_1	Tmbim6	0.124643
299053_1	Brms1l	246258_1	Slc45a1	0.122678
299053_1	Brms1l	302313_1	Tspan6	0.121941
299053_1	Brms1l	25104_1	Pc	0.0916072
299053_1	Brms1l	85382_1	Ngb	0.0824209
299053_1	Brms1l	292139_1	RGD1311558	0.0744468
299053_1	Brms1l	310653_1	mrpl9	0.0529647
299053_1	Brms1l	140868_1	Fabp5	0.0502255
299053_1	Brms1l	297029_1	Gstk1	0.0480896
299053_1	Brms1l	50561_1	Resp18	0.0463523
299053_1	Brms1l	305972_1	Zfp395	0.0369403
299053_1	Brms1l	685131_1	Mea1	0.024034
25671_1	Smad1	307757_1	Neto2	5.4993
25671_1	Smad1	311622_1	Stk4	4.56735
25671_1	Smad1	64160_1	Basp1	3.60778
25671_1	Smad1	301419_1	RGD1311269	3.21321
25671_1	Smad1	681849_1	LOC681849	3.11931
25671_1	Smad1	298095_1	Prpf4	3.07574
25671_1	Smad1	361149_1	Ankrd37	2.93446
25671_1	Smad1	170840_1	Slc40a1	2.82068
25671_1	Smad1	83626_1	Ugcg	2.78943
25671_1	Smad1	84486_1	Sf3b1	2.76498
25671_1	Smad1	309858_1	Sec63	2.74311
25671_1	Smad1	316403_1	Mars2	2.67489
25671_1	Smad1	306306_1	Gcap14	2.66187
25671_1	Smad1	360584_1	Ggnbp2	2.59445
25671_1	Smad1	309081_1	Dock1	2.43134
25671_1	Smad1	29336_1	Oprs1	2.42835
25671_1	Smad1	362132_1	Epc2	2.38047
25671_1	Smad1	315217_1	Plxnb2	2.28834
25671_1	Smad1	315763_1	Mtfmt	2.27498
25671_1	Smad1	59312_1	Shank3	2.26532
25671_1	Smad1	363091_1	Gcom1	2.17619
25671_1	Smad1	29232_1	Clcn2	2.07024
25671_1	Smad1	287768_1	Smndc1	1.97403
25671_1	Smad1	290280_1	Xpo4	1.97188
25671_1	Smad1	309629_1	Pfdn6	1.74153
25671_1	Smad1	306165_1	Gpr180	1.73845
25671_1	Smad1	246046_1	Lmbrd1	1.66784
25671_1	Smad1	303304_1	Sgsm2	1.58968
25671_1	Smad1	361927_1	Fxr1	1.56102
25671_1	Smad1	308053_1	RGD1307525	1.49543
25671_1	Smad1	293754_1	Mrpl16	1.49099
25671_1	Smad1	362944_1	Ppp1r16a	1.44885
25671_1	Smad1	65180_1	Kcnd2	1.41991
25671_1	Smad1	309475_1	Tm9sf3	1.41841
25671_1	Smad1	367252_1	Mgat4a	1.41288
25671_1	Smad1	365841_2	Slc25a44_2	1.36977
25671_1	Smad1	307210_1	RGD1307279	1.36354
25671_1	Smad1	302969_2	Srrm2_2	1.3105
25671_1	Smad1	25328_1	Lamp1	1.28628
25671_1	Smad1	79423_1	Stmn4	1.27459
25671_1	Smad1	292777_1	Tbcb	1.25794
25671_1	Smad1	361029_1	Ktn1	1.16277
25671_1	Smad1	361845_1	Eif4ebp2	1.15057
25671_1	Smad1	302864_1	Tmem32	1.14104
25671_1	Smad1	294595_1	Ttc37	1.12201
25671_1	Smad1	683007_1	LOC683007	1.10814
25671_1	Smad1	311483_1	Rrbp1	1.10096
25671_1	Smad1	360928_2	Dcun1d4_2	1.09705
25671_1	Smad1	289521_1	Ankrd17	1.09036
25671_1	Smad1	297969_1	Rars2	1.08776
25671_1	Smad1	315608_1	Ube4a	1.06168
25671_1	Smad1	63881_1	Rapgef1	1.0433
25671_1	Smad1	366012_1	Trub2	1.00956
25671_1	Smad1	295934_1	Chst1	1.00587
25671_1	Smad1	282836_1	Cthrc1	1.00424
25671_1	Smad1	687609_1	LOC687609	0.987978
25671_1	Smad1	295952_1	RGD1309730	0.831279
25671_1	Smad1	363447_1	Tspan7	0.822147
25671_1	Smad1	66012_1	Gucy1a2	0.821643
25671_1	Smad1	288091_1	Ktelc1	0.813791
25671_1	Smad1	362436_1	Gpr162	0.698397
25671_1	Smad1	309140_1	Mrpl21	0.696302
25671_1	Smad1	685607_1	Pfdn2	0.692839
25671_1	Smad1	307524_1	Wdr33	0.684521
25671_1	Smad1	114765_1	Wbp4	0.677243
25671_1	Smad1	313861_1	Eml4	0.66377
25671_1	Smad1	312678_2	Jarid1a_2	0.629932
25671_1	Smad1	24242_1	Calm1	0.626499
25671_1	Smad1	313387_1	Usp1	0.620776
25671_1	Smad1	367235_1	Fam135a	0.608511
25671_1	Smad1	85309_1	Folh1	0.605135
25671_1	Smad1	308588_1	Car11	0.58897
25671_1	Smad1	29662_1	Gdi2	0.563952
25671_1	Smad1	114122_1	Vcan	0.547893
25671_1	Smad1	84005_1	Eif2b2	0.535413
25671_1	Smad1	296134_1	Mrps5	0.529666
25671_1	Smad1	50664_1	Gnao1	0.499655
25671_1	Smad1	29648_1	Nudc	0.475446
25671_1	Smad1	81675_1	Gyg1	0.466204
25671_1	Smad1	304078_1	Cbr3	0.447356
25671_1	Smad1	114901_1	Argbp2	0.424345
25671_1	Smad1	303553_1	Rnd2	0.420734
25671_1	Smad1	362212_1	Tmem87b	0.417117
25671_1	Smad1	24503_1	Ina	0.38331
25671_1	Smad1	289504_1	Sdad1	0.370254
25671_1	Smad1	289491_1	Mrpl1	0.350164
25671_1	Smad1	360738_1	RGD1310348	0.330504
25671_1	Smad1	94189_1	Gosr1	0.32432
25671_1	Smad1	307403_1	Csf1r	0.3056
25671_1	Smad1	361110_1	Tmem110	0.25116
25671_1	Smad1	304887_1	Ralgps2	0.222166
25671_1	Smad1	295607_1	Prpf40a	0.217742
25671_1	Smad1	361659_1	Plekha1	0.217375
25671_1	Smad1	60328_1	Mark2	0.21394
25671_1	Smad1	171373_1	Slc12a5	0.189503
25671_1	Smad1	686098_1	Sorbs1	0.181482
25671_1	Smad1	83572_1	Pafah1b1	0.118806
25671_1	Smad1	408243_1	Ece2	0.0888345
25671_1	Smad1	288109_1	Sidt1	0.077547
25671_1	Smad1	619574_1	LOC619574	0.0739813
25671_1	Smad1	306759_1	Spock1	0.0421373
25671_1	Smad1	66030_1	Synpr	0.0363903
25671_1	Smad1	685131_1	Mea1	0.024034
314870_1	Irak3	246216_1	Prpf19	9.01538
314870_1	Irak3	302288_1	Fem1c	4.44377
314870_1	Irak3	84580_1	Hdac5	4.30726
314870_1	Irak3	315789_1	Fam81a	4.0355
314870_1	Irak3	25269_1	Pvalb	3.56742
314870_1	Irak3	293497_1	Kctd13	3.28849
314870_1	Irak3	686019_1	Casq1	3.20996
314870_1	Irak3	310946_1	Lrrc40	3.12756
314870_1	Irak3	64559_1	Slc22a23	3.06171
314870_1	Irak3	192204_1	Ehd4	2.93143
314870_1	Irak3	311287_1	Ano3	2.72731
314870_1	Irak3	64205_1	Arbp	2.65913
314870_1	Irak3	362912_1	Derl1	2.60965
314870_1	Irak3	29686_1	Scn1b	2.53446
314870_1	Irak3	56646_1	Lgals1	2.28302
314870_1	Irak3	79248_1	Abca2	2.20696
314870_1	Irak3	691774_1	P2ry5	2.15894
314870_1	Irak3	24446_1	Hgf	2.13541
314870_1	Irak3	295930_1	RGD1309540	2.12424
314870_1	Irak3	363522_1	Dnase1l1	2.10505
314870_1	Irak3	64537_1	Hpse	2.06363
314870_1	Irak3	266668_1	Grina	2.04491
314870_1	Irak3	293491_1	RGD1564579	1.97995
314870_1	Irak3	312559_1	Chchd4	1.77526
314870_1	Irak3	298748_1	RGD1311578	1.76705
314870_1	Irak3	314312_1	Entpd5	1.6908
314870_1	Irak3	310137_1	RGD1310081	1.68179
314870_1	Irak3	313729_1	Errfi1	1.66275
314870_1	Irak3	362849_1	2014-03-02	1.65507
314870_1	Irak3	29540_1	Hsd17b7	1.6273
314870_1	Irak3	494444_1	Cdkn2d	1.61324
314870_1	Irak3	116563_1	Ap2m1	1.52164
314870_1	Irak3	309429_1	Kank1	1.48916
314870_1	Irak3	290655_1	Crlf1	1.37801
314870_1	Irak3	94266_1	Rps27	1.37733
314870_1	Irak3	315648_1	Ppp2r1b	1.37438
314870_1	Irak3	362945_1	Lrrc24	1.36875
314870_1	Irak3	310461_1	Dhx36	1.34707
314870_1	Irak3	499934_1	Manbal	1.2441
314870_1	Irak3	303393_1	Cox7b	1.22974
314870_1	Irak3	289094_1	Hmcn1	1.189
314870_1	Irak3	301517_1	Cyp27a1	1.18516
314870_1	Irak3	65196_1	B4galt6	1.14649
314870_1	Irak3	297728_1	RGD1310606	1.13942
314870_1	Irak3	362383_1	Rpia	1.1048
314870_1	Irak3	317576_1	Ocrl	1.09585
314870_1	Irak3	312135_1	Tmem168	1.06665
314870_1	Irak3	361434_1	Cdk10	1.06562
314870_1	Irak3	54309_1	Syt5	1.03882
314870_1	Irak3	299611_1	Apc2	1.01992
314870_1	Irak3	363068_1	Commd4	1.01904
314870_1	Irak3	291946_1	Tmem184c	1.01134
314870_1	Irak3	363040_1	St3gal4	0.989649
314870_1	Irak3	171438_1	Crtac1	0.978884
314870_1	Irak3	296370_1	Ctsa	0.963989
314870_1	Irak3	690349_1	LOC690349	0.941902
314870_1	Irak3	291202_1	Hs1bp1	0.894738
314870_1	Irak3	498366_1	Fam114a1	0.875405
314870_1	Irak3	304376_1	RGD1310964	0.823242
314870_1	Irak3	290596_1	Ghitm	0.81113
314870_1	Irak3	308909_1	Smpd1	0.803785
314870_1	Irak3	301351_1	RGD1310819	0.80363
314870_1	Irak3	310791_1	Slc25a24	0.800022
314870_1	Irak3	29630_1	Psme1	0.737286
314870_1	Irak3	313969_1	Fam84a	0.674681
314870_1	Irak3	192349_1	Caly	0.666055
314870_1	Irak3	689576_1	Nkain3	0.647717
314870_1	Irak3	24896_1	Gnas	0.640083
314870_1	Irak3	246120_1	P76	0.61923
314870_1	Irak3	361694_1	Pitpnm1	0.609524
314870_1	Irak3	310958_1	LOC310958	0.577859
314870_1	Irak3	114122_1	Vcan	0.547893
314870_1	Irak3	308004_1	RGD1305500	0.541702
314870_1	Irak3	295602_1	Rif1	0.515054
314870_1	Irak3	365157_1	LOC365157	0.47002
314870_1	Irak3	286931_1	Unc13c	0.452477
314870_1	Irak3	114901_1	Argbp2	0.424345
314870_1	Irak3	363443_1	Ndp	0.422436
314870_1	Irak3	288526_1	LOC288526	0.419975
314870_1	Irak3	362423_1	Rassf4	0.4091
314870_1	Irak3	24675_1	Ppp3cb	0.383312
314870_1	Irak3	295928_1	Slc39a13	0.327286
314870_1	Irak3	296565_1	RGD1306215	0.321806
314870_1	Irak3	498140_1	RGD1560888	0.306091
314870_1	Irak3	363074_1	RGD1309779	0.284465
314870_1	Irak3	500954_1	Ubl5	0.276009
314870_1	Irak3	499709_1	Nola1	0.262366
314870_1	Irak3	360899_1	Sertad4	0.227944
314870_1	Irak3	298186_1	Ttc39b	0.196258
314870_1	Irak3	310344_1	Plk4	0.179711
314870_1	Irak3	497878_1	Nsg2	0.176082
314870_1	Irak3	116596_1	Map3k8	0.167613
314870_1	Irak3	311911_1	Rabgap1	0.150192
314870_1	Irak3	117028_1	Bin1	0.140741
314870_1	Irak3	83572_1	Pafah1b1	0.118806
314870_1	Irak3	313308_1	Thoc2	0.0993241
314870_1	Irak3	361413_1	Nudt7	0.099249
314870_1	Irak3	50690_1	Slc6a8	0.0986483
314870_1	Irak3	294313_1	Mtch1	0.0813747
314870_1	Irak3	294288_1	Cuta	0.0689027
314870_1	Irak3	501157_1	Rpe	0.0630326
314870_1	Irak3	308942_1	Dennd5a	0.0521327
314870_1	Irak3	81869_1	Gstm7	0.0463529
314870_1	Irak3	300901_1	Plod2	0.0361041
314870_1	Irak3	502894_1	LOC502894	0.028798
54250_1	Fgf2	307757_1	Neto2	5.4993
54250_1	Fgf2	304558_1	LOC304558	4.84388
54250_1	Fgf2	306459_1	Stox2	4.68364
54250_1	Fgf2	81674_1	Gtf2f2	4.53353
54250_1	Fgf2	25123_1	Tagln	4.42927
54250_1	Fgf2	29568_1	Map2k5	4.33306
54250_1	Fgf2	24520_1	Kcna1	3.70292
54250_1	Fgf2	309650_1	Cpne5	3.52018
54250_1	Fgf2	362182_1	Rcn1	3.28954
54250_1	Fgf2	293484_1	Eif3c	3.26209
54250_1	Fgf2	94270_1	Nnat	2.94617
54250_1	Fgf2	24716_1	Ret	2.9203
54250_1	Fgf2	299012_1	Arhgap5	2.88855
54250_1	Fgf2	287595_1	Dhx40	2.83555
54250_1	Fgf2	498549_1	Akap11	2.83024
54250_1	Fgf2	84486_1	Sf3b1	2.76498
54250_1	Fgf2	301068_1	Eif1b	2.63448
54250_1	Fgf2	79249_1	Abi1	2.5496
54250_1	Fgf2	81816_1	Ube2b	2.52549
54250_1	Fgf2	308003_1	Rab11fip2	2.44188
54250_1	Fgf2	171092_2	G3bp1_2	2.32617
54250_1	Fgf2	24446_1	Hgf	2.13541
54250_1	Fgf2	501546_1	Huwe1	2.0557
54250_1	Fgf2	364983_1	Rnf150	2.04989
54250_1	Fgf2	312108_1	Ophn1	2.02276
54250_1	Fgf2	293408_1	Hbs1l	1.95731
54250_1	Fgf2	266998_1	Slc13a5	1.93973
54250_1	Fgf2	64665_1	Flot1	1.91455
54250_1	Fgf2	360768_1	RGD1306410	1.909
54250_1	Fgf2	360697_1	Ifngr2	1.7686
54250_1	Fgf2	296456_1	Itgav	1.7449
54250_1	Fgf2	361224_1	RGD1306058	1.74209
54250_1	Fgf2	690035_1	LOC690035	1.74106
54250_1	Fgf2	361888_2	Sfrs12ip1_2	1.70902
54250_1	Fgf2	305571_1	B3gnt2	1.64289
54250_1	Fgf2	81648_1	Crh	1.63759
54250_1	Fgf2	688502_1	LOC688502	1.55234
54250_1	Fgf2	362166_1	RGD1560612	1.49581
54250_1	Fgf2	363485_1	RGD1562502	1.45993
54250_1	Fgf2	65180_1	Kcnd2	1.41991
54250_1	Fgf2	309475_1	Tm9sf3	1.41841
54250_1	Fgf2	29557_1	Myh7	1.39691
54250_1	Fgf2	287173_1	Bod1	1.3794
54250_1	Fgf2	289277_1	Pppde1	1.37699
54250_1	Fgf2	170573_1	Slc38a4	1.36306
54250_1	Fgf2	298342_1	Nkap	1.35464
54250_1	Fgf2	140665_1	Rab3d	1.33678
54250_1	Fgf2	498107_1	RGD1562339	1.31925
54250_1	Fgf2	291580_1	RGD1312005	1.31734
54250_1	Fgf2	296167_1	Pank2	1.29067
54250_1	Fgf2	116484_1	Txn1	1.2774
54250_1	Fgf2	293719_1	Ubxn1	1.19301
54250_1	Fgf2	246116_1	Ptpn4	1.16892
54250_1	Fgf2	303803_1	Klhl24	1.16347
54250_1	Fgf2	289521_1	Ankrd17	1.09036
54250_1	Fgf2	365571_1	Tysnd1	1.07774
54250_1	Fgf2	25506_1	P4hb	1.0744
54250_1	Fgf2	65201_1	Clip1	1.03877
54250_1	Fgf2	307251_1	Rnf165	1.0277
54250_1	Fgf2	84471_1	Snx1	1.01471
54250_1	Fgf2	361635_1	LOC361635	1.01185
54250_1	Fgf2	25697_1	Ctsl1	1.01101
54250_1	Fgf2	24560_1	Cd200	0.989891
54250_1	Fgf2	687609_1	LOC687609	0.987978
54250_1	Fgf2	314964_1	Phf20l1	0.976311
54250_1	Fgf2	362834_1	Mbd3	0.97091
54250_1	Fgf2	84355_1	Atox1	0.968008
54250_1	Fgf2	114113_1	Pafah1b3	0.946493
54250_1	Fgf2	58812_1	Apln	0.936613
54250_1	Fgf2	500026_1	RGD1563612	0.900338
54250_1	Fgf2	116839_1	Rims2	0.89686
54250_1	Fgf2	307206_1	Neto1	0.862122
54250_1	Fgf2	117240_1	Heph	0.855762
54250_1	Fgf2	171026_1	Akap5	0.81747
54250_1	Fgf2	290356_1	Phyhip	0.806631
54250_1	Fgf2	361059_1	Ccdc25	0.791745
54250_1	Fgf2	63848_1	Fxyd7	0.770056
54250_1	Fgf2	301113_1	Slc25a23	0.764234
54250_1	Fgf2	94338_1	Smpd3	0.742904
54250_1	Fgf2	296271_1	Srxn1	0.738928
54250_1	Fgf2	297514_1	Setd5	0.7288
54250_1	Fgf2	81744_1	Pde7a	0.710388
54250_1	Fgf2	81801_1	Stc1	0.697341
54250_1	Fgf2	25256_1	Fmo1	0.686463
54250_1	Fgf2	301056_1	Ctdspl	0.683579
54250_1	Fgf2	313156_1	RGD1310773	0.675608
54250_1	Fgf2	25469_1	Kcna4	0.669482
54250_1	Fgf2	360921_1	Rufy3	0.652292
54250_1	Fgf2	25441_1	Fcer1g	0.637088
54250_1	Fgf2	298688_1	Cpsf3l	0.631442
54250_1	Fgf2	312678_2	Jarid1a_2	0.629932
54250_1	Fgf2	309758_1	Herc4	0.625721
54250_1	Fgf2	362704_1	Bre	0.59255
54250_1	Fgf2	361662_1	Bub3	0.551649
54250_1	Fgf2	313785_1	Icam5	0.529309
54250_1	Fgf2	362160_1	Cugbp1	0.52885
54250_1	Fgf2	298607_1	Agmat	0.521934
54250_1	Fgf2	296207_1	RGD1566320	0.494333
54250_1	Fgf2	64347_1	Sncg	0.493491
54250_1	Fgf2	81675_1	Gyg1	0.466204
54250_1	Fgf2	307649_1	Ciapin1	0.452603
54250_1	Fgf2	362804_1	Cwf19l2	0.43389
54250_1	Fgf2	311114_1	Klhl23	0.42933
54250_1	Fgf2	313413_1	Sgip1	0.404131
54250_1	Fgf2	171293_1	Ctsd	0.362042
54250_1	Fgf2	286993_1	Taok1	0.346664
54250_1	Fgf2	314467_1	RGD1305627	0.318488
54250_1	Fgf2	24917_1	Kpnb1	0.307254
54250_1	Fgf2	363058_1	Cadm1	0.276836
54250_1	Fgf2	293493_1	RGD1308215	0.268269
54250_1	Fgf2	360865_1	Bat2d1	0.245986
54250_1	Fgf2	60384_1	Copb2	0.243279
54250_1	Fgf2	60627_1	Exoc5	0.237943
54250_1	Fgf2	309957_1	Mef2a	0.221954
54250_1	Fgf2	688990_1	Trnp1	0.217505
54250_1	Fgf2	64035_1	Pygl	0.198014
54250_1	Fgf2	500551_1	RGD1564943	0.188275
54250_1	Fgf2	497878_1	Nsg2	0.176082
54250_1	Fgf2	245975_1	Setd4	0.170907
54250_1	Fgf2	117106_1	Scarb2	0.153836
54250_1	Fgf2	297902_1	Gem	0.114326
54250_1	Fgf2	100125370_1	Nadk	0.104354
54250_1	Fgf2	311236_1	Lrrc4c	0.103701
54250_1	Fgf2	316426_1	RGD1309930	0.0860255
54250_1	Fgf2	315903_1	RGD1307882	0.0778908
54250_1	Fgf2	297903_1	Fam92a1	0.0754211
54250_1	Fgf2	691644_1	Myh2	0.053256
54250_1	Fgf2	58838_1	Sh2b3	0.0510937
54250_1	Fgf2	316256_1	Tnfrsf21	0.0288968
54250_1	Fgf2	548106_1	Pcdhb19	0.00906943
54250_1	Fgf2	305479_1	Sf3a1	0.00819367
54250_1	Fgf2	296787_1	Sema3c	0.0026141
292082_1	Tcf25	246216_1	Prpf19	9.01538
292082_1	Tcf25	680891_1	Sf3b5	7.76434
292082_1	Tcf25	287155_1	Stub1	7.07906
292082_1	Tcf25	84580_1	Hdac5	4.30726
292082_1	Tcf25	288584_1	Fis1	4.01941
292082_1	Tcf25	25636_1	Prkaca	3.70991
292082_1	Tcf25	117042_1	Rpl6	3.09008
292082_1	Tcf25	64559_1	Slc22a23	3.06171
292082_1	Tcf25	25274_1	Tst	3.03206
292082_1	Tcf25	83764_1	Flot2	2.89164
292082_1	Tcf25	301011_1	Uqcrc1	2.7947
292082_1	Tcf25	360882_1	Cadm3	2.77875
292082_1	Tcf25	289561_1	Polr2b	2.63464
292082_1	Tcf25	362912_1	Derl1	2.60965
292082_1	Tcf25	84347_1	Cacng2	2.49965
292082_1	Tcf25	619579_1	Nrbp	2.47321
292082_1	Tcf25	690853_1	Aatk	2.43973
292082_1	Tcf25	25744_1	Nf2	2.41892
292082_1	Tcf25	306348_1	RGD1566239	2.34627
292082_1	Tcf25	292887_1	Akt1s1	2.29008
292082_1	Tcf25	316213_1	Frs3	2.2869
292082_1	Tcf25	117038_1	Mt3	2.24716
292082_1	Tcf25	361588_1	Lrrc28	2.16075
292082_1	Tcf25	295930_1	RGD1309540	2.12424
292082_1	Tcf25	307492_1	Hars	2.01176
292082_1	Tcf25	29603_1	Bckdk	1.93999
292082_1	Tcf25	691429_1	LOC691429	1.92925
292082_1	Tcf25	300089_1	Pmm1	1.83322
292082_1	Tcf25	25596_1	Rpn1	1.76309
292082_1	Tcf25	293705_1	Otub1	1.75607
292082_1	Tcf25	308458_1	Sptbn4	1.72081
292082_1	Tcf25	494444_1	Cdkn2d	1.61324
292082_1	Tcf25	292588_1	Ube2s	1.54552
292082_1	Tcf25	84404_1	Sip1	1.5368
292082_1	Tcf25	116563_1	Ap2m1	1.52164
292082_1	Tcf25	113956_1	Pecr	1.39446
292082_1	Tcf25	29448_1	Rab7a	1.3888
292082_1	Tcf25	293551_1	Arl6ip1	1.38459
292082_1	Tcf25	361415_1	Dynlrb2	1.37244
292082_1	Tcf25	362945_1	Lrrc24	1.36875
292082_1	Tcf25	316976_1	MGC72974	1.36244
292082_1	Tcf25	117596_1	Atp6v1b2	1.33994
292082_1	Tcf25	500991_1	Fam55b	1.33083
292082_1	Tcf25	288444_1	Hsph1	1.29416
292082_1	Tcf25	363875_1	Rac1	1.24416
292082_1	Tcf25	298916_1	Cpsf3	1.15005
292082_1	Tcf25	64531_1	Synj2bp	1.12929
292082_1	Tcf25	298514_1	Rragc	1.10863
292082_1	Tcf25	170520_1	Cygb	1.09169
[truncated: 676 more rows]

## Sheet: CeA
MR	MRname	Target	TargetName	DiffExp
361700_1	Fbxl11	305452_1	RGD1309634	4.1988
361700_1	Fbxl11	678772_1	LOC678772	3.99635
361700_1	Fbxl11	246116_1	Ptpn4	3.8543
361700_1	Fbxl11	300472_1	Vps26b	3.55974
361700_1	Fbxl11	29544_1	Tspyl1	3.45286
361700_1	Fbxl11	362429_1	Mfap5	3.29536
361700_1	Fbxl11	25353_1	Spp1	3.05168
361700_1	Fbxl11	116839_1	Rims2	2.56779
361700_1	Fbxl11	308053_1	RGD1307525	2.55542
361700_1	Fbxl11	362502_1	Ubap1	2.47859
361700_1	Fbxl11	300079_1	Rpl3	2.45083
361700_1	Fbxl11	305420_2	Anapc4_2	2.08951
361700_1	Fbxl11	294917_1	RGD1561817	2.08774
361700_1	Fbxl11	60373_1	Nop58	2.07287
361700_1	Fbxl11	290408_1	Sugt1	2.03881
361700_1	Fbxl11	299739_1	Ndufa12	1.93659
361700_1	Fbxl11	501658_2	RGD1566155_2	1.93479
361700_1	Fbxl11	685374_2	Ankrd13c_2	1.87524
361700_1	Fbxl11	85254_1	Cdw92	1.85132
361700_1	Fbxl11	502603_1	Sfrs11	1.84007
361700_1	Fbxl11	117955_1	Slc4a7	1.80619
361700_1	Fbxl11	306439_1	Gpm6a	1.76543
361700_1	Fbxl11	292028_1	Kars	1.75424
361700_1	Fbxl11	29318_1	Ddt	1.6775
361700_1	Fbxl11	291565_1	Afap1l1	1.58456
361700_1	Fbxl11	292023_1	Aars	1.58268
361700_1	Fbxl11	288482_1	Usp42	1.57652
361700_1	Fbxl11	679610_1	LOC679610	1.55271
361700_1	Fbxl11	314417_1	Papola	1.54825
361700_1	Fbxl11	313873_1	Fam98a	1.42017
361700_1	Fbxl11	54248_1	Dgkb	1.38836
361700_1	Fbxl11	155423_1	Anxa7	1.36082
361700_1	Fbxl11	497942_1	Cxcl16	1.35281
361700_1	Fbxl11	25450_1	Gabrb1	1.32272
361700_1	Fbxl11	317196_1	Klhl4	1.2675
361700_1	Fbxl11	314612_1	Shc2	1.24969
361700_1	Fbxl11	293561_1	Rnf152	1.248
361700_1	Fbxl11	362683_1	Heatr5b	1.23683
361700_1	Fbxl11	688698_1	Ckmt2	1.21088
361700_1	Fbxl11	140547_1	Echs1	1.20758
361700_1	Fbxl11	114633_1	Plce1	1.18399
361700_1	Fbxl11	299142_1	Syt16	1.17394
361700_1	Fbxl11	287472_1	Tlcd1	1.17266
361700_1	Fbxl11	362618_1	Fam76a	1.14699
361700_1	Fbxl11	362483_1	MGC94199	1.14534
361700_1	Fbxl11	24420_1	Gspt1	1.1389
361700_1	Fbxl11	313169_1	Ubap2	1.12566
361700_1	Fbxl11	308543_1	Plekhf1	1.11961
361700_1	Fbxl11	25506_1	P4hb	1.11443
361700_1	Fbxl11	361449_1	Ppil4	1.07238
361700_1	Fbxl11	360682_1	Wdr45l	1.06557
361700_1	Fbxl11	619574_1	LOC619574	1.06433
361700_1	Fbxl11	362171_1	Prr5l	1.05419
361700_1	Fbxl11	24172_1	Adh1	1.05282
361700_1	Fbxl11	306270_1	Oxnad1	1.0395
361700_1	Fbxl11	299159_1	Atp6v1d	1.03897
361700_1	Fbxl11	305000_1	Exo1	1.03742
361700_1	Fbxl11	282819_1	Ppif	1.02241
361700_1	Fbxl11	79216_1	Gdf10	0.990789
361700_1	Fbxl11	681315_1	RGD1307399	0.962029
361700_1	Fbxl11	298342_1	Nkap	0.904887
361700_1	Fbxl11	295661_1	Spc25	0.89853
361700_1	Fbxl11	304709_1	Bfar	0.892035
361700_1	Fbxl11	310344_1	Plk4	0.889637
361700_1	Fbxl11	294429_1	Ranbp2	0.858357
361700_1	Fbxl11	83628_1	Cd82	0.855982
361700_1	Fbxl11	305956_1	Wdfy2	0.830362
361700_1	Fbxl11	25263_1	Mal	0.819859
361700_1	Fbxl11	171144_1	Slco4a1	0.811687
361700_1	Fbxl11	24645_1	Pgm1	0.805017
361700_1	Fbxl11	246074_1	Scd1	0.791612
361700_1	Fbxl11	362246_1	Trp53inp2	0.791338
361700_1	Fbxl11	305918_1	Ift88	0.753104
361700_1	Fbxl11	81801_1	Stc1	0.739563
361700_1	Fbxl11	296126_1	Ascc3l1	0.734673
361700_1	Fbxl11	305461_1	Fam53a	0.722395
361700_1	Fbxl11	310392_1	Slc7a11	0.715114
361700_1	Fbxl11	292148_1	Eif3s10	0.700874
361700_1	Fbxl11	297768_1	Lactb2	0.694233
361700_1	Fbxl11	302247_1	RGD1304704	0.687099
361700_1	Fbxl11	307098_1	Net1	0.679684
361700_1	Fbxl11	309175_1	Cdc42ep2	0.679167
361700_1	Fbxl11	686098_1	Sorbs1	0.66001
361700_1	Fbxl11	303754_1	Rab40b	0.658722
361700_1	Fbxl11	501546_1	Huwe1	0.652405
361700_1	Fbxl11	60666_1	Gpd1	0.624121
361700_1	Fbxl11	364983_1	Rnf150	0.60151
361700_1	Fbxl11	287208_1	Ttc1	0.594741
361700_1	Fbxl11	79247_1	Htr5b	0.568047
361700_1	Fbxl11	50592_1	Gria1	0.56106
361700_1	Fbxl11	361068_1	Nudt18	0.556415
361700_1	Fbxl11	498805_1	Thnsl1	0.549034
361700_1	Fbxl11	315763_1	Mtfmt	0.543992
361700_1	Fbxl11	290396_1	Diaph3	0.52882
361700_1	Fbxl11	25698_1	Ass1	0.52309
361700_1	Fbxl11	360865_1	Bat2d1	0.523004
361700_1	Fbxl11	309650_1	Cpne5	0.500901
361700_1	Fbxl11	363058_1	Cadm1	0.469469
361700_1	Fbxl11	682571_1	LOC682571	0.434468
361700_1	Fbxl11	500616_2	Socs5_2	0.408376
361700_1	Fbxl11	303260_1	Spag7	0.391005
361700_1	Fbxl11	303393_1	Cox7b	0.388605
361700_1	Fbxl11	308588_1	Car11	0.385823
361700_1	Fbxl11	308572_1	Myh14	0.378756
361700_1	Fbxl11	59303_1	Tmem33	0.367559
361700_1	Fbxl11	291939_1	Mmaa	0.354613
361700_1	Fbxl11	367167_1	Traip	0.351401
361700_1	Fbxl11	362166_1	RGD1560612	0.344202
361700_1	Fbxl11	29758_1	St6galnac3	0.34258
361700_1	Fbxl11	301622_1	Dtymk	0.327332
361700_1	Fbxl11	291015_1	Ogn	0.326216
361700_1	Fbxl11	295704_1	Ube2l6	0.323002
361700_1	Fbxl11	292156_1	Sh3glb1	0.300756
361700_1	Fbxl11	313861_2	Eml4_2	0.292905
361700_1	Fbxl11	81673_1	Gtf2b	0.291581
361700_1	Fbxl11	361634_1	Cp110	0.284428
361700_1	Fbxl11	362988_1	Cpne8	0.263458
361700_1	Fbxl11	114709_1	Ifitm2	0.246526
361700_1	Fbxl11	286900_1	Sels	0.245743
361700_1	Fbxl11	360817_1	Med13l	0.24246
361700_1	Fbxl11	313370_1	Hook1	0.238707
361700_1	Fbxl11	293856_1	Pdzd4	0.217804
361700_1	Fbxl11	306469_1	RGD1307325	0.168948
361700_1	Fbxl11	363854_1	Elavl1	0.157219
361700_1	Fbxl11	24587_1	Nefh	0.141353
361700_1	Fbxl11	298646_1	Agtrap	0.0952263
361700_1	Fbxl11	81660_1	Gatm	0.0923322
361700_1	Fbxl11	309262_1	Nsdhl	0.0701836
361700_1	Fbxl11	24153_1	A2m	0.0683967
361700_1	Fbxl11	312437_1	Krcc1	0.0358274
361700_1	Fbxl11	25257_1	Gamt	0.0342756
361700_1	Fbxl11	29154_1	Capn2	0.0211075
361700_1	Fbxl11	291078_1	Prpf4b	0.00557142
192350_1	Crkrs	287772_1	Psmd12	3.6623
192350_1	Crkrs	64039_1	Fbxl20	3.60719
192350_1	Crkrs	114020_1	Cml5	3.1428
192350_1	Crkrs	293024_1	Akap13	2.65399
192350_1	Crkrs	140665_1	Rab3d	2.64912
192350_1	Crkrs	289606_1	Gabra2	2.46809
192350_1	Crkrs	363858_2	Trappc5_2	2.4168
192350_1	Crkrs	302950_1	Adcy9	2.39961
192350_1	Crkrs	293551_1	Arl6ip1	2.32881
192350_1	Crkrs	316767_1	Ddx11	2.2649
192350_1	Crkrs	171581_1	Rhov	2.23402
192350_1	Crkrs	302969_1	Srrm2	2.18735
192350_1	Crkrs	316108_1	Snupn	2.18573
192350_1	Crkrs	500717_2	RGD1566401_2	2.18235
192350_1	Crkrs	304024_1	Cpox	2.15992
192350_1	Crkrs	298301_1	RGD1563440	2.1199
192350_1	Crkrs	305420_2	Anapc4_2	2.08951
192350_1	Crkrs	60373_1	Nop58	2.07287
192350_1	Crkrs	315792_2	Sltm_2	1.94758
192350_1	Crkrs	305104_1	Col9a1	1.9382
192350_1	Crkrs	114117_1	Gng3	1.93125
192350_1	Crkrs	293508_1	Prkacb	1.92929
192350_1	Crkrs	58966_1	Ramp2	1.89306
192350_1	Crkrs	289392_1	Plxna2	1.89045
192350_1	Crkrs	362472_1	RGD1307055	1.8782
192350_1	Crkrs	363707_1	Srp68	1.86056
192350_1	Crkrs	298374_1	Prpf38a	1.83558
192350_1	Crkrs	689613_1	Mtmr11	1.74672
192350_1	Crkrs	298086_1	Zcchc7	1.73832
192350_1	Crkrs	289277_1	Pppde1	1.71154
192350_1	Crkrs	360596_3	Msi2	1.70183
192350_1	Crkrs	312824_1	Recql	1.68383
192350_1	Crkrs	287766_1	Ccdc45	1.63393
192350_1	Crkrs	157074_1	Sdha	1.62469
192350_1	Crkrs	683655_1	LOC683655	1.60973
192350_1	Crkrs	683932_1	LOC683932	1.58791
192350_1	Crkrs	679725_1	Ankhd1-Eif4ebp3	1.51653
192350_1	Crkrs	502603_2	Sfrs11_2	1.51016
192350_1	Crkrs	299811_1	Cpsf6	1.50645
192350_1	Crkrs	362737_1	Heatr5a	1.46047
192350_1	Crkrs	25659_1	Khk	1.4501
192350_1	Crkrs	362360_1	Osbpl3	1.44041
192350_1	Crkrs	308794_1	RGD1310371	1.43766
192350_1	Crkrs	25314_1	Emp1	1.43742
192350_1	Crkrs	311061_1	Itgb6	1.41529
192350_1	Crkrs	156275_1	Ggt7	1.40765
192350_1	Crkrs	689909_1	Ccdc62	1.33576
192350_1	Crkrs	290912_1	RGD1310061	1.33435
192350_1	Crkrs	308834_1	Usp35	1.32811
192350_1	Crkrs	29592_2	Bcat1_2	1.32139
192350_1	Crkrs	25662_1	Igfbp2	1.30143
192350_1	Crkrs	309167_1	Pcnxl3	1.27773
192350_1	Crkrs	65201_1	Clip1	1.27455
192350_1	Crkrs	297433_1	Podxl2	1.25317
192350_1	Crkrs	314612_1	Shc2	1.24969
192350_1	Crkrs	295401_1	Lppr4	1.20896
192350_1	Crkrs	140547_1	Echs1	1.20758
192350_1	Crkrs	25537_1	Rock2	1.18782
192350_1	Crkrs	26295_1	Ogt	1.17206
192350_1	Crkrs	501039_1	Slc25a36	1.16591
192350_1	Crkrs	113927_1	Csnk1a1	1.13729
192350_1	Crkrs	619574_1	LOC619574	1.06433
192350_1	Crkrs	286993_1	Taok1	1.0238
192350_1	Crkrs	84471_1	Snx1	1.02081
192350_1	Crkrs	287444_1	Eif5a	0.902507
192350_1	Crkrs	298584_1	Capzb	0.90125
192350_1	Crkrs	291314_1	Sephs1	0.900256
192350_1	Crkrs	56785_1	Garnl1	0.897826
192350_1	Crkrs	289419_1	Nuak2	0.895747
192350_1	Crkrs	680866_1	Tmem45a	0.894699
192350_1	Crkrs	294010_1	Actr1a	0.892722
192350_1	Crkrs	317470_1	Egfl6	0.885477
192350_1	Crkrs	24588_1	Nefm	0.850185
192350_1	Crkrs	361182_1	RGD1307041	0.84023
192350_1	Crkrs	362344_1	Ndufb2	0.84001
192350_1	Crkrs	25555_1	Sstr4	0.834494
192350_1	Crkrs	291541_1	Cidea	0.826609
192350_1	Crkrs	314850_1	Frs2	0.814157
192350_1	Crkrs	311441_1	Trmt6	0.802692
192350_1	Crkrs	57022_1	Adam4	0.800178
192350_1	Crkrs	312248_1	Ubn2	0.798431
192350_1	Crkrs	500087_1	Fmc1	0.791036
192350_1	Crkrs	362580_1	RGD1305604	0.789101
192350_1	Crkrs	363087_1	RGD1560364	0.780587
192350_1	Crkrs	353252_1	Rdh10	0.759354
192350_1	Crkrs	24530_1	Lcat	0.733994
192350_1	Crkrs	58965_1	Ramp1	0.732952
192350_1	Crkrs	502017_1	Dpm3	0.68949
192350_1	Crkrs	117542_1	Baiap2	0.659136
192350_1	Crkrs	362802_1	Atp6v1c2	0.655087
192350_1	Crkrs	24398_1	Gls	0.652002
192350_1	Crkrs	25549_1	Slc18a2	0.648392
192350_1	Crkrs	29666_1	Psmb6	0.638613
192350_1	Crkrs	300051_1	Slc39a4	0.613663
192350_1	Crkrs	302920_1	A2bp1	0.605189
192350_1	Crkrs	305164_2	Wdfy3_2	0.583419
192350_1	Crkrs	83585_1	Gda	0.571571
192350_1	Crkrs	361968_1	Tmem144	0.553143
192350_1	Crkrs	361675_1	Cend1	0.528832
192350_1	Crkrs	25721_1	Got2	0.495506
192350_1	Crkrs	306991_1	RGD1560511	0.493682
192350_1	Crkrs	85309_1	Folh1	0.484133
192350_1	Crkrs	286904_1	Cyp4f4	0.482372
192350_1	Crkrs	114555_1	Casp4	0.459536
192350_1	Crkrs	64636_1	Ntsr2	0.453652
192350_1	Crkrs	26759_1	Acot7	0.434264
192350_1	Crkrs	691966_1	Sqrdl	0.421016
192350_1	Crkrs	368088_1	RGD1563309	0.411752
192350_1	Crkrs	294568_1	Wasf1	0.410025
192350_1	Crkrs	362216_1	Mrps26	0.395144
192350_1	Crkrs	25399_1	Cacna2d1	0.385715
192350_1	Crkrs	288025_1	Hrasls	0.379317
192350_1	Crkrs	171058_1	Rab3c	0.376163
192350_1	Crkrs	29662_1	Gdi2	0.359241
192350_1	Crkrs	291939_1	Mmaa	0.354613
192350_1	Crkrs	29758_1	St6galnac3	0.34258
192350_1	Crkrs	89791_1	Ncdn	0.317786
192350_1	Crkrs	310192_2	Trio_2	0.312526
192350_1	Crkrs	315134_1	Josd1	0.297511
192350_1	Crkrs	291327_1	Mrc1	0.289719
192350_1	Crkrs	79244_1	Hsd17b4	0.279082
192350_1	Crkrs	25274_1	Tst	0.276358
192350_1	Crkrs	299346_1	Nudt14	0.273468
192350_1	Crkrs	308212_1	Dact2	0.261465
192350_1	Crkrs	291081_1	Tubb2b	0.2376
192350_1	Crkrs	316023_1	Dclk3	0.229105
192350_1	Crkrs	361442_1	Sipa1l2	0.220797
192350_1	Crkrs	362851_1	Cd320	0.216731
192350_1	Crkrs	303565_1	G6pc3	0.200557
192350_1	Crkrs	192360_1	Eml2	0.194663
192350_1	Crkrs	295457_2	Cisd2_2	0.183811
192350_1	Crkrs	361635_1	LOC361635	0.180204
192350_1	Crkrs	307096_1	Akr1c19	0.157194
192350_1	Crkrs	291966_1	Tppp3	0.154633
192350_1	Crkrs	24587_1	Nefh	0.141353
192350_1	Crkrs	294326_1	RGD1303003	0.126912
192350_1	Crkrs	89825_1	Nap1l1	0.124683
192350_1	Crkrs	65142_1	Arl2	0.0974074
192350_1	Crkrs	364834_1	Polr2d	0.0895915
192350_1	Crkrs	64352_1	Gstm5	0.0822753
192350_1	Crkrs	315949_1	Armc8	0.0783115
192350_1	Crkrs	361032_1	RGD1310110	0.0742862
192350_1	Crkrs	287380_1	Dhrs7b	0.0624035
192350_1	Crkrs	302642_1	Sat1	0.0613265
192350_1	Crkrs	292766_1	Psmd8	0.05879
192350_1	Crkrs	303926_1	Igsf11	0.0397538
192350_1	Crkrs	362331_1	Ccdc136	0.0388964
192350_1	Crkrs	54230_1	Btg3	0.0176241
313323_1	Psip1	100302447_1	Cox16	5.25239
313323_1	Psip1	363448_1	Dynlt3	4.25913
313323_1	Psip1	362378_1	Fam13a1	3.85673
313323_1	Psip1	192178_1	Tnrc6b	3.8411
313323_1	Psip1	500988_1	RGD1564560	3.60361
313323_1	Psip1	300472_1	Vps26b	3.55974
313323_1	Psip1	25230_1	Add3	3.55355
313323_1	Psip1	301382_1	Ercc5	3.37651
313323_1	Psip1	305076_1	Def	3.35278
313323_1	Psip1	312812_1	Eps8	3.3221
313323_1	Psip1	313620_1	Srrm1	3.27777
313323_1	Psip1	414819_1	RT1-CE16	3.11554
313323_1	Psip1	64555_1	Spef2	2.57811
313323_1	Psip1	65210_1	Cyp2j4	2.56857
313323_1	Psip1	295443_1	Papss1	2.50801
313323_1	Psip1	296936_1	Iqub	2.41418
313323_1	Psip1	499250_1	RGD1563508	2.35796
313323_1	Psip1	313365_1	Ift74	2.09423
313323_1	Psip1	60373_1	Nop58	2.07287
313323_1	Psip1	303346_1	Ccdc55	2.02797
313323_1	Psip1	682469_1	LOC682469	2.00611
313323_1	Psip1	690606_1	Mansc1	2.00305
313323_1	Psip1	499691_1	Prpf38b	1.98583
313323_1	Psip1	308968_1	Rbbp6	1.93076
313323_1	Psip1	314075_1	Pnpla8	1.91146
313323_1	Psip1	363061_1	Sdhd	1.90413
313323_1	Psip1	301004_1	RGD1311095	1.88978
313323_1	Psip1	288109_1	Sidt1	1.80209
313323_1	Psip1	689613_1	Mtmr11	1.74672
313323_1	Psip1	25275_1	Cnp	1.62825
313323_1	Psip1	304979_1	Igsf8	1.62521
313323_1	Psip1	289950_1	Pdhb	1.57803
313323_1	Psip1	24161_1	Acp1	1.53852
313323_1	Psip1	498433_1	Psme4	1.51523
313323_1	Psip1	288719_1	Tpst2	1.46342
313323_1	Psip1	171136_1	Cblb	1.44572
313323_1	Psip1	681234_1	Dbr1	1.3844
313323_1	Psip1	362545_1	Tm2d1	1.38195
313323_1	Psip1	304766_1	Ubxn4	1.35068
313323_1	Psip1	360602_1	Luc7l3	1.32506
313323_1	Psip1	94170_1	Atp6v0e1	1.31334
313323_1	Psip1	296207_1	RGD1566320	1.22797
313323_1	Psip1	114095_1	Stxbp3	1.22281
313323_1	Psip1	689106_1	Vstm2a	1.21149
313323_1	Psip1	688540_1	Mast3	1.20668
313323_1	Psip1	685332_1	Rpp30	1.18645
313323_1	Psip1	501039_1	Slc25a36	1.16591
313323_1	Psip1	25654_1	Col11a1	1.16389
313323_1	Psip1	84494_1	Trpc4	1.13424
313323_1	Psip1	362182_1	Rcn1	1.13056
313323_1	Psip1	500069_1	Tsga14	1.12797
313323_1	Psip1	362162_1	Arfgap2	1.10259
313323_1	Psip1	367171_1	Map4	1.09859
313323_1	Psip1	140635_1	Flt3	1.01556
313323_1	Psip1	362918_1	Mtss1	1.002
313323_1	Psip1	294250_1	Bat2	0.976312
313323_1	Psip1	114217_2	Yme1l1_2	0.946544
313323_1	Psip1	64160_1	Basp1	0.934868
313323_1	Psip1	24674_1	Ppp3ca	0.914154
313323_1	Psip1	294925_1	Fndc3b	0.87561
313323_1	Psip1	316732_1	RGD1307234	0.860689
313323_1	Psip1	680080_1	Tomm5	0.833411
313323_1	Psip1	287593_1	Ptrh2	0.82984
313323_1	Psip1	361448_1	RGD1309759	0.828691
313323_1	Psip1	367902_1	Armcx3	0.813646
313323_1	Psip1	170899_1	Kcnk2	0.811962
313323_1	Psip1	360692_1	RGD1563888	0.811713
313323_1	Psip1	315824_1	Bmp5	0.766903
313323_1	Psip1	500400_1	Fam110b	0.713811
313323_1	Psip1	300757_1	Hexa	0.71122
313323_1	Psip1	54323_1	Arc	0.690758
313323_1	Psip1	171147_1	Slc2a13	0.68502
313323_1	Psip1	307098_1	Net1	0.679684
313323_1	Psip1	84352_1	Col1a2	0.649474
313323_1	Psip1	25724_1	Itgb4	0.643532
313323_1	Psip1	364983_1	Rnf150	0.60151
313323_1	Psip1	85493_1	Abcf1	0.585812
313323_1	Psip1	295347_1	Rap1a	0.559521
313323_1	Psip1	81740_1	Pcm1	0.54702
313323_1	Psip1	681352_1	Letmd1	0.530181
313323_1	Psip1	310808_1	Slc35a3	0.529236
313323_1	Psip1	310306_1	Usp13	0.515709
313323_1	Psip1	309650_1	Cpne5	0.500901
313323_1	Psip1	315959_1	Msl2l1	0.493677
313323_1	Psip1	686234_1	LOC686234	0.483068
313323_1	Psip1	683613_1	LOC683613	0.456447
313323_1	Psip1	294972_1	Mccc1	0.450202
313323_1	Psip1	170916_1	Lonp1	0.438898
313323_1	Psip1	85263_1	Slc25a14	0.430157
313323_1	Psip1	289924_1	Psmd6	0.423036
313323_1	Psip1	85420_1	Prkcq	0.420672
313323_1	Psip1	689500_1	Mcts2	0.418706
313323_1	Psip1	79131_1	Fabp3	0.398068
313323_1	Psip1	64020_1	Gpr85	0.382445
313323_1	Psip1	293497_1	Kctd13	0.378816
313323_1	Psip1	293688_1	Tm7sf2	0.37415
313323_1	Psip1	29489_1	Dync1h1	0.359582
313323_1	Psip1	289388_1	G0s2	0.336567
313323_1	Psip1	305471_1	Zfp278	0.328776
313323_1	Psip1	301351_1	RGD1310819	0.309926
313323_1	Psip1	201097_1	Hist1h1d	0.287557
313323_1	Psip1	499941_1	Dbndd2	0.251616
313323_1	Psip1	296167_1	Pank2	0.228601
313323_1	Psip1	306607_1	Tmco3	0.216264
313323_1	Psip1	246314_1	Tor1aip1	0.206959
313323_1	Psip1	63885_1	Pde10a	0.206017
313323_1	Psip1	306128_1	Cln5	0.20483
313323_1	Psip1	360807_2	Rsrc2_2	0.204727
313323_1	Psip1	63865_1	Lgmn	0.192564
313323_1	Psip1	499191_1	Ngrn	0.186061
313323_1	Psip1	84400_1	Prelp	0.184507
313323_1	Psip1	246115_1	Ppap2c	0.142281
313323_1	Psip1	313553_1	RGD1306880	0.117872
313323_1	Psip1	24232_1	C3	0.110696
313323_1	Psip1	296840_1	RGD1310794	0.109581
313323_1	Psip1	301434_1	Clk1	0.107145
313323_1	Psip1	311591_1	Rprd1b	0.0833011
313323_1	Psip1	362788_1	Traf3	0.0766385
313323_1	Psip1	315891_1	RGD1309079	0.0637213
313323_1	Psip1	56725_1	Cript	0.0446998
313323_1	Psip1	291078_1	Prpf4b	0.00557142
361285_1	Mllt10	170919_1	Agpat4	4.8957
361285_1	Mllt10	316087_1	Zfp651	4.49147
361285_1	Mllt10	29254_1	Mgll	4.44468
361285_1	Mllt10	305452_1	RGD1309634	4.1988
361285_1	Mllt10	312678_2	Jarid1a_2	4.15872
361285_1	Mllt10	316344_1	Rev1	3.98567
361285_1	Mllt10	307178_2	Arhgap21_2	3.97497
361285_1	Mllt10	25230_1	Add3	3.55355
361285_1	Mllt10	24173_1	Adra1b	3.42013
361285_1	Mllt10	311968_1	Mll5	3.26872
361285_1	Mllt10	84486_1	Sf3b1	3.26076
361285_1	Mllt10	24416_1	Grm3	3.04483
361285_1	Mllt10	309957_1	Mef2a	2.99619
361285_1	Mllt10	315789_1	Fam81a	2.69547
361285_1	Mllt10	307524_1	Wdr33	2.56991
361285_1	Mllt10	362609_1	Pum1	2.53048
361285_1	Mllt10	298425_1	RGD1310351	2.30832
361285_1	Mllt10	313934_1	Itsn2	2.1982
361285_1	Mllt10	302969_1	Srrm2	2.18735
361285_1	Mllt10	50577_1	Galr1	2.06225
361285_1	Mllt10	499360_1	Fam178a	2.00458
361285_1	Mllt10	81784_1	Ssr3	1.96361
361285_1	Mllt10	315792_2	Sltm_2	1.94758
361285_1	Mllt10	314180_1	Mdga2	1.93731
361285_1	Mllt10	289392_1	Plxna2	1.89045
361285_1	Mllt10	363018_1	RGD1311723	1.85835
361285_1	Mllt10	315903_1	RGD1307882	1.82498
361285_1	Mllt10	286931_1	Unc13c	1.63047
361285_1	Mllt10	29177_1	Hpca	1.61988
361285_1	Mllt10	301544_1	Farsb	1.61457
361285_1	Mllt10	312358_1	RGD1311589	1.59277
361285_1	Mllt10	116493_1	Gripap1	1.56364
361285_1	Mllt10	305571_1	B3gnt2	1.5587
361285_1	Mllt10	314417_1	Papola	1.54825
361285_1	Mllt10	306013_1	Lgi3	1.47655
361285_1	Mllt10	367915_1	Rab9b	1.45564
361285_1	Mllt10	497991_1	Med1	1.44818
361285_1	Mllt10	298744_1	Crim1	1.44585
361285_1	Mllt10	24827_1	Tgfa	1.44325
361285_1	Mllt10	315820_1	Myo5c	1.40067
361285_1	Mllt10	290912_1	RGD1310061	1.33435
361285_1	Mllt10	84599_1	Tmed10	1.27812
361285_1	Mllt10	305177_1	Enoph1	1.25309
361285_1	Mllt10	363153_2	rCG_25854_2	1.2127
361285_1	Mllt10	299850_1	Dctn2	1.13295
361285_1	Mllt10	362182_1	Rcn1	1.13056
361285_1	Mllt10	266735_1	Gpr64	1.12164
361285_1	Mllt10	498549_1	Akap11	1.10052
361285_1	Mllt10	500551_1	RGD1564943	1.08668
361285_1	Mllt10	289521_1	Ankrd17	1.07142
361285_1	Mllt10	84685_1	Ppp1r9a	1.01791
361285_1	Mllt10	60565_1	Syt6	0.996381
361285_1	Mllt10	361129_1	Hapln4	0.985747
361285_1	Mllt10	171026_1	Akap5	0.937591
361285_1	Mllt10	305479_1	Sf3a1	0.930353
361285_1	Mllt10	192268_1	Gls2	0.894303
361285_1	Mllt10	294010_1	Actr1a	0.892722
361285_1	Mllt10	304078_1	Cbr3	0.862824
361285_1	Mllt10	246074_1	Scd1	0.791612
361285_1	Mllt10	691506_1	Ttc19	0.779518
361285_1	Mllt10	691938_1	Fam124a	0.766221
361285_1	Mllt10	81801_1	Stc1	0.739563
361285_1	Mllt10	83722_1	Plk2	0.738508
361285_1	Mllt10	502916_1	Rerg	0.691522
361285_1	Mllt10	498272_1	Uap1	0.65906
361285_1	Mllt10	364676_1	Gprin1	0.611842
361285_1	Mllt10	364983_1	Rnf150	0.60151
361285_1	Mllt10	691429_1	LOC691429	0.567163
361285_1	Mllt10	116641_1	Lgals8	0.553172
361285_1	Mllt10	361626_1	Tmem41b	0.551411
361285_1	Mllt10	302396_1	RGD1561931	0.55126
361285_1	Mllt10	313413_1	Sgip1	0.540648
361285_1	Mllt10	500921_1	Tmem117	0.538911
361285_1	Mllt10	64559_1	Slc22a23	0.513388
361285_1	Mllt10	309650_1	Cpne5	0.500901
361285_1	Mllt10	305549_1	Peli1	0.492264
361285_1	Mllt10	171126_1	Ap3m1	0.471947
361285_1	Mllt10	311726_1	Pcmtd2	0.439703
361285_1	Mllt10	26759_1	Acot7	0.434264
361285_1	Mllt10	314553_1	Ptdss1	0.415004
361285_1	Mllt10	81778_1	S100a10	0.392249
361285_1	Mllt10	81677_1	Itpka	0.371688
361285_1	Mllt10	266975_1	Sars	0.315842
361285_1	Mllt10	301351_1	RGD1310819	0.309926
361285_1	Mllt10	192251_1	Gpr149	0.230582
361285_1	Mllt10	29308_1	Arl4a	0.227104
361285_1	Mllt10	24679_1	Prkar2b	0.222175
361285_1	Mllt10	63885_1	Pde10a	0.206017
361285_1	Mllt10	619558_1	Fam134b	0.188776
361285_1	Mllt10	287595_1	Dhx40	0.187693
361285_1	Mllt10	85426_1	Slc5a7	0.18146
361285_1	Mllt10	683402_1	LOC683402	0.171995
361285_1	Mllt10	58838_1	Sh2b3	0.119303
361285_1	Mllt10	116600_1	Cacnb2	0.117573
361285_1	Mllt10	295378_1	Vav3	0.0465385
361285_1	Mllt10	83689_1	Cd164	0.0450439
361285_1	Mllt10	497990_1	Arl5c	0.0447252
361285_1	Mllt10	362331_1	Ccdc136	0.0388964
361285_1	Mllt10	314028_1	Cbll1	0.0249751
361285_1	Mllt10	59312_1	Shank3	0.0229345
361285_1	Mllt10	291078_1	Prpf4b	0.00557142
304758_1	Ccnt2	171140_1	Camk2g	4.51379
304758_1	Ccnt2	316087_1	Zfp651	4.49147
304758_1	Ccnt2	312678_2	Jarid1a_2	4.15872
304758_1	Ccnt2	298681_1	Ssu72	3.61118
304758_1	Ccnt2	315639_1	Usp28	3.40324
304758_1	Ccnt2	305076_1	Def	3.35278
304758_1	Ccnt2	683948_1	LOC683948	3.30581
304758_1	Ccnt2	304862_1	Tpr	3.11471
304758_1	Ccnt2	309957_1	Mef2a	2.99619
304758_1	Ccnt2	293551_1	Arl6ip1	2.32881
304758_1	Ccnt2	362945_1	Lrrc24	2.3015
304758_1	Ccnt2	316767_1	Ddx11	2.2649
304758_1	Ccnt2	500717_2	RGD1566401_2	2.18235
304758_1	Ccnt2	361261_2	Ccny_2	2.08829
304758_1	Ccnt2	289088_1	RGD1308695	2.00491
304758_1	Ccnt2	499360_1	Fam178a	2.00458
304758_1	Ccnt2	314180_1	Mdga2	1.93731
304758_1	Ccnt2	308968_1	Rbbp6	1.93076
304758_1	Ccnt2	362090_1	Fam69b	1.79829
304758_1	Ccnt2	500377_1	Tuba8	1.7981
304758_1	Ccnt2	313341_1	Pigo	1.76443
304758_1	Ccnt2	301261_1	Enpp4	1.75188
304758_1	Ccnt2	114765_1	Wbp4	1.72442
304758_1	Ccnt2	315792_1	Sltm	1.69359
304758_1	Ccnt2	94198_1	Psmb1	1.6546
304758_1	Ccnt2	297990_1	Ndufb6	1.64209
304758_1	Ccnt2	362412_1	Rad18	1.57121
304758_1	Ccnt2	207118_1	Abp10	1.56099
304758_1	Ccnt2	25521_1	Prkar1b	1.51005
304758_1	Ccnt2	497991_1	Med1	1.44818
304758_1	Ccnt2	308794_1	RGD1310371	1.43766
304758_1	Ccnt2	365157_1	LOC365157	1.41482
304758_1	Ccnt2	366265_1	Rab22a	1.40377
304758_1	Ccnt2	364878_1	2014-03-03	1.39167
304758_1	Ccnt2	60374_1	Lmna	1.37422
304758_1	Ccnt2	288455_1	Pomp	1.35766
304758_1	Ccnt2	260323_1	Snx27	1.34263
304758_1	Ccnt2	304887_1	Ralgps2	1.30046
304758_1	Ccnt2	363153_2	rCG_25854_2	1.2127
304758_1	Ccnt2	363278_1	Atg16l1	1.2012
304758_1	Ccnt2	58960_1	Map2k2	1.15521
304758_1	Ccnt2	299850_1	Dctn2	1.13295
304758_1	Ccnt2	54241_1	Cltc	1.093
304758_1	Ccnt2	81829_1	Mdh2	1.07041
304758_1	Ccnt2	24338_1	Ephb1	1.0696
304758_1	Ccnt2	25252_1	Dlg1	1.06814
304758_1	Ccnt2	252921_1	Tubg1	1.06588
304758_1	Ccnt2	140945_1	Rtn3	1.03612
304758_1	Ccnt2	307774_1	Otud4	1.00033
304758_1	Ccnt2	297942_1	Sfrs18	0.986097
304758_1	Ccnt2	502374_1	Polr2l	0.933673
304758_1	Ccnt2	360833_1	Kdsr	0.920205
304758_1	Ccnt2	85273_1	Fbxo2	0.916729
304758_1	Ccnt2	100151767_1	LOC100151767	0.915965
304758_1	Ccnt2	29457_1	Map6	0.910685
304758_1	Ccnt2	294010_1	Actr1a	0.892722
304758_1	Ccnt2	685131_1	Mea1	0.882142
304758_1	Ccnt2	29545_1	Uchl1	0.850125
304758_1	Ccnt2	316452_1	Ccnyl1	0.805234
304758_1	Ccnt2	246333_1	Pcsk1n	0.786691
304758_1	Ccnt2	499913_1	Abhd12	0.781226
304758_1	Ccnt2	363087_1	RGD1560364	0.780587
304758_1	Ccnt2	367021_1	Fam76b	0.776994
304758_1	Ccnt2	362736_1	Hectd1	0.769028
304758_1	Ccnt2	619582_1	Tmem69	0.731888
304758_1	Ccnt2	290228_1	Ipo4	0.729295
304758_1	Ccnt2	171293_1	Ctsd	0.545713
304758_1	Ccnt2	364974_1	Rnaseh2a	0.541027
304758_1	Ccnt2	361675_1	Cend1	0.528832
304758_1	Ccnt2	293967_1	Smc5	0.513943
304758_1	Ccnt2	364136_1	Aasdh	0.48982
304758_1	Ccnt2	116643_1	Vcp	0.474316
304758_1	Ccnt2	680133_1	LOC680133	0.444081
304758_1	Ccnt2	299602_1	Cdc34	0.434965
304758_1	Ccnt2	313308_1	Thoc2	0.420672
304758_1	Ccnt2	84595_1	Nucb1	0.399008
304758_1	Ccnt2	288065_1	Ccdc58	0.378629
304758_1	Ccnt2	290995_1	Prelid1	0.309575
304758_1	Ccnt2	361313_1	Rell2	0.303199
304758_1	Ccnt2	306012_1	Polr3d	0.299621
304758_1	Ccnt2	361833_1	Ank3	0.279643
304758_1	Ccnt2	116565_1	Lrpap1	0.265552
304758_1	Ccnt2	24877_1	Vsnl1	0.264932
304758_1	Ccnt2	308212_1	Dact2	0.261465
304758_1	Ccnt2	362436_1	Gpr162	0.254723
304758_1	Ccnt2	294053_1	Ccnj	0.254573
304758_1	Ccnt2	84005_1	Eif2b2	0.206154
304758_1	Ccnt2	295395_1	Rtcd1	0.198733
304758_1	Ccnt2	306734_1	Rmi1	0.182755
304758_1	Ccnt2	300666_2	C2cd2l_2	0.175632
304758_1	Ccnt2	116600_1	Cacnb2	0.117573
304758_1	Ccnt2	361879_1	Wdr41	0.11171
304758_1	Ccnt2	498398_1	Selm	0.101862
304758_1	Ccnt2	300018_1	Lynx1	0.0963745
304758_1	Ccnt2	361796_1	Bat5	0.0857661
304758_1	Ccnt2	84347_1	Cacng2	0.0759067
304758_1	Ccnt2	293652_1	Ndufs8	0.0740542
304758_1	Ccnt2	81650_1	Csnk2b	0.0648026
304758_1	Ccnt2	298700_1	Eif3g	0.0626385
304758_1	Ccnt2	362331_1	Ccdc136	0.0388964
304758_1	Ccnt2	292724_1	Ccdc97	0.000712177
25496_1	Notch1	25676_1	Rasa1	5.12821
25496_1	Notch1	316087_1	Zfp651	4.49147
25496_1	Notch1	25230_1	Add3	3.55355
25496_1	Notch1	311968_1	Mll5	3.26872
25496_1	Notch1	314979_1	Depdc6	3.12063
25496_1	Notch1	304286_1	Lmtk2	2.98519
25496_1	Notch1	314396_1	Slc24a4	2.72066
25496_1	Notch1	66013_1	Arhgef9	2.68797
25496_1	Notch1	307524_1	Wdr33	2.56991
25496_1	Notch1	291685_1	Srp19	2.49339
25496_1	Notch1	65096_1	Lphn1	2.43893
25496_1	Notch1	298425_1	RGD1310351	2.30832
25496_1	Notch1	297415_1	Fam136a	2.29639
25496_1	Notch1	361151_1	Ufsp2	2.16219
25496_1	Notch1	314467_1	RGD1305627	2.14941
25496_1	Notch1	297481_1	Eif4e3	2.13569
25496_1	Notch1	81674_1	Gtf2f2	2.11129
25496_1	Notch1	313488_1	Reck	2.09573
25496_1	Notch1	361018_2	Fam107a_2	1.99131
25496_1	Notch1	684258_1	LOC684258	1.97904
25496_1	Notch1	315792_2	Sltm_2	1.94758
25496_1	Notch1	299739_1	Ndufa12	1.93659
25496_1	Notch1	83472_1	Ugdh	1.87671
25496_1	Notch1	300955_1	Nck1	1.87567
25496_1	Notch1	687022_1	LOC687022	1.80946
25496_1	Notch1	313341_1	Pigo	1.76443
25496_1	Notch1	365875_1	Bola1	1.76076
25496_1	Notch1	367903_1	Armcx2	1.73014
25496_1	Notch1	690035_1	LOC690035	1.69441
25496_1	Notch1	315792_1	Sltm	1.69359
25496_1	Notch1	117030_1	Erp29	1.5905
25496_1	Notch1	683932_1	LOC683932	1.58791
25496_1	Notch1	311622_1	Stk4	1.58592
25496_1	Notch1	296050_1	RGD1305045	1.56862
25496_1	Notch1	29374_1	Cct4	1.56096
25496_1	Notch1	25061_1	Crabp1	1.49746
25496_1	Notch1	24434_1	Gusb	1.44214
25496_1	Notch1	54248_1	Dgkb	1.38836
25496_1	Notch1	114901_1	Argbp2	1.38138
25496_1	Notch1	683034_1	LOC683034	1.35782
25496_1	Notch1	83532_1	Vdac3	1.34699
25496_1	Notch1	260323_1	Snx27	1.34263
25496_1	Notch1	685152_1	LOC685152	1.34077
25496_1	Notch1	113898_1	Prdx5	1.29384
25496_1	Notch1	680110_1	Rprm	1.28605
25496_1	Notch1	361162_1	Purg	1.27313
25496_1	Notch1	25289_1	Adcy6	1.25069
25496_1	Notch1	310486_1	Rarres1	1.23958
25496_1	Notch1	296610_1	Rsb66	1.23308
25496_1	Notch1	24917_1	Kpnb1	1.22022
25496_1	Notch1	316775_1	Ankrd12	1.15349
25496_1	Notch1	362182_1	Rcn1	1.13056
25496_1	Notch1	266735_1	Gpr64	1.12164
25496_1	Notch1	314751_1	Tmcc3	1.09708
25496_1	Notch1	309595_1	Mdc1	1.08654
25496_1	Notch1	310672_1	Tars2	1.01449
25496_1	Notch1	266764_1	Tbkbp1	1.01096
25496_1	Notch1	360594_1	Mrps23	0.971872
25496_1	Notch1	311952_1	Galnt11	0.967431
25496_1	Notch1	171026_1	Akap5	0.937591
25496_1	Notch1	25507_1	Pcsk6	0.927933
25496_1	Notch1	54319_1	Ezr	0.913568
25496_1	Notch1	29457_1	Map6	0.910685
25496_1	Notch1	314548_1	Osgepl1	0.864221
25496_1	Notch1	373544_1	Ermp1	0.844906
25496_1	Notch1	363093_1	Mns1	0.825901
25496_1	Notch1	316452_1	Ccnyl1	0.805234
25496_1	Notch1	289143_1	Mrps14	0.794642
25496_1	Notch1	301432_1	Ppil3	0.767644
25496_1	Notch1	500030_1	Phf14	0.732835
25496_1	Notch1	171050_1	Mobkl3	0.726597
25496_1	Notch1	291963_1	Tmem208	0.710757
25496_1	Notch1	360826_1	Hscb	0.710472
25496_1	Notch1	362294_1	Ube3c	0.696567
25496_1	Notch1	293186_1	Lyve1	0.691718
25496_1	Notch1	500616_1	Socs5	0.605558
25496_1	Notch1	24503_1	Ina	0.581966
25496_1	Notch1	24186_1	Alb	0.575062
25496_1	Notch1	290224_1	Fam158a	0.551754
25496_1	Notch1	50566_1	Grem1	0.534163
25496_1	Notch1	316539_1	Epha4	0.521301
25496_1	Notch1	687295_1	LOC687295	0.51842
25496_1	Notch1	691149_1	Capza1	0.453938
25496_1	Notch1	361215_1	Auh	0.40657
25496_1	Notch1	79131_1	Fabp3	0.398068
25496_1	Notch1	24387_1	Gfap	0.379954
25496_1	Notch1	304474_1	Pitpnm2	0.36541
25496_1	Notch1	140940_1	Arf3	0.346179
25496_1	Notch1	362166_1	RGD1560612	0.344202
25496_1	Notch1	289218_1	Ndufs2	0.329677
25496_1	Notch1	25703_1	Rbp4	0.321043
25496_1	Notch1	84355_1	Atox1	0.313954
25496_1	Notch1	289820_1	Actr2	0.30805
25496_1	Notch1	286928_1	Abi2	0.304607
25496_1	Notch1	24258_1	Chga	0.268019
25496_1	Notch1	367145_2	Chst2_2	0.266401
25496_1	Notch1	306141_1	Spry2	0.243345
25496_1	Notch1	360817_1	Med13l	0.24246
25496_1	Notch1	314718_1	Actr6	0.23785
25496_1	Notch1	29603_1	Bckdk	0.236989
25496_1	Notch1	24679_1	Prkar2b	0.222175
25496_1	Notch1	498297_1	RGD1564833	0.218502
25496_1	Notch1	81744_1	Pde7a	0.218045
25496_1	Notch1	63885_1	Pde10a	0.206017
25496_1	Notch1	297432_1	Abtb1	0.20346
25496_1	Notch1	363445_1	Usp9x	0.16989
25496_1	Notch1	294410_1	Man1a1	0.152003
25496_1	Notch1	307757_1	Neto2	0.146278
25496_1	Notch1	362504_1	Dctn3	0.133301
25496_1	Notch1	497902_1	Uqcrq	0.108497
25496_1	Notch1	191595_1	Syt12	0.106145
25496_1	Notch1	310803_1	Extl2	0.0604518
25496_1	Notch1	363449_1	RGD1560784	0.0475391
25496_1	Notch1	362331_1	Ccdc136	0.0388964
25496_1	Notch1	25407_1	Cd59	0.0194854
25496_1	Notch1	24791_2	Sparc_2	0.0154021
25496_1	Notch1	292724_1	Ccdc97	0.000712177
362522_1	Zfp462	307178_2	Arhgap21_2	3.97497
362522_1	Zfp462	301056_1	Ctdspl	3.89636
362522_1	Zfp462	192178_1	Tnrc6b	3.8411
362522_1	Zfp462	84486_1	Sf3b1	3.26076
362522_1	Zfp462	360503_1	Luc7l	2.69742
362522_1	Zfp462	315789_1	Fam81a	2.69547
362522_1	Zfp462	303617_1	Falz	2.68865
362522_1	Zfp462	307524_1	Wdr33	2.56991
362522_1	Zfp462	363001_1	Bcdin3d	2.41438
362522_1	Zfp462	295050_1	Exosc8	2.31659
362522_1	Zfp462	291705_1	Iws1	2.30754
362522_1	Zfp462	300836_1	RGD1310552	2.17025
362522_1	Zfp462	297113_1	Gars	2.07921
362522_1	Zfp462	500441_1	RGD1561916	2.07015
362522_1	Zfp462	499360_1	Fam178a	2.00458
362522_1	Zfp462	314180_1	Mdga2	1.93731
362522_1	Zfp462	24875_1	Vipr1	1.92213
362522_1	Zfp462	554172_1	Pxdn	1.90109
362522_1	Zfp462	362472_1	RGD1307055	1.8782
362522_1	Zfp462	315903_1	RGD1307882	1.82498
362522_1	Zfp462	117955_1	Slc4a7	1.80619
362522_1	Zfp462	29542_1	Pebp1	1.74826
362522_1	Zfp462	114765_1	Wbp4	1.72442
362522_1	Zfp462	315792_1	Sltm	1.69359
362522_1	Zfp462	289456_1	Hsd17b11	1.67421
362522_1	Zfp462	94198_1	Psmb1	1.6546
362522_1	Zfp462	60418_1	Gde1	1.63312
362522_1	Zfp462	286931_1	Unc13c	1.63047
362522_1	Zfp462	296050_1	RGD1305045	1.56862
362522_1	Zfp462	315843_1	RGD1564964	1.56339
362522_1	Zfp462	207118_1	Abp10	1.56099
362522_1	Zfp462	289197_1	Mgst3	1.50241
362522_1	Zfp462	29707_1	Gabra5	1.48005
362522_1	Zfp462	366265_1	Rab22a	1.40377
362522_1	Zfp462	300797_1	Fam96a	1.31592
362522_1	Zfp462	65040_1	Dlgap1	1.26325
362522_1	Zfp462	29686_1	Scn1b	1.25502
362522_1	Zfp462	681096_1	Fam55c	1.23341
362522_1	Zfp462	680726_1	LOC680726	1.23065
362522_1	Zfp462	310362_1	RGD1305938	1.21544
362522_1	Zfp462	363153_2	rCG_25854_2	1.2127
362522_1	Zfp462	315880_1	Tbc1d2b	1.21102
362522_1	Zfp462	300111_1	Samm50	1.19631
362522_1	Zfp462	292999_1	Chsy1	1.18663
362522_1	Zfp462	25151_1	Igf2r	1.17015
362522_1	Zfp462	79239_1	Hmox2	1.15406
362522_1	Zfp462	266729_1	Dab1	1.15006
362522_1	Zfp462	117263_1	Psmc1	1.13406
362522_1	Zfp462	500069_1	Tsga14	1.12797
362522_1	Zfp462	306471_1	Snx25	1.1138
362522_1	Zfp462	684233_1	LOC684233	1.07676
362522_1	Zfp462	313438_1	Dock11	1.07584
362522_1	Zfp462	64026_1	Casp7	1.05582
362522_1	Zfp462	60565_1	Syt6	0.996381
362522_1	Zfp462	297942_1	Sfrs18	0.986097
362522_1	Zfp462	116679_1	Cgrrf1	0.978585
362522_1	Zfp462	300733_1	Tspan3	0.935826
362522_1	Zfp462	58950_1	Fkbp1b	0.920139
362522_1	Zfp462	291314_1	Sephs1	0.900256
362522_1	Zfp462	24642_1	Pgam1	0.896531
362522_1	Zfp462	290527_1	Anxa11	0.896241
362522_1	Zfp462	361368_1	Large	0.894947
362522_1	Zfp462	363074_1	RGD1309779	0.829298
362522_1	Zfp462	680747_1	Mrpl20	0.826075
362522_1	Zfp462	171144_1	Slco4a1	0.811687
362522_1	Zfp462	117017_1	Polr2g	0.782193
362522_1	Zfp462	363087_1	RGD1560364	0.780587
362522_1	Zfp462	29179_1	Syn2	0.779151
362522_1	Zfp462	301432_1	Ppil3	0.767644
362522_1	Zfp462	319110_1	Hnrnpr	0.725062
362522_1	Zfp462	315923_1	Lysmd3	0.616319
362522_1	Zfp462	308004_1	RGD1305500	0.581507
362522_1	Zfp462	361675_1	Cend1	0.528832
362522_1	Zfp462	361071_1	Sucla2	0.496589
362522_1	Zfp462	364136_1	Aasdh	0.48982
362522_1	Zfp462	308215_1	Chd1	0.462662
362522_1	Zfp462	83825_1	Dclk1	0.431318
362522_1	Zfp462	313308_1	Thoc2	0.420672
362522_1	Zfp462	363494_1	Gla	0.407149
362522_1	Zfp462	313069_1	Rbm12b	0.405516
362522_1	Zfp462	361875_1	Atp6ap1l	0.388162
362522_1	Zfp462	293688_1	Tm7sf2	0.37415
362522_1	Zfp462	24380_1	Gad2	0.366595
362522_1	Zfp462	360520_1	Tbc1d9b	0.322015
362522_1	Zfp462	317423_1	FAM120C	0.306023
362522_1	Zfp462	361197_1	RGD1561537	0.303654
362522_1	Zfp462	25427_2	Cyp51_2	0.302526
362522_1	Zfp462	64369_1	Ppap2a	0.301209
362522_1	Zfp462	25566_1	Tmod1	0.290198
362522_1	Zfp462	294053_1	Ccnj	0.254573
362522_1	Zfp462	294518_1	Sesn1	0.253132
362522_1	Zfp462	287595_1	Dhx40	0.187693
362522_1	Zfp462	313553_1	RGD1306880	0.117872
362522_1	Zfp462	362728_1	Twistnb	0.116592
362522_1	Zfp462	306071_1	Lcp1	0.112252
362522_1	Zfp462	56646_1	Lgals1	0.109936
362522_1	Zfp462	300018_1	Lynx1	0.0963745
362522_1	Zfp462	315117_1	Elfn2	0.0947529
362522_1	Zfp462	25298_1	Cck	0.0880778
362522_1	Zfp462	312947_1	Tgs1	0.063861
362522_1	Zfp462	291078_1	Prpf4b	0.00557142
307820_2	Nfat5_2	316087_1	Zfp651	4.49147
307820_2	Nfat5_2	29254_1	Mgll	4.44468
307820_2	Nfat5_2	305452_1	RGD1309634	4.1988
307820_2	Nfat5_2	307178_2	Arhgap21_2	3.97497
307820_2	Nfat5_2	83731_1	Kcnma1	3.92519
307820_2	Nfat5_2	192178_1	Tnrc6b	3.8411
307820_2	Nfat5_2	50559_1	Acot1	3.76785
307820_2	Nfat5_2	25230_1	Add3	3.55355
307820_2	Nfat5_2	498301_1	Wdr26	3.39836
307820_2	Nfat5_2	301382_1	Ercc5	3.37651
307820_2	Nfat5_2	303060_1	Pwwp2a	3.32174
307820_2	Nfat5_2	291713_1	Rit2	3.00742
307820_2	Nfat5_2	308053_1	RGD1307525	2.55542
307820_2	Nfat5_2	361774_1	Fam160b1	2.33066
307820_2	Nfat5_2	360990_1	Usp34	2.31842
307820_2	Nfat5_2	300221_1	Spats2	2.31229
307820_2	Nfat5_2	315771_1	Herc1	2.27935
307820_2	Nfat5_2	313934_1	Itsn2	2.1982
307820_2	Nfat5_2	171061_1	Mrpl17	2.06464
307820_2	Nfat5_2	288109_1	Sidt1	1.80209
307820_2	Nfat5_2	295053_1	Spg20	1.6957
307820_2	Nfat5_2	25275_1	Cnp	1.62825
307820_2	Nfat5_2	295654_1	Ttc21b	1.6275
307820_2	Nfat5_2	311622_1	Stk4	1.58592
307820_2	Nfat5_2	299811_1	Cpsf6	1.50645
307820_2	Nfat5_2	288233_1	Wrb	1.50622
307820_2	Nfat5_2	367915_1	Rab9b	1.45564
307820_2	Nfat5_2	25306_1	Cpd	1.44276
307820_2	Nfat5_2	60328_1	Mark2	1.41822
307820_2	Nfat5_2	114901_1	Argbp2	1.38138
307820_2	Nfat5_2	683034_1	LOC683034	1.35782
307820_2	Nfat5_2	81648_1	Crh	1.35737
307820_2	Nfat5_2	260323_1	Snx27	1.34263
307820_2	Nfat5_2	362285_1	Col9a3	1.26561
307820_2	Nfat5_2	79463_1	Timm22	1.26338
307820_2	Nfat5_2	115771_1	Usp2	1.26025
307820_2	Nfat5_2	363153_2	rCG_25854_2	1.2127
307820_2	Nfat5_2	266735_1	Gpr64	1.12164
307820_2	Nfat5_2	289521_1	Ankrd17	1.07142
307820_2	Nfat5_2	140945_1	Rtn3	1.03612
307820_2	Nfat5_2	65183_1	Aldh3a2	1.03257
307820_2	Nfat5_2	360811_1	RGD1305685	0.997185
307820_2	Nfat5_2	309858_1	Sec63	0.991887
307820_2	Nfat5_2	317576_1	Ocrl	0.986674
307820_2	Nfat5_2	297942_1	Sfrs18	0.986097
307820_2	Nfat5_2	294288_1	Cuta	0.935959
307820_2	Nfat5_2	291031_1	Fam8a1	0.917755
307820_2	Nfat5_2	289440_1	Ephx4	0.911115
307820_2	Nfat5_2	56785_1	Garnl1	0.897826
307820_2	Nfat5_2	290527_1	Anxa11	0.896241
307820_2	Nfat5_2	307251_1	Rnf165	0.853082
307820_2	Nfat5_2	286897_1	Dpy30	0.850433
307820_2	Nfat5_2	373544_1	Ermp1	0.844906
307820_2	Nfat5_2	25102_1	Chrna5	0.830244
307820_2	Nfat5_2	29156_1	Capns1	0.788134
307820_2	Nfat5_2	362736_1	Hectd1	0.769028
307820_2	Nfat5_2	171093_1	Shank2	0.753022
307820_2	Nfat5_2	303073_1	Cyfip2	0.732551
307820_2	Nfat5_2	501624_1	Bex4	0.690156
307820_2	Nfat5_2	307657_1	Ogfod1	0.664899
307820_2	Nfat5_2	315923_1	Lysmd3	0.616319
307820_2	Nfat5_2	116641_1	Lgals8	0.553172
307820_2	Nfat5_2	315763_1	Mtfmt	0.543992
307820_2	Nfat5_2	500921_1	Tmem117	0.538911
307820_2	Nfat5_2	308923_1	Ahi1	0.504492
307820_2	Nfat5_2	85309_1	Folh1	0.484133
307820_2	Nfat5_2	65218_1	Agap2	0.475337
307820_2	Nfat5_2	691149_1	Capza1	0.453938
307820_2	Nfat5_2	680130_1	Timp4	0.448165
307820_2	Nfat5_2	83825_1	Dclk1	0.431318
307820_2	Nfat5_2	60326_1	Kcnv1	0.425464
307820_2	Nfat5_2	362322_1	Slc25a13	0.418285
307820_2	Nfat5_2	499309_1	RGD1560108	0.395841
307820_2	Nfat5_2	25399_1	Cacna2d1	0.385715
307820_2	Nfat5_2	288091_1	Ktelc1	0.365726
307820_2	Nfat5_2	652955_1	Rnf130	0.365309
307820_2	Nfat5_2	315969_1	Topbp1	0.356083
307820_2	Nfat5_2	361018_1	Fam107a	0.335272
307820_2	Nfat5_2	84030_1	Chn1	0.333088
307820_2	Nfat5_2	363464_1	Piga	0.32279
307820_2	Nfat5_2	24851_1	Tpm1	0.305659
307820_2	Nfat5_2	56817_1	Kcnip2	0.295953
307820_2	Nfat5_2	81673_1	Gtf2b	0.291581
307820_2	Nfat5_2	308212_1	Dact2	0.261465
307820_2	Nfat5_2	286930_1	Dlgap4	0.257126
307820_2	Nfat5_2	361180_1	Grtp1	0.24574
307820_2	Nfat5_2	310200_1	Ankrd33b	0.236233
307820_2	Nfat5_2	362240_1	RGD1563510	0.230921
307820_2	Nfat5_2	681849_1	LOC681849	0.219305
307820_2	Nfat5_2	63885_1	Pde10a	0.206017
307820_2	Nfat5_2	300666_2	C2cd2l_2	0.175632
307820_2	Nfat5_2	292597_1	Ttyh1	0.161963
307820_2	Nfat5_2	81675_1	Gyg1	0.156108
307820_2	Nfat5_2	290280_1	Xpo4	0.152432
307820_2	Nfat5_2	312664_1	Rasgef1a	0.14554
307820_2	Nfat5_2	367252_1	Mgat4a	0.100003
307820_2	Nfat5_2	303356_1	Tmem98	0.0936728
307820_2	Nfat5_2	361796_1	Bat5	0.0857661
307820_2	Nfat5_2	311384_1	Sema6d	0.0630412
307820_2	Nfat5_2	83689_1	Cd164	0.0450439
307820_2	Nfat5_2	291078_1	Prpf4b	0.00557142
25620_1	Crem	361354_1	Fbxo15	4.66289
25620_1	Crem	298596_1	Sdhb	4.41967
25620_1	Crem	499797_1	RGD1560248	3.42645
25620_1	Crem	498301_1	Wdr26	3.39836
25620_1	Crem	289083_1	RGD1308584	3.06603
25620_1	Crem	29189_1	Fdx1	2.93438
25620_1	Crem	293016_1	Map7	2.66687
25620_1	Crem	293024_1	Akap13	2.65399
25620_1	Crem	361774_1	Fam160b1	2.33066
25620_1	Crem	360990_1	Usp34	2.31842
25620_1	Crem	362520_1	Fktn	2.2916
25620_1	Crem	315771_1	Herc1	2.27935
25620_1	Crem	361935_1	Spata5	2.16384
25620_1	Crem	304024_1	Cpox	2.15992
25620_1	Crem	316516_1	Tmbim1	2.05125
25620_1	Crem	287606_1	2014-09-04	2.01286
25620_1	Crem	499360_1	Fam178a	2.00458
25620_1	Crem	689576_1	Nkain3	1.97177
25620_1	Crem	310019_1	Utp15	1.94758
25620_1	Crem	84431_1	Asah1	1.94117
25620_1	Crem	681024_1	Ndufa4	1.92374
25620_1	Crem	85254_1	Cdw92	1.85132
25620_1	Crem	687022_1	LOC687022	1.80946
25620_1	Crem	117254_1	Prdx1	1.79995
25620_1	Crem	690559_1	LOC690559	1.79244
25620_1	Crem	307056_1	Anln	1.70016
25620_1	Crem	297990_1	Ndufb6	1.64209
25620_1	Crem	140946_1	Paics	1.61623
25620_1	Crem	301544_1	Farsb	1.61457
25620_1	Crem	311622_1	Stk4	1.58592
25620_1	Crem	292188_1	Rnf217	1.55199
25620_1	Crem	292244_1	Mrpl18	1.4867
25620_1	Crem	298744_1	Crim1	1.44585
25620_1	Crem	361089_1	Ndfip2	1.39432
25620_1	Crem	79115_1	Evl	1.35735
25620_1	Crem	362423_1	Rassf4	1.33354
25620_1	Crem	360677_1	RGD1311925	1.31263
25620_1	Crem	679028_1	Rbpj	1.24058
25620_1	Crem	308666_1	Cyfip1	1.23251
25620_1	Crem	680726_1	LOC680726	1.23065
25620_1	Crem	307821_1	Psmd7	1.2276
25620_1	Crem	81869_1	Gstm7	1.2186
25620_1	Crem	366012_1	Trub2	1.16054
25620_1	Crem	500069_1	Tsga14	1.12797
25620_1	Crem	308543_1	Plekhf1	1.11961
25620_1	Crem	300838_1	Tmod3	1.10251
25620_1	Crem	314751_1	Tmcc3	1.09708
25620_1	Crem	81829_1	Mdh2	1.07041
25620_1	Crem	290706_1	RGD1311747	1.05379
25620_1	Crem	310137_1	RGD1310081	1.05347
25620_1	Crem	361064_1	R3hcc1	1.04042
25620_1	Crem	494322_1	Pms1	1.00933
25620_1	Crem	298451_1	Atp6v0b	0.924983
25620_1	Crem	29276_1	Csrp1	0.893712
25620_1	Crem	29263_1	Acvr2a	0.885812
25620_1	Crem	25285_1	Igfbp5	0.882341
25620_1	Crem	309016_1	Brwd2	0.880644
25620_1	Crem	360692_1	RGD1563888	0.811713
25620_1	Crem	363016_1	RGD1309534	0.806953
25620_1	Crem	498211_1	RGD1560523	0.796812
25620_1	Crem	362304_1	Orc5l	0.783594
25620_1	Crem	362736_1	Hectd1	0.769028
25620_1	Crem	246120_1	P76	0.761023
25620_1	Crem	293343_1	Fam160a2	0.760829
25620_1	Crem	299209_1	RGD1307392	0.696573
25620_1	Crem	297768_1	Lactb2	0.694233
25620_1	Crem	58844_1	Grb14	0.661262
25620_1	Crem	287982_1	Abcf3	0.635804
25620_1	Crem	315923_1	Lysmd3	0.616319
25620_1	Crem	685232_2	Atp6v1a_2	0.60869
25620_1	Crem	79251_1	Aspa	0.602429
25620_1	Crem	364983_1	Rnf150	0.60151
25620_1	Crem	360992_1	Pnpt1	0.567674
25620_1	Crem	295347_1	Rap1a	0.559521
25620_1	Crem	171293_1	Ctsd	0.545713
25620_1	Crem	362715_1	Dtnb	0.541824
25620_1	Crem	171497_1	Sgk2	0.528227
25620_1	Crem	363247_1	Xrcc5	0.482017
25620_1	Crem	85263_1	Slc25a14	0.430157
25620_1	Crem	691966_1	Sqrdl	0.421016
25620_1	Crem	85420_1	Prkcq	0.420672
25620_1	Crem	362152_1	Hnrnpa3	0.400971
25620_1	Crem	303393_1	Cox7b	0.388605
25620_1	Crem	304218_1	Pds5b	0.380686
25620_1	Crem	308572_1	Myh14	0.378756
25620_1	Crem	304474_1	Pitpnm2	0.36541
25620_1	Crem	24896_1	Gnas	0.354625
25620_1	Crem	299514_1	Mterfd1	0.30441
25620_1	Crem	85241_1	Pola1	0.283361
25620_1	Crem	294518_1	Sesn1	0.253132
25620_1	Crem	24653_1	Pla2g4a	0.238028
25620_1	Crem	78963_1	Apaf1	0.221824
25620_1	Crem	29660_1	Pnck	0.218456
25620_1	Crem	361274_1	Nudt5	0.177012
25620_1	Crem	300666_2	C2cd2l_2	0.175632
25620_1	Crem	311642_1	Sulf2	0.17288
25620_1	Crem	307757_1	Neto2	0.146278
25620_1	Crem	295928_1	Slc39a13	0.144635
25620_1	Crem	361605_1	Pcf11	0.144551
25620_1	Crem	315949_1	Armc8	0.0783115
25620_1	Crem	295971_1	Depdc7	0.0679307
25620_1	Crem	312947_1	Tgs1	0.063861
25620_1	Crem	24399_1	Glud1	0.0552229
25620_1	Crem	304007_1	Cep97	0.0480634
308537_1	RGD1310358	361354_1	Fbxo15	4.66289
308537_1	RGD1310358	307178_2	Arhgap21_2	3.97497
308537_1	RGD1310358	83516_1	Ppargc1a	3.75322
308537_1	RGD1310358	500988_1	RGD1564560	3.60361
308537_1	RGD1310358	25239_1	Apod	3.30959
308537_1	RGD1310358	361714_2	Rasgrp2_2	3.23282
308537_1	RGD1310358	295952_1	RGD1309730	3.14663
308537_1	RGD1310358	686179_1	Ttc39c	2.87006
308537_1	RGD1310358	288031_1	Fam43a	2.81883
308537_1	RGD1310358	79249_1	Abi1	2.67187
308537_1	RGD1310358	362609_1	Pum1	2.53048
308537_1	RGD1310358	29716_1	Cacna1d	2.33723
308537_1	RGD1310358	360990_1	Usp34	2.31842
308537_1	RGD1310358	298425_1	RGD1310351	2.30832
308537_1	RGD1310358	245986_1	Gng8	2.2828
308537_1	RGD1310358	315771_1	Herc1	2.27935
308537_1	RGD1310358	362760_1	Galntl1	2.26535
308537_1	RGD1310358	298301_1	RGD1563440	2.1199
308537_1	RGD1310358	81674_1	Gtf2f2	2.11129
308537_1	RGD1310358	315509_1	Jam3	2.10884
308537_1	RGD1310358	362860_1	Appl2	2.06305
308537_1	RGD1310358	316775_2	Ankrd12_2	2.02273
308537_1	RGD1310358	373065_2	Ddx24_2	2.00833
308537_1	RGD1310358	315707_1	Csk	1.97301
308537_1	RGD1310358	290291_1	Cab39l	1.92113
308537_1	RGD1310358	310982_2	Ttll7_2	1.90802
308537_1	RGD1310358	360650_1	Amz2	1.87774
308537_1	RGD1310358	315903_1	RGD1307882	1.82498
308537_1	RGD1310358	301261_1	Enpp4	1.75188
308537_1	RGD1310358	24825_1	Tf	1.68798
308537_1	RGD1310358	64302_1	Rpl4	1.67387
308537_1	RGD1310358	681021_1	Paqr6	1.67087
308537_1	RGD1310358	25037_2	Mobp_2	1.59446
308537_1	RGD1310358	25589_1	Kdr	1.58667
308537_1	RGD1310358	292023_1	Aars	1.58268
308537_1	RGD1310358	246153_1	Kcnc2	1.53067
308537_1	RGD1310358	311337_1	Ltk	1.52368
308537_1	RGD1310358	362750_1	Atl1	1.49021
308537_1	RGD1310358	24827_1	Tgfa	1.44325
308537_1	RGD1310358	25306_1	Cpd	1.44276
308537_1	RGD1310358	63881_1	Rapgef1	1.40945
308537_1	RGD1310358	64347_1	Sncg	1.39014
308537_1	RGD1310358	266758_1	Sec11c	1.38959
308537_1	RGD1310358	362804_1	Cwf19l2	1.37719
308537_1	RGD1310358	261736_1	Cops2	1.35749
308537_1	RGD1310358	295625_2	Pkp4_2	1.31311
308537_1	RGD1310358	65201_1	Clip1	1.27455
308537_1	RGD1310358	303130_1	Fstl4	1.26634
308537_1	RGD1310358	293561_1	Rnf152	1.248
308537_1	RGD1310358	59085_1	Asl	1.23535
308537_1	RGD1310358	498366_1	Fam114a1	1.22656
308537_1	RGD1310358	682058_1	LOC682058	1.16787
308537_1	RGD1310358	64473_1	Bpnt1	1.16768
308537_1	RGD1310358	29436_1	Tfpi	1.1296
308537_1	RGD1310358	308543_1	Plekhf1	1.11961
308537_1	RGD1310358	360503_2	Luc7l_2	1.07668
308537_1	RGD1310358	500685_1	RGD1566112	0.994388
308537_1	RGD1310358	309858_1	Sec63	0.991887
308537_1	RGD1310358	171402_1	Elovl6	0.991748
308537_1	RGD1310358	309812_1	Rev3l	0.972793
308537_1	RGD1310358	25507_1	Pcsk6	0.927933
308537_1	RGD1310358	316348_1	Pdcl3	0.898603
308537_1	RGD1310358	310344_1	Plk4	0.889637
308537_1	RGD1310358	24944_1	Lamp2	0.887053
308537_1	RGD1310358	307251_1	Rnf165	0.853082
308537_1	RGD1310358	362809_1	Ptges3	0.843266
308537_1	RGD1310358	497798_1	RGD1561357	0.836886
308537_1	RGD1310358	362132_1	Epc2	0.829015
308537_1	RGD1310358	683927_1	Cstf2	0.816117
308537_1	RGD1310358	360692_1	RGD1563888	0.811713
308537_1	RGD1310358	315771_2	Herc1_2	0.808039
308537_1	RGD1310358	295394_1	Dph5	0.78783
308537_1	RGD1310358	300901_1	Plod2	0.786315
308537_1	RGD1310358	85274_1	Prdx4	0.784974
308537_1	RGD1310358	308820_1	Ccdc90b	0.768195
308537_1	RGD1310358	362361_1	Hnrnpa2b1	0.760987
308537_1	RGD1310358	315992_1	Dock3	0.759066
308537_1	RGD1310358	298091_1	Slc31a2	0.728062
308537_1	RGD1310358	81730_1	Fez1	0.725808
308537_1	RGD1310358	361941_1	RGD1359508	0.70663
308537_1	RGD1310358	306066_1	Tdrd3	0.694318
308537_1	RGD1310358	83466_1	Celsr3	0.67544
308537_1	RGD1310358	688746_1	Hdhd3	0.672482
308537_1	RGD1310358	296654_1	Gsn	0.653444
308537_1	RGD1310358	246232_1	Uxs1	0.645605
308537_1	RGD1310358	305614_1	Sptbn1	0.645248
308537_1	RGD1310358	313874_1	Rasgrp3	0.598341
308537_1	RGD1310358	497903_1	Ankrd43	0.598231
308537_1	RGD1310358	25485_1	Myo1d	0.593449
308537_1	RGD1310358	117106_1	Scarb2	0.593318
308537_1	RGD1310358	116641_1	Lgals8	0.553172
308537_1	RGD1310358	361626_1	Tmem41b	0.551411
308537_1	RGD1310358	501454_1	Oaz2	0.523528
308537_1	RGD1310358	360865_1	Bat2d1	0.523004
308537_1	RGD1310358	363247_1	Xrcc5	0.482017
308537_1	RGD1310358	171126_1	Ap3m1	0.471947
308537_1	RGD1310358	681383_1	LOC681383	0.443384
308537_1	RGD1310358	29145_1	Ctxn1	0.427958
308537_1	RGD1310358	691966_1	Sqrdl	0.421016
308537_1	RGD1310358	259242_1	Wipf3	0.391495
308537_1	RGD1310358	295224_1	mrpl24	0.375956
308537_1	RGD1310358	259275_1	Ostf1	0.367529
308537_1	RGD1310358	289276_1	Adss	0.363894
308537_1	RGD1310358	116723_1	Pip4k2a	0.361921
308537_1	RGD1310358	316064_1	Oxsr1	0.357945
308537_1	RGD1310358	140940_1	Arf3	0.346179
308537_1	RGD1310358	289218_1	Ndufs2	0.329677
308537_1	RGD1310358	89828_1	Chl1	0.325596
308537_1	RGD1310358	83629_1	Slc12a2	0.285718
308537_1	RGD1310358	362988_1	Cpne8	0.263458
308537_1	RGD1310358	307343_1	RGD1359600	0.241488
308537_1	RGD1310358	306991_2	RGD1560511_2	0.230282
308537_1	RGD1310358	81744_1	Pde7a	0.218045
308537_1	RGD1310358	294988_1	Ankrd50	0.181557
308537_1	RGD1310358	297508_1	Nampt	0.175973
308537_1	RGD1310358	362220_1	RGD1306991	0.1668
308537_1	RGD1310358	363854_1	Elavl1	0.157219
308537_1	RGD1310358	117035_1	Slc25a20	0.142355
308537_1	RGD1310358	246115_1	Ppap2c	0.142281
308537_1	RGD1310358	296985_1	Clec2l	0.129703
308537_1	RGD1310358	690516_1	RGD1309707	0.0984214
308537_1	RGD1310358	63938_1	Hibadh	0.0917633
308537_1	RGD1310358	291903_1	RGD1565975	0.0765507
308537_1	RGD1310358	24153_1	A2m	0.0683967
308537_1	RGD1310358	50993_1	Rab10	0.0388891
308537_1	RGD1310358	84394_1	Dcx	0.0133309
308537_1	RGD1310358	308134_1	Tmem35	0.00990255
308537_1	RGD1310358	362164_1	Harbi1l	0.000453121
363067_1	Sin3a	316087_1	Zfp651	4.49147
363067_1	Sin3a	305452_1	RGD1309634	4.1988
363067_1	Sin3a	307178_2	Arhgap21_2	3.97497
363067_1	Sin3a	25230_1	Add3	3.55355
363067_1	Sin3a	301382_1	Ercc5	3.37651
363067_1	Sin3a	84486_1	Sf3b1	3.26076
363067_1	Sin3a	309957_1	Mef2a	2.99619
363067_1	Sin3a	65180_1	Kcnd2	2.75666
363067_1	Sin3a	83624_1	Ppig	2.71704
363067_1	Sin3a	360503_1	Luc7l	2.69742
363067_1	Sin3a	307524_1	Wdr33	2.56991
363067_1	Sin3a	362609_1	Pum1	2.53048
363067_1	Sin3a	295443_1	Papss1	2.50801
363067_1	Sin3a	289716_1	Ccdc96	2.28129
363067_1	Sin3a	308393_2	Pnmal2_2	2.26444
363067_1	Sin3a	293493_1	RGD1308215	2.13616
363067_1	Sin3a	114122_1	Vcan	1.97691
363067_1	Sin3a	315792_2	Sltm_2	1.94758
363067_1	Sin3a	314180_1	Mdga2	1.93731
363067_1	Sin3a	500034_1	LOC500034	1.82829
363067_1	Sin3a	114765_1	Wbp4	1.72442
363067_1	Sin3a	307056_1	Anln	1.70016
363067_1	Sin3a	315792_1	Sltm	1.69359
363067_1	Sin3a	681021_1	Paqr6	1.67087
363067_1	Sin3a	312654_1	Tmcc1	1.64054
363067_1	Sin3a	286931_1	Unc13c	1.63047
363067_1	Sin3a	311622_1	Stk4	1.58592
363067_1	Sin3a	116493_1	Gripap1	1.56364
363067_1	Sin3a	315843_1	RGD1564964	1.56339
363067_1	Sin3a	305571_1	B3gnt2	1.5587
363067_1	Sin3a	306013_1	Lgi3	1.47655
363067_1	Sin3a	287299_1	Mfap3	1.47619
363067_1	Sin3a	367915_1	Rab9b	1.45564
363067_1	Sin3a	64301_1	Smn1	1.43365
363067_1	Sin3a	366265_1	Rab22a	1.40377
363067_1	Sin3a	50864_1	Ntm	1.39623
363067_1	Sin3a	81648_1	Crh	1.35737
363067_1	Sin3a	260323_1	Snx27	1.34263
363067_1	Sin3a	307492_1	Hars	1.31203
363067_1	Sin3a	295619_1	Ermn	1.26199
363067_1	Sin3a	25707_1	Cntf	1.26105
363067_1	Sin3a	299334_1	Cinp	1.24726
363067_1	Sin3a	361995_1	Prpf3	1.19957
363067_1	Sin3a	29739_1	Gclm	1.14897
363067_1	Sin3a	306471_1	Snx25	1.1138
363067_1	Sin3a	498549_1	Akap11	1.10052
363067_1	Sin3a	289668_1	Lap3	1.07726
363067_1	Sin3a	289521_1	Ankrd17	1.07142
363067_1	Sin3a	25252_1	Dlg1	1.06814
363067_1	Sin3a	360917_1	Cnot6l	1.02439
363067_1	Sin3a	84685_1	Ppp1r9a	1.01791
363067_1	Sin3a	50664_1	Gnao1	0.990681
363067_1	Sin3a	317576_1	Ocrl	0.986674
363067_1	Sin3a	116679_1	Cgrrf1	0.978585
363067_1	Sin3a	310785_1	Wdr47	0.96544
363067_1	Sin3a	116724_1	Epb4.1l3	0.903496
363067_1	Sin3a	316348_1	Pdcl3	0.898603
363067_1	Sin3a	680866_1	Tmem45a	0.894699
363067_1	Sin3a	316732_1	RGD1307234	0.860689
363067_1	Sin3a	24439_1	Hagh	0.852311
363067_1	Sin3a	64521_1	Tspan2	0.850584
363067_1	Sin3a	117260_1	Nudt1	0.850364
363067_1	Sin3a	362132_1	Epc2	0.829015
363067_1	Sin3a	301113_1	Slc25a23	0.776931
363067_1	Sin3a	362732_1	Tmem195	0.758457
363067_1	Sin3a	303073_1	Cyfip2	0.732551
363067_1	Sin3a	500400_1	Fam110b	0.713811
363067_1	Sin3a	54355_1	Rassf5	0.679448
363067_1	Sin3a	25054_2	Ntrk2_2	0.665626
363067_1	Sin3a	501546_1	Huwe1	0.652405
363067_1	Sin3a	60666_1	Gpd1	0.624121
363067_1	Sin3a	364676_1	Gprin1	0.611842
363067_1	Sin3a	686590_1	LOC686590	0.587942
363067_1	Sin3a	291091_1	Serpinb1a	0.551467
363067_1	Sin3a	299305_1	RGD1563945	0.537644
363067_1	Sin3a	500288_1	Thumpd3	0.531494
363067_1	Sin3a	58935_1	Gas6	0.496574
363067_1	Sin3a	363247_1	Xrcc5	0.482017
363067_1	Sin3a	688133_1	LOC688133	0.458499
363067_1	Sin3a	287847_1	RGD1560070	0.429762
363067_1	Sin3a	313067_1	Tmem67	0.428275
363067_1	Sin3a	363494_1	Gla	0.407149
363067_1	Sin3a	688990_1	Trnp1	0.396138
363067_1	Sin3a	315135_1	Unc84b	0.384177
363067_1	Sin3a	308572_1	Myh14	0.378756
363067_1	Sin3a	25403_1	Cast	0.348439
363067_1	Sin3a	171112_1	Wfdc1	0.273931
363067_1	Sin3a	363447_1	Tspan7	0.253943
363067_1	Sin3a	293939_1	Erlin1	0.224627
363067_1	Sin3a	361442_1	Sipa1l2	0.220797
363067_1	Sin3a	301458_1	Ndufs1	0.218537
363067_1	Sin3a	306469_1	RGD1307325	0.168948
363067_1	Sin3a	294410_1	Man1a1	0.152003
363067_1	Sin3a	307757_1	Neto2	0.146278
363067_1	Sin3a	361605_1	Pcf11	0.144551
363067_1	Sin3a	315352_1	Nxt2	0.127166
363067_1	Sin3a	301514_1	Bcs1l	0.125003
363067_1	Sin3a	192270_1	Ppap2b	0.0928965
363067_1	Sin3a	291903_1	RGD1565975	0.0765507
363067_1	Sin3a	246217_1	Ngef	0.0645732
363067_1	Sin3a	60586_1	Clcn4-2	0.0522991
363067_1	Sin3a	81746_1	Pggt1b	0.0264106
301038_1	Ubp1	170919_1	Agpat4	4.8957
301038_1	Ubp1	312678_2	Jarid1a_2	4.15872
301038_1	Ubp1	307178_2	Arhgap21_2	3.97497
301038_1	Ubp1	301056_1	Ctdspl	3.89636
301038_1	Ubp1	301382_1	Ercc5	3.37651
301038_1	Ubp1	361888_2	Sfrs12ip1_2	3.32033
301038_1	Ubp1	311968_1	Mll5	3.26872
301038_1	Ubp1	84486_1	Sf3b1	3.26076
301038_1	Ubp1	288031_1	Fam43a	2.81883
301038_1	Ubp1	308053_1	RGD1307525	2.55542
301038_1	Ubp1	362609_1	Pum1	2.53048
301038_1	Ubp1	59322_2	Cnksr2_2	2.4641
301038_1	Ubp1	679140_1	LOC679140	2.19838
301038_1	Ubp1	500717_2	RGD1566401_2	2.18235
301038_1	Ubp1	294917_1	RGD1561817	2.08774
301038_1	Ubp1	297113_1	Gars	2.07921
301038_1	Ubp1	499691_1	Prpf38b	1.98583
301038_1	Ubp1	301004_1	RGD1311095	1.88978
301038_1	Ubp1	362472_1	RGD1307055	1.8782
301038_1	Ubp1	315903_1	RGD1307882	1.82498
301038_1	Ubp1	117955_1	Slc4a7	1.80619
301038_1	Ubp1	114765_1	Wbp4	1.72442
301038_1	Ubp1	360993_2	Smek2_2	1.71424
301038_1	Ubp1	24245_1	Camk2b	1.56706
301038_1	Ubp1	207118_1	Abp10	1.56099
301038_1	Ubp1	311337_1	Ltk	1.52368
301038_1	Ubp1	679725_1	Ankhd1-Eif4ebp3	1.51653
301038_1	Ubp1	300891_1	Morf4l1	1.47788
301038_1	Ubp1	287178_1	Ubtd2	1.46363
301038_1	Ubp1	497991_1	Med1	1.44818
301038_1	Ubp1	366265_1	Rab22a	1.40377
301038_1	Ubp1	114901_1	Argbp2	1.38138
301038_1	Ubp1	362804_1	Cwf19l2	1.37719
301038_1	Ubp1	313861_1	Eml4	1.31082
301038_1	Ubp1	84583_1	Rgs2	1.30441
301038_1	Ubp1	501101_1	nod3l	1.28622
301038_1	Ubp1	362285_1	Col9a3	1.26561
301038_1	Ubp1	115771_1	Usp2	1.26025
301038_1	Ubp1	25289_1	Adcy6	1.25069
301038_1	Ubp1	29365_1	Mpdz	1.18395
301038_1	Ubp1	690419_1	Zfp709l1	1.18172
301038_1	Ubp1	306459_1	Stox2	1.13341
301038_1	Ubp1	83615_1	Atp6ap1	1.09046
301038_1	Ubp1	289521_1	Ankrd17	1.07142
301038_1	Ubp1	25252_1	Dlg1	1.06814
301038_1	Ubp1	362324_1	Mios	1.04399
301038_1	Ubp1	84685_1	Ppp1r9a	1.01791
301038_1	Ubp1	362918_1	Mtss1	1.002
301038_1	Ubp1	310785_1	Wdr47	0.96544
301038_1	Ubp1	192268_1	Gls2	0.894303
301038_1	Ubp1	25104_1	Pc	0.878577
301038_1	Ubp1	316732_1	RGD1307234	0.860689
301038_1	Ubp1	296271_1	Srxn1	0.853018
301038_1	Ubp1	373544_1	Ermp1	0.844906
301038_1	Ubp1	246074_1	Scd1	0.791612
301038_1	Ubp1	361740_1	RGD1359158	0.781675
301038_1	Ubp1	29644_1	Ptpn5	0.772818
301038_1	Ubp1	691938_1	Fam124a	0.766221
301038_1	Ubp1	303073_1	Cyfip2	0.732551
301038_1	Ubp1	303754_1	Rab40b	0.658722
301038_1	Ubp1	501546_1	Huwe1	0.652405
301038_1	Ubp1	64709_1	Nucks1	0.616567
301038_1	Ubp1	364983_1	Rnf150	0.60151
301038_1	Ubp1	361538_1	Prodh2	0.557804
301038_1	Ubp1	171128_1	Gchfr	0.555189
301038_1	Ubp1	116641_1	Lgals8	0.553172
301038_1	Ubp1	291091_1	Serpinb1a	0.551467
301038_1	Ubp1	361626_1	Tmem41b	0.551411
301038_1	Ubp1	364974_1	Rnaseh2a	0.541027
301038_1	Ubp1	304580_1	Ssh1	0.536235
301038_1	Ubp1	360702_2	Ttc3_2	0.512948
301038_1	Ubp1	309650_1	Cpne5	0.500901
301038_1	Ubp1	307540_1	Brunol4	0.468449
301038_1	Ubp1	683613_1	LOC683613	0.456447
301038_1	Ubp1	26759_1	Acot7	0.434264
301038_1	Ubp1	361215_1	Auh	0.40657
301038_1	Ubp1	79131_1	Fabp3	0.398068
301038_1	Ubp1	363133_1	Pcbp4	0.39648
301038_1	Ubp1	688990_1	Trnp1	0.396138
301038_1	Ubp1	81677_1	Itpka	0.371688
301038_1	Ubp1	25403_1	Cast	0.348439
301038_1	Ubp1	362384_1	Reep1	0.338491
301038_1	Ubp1	361018_1	Fam107a	0.335272
301038_1	Ubp1	58815_1	Glrx3	0.325478
301038_1	Ubp1	303242_1	Dnah2	0.31863
301038_1	Ubp1	362923_1	Efr3a	0.28617
301038_1	Ubp1	25318_1	Fnta	0.282664
301038_1	Ubp1	298653_1	Nmnat1	0.267777
301038_1	Ubp1	308212_1	Dact2	0.261465
301038_1	Ubp1	313138_1	Orc3l	0.23688
301038_1	Ubp1	293939_1	Erlin1	0.224627
301038_1	Ubp1	297432_1	Abtb1	0.20346
301038_1	Ubp1	301388_1	Mfsd6	0.182381
301038_1	Ubp1	311642_1	Sulf2	0.17288
301038_1	Ubp1	313553_1	RGD1306880	0.117872
301038_1	Ubp1	499137_1	RGD1562094	0.113472
301038_1	Ubp1	315949_1	Armc8	0.0783115
301038_1	Ubp1	680782_1	LOC680782	0.0718066
301038_1	Ubp1	83689_1	Cd164	0.0450439
301038_1	Ubp1	288289_1	Chodl	0.0298556
301038_1	Ubp1	314028_1	Cbll1	0.0249751
301038_1	Ubp1	304132_1	Rwdd2b	0.017632
301038_1	Ubp1	291078_1	Prpf4b	0.00557142
691610_1	Znf770	50558_1	Npepps	5.4699
691610_1	Znf770	25434_1	Sparcl1	4.53096
691610_1	Znf770	312678_2	Jarid1a_2	4.15872
691610_1	Znf770	192178_1	Tnrc6b	3.8411
691610_1	Znf770	83516_1	Ppargc1a	3.75322
691610_1	Znf770	246295_1	LOC246295	3.42527
691610_1	Znf770	305076_1	Def	3.35278
691610_1	Znf770	296134_1	Mrps5	2.99183
691610_1	Znf770	361495_1	Usp29	2.89945
691610_1	Znf770	24772_1	Cxcl12	2.89168
691610_1	Znf770	500118_1	LOC500118	2.77808
691610_1	Znf770	360503_1	Luc7l	2.69742
691610_1	Znf770	301549_1	Wdfy1	2.62067
691610_1	Znf770	53372_1	Nup54	2.56488
691610_1	Znf770	690354_2	Lyrm2_2	2.42901
691610_1	Znf770	293551_1	Arl6ip1	2.32881
691610_1	Znf770	289716_1	Ccdc96	2.28129
691610_1	Znf770	362760_1	Galntl1	2.26535
691610_1	Znf770	309196_1	Ttc9c	2.20705
691610_1	Znf770	316370_1	Kdelc1	2.03887
691610_1	Znf770	289088_1	RGD1308695	2.00491
691610_1	Znf770	684258_1	LOC684258	1.97904
691610_1	Znf770	298374_1	Prpf38a	1.83558
691610_1	Znf770	300724_1	Fbxo22	1.81619
691610_1	Znf770	362090_1	Fam69b	1.79829
691610_1	Znf770	25528_1	Sirpa	1.77651
691610_1	Znf770	114765_1	Wbp4	1.72442
691610_1	Znf770	29565_1	Eef2	1.63699
691610_1	Znf770	308060_1	Ccdc127	1.60375
691610_1	Znf770	685607_1	Pfdn2	1.55223
691610_1	Znf770	311984_1	Pion	1.46403
691610_1	Znf770	287768_1	Smndc1	1.40529
691610_1	Znf770	366265_1	Rab22a	1.40377
691610_1	Znf770	50672_1	Ednrb	1.39759
691610_1	Znf770	361089_1	Ndfip2	1.39432
691610_1	Znf770	687609_1	LOC687609	1.38684
691610_1	Znf770	60374_1	Lmna	1.37422
691610_1	Znf770	83532_1	Vdac3	1.34699
691610_1	Znf770	300797_1	Fam96a	1.31592
691610_1	Znf770	25495_1	Nog	1.31323
691610_1	Znf770	310363_1	Fbxo4	1.25905
691610_1	Znf770	316328_1	RGD1309220	1.25627
691610_1	Znf770	689249_1	Rspry1	1.23743
691610_1	Znf770	29629_1	Gria4	1.17763
691610_1	Znf770	81765_1	Rpl13	1.17447
691610_1	Znf770	245926_1	Rbm16	1.16595
691610_1	Znf770	366012_1	Trub2	1.16054
691610_1	Znf770	316976_1	MGC72974	1.05673
691610_1	Znf770	60565_1	Syt6	0.996381
691610_1	Znf770	317576_1	Ocrl	0.986674
691610_1	Znf770	680737_1	Snrpf	0.979282
691610_1	Znf770	114217_2	Yme1l1_2	0.946544
691610_1	Znf770	360833_1	Kdsr	0.920205
691610_1	Znf770	303915_1	Iqcb1	0.900987
691610_1	Znf770	24642_1	Pgam1	0.896531
691610_1	Znf770	685131_1	Mea1	0.882142
691610_1	Znf770	307390_1	Fbxo38	0.87742
691610_1	Znf770	497978_1	LOC497978	0.874113
691610_1	Znf770	57022_1	Adam4	0.800178
691610_1	Znf770	316611_1	Centg2	0.795564
691610_1	Znf770	313131_1	Rngtt	0.771904
691610_1	Znf770	362145_1	Slc25a12	0.742
691610_1	Znf770	362316_1	Pftk1	0.736002
691610_1	Znf770	298934_1	Adi1	0.695357
691610_1	Znf770	363781_2	Plcxd2_2	0.693819
691610_1	Znf770	307657_1	Ogfod1	0.664899
691610_1	Znf770	288167_1	Senp7	0.663746
691610_1	Znf770	686098_1	Sorbs1	0.66001
691610_1	Znf770	500616_1	Socs5	0.605558
691610_1	Znf770	312372_1	Kbtbd2	0.597347
691610_1	Znf770	296988_1	Mkrn1	0.597187
691610_1	Znf770	315864_1	RGD1305534	0.582062
691610_1	Znf770	313644_1	Rap1gap	0.540308
691610_1	Znf770	366461_1	RGD1564921	0.504074
691610_1	Znf770	363123_1	Rab6b	0.492277
691610_1	Znf770	309475_1	Tm9sf3	0.46867
691610_1	Znf770	309953_1	Tmem161b	0.431847
691610_1	Znf770	500000_1	Cldn12	0.410282
691610_1	Znf770	79131_1	Fabp3	0.398068
691610_1	Znf770	24896_1	Gnas	0.354625
691610_1	Znf770	294595_1	Ttc37	0.337009
691610_1	Znf770	362173_1	Caprin1	0.317484
691610_1	Znf770	60334_1	Ensa	0.317258
691610_1	Znf770	300974_1	Mrpl3	0.302418
691610_1	Znf770	299147_1	Ppp2r5e	0.28359
691610_1	Znf770	60393_1	Sult1d1	0.282028
691610_1	Znf770	360602_2	Luc7l3_2	0.280179
691610_1	Znf770	304176_1	MGC95208	0.259512
691610_1	Znf770	192126_1	Dab2ip	0.256318
691610_1	Znf770	294260_1	Skiv2l	0.252596
691610_1	Znf770	83626_1	Ugcg	0.232373
691610_1	Znf770	291733_1	Slc39a6	0.230597
691610_1	Znf770	362691_1	Tmem178	0.196132
691610_1	Znf770	56777_1	Adam1a	0.1721
691610_1	Znf770	302864_1	Tmem32	0.157418
691610_1	Znf770	293645_1	Ppfia1	0.134922
691610_1	Znf770	315352_1	Nxt2	0.127166
691610_1	Znf770	367252_1	Mgat4a	0.100003
691610_1	Znf770	499709_1	Nola1	0.084034
691610_1	Znf770	25187_1	Htr2c	0.0834006
691610_1	Znf770	293719_1	Ubxn1	0.0701023
691610_1	Znf770	500282_1	Arl8b	0.0655408
691610_1	Znf770	171084_1	Nat8b	0.0527367
691610_1	Znf770	311881_1	Fbxw2	0.0368841
691610_1	Znf770	288289_1	Chodl	0.0298556
691610_1	Znf770	311562_1	Necab3	0.0176245
498392_1	Cytl1	362378_1	Fam13a1	3.85673
498392_1	Cytl1	192204_1	Ehd4	3.15466
498392_1	Cytl1	295952_1	RGD1309730	3.14663
498392_1	Cytl1	56766_1	Leprot	3.11585
498392_1	Cytl1	414819_1	RT1-CE16	3.11554
498392_1	Cytl1	24582_1	Myh11	2.68616
498392_1	Cytl1	293016_1	Map7	2.66687
498392_1	Cytl1	680262_1	LOC680262	2.62364
498392_1	Cytl1	65210_1	Cyp2j4	2.56857
498392_1	Cytl1	498642_1	RGD1561067	2.42077
498392_1	Cytl1	114027_1	Dao	2.36352
498392_1	Cytl1	65043_1	Rpl14	2.34875
498392_1	Cytl1	619393_1	Dnajc12	2.30582
498392_1	Cytl1	361029_1	Ktn1	2.28941
498392_1	Cytl1	302969_1	Srrm2	2.18735
498392_1	Cytl1	100158233_1	Slc35a2	2.18294
498392_1	Cytl1	84588_1	Cldn11	2.08235
498392_1	Cytl1	310519_1	Slitrk3	1.96177
498392_1	Cytl1	310019_1	Utp15	1.94758
498392_1	Cytl1	362463_1	Fgfr1op2	1.91833
498392_1	Cytl1	363061_1	Sdhd	1.90413
498392_1	Cytl1	25123_1	Tagln	1.89692
498392_1	Cytl1	116659_1	Dync1i2	1.89488
498392_1	Cytl1	25333_1	Mgp	1.88232
498392_1	Cytl1	288444_1	Hsph1	1.82989
498392_1	Cytl1	288109_1	Sidt1	1.80209
498392_1	Cytl1	360703_1	Dscr3	1.78384
498392_1	Cytl1	25528_1	Sirpa	1.77651
498392_1	Cytl1	64365_1	Tcn2	1.68851
498392_1	Cytl1	312824_1	Recql	1.68383
498392_1	Cytl1	157074_1	Sdha	1.62469
498392_1	Cytl1	683932_1	LOC683932	1.58791
498392_1	Cytl1	25404_2	Cav1_2	1.57778
498392_1	Cytl1	25179_1	Idh3g	1.56837
498392_1	Cytl1	24245_1	Camk2b	1.56706
498392_1	Cytl1	60377_1	Lin7b	1.44194
498392_1	Cytl1	308376_1	Gpr126	1.4296
498392_1	Cytl1	63881_1	Rapgef1	1.40945
498392_1	Cytl1	501005_1	Cplx3	1.36917
498392_1	Cytl1	25181_1	Bgn	1.36815
498392_1	Cytl1	308398_1	Lrrc68	1.35558
498392_1	Cytl1	83576_1	Sort1	1.3268
498392_1	Cytl1	117036_1	Lamc1	1.31506
498392_1	Cytl1	688168_1	LOC688168	1.29208
498392_1	Cytl1	362021_1	Gpsm2	1.25363
498392_1	Cytl1	500450_1	Tpm2	1.25147
498392_1	Cytl1	293561_1	Rnf152	1.248
498392_1	Cytl1	25165_1	Zfp386	1.24672
498392_1	Cytl1	363091_1	Gcom1	1.22903
498392_1	Cytl1	311024_1	Kif5c	1.22818
498392_1	Cytl1	114095_1	Stxbp3	1.22281
498392_1	Cytl1	24314_1	Nqo1	1.2165
498392_1	Cytl1	362481_1	Tox	1.21272
498392_1	Cytl1	287129_1	Tmem204	1.21185
498392_1	Cytl1	689931_1	Osap	1.15525
498392_1	Cytl1	310999_1	Plekhg5	1.1251
498392_1	Cytl1	266735_1	Gpr64	1.12164
498392_1	Cytl1	364032_1	Pigc	1.1168
498392_1	Cytl1	25420_1	Cryab	1.10348
498392_1	Cytl1	300838_1	Tmod3	1.10251
498392_1	Cytl1	25719_1	Scg5	1.09733
498392_1	Cytl1	63994_1	Arhgap17	1.08467
498392_1	Cytl1	116653_1	Cap2	1.07967
498392_1	Cytl1	287097_1	Hcfc1r1	1.07766
498392_1	Cytl1	171413_1	Spata6	1.07469
498392_1	Cytl1	84589_1	Rab9a	1.05969
498392_1	Cytl1	373545_1	Prkag2	1.05402
498392_1	Cytl1	304470_1	Sbno1	1.04569
498392_1	Cytl1	306270_1	Oxnad1	1.0395
498392_1	Cytl1	305000_1	Exo1	1.03742
498392_1	Cytl1	116670_1	Ppp1r12a	1.02549
498392_1	Cytl1	60562_1	Stx6	1.02055
498392_1	Cytl1	312701_1	Cd163	1.01935
498392_1	Cytl1	140635_1	Flt3	1.01556
498392_1	Cytl1	302248_1	Nid2	1.00855
498392_1	Cytl1	296313_1	Myl9	0.990298
498392_1	Cytl1	498405_1	RGD1560273	0.984398
498392_1	Cytl1	362218_1	Rnf24	0.977409
498392_1	Cytl1	301007_1	Wdr6	0.971333
498392_1	Cytl1	363425_1	Cav2	0.968638
498392_1	Cytl1	24158_1	Acadm	0.931194
498392_1	Cytl1	252959_1	Dnah12	0.924104
498392_1	Cytl1	306768_1	Nop16	0.915528
498392_1	Cytl1	298584_1	Capzb	0.90125
498392_1	Cytl1	290046_1	Hnrnpc	0.898299
498392_1	Cytl1	361662_1	Bub3	0.895901
498392_1	Cytl1	290651_1	Isyna1	0.881935
498392_1	Cytl1	297082_1	RGD1306936	0.881702
498392_1	Cytl1	679578_1	LOC679578	0.878697
498392_1	Cytl1	29433_1	Pak3	0.877358
498392_1	Cytl1	24922_1	Gabrb3	0.875633
498392_1	Cytl1	295703_1	Serping1	0.858791
498392_1	Cytl1	26760_1	Akr7a3	0.848463
498392_1	Cytl1	317486_1	RGD1565844	0.840044
498392_1	Cytl1	314743_1	Pctk2	0.826425
498392_1	Cytl1	311287_1	Ano3	0.817246
498392_1	Cytl1	360692_1	RGD1563888	0.811713
498392_1	Cytl1	57022_1	Adam4	0.800178
498392_1	Cytl1	83720_1	Fat1	0.793529
498392_1	Cytl1	361293_1	Riok3	0.79111
498392_1	Cytl1	500087_1	Fmc1	0.791036
498392_1	Cytl1	499818_1	Ppp1r1c	0.781951
498392_1	Cytl1	192262_1	C1s	0.775123
498392_1	Cytl1	245959_1	Slc25a3	0.772706
498392_1	Cytl1	83583_1	Rabac1	0.761758
498392_1	Cytl1	171093_1	Shank2	0.753022
498392_1	Cytl1	246776_1	Filip1	0.748776
498392_1	Cytl1	298836_1	Snx17	0.748198
498392_1	Cytl1	85385_1	Shc1	0.699101
498392_1	Cytl1	299209_1	RGD1307392	0.696573
498392_1	Cytl1	302526_1	Atp6ap2	0.694501
498392_1	Cytl1	360820_1	Pxn	0.670586
498392_1	Cytl1	297969_1	Rars2	0.65096
498392_1	Cytl1	25250_1	Cox8b	0.62425
498392_1	Cytl1	300051_1	Slc39a4	0.613663
498392_1	Cytl1	79251_1	Aspa	0.602429
498392_1	Cytl1	500865_1	Golsyn	0.597174
498392_1	Cytl1	314859_1	Mdm1	0.595353
498392_1	Cytl1	117106_1	Scarb2	0.593318
498392_1	Cytl1	25545_1	Sepw1	0.589068
498392_1	Cytl1	619374_2	Jam2_2	0.58413
498392_1	Cytl1	171373_1	Slc12a5	0.5589
498392_1	Cytl1	299732_1	Lta4h	0.556482
498392_1	Cytl1	362715_1	Dtnb	0.541824
498392_1	Cytl1	297357_1	Ctnna2	0.536755
498392_1	Cytl1	310097_1	Snx18	0.534077
498392_1	Cytl1	309368_1	Lama2	0.511352
498392_1	Cytl1	315959_1	Msl2l1	0.493677
498392_1	Cytl1	305714_1	Thoc7	0.490651
498392_1	Cytl1	64529_1	Ctsb	0.476243
498392_1	Cytl1	50563_1	Gja5	0.47444
498392_1	Cytl1	681383_1	LOC681383	0.443384
498392_1	Cytl1	114248_1	Pde6h	0.441113
498392_1	Cytl1	288238_1	Pigp	0.439331
498392_1	Cytl1	290947_1	Mtrr	0.429225
498392_1	Cytl1	498967_1	RGD1559896	0.410913
498392_1	Cytl1	365793_1	Rab33b	0.396899
498392_1	Cytl1	303393_1	Cox7b	0.388605
498392_1	Cytl1	83572_1	Pafah1b1	0.38209
498392_1	Cytl1	304218_1	Pds5b	0.380686
498392_1	Cytl1	293497_1	Kctd13	0.378816
498392_1	Cytl1	312495_1	Cyp26b1	0.372048
498392_1	Cytl1	81677_1	Itpka	0.371688
498392_1	Cytl1	59299_1	Trdn	0.35535
498392_1	Cytl1	297682_1	Dusp16	0.354794
498392_1	Cytl1	684122_1	LOC684122	0.353236
498392_1	Cytl1	79434_1	Rab11b	0.343105
498392_1	Cytl1	315097_1	Cyhr1	0.338855
498392_1	Cytl1	65196_1	B4galt6	0.330114
498392_1	Cytl1	282712_1	Slc6a15	0.305905
498392_1	Cytl1	64300_1	Mthfd1	0.30538
498392_1	Cytl1	301363_1	Map4k4	0.291809
498392_1	Cytl1	291002_1	Pcdh24	0.291042
498392_1	Cytl1	291327_1	Mrc1	0.289719
498392_1	Cytl1	300963_1	cep63	0.286713
498392_1	Cytl1	24766_1	Scn2a1	0.281353
498392_1	Cytl1	432360_1	Sgce	0.281092
498392_1	Cytl1	79244_1	Hsd17b4	0.279082
498392_1	Cytl1	291530_1	Ccdc68	0.273343
498392_1	Cytl1	303439_1	Mmd	0.269103
498392_1	Cytl1	286900_1	Sels	0.245743
498392_1	Cytl1	361180_1	Grtp1	0.24574
498392_1	Cytl1	360817_1	Med13l	0.24246
498392_1	Cytl1	361201_1	RGD1311345	0.229459
498392_1	Cytl1	25569_1	Trh	0.216325
498392_1	Cytl1	294141_1	Clic2	0.207171
498392_1	Cytl1	303565_1	G6pc3	0.200557
498392_1	Cytl1	361882_1	Rgnef	0.196392
498392_1	Cytl1	64846_1	Slc13a3	0.165628
498392_1	Cytl1	364678_1	Sfxn1	0.159357
498392_1	Cytl1	312381_1	Ppm1k	0.15606
498392_1	Cytl1	29704_1	Pacsin1	0.153829
498392_1	Cytl1	641603_1	Slc41a3	0.152782
498392_1	Cytl1	309338_1	Cstf2t	0.151715
498392_1	Cytl1	312664_1	Rasgef1a	0.14554
498392_1	Cytl1	361084_1	Lmo7	0.145422
498392_1	Cytl1	362401_1	Tmem43	0.142554
498392_1	Cytl1	24660_1	Pmp22	0.123994
498392_1	Cytl1	29480_1	Rgs4	0.1232
498392_1	Cytl1	305679_1	Vcl	0.101105
498392_1	Cytl1	305633_1	LOC305633	0.0939256
498392_1	Cytl1	305251_1	Rassf6	0.0802788
498392_1	Cytl1	246217_1	Ngef	0.0645732
498392_1	Cytl1	500578_1	Tmem51	0.0357629
498392_1	Cytl1	301309_1	Bai3	0.0275478
58821_2	Zranb2_2	25676_1	Rasa1	5.12821
58821_2	Zranb2_2	298681_1	Ssu72	3.61118
58821_2	Zranb2_2	690163_1	Oxct1	3.46397
58821_2	Zranb2_2	500950_1	Zfp317	3.36982
58821_2	Zranb2_2	289324_1	Cnih4	3.34952
58821_2	Zranb2_2	313620_1	Srrm1	3.27777
58821_2	Zranb2_2	84486_1	Sf3b1	3.26076
58821_2	Zranb2_2	296658_1	Ndufa8	2.98552
58821_2	Zranb2_2	298095_1	Prpf4	2.78235
58821_2	Zranb2_2	362609_1	Pum1	2.53048
58821_2	Zranb2_2	361774_1	Fam160b1	2.33066
58821_2	Zranb2_2	362945_1	Lrrc24	2.3015
58821_2	Zranb2_2	497914_1	RGD1563669	2.24827
58821_2	Zranb2_2	288584_1	Fis1	2.12879
58821_2	Zranb2_2	81674_1	Gtf2f2	2.11129
58821_2	Zranb2_2	286936_1	Pcyt1b	2.09014
58821_2	Zranb2_2	294917_1	RGD1561817	2.08774
58821_2	Zranb2_2	29214_1	Tubb5	2.06917
58821_2	Zranb2_2	65209_1	Dync2h1	2.03722
58821_2	Zranb2_2	689576_1	Nkain3	1.97177
58821_2	Zranb2_2	301004_1	RGD1311095	1.88978
58821_2	Zranb2_2	361323_1	Commd10	1.76418
58821_2	Zranb2_2	287442_1	RGD1563438	1.69372
58821_2	Zranb2_2	690853_1	Aatk	1.69169
58821_2	Zranb2_2	94198_1	Psmb1	1.6546
58821_2	Zranb2_2	311622_1	Stk4	1.58592
58821_2	Zranb2_2	289950_1	Pdhb	1.57803
58821_2	Zranb2_2	207118_1	Abp10	1.56099
58821_2	Zranb2_2	29445_1	Cox4i1	1.55774
58821_2	Zranb2_2	316098_1	Exosc7	1.52772
58821_2	Zranb2_2	498433_1	Psme4	1.51523
58821_2	Zranb2_2	316333_1	Actr1b	1.49256
58821_2	Zranb2_2	311911_1	Rabgap1	1.38797
58821_2	Zranb2_2	260323_1	Snx27	1.34263
58821_2	Zranb2_2	498140_1	RGD1560888	1.31363
58821_2	Zranb2_2	295619_1	Ermn	1.26199
58821_2	Zranb2_2	314243_1	Wdr89	1.25701
58821_2	Zranb2_2	24917_1	Kpnb1	1.22022
58821_2	Zranb2_2	361409_1	Rfwd3	1.20264
58821_2	Zranb2_2	361995_1	Prpf3	1.19957
58821_2	Zranb2_2	360928_2	Dcun1d4_2	1.17072
58821_2	Zranb2_2	304343_1	Cops6	1.14457
58821_2	Zranb2_2	353118_1	MAST1	1.13948
58821_2	Zranb2_2	58974_1	Gabarap	1.12935
58821_2	Zranb2_2	364032_1	Pigc	1.1168
58821_2	Zranb2_2	306306_1	Gcap14	1.10158
58821_2	Zranb2_2	304019_1	Tbc1d23	1.09079
58821_2	Zranb2_2	303158_1	Larp1	1.0844
58821_2	Zranb2_2	313438_1	Dock11	1.07584
58821_2	Zranb2_2	500006_1	Pex1	1.03301
58821_2	Zranb2_2	266764_1	Tbkbp1	1.01096
58821_2	Zranb2_2	311401_1	Sppl2a	1.00223
58821_2	Zranb2_2	360811_1	RGD1305685	0.997185
58821_2	Zranb2_2	171047_1	RGD620382	0.996696
58821_2	Zranb2_2	296313_1	Myl9	0.990298
58821_2	Zranb2_2	315265_1	Twf1	0.898319
58821_2	Zranb2_2	29276_1	Csrp1	0.893712
58821_2	Zranb2_2	81769_1	Rpl36al	0.830712
58821_2	Zranb2_2	681740_1	LOC681740	0.820077
58821_2	Zranb2_2	688777_1	Grpel2	0.803921
58821_2	Zranb2_2	311441_1	Trmt6	0.802692
58821_2	Zranb2_2	294981_1	Spry1	0.783949
58821_2	Zranb2_2	362304_1	Orc5l	0.783594
58821_2	Zranb2_2	288920_1	RGD1564093	0.782179
58821_2	Zranb2_2	362732_1	Tmem195	0.758457
58821_2	Zranb2_2	298696_1	Pin1	0.748379
58821_2	Zranb2_2	303652_1	Cog1	0.729787
58821_2	Zranb2_2	298091_1	Slc31a2	0.728062
58821_2	Zranb2_2	313139_1	Slc35a1	0.7106
58821_2	Zranb2_2	306759_1	Spock1	0.700403
58821_2	Zranb2_2	25278_1	Cox6a2	0.690027
58821_2	Zranb2_2	307098_1	Net1	0.679684
58821_2	Zranb2_2	307833_1	RGD1307799	0.67379
58821_2	Zranb2_2	683667_1	LOC683667	0.663725
58821_2	Zranb2_2	686098_1	Sorbs1	0.66001
58821_2	Zranb2_2	314157_3	Fbxo33	0.659374
58821_2	Zranb2_2	308942_1	Dennd5a	0.652895
58821_2	Zranb2_2	362320_1	Fam133b	0.619632
58821_2	Zranb2_2	294698_1	Slc30a5	0.604042
58821_2	Zranb2_2	310698_1	Dclk2	0.591885
58821_2	Zranb2_2	85493_1	Abcf1	0.585812
58821_2	Zranb2_2	289693_1	Dhx15	0.566554
58821_2	Zranb2_2	308458_1	Sptbn4	0.521719
58821_2	Zranb2_2	310306_1	Usp13	0.515709
58821_2	Zranb2_2	502663_1	Serf2	0.506982
58821_2	Zranb2_2	306994_1	RGD1306613	0.505346
58821_2	Zranb2_2	497878_1	Nsg2	0.504033
58821_2	Zranb2_2	363198_1	Cenpq	0.494108
58821_2	Zranb2_2	499120_1	LOC499120	0.478068
58821_2	Zranb2_2	117038_1	Mt3	0.422944
58821_2	Zranb2_2	296565_1	RGD1306215	0.410655
58821_2	Zranb2_2	308896_1	Usp47	0.368319
58821_2	Zranb2_2	289276_1	Adss	0.363894
58821_2	Zranb2_2	304469_1	Rilpl1	0.359175
58821_2	Zranb2_2	291939_1	Mmaa	0.354613
58821_2	Zranb2_2	306338_1	Abhd8	0.352036
58821_2	Zranb2_2	83526_1	Atrn	0.348139
58821_2	Zranb2_2	362704_1	Bre	0.338789
58821_2	Zranb2_2	361197_1	RGD1561537	0.303654
58821_2	Zranb2_2	313861_2	Eml4_2	0.292905
58821_2	Zranb2_2	307075_1	Wdr37	0.280507
58821_2	Zranb2_2	287990_1	Vps8	0.268145
58821_2	Zranb2_2	310190_1	Fam105a	0.249035
58821_2	Zranb2_2	365881_1	Ankrd35	0.21644
58821_2	Zranb2_2	50685_1	Mrlc2	0.21044
58821_2	Zranb2_2	360807_2	Rsrc2_2	0.204727
58821_2	Zranb2_2	362031_1	Alg14	0.134564
58821_2	Zranb2_2	306672_1	Pols	0.122562
58821_2	Zranb2_2	362728_1	Twistnb	0.116592
58821_2	Zranb2_2	54309_1	Syt5	0.116517
58821_2	Zranb2_2	64862_1	Map1lc3b	0.104126
58821_2	Zranb2_2	498398_1	Selm	0.101862
58821_2	Zranb2_2	499076_1	Ppp1r12c	0.0458454
58821_2	Zranb2_2	79011_2	Camkv_2	0.0121232
58821_2	Zranb2_2	292724_1	Ccdc97	0.000712177
54250_1	Fgf2	312678_2	Jarid1a_2	4.15872
54250_1	Fgf2	301056_1	Ctdspl	3.89636
54250_1	Fgf2	246116_1	Ptpn4	3.8543
54250_1	Fgf2	361888_2	Sfrs12ip1_2	3.32033
54250_1	Fgf2	84486_1	Sf3b1	3.26076
54250_1	Fgf2	299012_1	Arhgap5	3.13624
54250_1	Fgf2	309957_1	Mef2a	2.99619
54250_1	Fgf2	65180_1	Kcnd2	2.75666
54250_1	Fgf2	297902_1	Gem	2.70786
54250_1	Fgf2	79249_1	Abi1	2.67187
54250_1	Fgf2	140665_1	Rab3d	2.64912
54250_1	Fgf2	293408_1	Hbs1l	2.5841
54250_1	Fgf2	116839_1	Rims2	2.56779
54250_1	Fgf2	314467_1	RGD1305627	2.14941
54250_1	Fgf2	293493_1	RGD1308215	2.13616
54250_1	Fgf2	81674_1	Gtf2f2	2.11129
54250_1	Fgf2	301068_1	Eif1b	1.94758
54250_1	Fgf2	304558_1	LOC304558	1.92431
54250_1	Fgf2	691644_1	Myh2	1.92398
54250_1	Fgf2	25123_1	Tagln	1.89692
54250_1	Fgf2	315903_1	RGD1307882	1.82498
54250_1	Fgf2	360921_1	Rufy3	1.78195
54250_1	Fgf2	170573_1	Slc38a4	1.72067
54250_1	Fgf2	289277_1	Pppde1	1.71154
54250_1	Fgf2	308003_1	Rab11fip2	1.70216
54250_1	Fgf2	690035_1	LOC690035	1.69441
54250_1	Fgf2	25697_1	Ctsl1	1.58154
54250_1	Fgf2	305571_1	B3gnt2	1.5587
54250_1	Fgf2	60384_1	Copb2	1.45901
54250_1	Fgf2	316426_1	RGD1309930	1.44816
54250_1	Fgf2	63848_1	Fxyd7	1.43198
54250_1	Fgf2	25256_1	Fmo1	1.40323
54250_1	Fgf2	313785_1	Icam5	1.39214
54250_1	Fgf2	64347_1	Sncg	1.39014
54250_1	Fgf2	360768_1	RGD1306410	1.38961
54250_1	Fgf2	687609_1	LOC687609	1.38684
54250_1	Fgf2	362804_1	Cwf19l2	1.37719
54250_1	Fgf2	29568_1	Map2k5	1.36556
54250_1	Fgf2	81648_1	Crh	1.35737
54250_1	Fgf2	297514_1	Setd5	1.31571
54250_1	Fgf2	303803_1	Klhl24	1.27823
54250_1	Fgf2	65201_1	Clip1	1.27455
54250_1	Fgf2	296207_1	RGD1566320	1.22797
54250_1	Fgf2	24917_1	Kpnb1	1.22022
54250_1	Fgf2	24560_1	Cd200	1.21347
54250_1	Fgf2	362834_1	Mbd3	1.18713
54250_1	Fgf2	312108_1	Ophn1	1.18535
54250_1	Fgf2	306459_1	Stox2	1.13341
54250_1	Fgf2	362182_1	Rcn1	1.13056
54250_1	Fgf2	25506_1	P4hb	1.11443
54250_1	Fgf2	498549_1	Akap11	1.10052
54250_1	Fgf2	500551_1	RGD1564943	1.08668
54250_1	Fgf2	289521_1	Ankrd17	1.07142
54250_1	Fgf2	293484_1	Eif3c	1.07084
54250_1	Fgf2	498107_1	RGD1562339	1.04573
54250_1	Fgf2	314964_1	Phf20l1	1.04505
54250_1	Fgf2	286993_1	Taok1	1.0238
54250_1	Fgf2	297903_1	Fam92a1	1.02331
54250_1	Fgf2	84471_1	Snx1	1.02081
54250_1	Fgf2	24520_1	Kcna1	0.944743
54250_1	Fgf2	171026_1	Akap5	0.937591
54250_1	Fgf2	305479_1	Sf3a1	0.930353
54250_1	Fgf2	29557_1	Myh7	0.925634
54250_1	Fgf2	307206_1	Neto1	0.924961
54250_1	Fgf2	298342_1	Nkap	0.904887
54250_1	Fgf2	361662_1	Bub3	0.895901
54250_1	Fgf2	500026_1	RGD1563612	0.885269
54250_1	Fgf2	25441_1	Fcer1g	0.872468
54250_1	Fgf2	307251_1	Rnf165	0.853082
54250_1	Fgf2	296271_1	Srxn1	0.853018
54250_1	Fgf2	298607_1	Agmat	0.811406
54250_1	Fgf2	548106_1	Pcdhb19	0.786711
54250_1	Fgf2	301113_1	Slc25a23	0.776931
54250_1	Fgf2	298688_1	Cpsf3l	0.766397
54250_1	Fgf2	81801_1	Stc1	0.739563
54250_1	Fgf2	309758_1	Herc4	0.722554
54250_1	Fgf2	24716_1	Ret	0.712928
54250_1	Fgf2	296787_1	Sema3c	0.69285
54250_1	Fgf2	501546_1	Huwe1	0.652405
54250_1	Fgf2	290356_1	Phyhip	0.614204
54250_1	Fgf2	364983_1	Rnf150	0.60151
54250_1	Fgf2	117106_1	Scarb2	0.593318
54250_1	Fgf2	58812_1	Apln	0.587003
54250_1	Fgf2	81816_1	Ube2b	0.581844
54250_1	Fgf2	287173_1	Bod1	0.552366
54250_1	Fgf2	361224_1	RGD1306058	0.550237
54250_1	Fgf2	25469_1	Kcna4	0.548636
54250_1	Fgf2	171293_1	Ctsd	0.545713
54250_1	Fgf2	313413_1	Sgip1	0.540648
54250_1	Fgf2	307649_1	Ciapin1	0.529408
54250_1	Fgf2	311236_1	Lrrc4c	0.527463
54250_1	Fgf2	360865_1	Bat2d1	0.523004
54250_1	Fgf2	497878_1	Nsg2	0.504033
54250_1	Fgf2	309650_1	Cpne5	0.500901
54250_1	Fgf2	64035_1	Pygl	0.488022
54250_1	Fgf2	363058_1	Cadm1	0.469469
54250_1	Fgf2	309475_1	Tm9sf3	0.46867
54250_1	Fgf2	24446_1	Hgf	0.454616
54250_1	Fgf2	296456_1	Itgav	0.42129
54250_1	Fgf2	64665_1	Flot1	0.421283
54250_1	Fgf2	365571_1	Tysnd1	0.420742
54250_1	Fgf2	100125370_1	Nadk	0.406488
54250_1	Fgf2	688990_1	Trnp1	0.396138
54250_1	Fgf2	688502_1	LOC688502	0.370981
54250_1	Fgf2	316256_1	Tnfrsf21	0.366267
54250_1	Fgf2	94270_1	Nnat	0.357268
54250_1	Fgf2	363485_1	RGD1562502	0.356927
54250_1	Fgf2	362166_1	RGD1560612	0.344202
54250_1	Fgf2	362704_1	Bre	0.338789
54250_1	Fgf2	114113_1	Pafah1b3	0.321341
54250_1	Fgf2	84355_1	Atox1	0.313954
54250_1	Fgf2	116484_1	Txn1	0.298343
54250_1	Fgf2	296167_1	Pank2	0.228601
54250_1	Fgf2	361059_1	Ccdc25	0.223606
54250_1	Fgf2	81744_1	Pde7a	0.218045
54250_1	Fgf2	362160_1	Cugbp1	0.211692
54250_1	Fgf2	266998_1	Slc13a5	0.209754
54250_1	Fgf2	245975_1	Setd4	0.207769
54250_1	Fgf2	287595_1	Dhx40	0.187693
54250_1	Fgf2	360697_1	Ifngr2	0.185405
54250_1	Fgf2	361635_1	LOC361635	0.180204
54250_1	Fgf2	313156_1	RGD1310773	0.172564
54250_1	Fgf2	94338_1	Smpd3	0.161508
54250_1	Fgf2	81675_1	Gyg1	0.156108
54250_1	Fgf2	307757_1	Neto2	0.146278
54250_1	Fgf2	291580_1	RGD1312005	0.123001
54250_1	Fgf2	311114_1	Klhl23	0.12052
54250_1	Fgf2	58838_1	Sh2b3	0.119303
54250_1	Fgf2	171092_2	G3bp1_2	0.0853465
54250_1	Fgf2	293719_1	Ubxn1	0.0701023
54250_1	Fgf2	60627_1	Exoc5	0.0318376
54250_1	Fgf2	117240_1	Heph	0.0141047
306254_1	Pbrm1	170919_1	Agpat4	4.8957
306254_1	Pbrm1	361354_1	Fbxo15	4.66289
306254_1	Pbrm1	312678_2	Jarid1a_2	4.15872
306254_1	Pbrm1	84486_1	Sf3b1	3.26076
306254_1	Pbrm1	295952_1	RGD1309730	3.14663
306254_1	Pbrm1	58919_2	Ccnd1_2	2.58328
306254_1	Pbrm1	307524_1	Wdr33	2.56991
306254_1	Pbrm1	298425_1	RGD1310351	2.30832
306254_1	Pbrm1	362860_1	Appl2	2.06305
306254_1	Pbrm1	66012_1	Gucy1a2	2.03074
306254_1	Pbrm1	287606_1	2014-09-04	2.01286
306254_1	Pbrm1	314180_1	Mdga2	1.93731
306254_1	Pbrm1	300955_1	Nck1	1.87567
306254_1	Pbrm1	313387_1	Usp1	1.84377
306254_1	Pbrm1	313341_1	Pigo	1.76443
306254_1	Pbrm1	116561_1	Cltb	1.75863
306254_1	Pbrm1	289277_1	Pppde1	1.71154
306254_1	Pbrm1	308958_1	Cdr2	1.70881
306254_1	Pbrm1	295053_1	Spg20	1.6957
306254_1	Pbrm1	286931_1	Unc13c	1.63047
306254_1	Pbrm1	685607_1	Pfdn2	1.55223
306254_1	Pbrm1	25521_1	Prkar1b	1.51005
306254_1	Pbrm1	300891_1	Morf4l1	1.47788
306254_1	Pbrm1	367915_1	Rab9b	1.45564
306254_1	Pbrm1	497991_1	Med1	1.44818
306254_1	Pbrm1	171136_1	Cblb	1.44572
306254_1	Pbrm1	25306_1	Cpd	1.44276
306254_1	Pbrm1	360947_1	Pacrgl	1.44087
306254_1	Pbrm1	60328_1	Mark2	1.41822
306254_1	Pbrm1	60374_1	Lmna	1.37422
306254_1	Pbrm1	260323_1	Snx27	1.34263
306254_1	Pbrm1	361845_1	Eif4ebp2	1.32554
306254_1	Pbrm1	297514_1	Setd5	1.31571
306254_1	Pbrm1	303803_1	Klhl24	1.27823
306254_1	Pbrm1	84599_1	Tmed10	1.27812
306254_1	Pbrm1	303882_1	Tnk2	1.19345
306254_1	Pbrm1	303553_1	Rnd2	1.1848
306254_1	Pbrm1	690419_1	Zfp709l1	1.18172
306254_1	Pbrm1	353118_1	MAST1	1.13948
306254_1	Pbrm1	25728_1	Apoe	1.13496
306254_1	Pbrm1	299850_1	Dctn2	1.13295
306254_1	Pbrm1	500069_1	Tsga14	1.12797
306254_1	Pbrm1	266735_1	Gpr64	1.12164
306254_1	Pbrm1	501083_1	Pdcd6ip	1.11779
306254_1	Pbrm1	306306_1	Gcap14	1.10158
306254_1	Pbrm1	29726_1	Slc22a5	1.09475
306254_1	Pbrm1	364052_1	Pea15a	1.06947
306254_1	Pbrm1	619574_1	LOC619574	1.06433
306254_1	Pbrm1	301011_1	Uqcrc1	1.03674
306254_1	Pbrm1	309858_1	Sec63	0.991887
306254_1	Pbrm1	50664_1	Gnao1	0.990681
306254_1	Pbrm1	66030_1	Synpr	0.927381
306254_1	Pbrm1	360833_1	Kdsr	0.920205
306254_1	Pbrm1	85273_1	Fbxo2	0.916729
306254_1	Pbrm1	373544_1	Ermp1	0.844906
306254_1	Pbrm1	303304_1	Sgsm2	0.839633
306254_1	Pbrm1	315771_2	Herc1_2	0.808039
306254_1	Pbrm1	316452_1	Ccnyl1	0.805234
306254_1	Pbrm1	246333_1	Pcsk1n	0.786691
306254_1	Pbrm1	301113_1	Slc25a23	0.776931
306254_1	Pbrm1	691938_1	Fam124a	0.766221
306254_1	Pbrm1	498130_1	Stard13	0.754557
306254_1	Pbrm1	246776_1	Filip1	0.748776
306254_1	Pbrm1	81801_1	Stc1	0.739563
306254_1	Pbrm1	315611_1	Scn4b	0.694982
306254_1	Pbrm1	58856_1	Ddx25	0.694155
306254_1	Pbrm1	307657_1	Ogfod1	0.664899
306254_1	Pbrm1	315923_1	Lysmd3	0.616319
306254_1	Pbrm1	364676_1	Gprin1	0.611842
306254_1	Pbrm1	364983_1	Rnf150	0.60151
306254_1	Pbrm1	24503_1	Ina	0.581966
306254_1	Pbrm1	116641_1	Lgals8	0.553172
306254_1	Pbrm1	361626_1	Tmem41b	0.551411
306254_1	Pbrm1	364136_1	Aasdh	0.48982
306254_1	Pbrm1	303599_1	RGD1309285	0.480753
306254_1	Pbrm1	171126_1	Ap3m1	0.471947
306254_1	Pbrm1	311726_1	Pcmtd2	0.439703
306254_1	Pbrm1	309953_1	Tmem161b	0.431847
306254_1	Pbrm1	59322_1	Cnksr2	0.40486
306254_1	Pbrm1	361875_1	Atp6ap1l	0.388162
306254_1	Pbrm1	315969_1	Topbp1	0.356083
306254_1	Pbrm1	24896_1	Gnas	0.354625
306254_1	Pbrm1	29221_1	Arg1	0.335669
306254_1	Pbrm1	316764_1	RGD1308319	0.31948
306254_1	Pbrm1	363447_1	Tspan7	0.253943
306254_1	Pbrm1	294518_1	Sesn1	0.253132
306254_1	Pbrm1	302817_1	Enox2	0.242465
306254_1	Pbrm1	366192_1	RGD1563839	0.228514
306254_1	Pbrm1	24679_1	Prkar2b	0.222175
306254_1	Pbrm1	408243_1	Ece2	0.202727
306254_1	Pbrm1	313200_1	Hsdl2	0.184499
306254_1	Pbrm1	287155_1	Stub1	0.158629
306254_1	Pbrm1	25035_1	Cyb5r3	0.154377
306254_1	Pbrm1	290280_1	Xpo4	0.152432
306254_1	Pbrm1	360899_1	Sertad4	0.147111
306254_1	Pbrm1	307757_1	Neto2	0.146278
306254_1	Pbrm1	362504_1	Dctn3	0.133301
306254_1	Pbrm1	361796_1	Bat5	0.0857661
306254_1	Pbrm1	293652_1	Ndufs8	0.0740542
306254_1	Pbrm1	309307_2	RGD1311595_2	0.0700088
306254_1	Pbrm1	24399_1	Glud1	0.0552229
[truncated: 861 more rows]

## Sheet: mPFC
MR	MRname	Target	TargetName	DiffExp
360531_1	Sap30l	116641_1	Lgals8	3.69729
360531_1	Sap30l	304763_1	R3hdm1	3.65501
360531_1	Sap30l	54272_1	Mcpt9	3.35507
360531_1	Sap30l	361064_1	R3hcc1	3.20214
360531_1	Sap30l	362671_1	RGD1304567	3.09899
360531_1	Sap30l	315422_1	Mtmr2	3.08886
360531_1	Sap30l	63865_1	Lgmn	3.01411
360531_1	Sap30l	29383_1	Fah	2.97952
360531_1	Sap30l	295952_1	RGD1309730	2.92944
360531_1	Sap30l	308652_1	Smox	2.92617
360531_1	Sap30l	113940_1	Gmfg	2.7308
360531_1	Sap30l	116487_1	Tgfbi	2.72091
360531_1	Sap30l	291939_1	Mmaa	2.66023
360531_1	Sap30l	140610_1	Dbc1	2.62636
360531_1	Sap30l	502782_1	Pigy	2.59661
360531_1	Sap30l	289584_1	Usp46	2.59455
360531_1	Sap30l	310791_1	Slc25a24	2.44326
360531_1	Sap30l	291824_1	Tk2	2.41118
360531_1	Sap30l	25547_1	St8sia3	2.38876
360531_1	Sap30l	24913_1	Pla2g16	2.3589
360531_1	Sap30l	114119_1	Gng10	2.30184
360531_1	Sap30l	363886_1	Cnpy4	2.28204
360531_1	Sap30l	26760_1	Akr7a3	2.23303
360531_1	Sap30l	312437_1	Krcc1	2.18982
360531_1	Sap30l	192262_1	C1s	2.10666
360531_1	Sap30l	25736_1	Kcnb1	2.07708
360531_1	Sap30l	361301_1	RGD1310571	1.9923
360531_1	Sap30l	303135_1	2014-09-08	1.95482
360531_1	Sap30l	363447_1	Tspan7	1.94399
360531_1	Sap30l	54231_1	Car2	1.86258
360531_1	Sap30l	315509_1	Jam3	1.81251
360531_1	Sap30l	309532_1	Atad1	1.80583
360531_1	Sap30l	50664_1	Gnao1	1.72198
360531_1	Sap30l	679383_1	LOC679383	1.70138
360531_1	Sap30l	84587_1	Plcl1	1.69283
360531_1	Sap30l	361569_1	Prr12	1.65922
360531_1	Sap30l	287803_1	Ttyh2	1.61642
360531_1	Sap30l	297444_1	Ccdc37	1.61072
360531_1	Sap30l	290923_1	Aga	1.59811
360531_1	Sap30l	361448_1	RGD1309759	1.56512
360531_1	Sap30l	303638_1	Abca8a	1.53307
360531_1	Sap30l	297768_1	Lactb2	1.51952
360531_1	Sap30l	25526_1	Ptgds	1.46152
360531_1	Sap30l	360853_1	Uchl5	1.45575
360531_1	Sap30l	309175_1	Cdc42ep2	1.43046
360531_1	Sap30l	81800_1	St13	1.42002
360531_1	Sap30l	56611_1	Anxa2	1.4186
360531_1	Sap30l	289786_1	Nacad	1.37151
360531_1	Sap30l	81677_1	Itpka	1.33518
360531_1	Sap30l	305887_1	Ngdn	1.33257
360531_1	Sap30l	308015_1	Clca3	1.30107
360531_1	Sap30l	81675_1	Gyg1	1.23988
360531_1	Sap30l	56042_1	Uso1	1.23679
360531_1	Sap30l	362298_1	Actr3b	1.22779
360531_1	Sap30l	287125_1	Nubp2	1.21087
360531_1	Sap30l	140937_1	Higd1a	1.11543
360531_1	Sap30l	363164_1	Wdr48	1.10471
360531_1	Sap30l	360971_1	Nipsnap1	1.10261
360531_1	Sap30l	360546_1	Efnb3	1.08806
360531_1	Sap30l	683713_1	LOC683713	1.07147
360531_1	Sap30l	360854_1	Arpc5	1.07065
360531_1	Sap30l	362860_1	Appl2	1.06947
360531_1	Sap30l	362988_1	Cpne8	1.05679
360531_1	Sap30l	64458_1	Scrg1	1.01226
360531_1	Sap30l	300051_1	Slc39a4	1.00645
360531_1	Sap30l	361267_1	Akr1cl1	0.992487
360531_1	Sap30l	290214_1	Cmtm5	0.98832
360531_1	Sap30l	288740_1	Iscu	0.985909
360531_1	Sap30l	294963_1	Mrpl47	0.980309
360531_1	Sap30l	361714_1	Rasgrp2	0.959875
360531_1	Sap30l	311847_1	Dolk	0.956981
360531_1	Sap30l	306868_1	Muted	0.955488
360531_1	Sap30l	25589_1	Kdr	0.95489
360531_1	Sap30l	85492_1	Psmb7	0.943332
360531_1	Sap30l	59077_1	Grk4	0.938778
360531_1	Sap30l	54305_1	Sstr2	0.930008
360531_1	Sap30l	29421_1	Urod	0.876005
360531_1	Sap30l	25666_1	Dgkg	0.874403
360531_1	Sap30l	305544_1	Aftph	0.801686
360531_1	Sap30l	299923_1	Ndrg1	0.778526
360531_1	Sap30l	192207_1	Ubxn11	0.740421
360531_1	Sap30l	306165_1	Gpr180	0.722245
360531_1	Sap30l	499422_1	Gstt3	0.721565
360531_1	Sap30l	364834_1	Polr2d	0.712431
360531_1	Sap30l	117241_1	Pop5	0.69156
360531_1	Sap30l	497874_1	RGD1565784	0.673557
360531_1	Sap30l	85274_1	Prdx4	0.671794
360531_1	Sap30l	299714_1	Ano4	0.666954
360531_1	Sap30l	360406_1	Ptprf	0.65291
360531_1	Sap30l	81514_1	Lrrn3	0.647319
360531_1	Sap30l	363522_1	Dnase1l1	0.644258
360531_1	Sap30l	24588_1	Nefm	0.633606
360531_1	Sap30l	690407_1	Rab36	0.584369
360531_1	Sap30l	294043_1	Sorcs3	0.576281
360531_1	Sap30l	116552_1	Plod1	0.564695
360531_1	Sap30l	307343_1	RGD1359600	0.549739
360531_1	Sap30l	299142_1	Syt16	0.549374
360531_1	Sap30l	362031_1	Alg14	0.548361
360531_1	Sap30l	25263_1	Mal	0.538198
360531_1	Sap30l	171126_1	Ap3m1	0.531494
360531_1	Sap30l	64347_1	Sncg	0.498449
360531_1	Sap30l	316348_1	Pdcl3	0.481122
360531_1	Sap30l	308543_1	Plekhf1	0.471743
360531_1	Sap30l	361517_1	Vasp	0.461707
360531_1	Sap30l	24558_1	Mog	0.461016
360531_1	Sap30l	500288_1	Thumpd3	0.425147
360531_1	Sap30l	293524_1	Bag3	0.421523
360531_1	Sap30l	362428_1	Rimklb	0.415027
360531_1	Sap30l	684322_1	LOC684322	0.414585
360531_1	Sap30l	682888_1	LOC682888	0.389549
360531_1	Sap30l	363020_1	RGD1309410	0.387751
360531_1	Sap30l	367763_1	Tmem164	0.37378
360531_1	Sap30l	50592_1	Gria1	0.36388
360531_1	Sap30l	66013_1	Arhgef9	0.361624
360531_1	Sap30l	679890_1	Gpkow	0.332768
360531_1	Sap30l	298425_1	RGD1310351	0.330174
360531_1	Sap30l	307270_1	Me2	0.281609
360531_1	Sap30l	289606_1	Gabra2	0.271987
360531_1	Sap30l	117254_1	Prdx1	0.254548
360531_1	Sap30l	25643_1	Gnai3	0.239119
360531_1	Sap30l	317431_1	Ribc1	0.223995
360531_1	Sap30l	314855_1	Cpm	0.206207
360531_1	Sap30l	361137_1	Tmem192	0.201116
360531_1	Sap30l	304109_1	Tiam1	0.173134
360531_1	Sap30l	59303_1	Tmem33	0.141583
360531_1	Sap30l	680594_1	Dph3	0.129085
360531_1	Sap30l	81649_1	Mapk14	0.119806
360531_1	Sap30l	691478_1	Cpne6	0.107643
360531_1	Sap30l	192270_1	Ppap2b	0.104883
360531_1	Sap30l	313689_1	Dhrs3	0.0947023
360531_1	Sap30l	60373_1	Nop58	0.0883848
360531_1	Sap30l	287830_1	Nup85	0.0660469
360531_1	Sap30l	290644_1	Ifi30	0.0638219
360531_1	Sap30l	54309_1	Syt5	0.0581845
360531_1	Sap30l	290556_1	Gnl3	0.0467347
360531_1	Sap30l	315795_1	Cgnl1	0.0328378
84017_1	Hmga2	315348_1	Nckap1l	4.61365
84017_1	Hmga2	361866_1	Hace1	3.59463
84017_1	Hmga2	54272_1	Mcpt9	3.35507
84017_1	Hmga2	307075_2	Wdr37_2	3.19857
84017_1	Hmga2	315422_1	Mtmr2	3.08886
84017_1	Hmga2	54240_1	Chrnd	2.97225
84017_1	Hmga2	362750_1	Atl1	2.92753
84017_1	Hmga2	688079_1	LOC688079	2.79943
84017_1	Hmga2	24406_1	Grik4	2.74708
84017_1	Hmga2	685055_1	LOC685055	2.6955
84017_1	Hmga2	308381_1	RGD1310257	2.69068
84017_1	Hmga2	310693_1	Cd5l	2.67007
84017_1	Hmga2	289584_1	Usp46	2.59455
84017_1	Hmga2	292535_1	Leng1	2.50856
84017_1	Hmga2	25420_1	Cryab	2.46077
84017_1	Hmga2	60381_1	Tsn	2.38851
84017_1	Hmga2	361980_1	RGD1565775	2.37406
84017_1	Hmga2	289318_1	Tmem63a	2.32577
84017_1	Hmga2	363886_1	Cnpy4	2.28204
84017_1	Hmga2	26760_1	Akr7a3	2.23303
84017_1	Hmga2	171460_1	Hspbap1	2.23193
84017_1	Hmga2	171107_1	Arr3	2.15955
84017_1	Hmga2	363687_1	Mettl2	2.15914
84017_1	Hmga2	114024_1	Acsl3	2.01642
84017_1	Hmga2	500709_1	Itpk1	1.83573
84017_1	Hmga2	298504_1	Mfsd2	1.8167
84017_1	Hmga2	309969_1	Ap3b1	1.79399
84017_1	Hmga2	64539_1	Ndufv3	1.72411
84017_1	Hmga2	299732_1	Lta4h	1.64035
84017_1	Hmga2	295625_1	Pkp4	1.62524
84017_1	Hmga2	503269_1	Rab17	1.60333
84017_1	Hmga2	684050_1	PCOLCE2	1.56195
84017_1	Hmga2	81674_1	Gtf2f2	1.56026
84017_1	Hmga2	29541_1	Nthl1	1.51493
84017_1	Hmga2	360702_1	Ttc3	1.47673
84017_1	Hmga2	252853_1	Stx17	1.45992
84017_1	Hmga2	360853_1	Uchl5	1.45575
84017_1	Hmga2	314157_2	Fbxo33_2	1.44395
84017_1	Hmga2	81664_1	Gnai2	1.42446
84017_1	Hmga2	313173_1	Cntfr	1.41593
84017_1	Hmga2	24472_1	Hspa1a	1.35846
84017_1	Hmga2	500578_1	Tmem51	1.31003
84017_1	Hmga2	691657_1	Crip	1.30235
84017_1	Hmga2	83836_1	Nde1	1.28369
84017_1	Hmga2	24314_1	Nqo1	1.23948
84017_1	Hmga2	85263_1	Slc25a14	1.22454
84017_1	Hmga2	170698_1	Slco1a4	1.18057
84017_1	Hmga2	66027_1	Drp2	1.17455
84017_1	Hmga2	114709_1	Ifitm2	1.16258
84017_1	Hmga2	303792_1	Klhl22	1.15094
84017_1	Hmga2	29245_1	Klk6	1.11066
84017_1	Hmga2	361888_2	Sfrs12ip1_2	1.08094
84017_1	Hmga2	362860_1	Appl2	1.06947
84017_1	Hmga2	29681_1	C1qbp	1.06664
84017_1	Hmga2	246255_1	Ppp2r2d	1.06385
84017_1	Hmga2	140923_1	Bnip3l	1.04435
84017_1	Hmga2	315463_1	RGD1309188	1.03002
84017_1	Hmga2	362708_1	Trim54	1.01074
84017_1	Hmga2	364208_1	Cnrip1	0.972927
84017_1	Hmga2	501083_1	Pdcd6ip	0.958526
84017_1	Hmga2	293504_1	Qprt	0.956999
84017_1	Hmga2	81529_1	Pde1a	0.956403
84017_1	Hmga2	25589_1	Kdr	0.95489
84017_1	Hmga2	362580_1	RGD1305604	0.951872
84017_1	Hmga2	171517_1	Gpc2	0.942346
84017_1	Hmga2	363259_1	Obsl1	0.899798
84017_1	Hmga2	24420_1	Gspt1	0.893881
84017_1	Hmga2	361238_1	RGD1311307	0.883641
84017_1	Hmga2	308845_1	Prkrir	0.864709
84017_1	Hmga2	303073_1	Cyfip2	0.863151
84017_1	Hmga2	302920_1	A2bp1	0.861942
84017_1	Hmga2	367915_1	Rab9b	0.831303
84017_1	Hmga2	685425_1	Odf2l	0.830955
84017_1	Hmga2	294504_1	Ppa1	0.81059
84017_1	Hmga2	290802_1	Ubxd6	0.801772
84017_1	Hmga2	65052_1	Pik3c3	0.79931
84017_1	Hmga2	687856_1	LOC687856	0.793801
84017_1	Hmga2	310013_1	Fam169a	0.779278
84017_1	Hmga2	24950_1	Srd5a1	0.741383
84017_1	Hmga2	58949_1	Ptafr	0.718128
84017_1	Hmga2	503164_1	Apol9a	0.70531
84017_1	Hmga2	304530_1	Taok3	0.702822
84017_1	Hmga2	315648_1	Ppp2r1b	0.680808
84017_1	Hmga2	497874_1	RGD1565784	0.673557
84017_1	Hmga2	140595_1	Gpr83	0.648444
84017_1	Hmga2	299135_1	RGD1565002	0.6481
84017_1	Hmga2	363522_1	Dnase1l1	0.644258
84017_1	Hmga2	314249_1	Plekhg3	0.626898
84017_1	Hmga2	361597_1	Fes	0.620652
84017_1	Hmga2	293508_1	Prkacb	0.606299
84017_1	Hmga2	360928_1	Dcun1d4	0.605831
84017_1	Hmga2	308899_1	Mrvi1	0.602513
84017_1	Hmga2	246115_1	Ppap2c	0.580582
84017_1	Hmga2	294696_1	Mrps36	0.563564
84017_1	Hmga2	299142_1	Syt16	0.549374
84017_1	Hmga2	361941_1	RGD1359508	0.534405
84017_1	Hmga2	302248_1	Nid2	0.532013
84017_1	Hmga2	311114_1	Klhl23	0.527813
84017_1	Hmga2	308543_1	Plekhf1	0.471743
84017_1	Hmga2	309172_1	Frmd8	0.468787
84017_1	Hmga2	117538_1	Wipf1	0.461742
84017_1	Hmga2	682888_1	LOC682888	0.389549
84017_1	Hmga2	314862_1	Dyrk2	0.368567
84017_1	Hmga2	308518_1	Nudt19	0.358829
84017_1	Hmga2	293864_1	Ubl4	0.356589
84017_1	Hmga2	308201_1	Riok2	0.342635
84017_1	Hmga2	361818_1	Rsph1	0.324229
84017_1	Hmga2	305918_1	Ift88	0.287169
84017_1	Hmga2	300047_1	Cyc1	0.282322
84017_1	Hmga2	414819_1	RT1-CE16	0.280096
84017_1	Hmga2	361626_1	Tmem41b	0.260205
84017_1	Hmga2	171522_1	Cyp2d4v1	0.252128
84017_1	Hmga2	363528_1	RGD1305537	0.238777
84017_1	Hmga2	117549_1	Gpr37	0.235214
84017_1	Hmga2	317431_1	Ribc1	0.223995
84017_1	Hmga2	282836_1	Cthrc1	0.216233
84017_1	Hmga2	309922_1	Rhobtb3	0.215957
84017_1	Hmga2	362164_1	Harbi1l	0.213067
84017_1	Hmga2	688765_1	LOC688765	0.194613
84017_1	Hmga2	81738_1	Nup98	0.187996
84017_1	Hmga2	25278_1	Cox6a2	0.177521
84017_1	Hmga2	362426_1	Bms1	0.17522
84017_1	Hmga2	252857_1	Rapgef4	0.162755
84017_1	Hmga2	299256_1	Cpsf2	0.157956
84017_1	Hmga2	294993_1	Hspa4l	0.154362
84017_1	Hmga2	652955_1	Rnf130	0.144709
84017_1	Hmga2	59303_1	Tmem33	0.141583
84017_1	Hmga2	294385_1	Supv3l1	0.137087
84017_1	Hmga2	64681_1	Mvp	0.131024
84017_1	Hmga2	316415_1	Fam126b	0.115977
84017_1	Hmga2	315707_1	Csk	0.108946
84017_1	Hmga2	116506_1	Calcr	0.108271
84017_1	Hmga2	361038_1	RGD1308430	0.0918328
84017_1	Hmga2	60373_1	Nop58	0.0883848
84017_1	Hmga2	286900_1	Sels	0.0804231
84017_1	Hmga2	297437_1	Txnrd3	0.0722822
84017_1	Hmga2	287830_1	Nup85	0.0660469
84017_1	Hmga2	362597_1	Fam176b	0.0622177
84017_1	Hmga2	259275_1	Ostf1	0.0457199
84017_1	Hmga2	117106_1	Scarb2	0.0441627
84017_1	Hmga2	64387_1	Ccdc80	0.0425326
84017_1	Hmga2	306994_1	RGD1306613	0.0384471
84017_1	Hmga2	58856_1	Ddx25	0.0322907
84017_1	Hmga2	313156_1	RGD1310773	0.0295175
84017_1	Hmga2	363133_1	Pcbp4	0.00759505
84017_1	Hmga2	311146_1	Ssfa2	0.0024603
282817_1	Pycard	297720_1	Casc1	7.72654
282817_1	Pycard	360762_1	Rpo1-3	5.61943
282817_1	Pycard	300441_1	Tmem205	3.82697
282817_1	Pycard	683519_1	LOC683519	3.06689
282817_1	Pycard	293991_1	Ndufb8	3.06593
282817_1	Pycard	171084_1	Nat8b	3.01266
282817_1	Pycard	304470_1	Sbno1	2.65218
282817_1	Pycard	363206_1	Tmem14a	2.57837
282817_1	Pycard	308820_1	Ccdc90b	2.53936
282817_1	Pycard	316732_1	RGD1307234	2.47946
282817_1	Pycard	291670_1	Cxxc5	2.47427
282817_1	Pycard	311026_1	Mbd5	2.46186
282817_1	Pycard	65046_1	Ap2s1	2.4383
282817_1	Pycard	364206_1	Plek	2.34326
282817_1	Pycard	499356_1	Blnk	2.33605
282817_1	Pycard	29328_1	Gpx4	2.20092
282817_1	Pycard	64155_1	Scn7a	2.11849
282817_1	Pycard	362850_1	Angptl4	2.11173
282817_1	Pycard	25054_1	Ntrk2	1.99478
282817_1	Pycard	289382_1	Ints7	1.95313
282817_1	Pycard	361736_1	Patl1	1.91879
282817_1	Pycard	311245_1	Traf6	1.75751
282817_1	Pycard	287746_1	Fmnl1	1.67104
282817_1	Pycard	297455_1	Lsm3	1.65282
282817_1	Pycard	316640_1	Atg4b	1.61111
282817_1	Pycard	25166_1	Casp1	1.60715
282817_1	Pycard	498014_1	RGD1565033	1.56586
282817_1	Pycard	310732_1	Slc22a15	1.55083
282817_1	Pycard	29528_1	Vamp3	1.53153
282817_1	Pycard	307393_1	Sh3tc2	1.52625
282817_1	Pycard	304053_1	Ripk4	1.48596
282817_1	Pycard	29748_2	Ppp3r1_2	1.4704
282817_1	Pycard	192360_1	Eml2	1.46365
282817_1	Pycard	365548_1	Pttg1ip	1.46191
282817_1	Pycard	500054_1	LOC500054	1.46064
282817_1	Pycard	362845_1	Zfp709l2	1.42601
282817_1	Pycard	364240_1	Dnajc9	1.41722
282817_1	Pycard	297682_1	Dusp16	1.4154
282817_1	Pycard	140590_1	Bmpr2	1.38757
282817_1	Pycard	309081_1	Dock1	1.37423
282817_1	Pycard	306665_1	RGD1309747	1.36122
282817_1	Pycard	363720_1	Chmp2b	1.31508
282817_1	Pycard	362902_1	Wdsof1	1.27454
282817_1	Pycard	289801_1	Upp1	1.26031
282817_1	Pycard	362918_1	Mtss1	1.25191
282817_1	Pycard	293114_1	Tmem126b	1.23201
282817_1	Pycard	294606_1	Fam172a	1.20274
282817_1	Pycard	292708_1	Irgq	1.20058
282817_1	Pycard	29673_1	Psma6	1.17066
282817_1	Pycard	360492_1	Hn1l	1.13898
282817_1	Pycard	56010_1	Ywhag	1.13425
282817_1	Pycard	362132_1	Epc2	1.11103
282817_1	Pycard	114217_2	Yme1l1_2	1.10664
282817_1	Pycard	288182_1	Cldnd1	1.09942
282817_1	Pycard	299507_1	Asnsd1	1.08285
282817_1	Pycard	432360_1	Sgce	0.988147
282817_1	Pycard	289992_1	Fermt2	0.969364
282817_1	Pycard	364879_1	Isoc1	0.953751
282817_1	Pycard	293408_1	Hbs1l	0.9228
282817_1	Pycard	84407_1	Cdh11	0.905258
282817_1	Pycard	304337_1	Zfp68	0.899614
282817_1	Pycard	84050_1	Enpp2	0.862836
282817_1	Pycard	362361_1	Hnrnpa2b1	0.858042
282817_1	Pycard	79218_1	Gng5	0.857528
282817_1	Pycard	498140_1	RGD1560888	0.845588
282817_1	Pycard	687358_1	Fam18b2	0.823215
282817_1	Pycard	300726_1	Etfa	0.813192
282817_1	Pycard	309201_1	Rom1	0.777757
282817_1	Pycard	363144_1	RGD1306603	0.771769
282817_1	Pycard	363449_1	RGD1560784	0.754494
282817_1	Pycard	362423_1	Rassf4	0.750386
282817_1	Pycard	25614_1	Ptk2	0.730788
282817_1	Pycard	291356_1	RGD1563437	0.681434
282817_1	Pycard	291091_1	Serpinb1a	0.67329
282817_1	Pycard	116482_1	Sacm1l	0.656275
282817_1	Pycard	65196_1	B4galt6	0.647108
282817_1	Pycard	300035_1	Pycrl	0.642152
282817_1	Pycard	171048_1	Tspan8	0.641004
282817_1	Pycard	498351_1	Srp72	0.633558
282817_1	Pycard	361368_1	Large	0.624851
282817_1	Pycard	50687_1	L1cam	0.584457
282817_1	Pycard	315722_1	Adpgk	0.565453
282817_1	Pycard	24908_1	Dnajb9	0.560302
282817_1	Pycard	300901_1	Plod2	0.549998
282817_1	Pycard	681740_1	LOC681740	0.540938
282817_1	Pycard	171126_1	Ap3m1	0.531494
282817_1	Pycard	311287_1	Ano3	0.528763
282817_1	Pycard	246232_1	Uxs1	0.503839
282817_1	Pycard	312504_1	RGD1566130	0.498215
282817_1	Pycard	361410_1	RGD1306153	0.48247
282817_1	Pycard	81745_1	Pdpk1	0.477752
282817_1	Pycard	361029_1	Ktn1	0.475756
282817_1	Pycard	83501_2	Cdh2_2	0.465882
282817_1	Pycard	291659_1	Ik	0.464798
282817_1	Pycard	117538_1	Wipf1	0.461742
282817_1	Pycard	113893_1	Sncb	0.426455
282817_1	Pycard	288065_1	Ccdc58	0.392805
282817_1	Pycard	83689_1	Cd164	0.388874
282817_1	Pycard	312915_1	Arfgef1	0.370178
282817_1	Pycard	288683_1	RGD1306772	0.358748
282817_1	Pycard	297995_1	Chmp5	0.333969
282817_1	Pycard	362366_1	Fkbp14	0.333954
282817_1	Pycard	24693_1	Ptgs1	0.326451
282817_1	Pycard	361454_1	Ccdc28a	0.319706
282817_1	Pycard	313772_1	Acap3	0.313373
282817_1	Pycard	24799_1	Eef1a2	0.298534
282817_1	Pycard	287346_1	Fam183b	0.29528
282817_1	Pycard	252959_1	Dnah12	0.217501
282817_1	Pycard	296394_1	Dpm1	0.206486
282817_1	Pycard	613226_1	Slc6a17	0.156353
282817_1	Pycard	679944_1	Alkbh7	0.13039
282817_1	Pycard	680594_1	Dph3	0.129085
282817_1	Pycard	314713_1	Utp20	0.125734
282817_1	Pycard	63880_1	Dnajc3	0.102531
282817_1	Pycard	83583_1	Rabac1	0.0581915
282817_1	Pycard	117282_1	Hnrnpk	0.0500338
282817_1	Pycard	64205_1	Arbp	0.0157241
64156_1	Uba52	292683_1	Sympk	6.80197
64156_1	Uba52	313786_1	Fdx1l	3.58591
64156_1	Uba52	290641_1	Rpl18a	2.7772
64156_1	Uba52	288920_1	RGD1564093	2.72883
64156_1	Uba52	360677_1	RGD1311925	2.71639
64156_1	Uba52	170714_1	Dynlrb1	2.62509
64156_1	Uba52	289693_1	Dhx15	2.61424
64156_1	Uba52	288527_1	Asmtl	2.52446
64156_1	Uba52	299628_1	Mrpl54	2.44666
64156_1	Uba52	25348_1	Rps29	2.43231
64156_1	Uba52	690848_1	Uqcr	2.40563
64156_1	Uba52	246333_1	Pcsk1n	2.39506
64156_1	Uba52	290631_1	Merit40	2.38743
64156_1	Uba52	299827_1	Tbk1	2.22411
64156_1	Uba52	308282_1	Shprh	2.2167
64156_1	Uba52	685322_1	LOC685322	2.183
64156_1	Uba52	678772_1	LOC678772	2.0567
64156_1	Uba52	302817_1	Enox2	2.01415
64156_1	Uba52	362834_1	Mbd3	1.93366
64156_1	Uba52	306141_1	Spry2	1.92825
64156_1	Uba52	25307_1	Cst3	1.90453
64156_1	Uba52	171564_1	Pbld	1.83655
64156_1	Uba52	361509_1	Ube2m	1.81651
64156_1	Uba52	292696_1	Clptm1	1.81447
64156_1	Uba52	286932_1	Vps54	1.80921
64156_1	Uba52	287151_1	Metrn	1.73191
64156_1	Uba52	308458_1	Sptbn4	1.72449
64156_1	Uba52	288444_1	Hsph1	1.66043
64156_1	Uba52	363443_1	Ndp	1.62912
64156_1	Uba52	498398_1	Selm	1.61114
64156_1	Uba52	245958_1	Atp5e	1.59157
64156_1	Uba52	25319_1	Fth1	1.58672
64156_1	Uba52	25135_1	Ncl	1.58656
64156_1	Uba52	293967_1	Smc5	1.58088
64156_1	Uba52	298544_1	Sh3bgrl3	1.57791
64156_1	Uba52	306348_1	RGD1566239	1.57717
64156_1	Uba52	83519_1	Pex3	1.4682
64156_1	Uba52	85254_1	Cdw92	1.45089
64156_1	Uba52	63848_1	Fxyd7	1.42022
64156_1	Uba52	361385_1	Ndufb7	1.37998
64156_1	Uba52	289786_1	Nacad	1.37151
64156_1	Uba52	296162_1	Ddrgk1	1.36722
64156_1	Uba52	363222_1	Rnf149	1.34936
64156_1	Uba52	287417_1	Rpl26	1.34534
64156_1	Uba52	25282_1	Cox6a1	1.33721
64156_1	Uba52	303088_1	Trim41	1.31204
64156_1	Uba52	690853_1	Aatk	1.26595
64156_1	Uba52	171097_1	Adap1	1.26135
64156_1	Uba52	252941_1	Hdgfrp3	1.20924
64156_1	Uba52	309361_1	Chuk	1.19939
64156_1	Uba52	502317_1	Aplp1	1.18545
64156_1	Uba52	619579_1	Nrbp	1.1596
64156_1	Uba52	298748_1	RGD1311578	1.10008
64156_1	Uba52	299811_1	Cpsf6	1.097
64156_1	Uba52	304488_1	Pptc7	1.08231
64156_1	Uba52	299643_1	Ndufa7	0.891183
64156_1	Uba52	288333_1	Gbe1	0.883389
64156_1	Uba52	245965_1	Atp5d	0.8801
64156_1	Uba52	288785_1	Bloc1s1	0.83045
64156_1	Uba52	361037_1	Mrpl52	0.808441
64156_1	Uba52	680451_1	Nrbp2	0.768459
64156_1	Uba52	290722_1	RGD1308517	0.768431
64156_1	Uba52	29542_1	Pebp1	0.767928
64156_1	Uba52	81650_1	Csnk2b	0.71851
64156_1	Uba52	304019_1	Tbc1d23	0.699211
64156_1	Uba52	25244_1	Bckdha	0.617351
64156_1	Uba52	498959_1	Fbxo31	0.592387
64156_1	Uba52	81814_1	Tmsb4x	0.584228
64156_1	Uba52	366624_1	Cfl2	0.56744
64156_1	Uba52	64632_1	Exoc7	0.563015
64156_1	Uba52	313491_1	Hint2	0.561754
64156_1	Uba52	307811_1	Slc7a6	0.557612
64156_1	Uba52	313085_1	Osgin2	0.542525
64156_1	Uba52	24426_1	Gstp1	0.533448
64156_1	Uba52	312828_1	Etnk1	0.520693
64156_1	Uba52	362037_1	RGD1311435	0.520093
64156_1	Uba52	364052_1	Pea15a	0.509763
64156_1	Uba52	25533_1	Rabggtb	0.490116
64156_1	Uba52	362704_1	Bre	0.481871
64156_1	Uba52	361261_2	Ccny_2	0.473842
64156_1	Uba52	84355_1	Atox1	0.433623
64156_1	Uba52	288707_1	Gltp	0.410371
64156_1	Uba52	310662_1	Scnm1	0.388861
64156_1	Uba52	25281_1	Nup153	0.385946
64156_1	Uba52	313729_1	Errfi1	0.384895
64156_1	Uba52	79248_1	Abca2	0.383891
64156_1	Uba52	24877_1	Vsnl1	0.282803
64156_1	Uba52	289728_1	RGD1560394	0.23602
64156_1	Uba52	292673_1	Ercc1	0.221435
64156_1	Uba52	362545_1	Tm2d1	0.217024
64156_1	Uba52	313067_1	Tmem67	0.215643
64156_1	Uba52	309774_1	Gopc	0.198606
64156_1	Uba52	301008_1	Ph-4	0.175955
64156_1	Uba52	287990_1	Vps8	0.165695
64156_1	Uba52	94198_1	Psmb1	0.153531
64156_1	Uba52	364676_1	Gprin1	0.149908
64156_1	Uba52	360462_1	Ntan1	0.14649
64156_1	Uba52	679944_1	Alkbh7	0.13039
64156_1	Uba52	316575_1	Trip12	0.102826
64156_1	Uba52	252928_1	Timm13	0.0852333
64156_1	Uba52	681418_1	Ndufb10	0.0677452
64156_1	Uba52	497902_1	Uqcrq	0.0648797
64156_1	Uba52	290556_1	Gnl3	0.0467347
64156_1	Uba52	292777_1	Tbcb	0.0270426
64156_1	Uba52	64205_1	Arbp	0.0157241
64156_1	Uba52	290632_1	Mrpl34	0.0155485
309550_1	L3mbtl3	65210_1	Cyp2j4	7.67316
309550_1	L3mbtl3	116641_1	Lgals8	3.69729
309550_1	L3mbtl3	24245_1	Camk2b	3.66402
309550_1	L3mbtl3	295457_1	Cisd2	3.50878
309550_1	L3mbtl3	361064_1	R3hcc1	3.20214
309550_1	L3mbtl3	295347_1	Rap1a	3.20124
309550_1	L3mbtl3	315422_1	Mtmr2	3.08886
309550_1	L3mbtl3	305502_1	Tmed4	3.06076
309550_1	L3mbtl3	499360_1	Fam178a	2.78992
309550_1	L3mbtl3	84431_1	Asah1	2.77209
309550_1	L3mbtl3	294336_1	Pcbp3	2.77091
309550_1	L3mbtl3	29246_1	Stmn3	2.69712
309550_1	L3mbtl3	685232_2	Atp6v1a_2	2.67271
309550_1	L3mbtl3	361659_1	Plekha1	2.66377
309550_1	L3mbtl3	293016_1	Map7	2.41266
309550_1	L3mbtl3	362971_1	Mpped1	2.35426
309550_1	L3mbtl3	140594_1	Sytl4	2.25652
309550_1	L3mbtl3	301382_1	Ercc5	2.22018
309550_1	L3mbtl3	308118_1	Rgs17	2.18955
309550_1	L3mbtl3	363447_1	Tspan7	1.94399
309550_1	L3mbtl3	289014_1	Mapkapk2	1.85631
309550_1	L3mbtl3	25524_1	Psap	1.82576
309550_1	L3mbtl3	315509_1	Jam3	1.81251
309550_1	L3mbtl3	309532_1	Atad1	1.80583
309550_1	L3mbtl3	29477_1	Mapt	1.74494
309550_1	L3mbtl3	361495_1	Usp29	1.70799
309550_1	L3mbtl3	295264_1	Mllt11	1.65574
309550_1	L3mbtl3	302969_2	Srrm2_2	1.62849
309550_1	L3mbtl3	691149_1	Capza1	1.58449
309550_1	L3mbtl3	302975_1	Syngr3	1.55685
309550_1	L3mbtl3	308923_1	Ahi1	1.50968
309550_1	L3mbtl3	300891_1	Morf4l1	1.49411
309550_1	L3mbtl3	306487_1	Mtus1	1.47129
309550_1	L3mbtl3	287982_1	Abcf3	1.46816
309550_1	L3mbtl3	304887_1	Ralgps2	1.43813
309550_1	L3mbtl3	501146_1	Stradb	1.40367
309550_1	L3mbtl3	360811_1	RGD1305685	1.39252
309550_1	L3mbtl3	50690_1	Slc6a8	1.36588
309550_1	L3mbtl3	500921_1	Tmem117	1.35774
309550_1	L3mbtl3	500901_1	Porf-2	1.33288
309550_1	L3mbtl3	83615_1	Atp6ap1	1.32183
309550_1	L3mbtl3	363463_1	RGD1563952	1.29284
309550_1	L3mbtl3	298065_1	Tex10	1.17558
309550_1	L3mbtl3	294260_1	Skiv2l	1.08809
309550_1	L3mbtl3	301113_1	Slc25a23	1.08471
309550_1	L3mbtl3	299507_1	Asnsd1	1.08285
309550_1	L3mbtl3	29681_1	C1qbp	1.06664
309550_1	L3mbtl3	360668_1	Sec14l1	1.00888
309550_1	L3mbtl3	362412_1	Rad18	1.00257
309550_1	L3mbtl3	79011_1	Camkv	0.972225
309550_1	L3mbtl3	29707_1	Gabra5	0.962084
309550_1	L3mbtl3	500587_1	Fbxo44	0.927767
309550_1	L3mbtl3	311748_1	Map1d	0.908267
309550_1	L3mbtl3	85241_1	Pola1	0.871152
309550_1	L3mbtl3	363221_1	RGD1560909	0.853149
309550_1	L3mbtl3	291966_1	Tppp3	0.793779
309550_1	L3mbtl3	81824_1	Arpc1a	0.786616
309550_1	L3mbtl3	24771_1	Sdc4	0.781389
309550_1	L3mbtl3	305156_1	Arhgap24	0.759846
309550_1	L3mbtl3	291705_1	Iws1	0.749974
309550_1	L3mbtl3	360520_1	Tbc1d9b	0.724753
309550_1	L3mbtl3	362170_1	Api5	0.700851
309550_1	L3mbtl3	117035_1	Slc25a20	0.689311
309550_1	L3mbtl3	304007_1	Cep97	0.680324
309550_1	L3mbtl3	24949_1	Syn1	0.663424
309550_1	L3mbtl3	24338_1	Ephb1	0.640044
309550_1	L3mbtl3	498351_1	Srp72	0.633558
309550_1	L3mbtl3	171500_1	Stau2	0.630141
309550_1	L3mbtl3	553106_1	Ncald	0.598559
309550_1	L3mbtl3	117262_1	Psmc4	0.585481
309550_1	L3mbtl3	689043_1	Fam19a4	0.540913
309550_1	L3mbtl3	681383_1	LOC681383	0.535928
309550_1	L3mbtl3	60328_1	Mark2	0.519615
309550_1	L3mbtl3	299043_1	Eapp	0.490804
309550_1	L3mbtl3	315923_1	Lysmd3	0.479306
309550_1	L3mbtl3	361029_1	Ktn1	0.475756
309550_1	L3mbtl3	289315_1	RGD1305572	0.464212
309550_1	L3mbtl3	690217_1	LOC690217	0.409903
309550_1	L3mbtl3	364952_1	Nkd1	0.366638
309550_1	L3mbtl3	308215_1	Chd1	0.358473
309550_1	L3mbtl3	25569_1	Trh	0.343584
309550_1	L3mbtl3	289440_1	Ephx4	0.343334
309550_1	L3mbtl3	296925_1	Aass	0.302724
309550_1	L3mbtl3	303304_1	Sgsm2	0.279407
309550_1	L3mbtl3	301261_1	Enpp4	0.268412
309550_1	L3mbtl3	292994_1	Tjp1	0.203506
309550_1	L3mbtl3	298596_1	Sdhb	0.162524
309550_1	L3mbtl3	306264_1	Ankrd28	0.150156
309550_1	L3mbtl3	65218_1	Agap2	0.112466
309550_1	L3mbtl3	192268_1	Gls2	0.111892
309550_1	L3mbtl3	312937_1	Cyld	0.110203
309550_1	L3mbtl3	29237_1	Penk	0.102174
309550_1	L3mbtl3	29263_1	Acvr2a	0.0737617
309550_1	L3mbtl3	685244_1	LOC685244	0.0649633
309550_1	L3mbtl3	317486_1	RGD1565844	0.0420697
309550_1	L3mbtl3	309858_1	Sec63	0.041648
309550_1	L3mbtl3	29179_1	Syn2	0.0413284
309550_1	L3mbtl3	310306_1	Usp13	0.0393585
309550_1	L3mbtl3	361675_1	Cend1	0.0360772
309550_1	L3mbtl3	362472_1	RGD1307055	0.0309811
309550_1	L3mbtl3	307524_1	Wdr33	0.0285703
360389_1	Zfp422	291947_1	Prmt10	3.55546
360389_1	Zfp422	295635_1	Arhgap15	2.99647
360389_1	Zfp422	117052_1	Kcnj12	2.9169
360389_1	Zfp422	300317_1	RGD1311154	2.89024
360389_1	Zfp422	64351_1	Ykt6	2.86134
360389_1	Zfp422	362829_1	Lsm7	2.70513
360389_1	Zfp422	287302_1	Mrpl22	2.45281
360389_1	Zfp422	291624_1	Lars	2.38823
360389_1	Zfp422	114901_1	Argbp2	2.21658
360389_1	Zfp422	317335_1	Ddx3x	2.19264
360389_1	Zfp422	303798_1	Arvcf	2.13314
360389_1	Zfp422	81632_1	Abat	2.09313
360389_1	Zfp422	310999_1	Plekhg5	1.96087
360389_1	Zfp422	302671_1	Ap1s2	1.89667
360389_1	Zfp422	24407_1	Grik5	1.71075
360389_1	Zfp422	287746_1	Fmnl1	1.67104
360389_1	Zfp422	300886_1	Mthfs	1.62495
360389_1	Zfp422	312559_1	Chchd4	1.60402
360389_1	Zfp422	291713_1	Rit2	1.6009
360389_1	Zfp422	314904_1	Geft	1.59165
360389_1	Zfp422	360272_1	Slit2	1.55143
360389_1	Zfp422	54262_1	Kcnn2	1.54252
360389_1	Zfp422	363496_1	Armcx6	1.53862
360389_1	Zfp422	100233176_1	rCG_20739	1.48401
360389_1	Zfp422	297109_1	MGC95152	1.46875
360389_1	Zfp422	362914_1	RGD1311362	1.46192
360389_1	Zfp422	686393_1	LOC686393	1.45955
360389_1	Zfp422	287005_1	Camk2n1	1.39483
360389_1	Zfp422	500244_1	Aak1	1.38308
360389_1	Zfp422	690366_1	Vangl1	1.37007
360389_1	Zfp422	29534_1	Pxmp3	1.36281
360389_1	Zfp422	500102_1	Fam131b	1.3518
360389_1	Zfp422	362902_1	Wdsof1	1.27454
360389_1	Zfp422	60377_1	Lin7b	1.26005
360389_1	Zfp422	687694_1	LOC687694	1.21671
360389_1	Zfp422	29390_1	Ptpmt1	1.20476
360389_1	Zfp422	679028_1	Rbpj	1.18998
360389_1	Zfp422	25305_1	Cort	1.1711
360389_1	Zfp422	307514_1	Epb4.1l4a	1.16227
360389_1	Zfp422	292995_1	Tm2d3	1.12689
360389_1	Zfp422	679578_1	LOC679578	1.11009
360389_1	Zfp422	287607_1	Mtmr4	1.09978
360389_1	Zfp422	307178_1	Arhgap21	1.07907
360389_1	Zfp422	313449_1	Upf3b	1.07294
360389_1	Zfp422	313610_1	Extl1	1.0578
360389_1	Zfp422	312664_1	Rasgef1a	1.05563
360389_1	Zfp422	300221_1	Spats2	1.03181
360389_1	Zfp422	192356_1	Unc50	1.01621
360389_1	Zfp422	362708_1	Trim54	1.01074
360389_1	Zfp422	290315_1	Tdh	1.00766
360389_1	Zfp422	690354_2	Lyrm2_2	0.978711
360389_1	Zfp422	361305_1	Wdr36	0.944799
360389_1	Zfp422	361105_1	Plac9	0.934351
360389_1	Zfp422	361935_1	Spata5	0.929737
360389_1	Zfp422	304337_1	Zfp68	0.899614
360389_1	Zfp422	685462_1	Emid1	0.889117
360389_1	Zfp422	406165_1	Agpat1	0.887209
360389_1	Zfp422	308918_1	Ppfibp2	0.880414
360389_1	Zfp422	316403_1	Mars2	0.848488
360389_1	Zfp422	293343_1	Fam160a2	0.842959
360389_1	Zfp422	317203_1	Rps6ka6	0.838876
360389_1	Zfp422	29757_1	Atp6v0a1	0.823002
360389_1	Zfp422	363781_2	Plcxd2_2	0.816476
360389_1	Zfp422	299828_1	Xrcc6bp1	0.794244
360389_1	Zfp422	295252_1	Ube2q1	0.740512
360389_1	Zfp422	361798_1	Ehmt2	0.726374
360389_1	Zfp422	116728_1	2014-09-05	0.715677
360389_1	Zfp422	246146_1	Hspbp1	0.714621
360389_1	Zfp422	308958_1	Cdr2	0.714588
360389_1	Zfp422	24415_1	Grm2	0.67972
360389_1	Zfp422	24949_1	Syn1	0.663424
360389_1	Zfp422	266601_1	Tomm20	0.652232
360389_1	Zfp422	289357_1	Lyplal1	0.62289
360389_1	Zfp422	499977_1	Lhfpl3	0.608136
360389_1	Zfp422	113929_1	Nup88	0.596706
360389_1	Zfp422	408243_1	Ece2	0.594617
360389_1	Zfp422	311562_1	Necab3	0.583084
360389_1	Zfp422	305164_1	Wdfy3	0.535489
360389_1	Zfp422	297969_1	Rars2	0.504002
360389_1	Zfp422	24185_1	Akt1	0.498586
360389_1	Zfp422	29688_1	Minpp1	0.494659
360389_1	Zfp422	58977_1	Ppp1r1a	0.466288
360389_1	Zfp422	64865_1	Pcdh8	0.4624
360389_1	Zfp422	338401_1	Crip2	0.438427
360389_1	Zfp422	25121_1	Pcsk2	0.425061
360389_1	Zfp422	171438_1	Crtac1	0.412953
360389_1	Zfp422	299050_1	RGD1305089	0.408731
360389_1	Zfp422	296121_1	Usp8	0.398236
360389_1	Zfp422	116638_1	Slc17a7	0.378696
360389_1	Zfp422	289007_1	Thsd7b	0.318296
360389_1	Zfp422	313772_1	Acap3	0.313373
360389_1	Zfp422	361239_1	Bphl	0.288866
360389_1	Zfp422	364405_1	Scara3	0.276262
360389_1	Zfp422	84508_1	Rnf103	0.274664
360389_1	Zfp422	25528_1	Sirpa	0.267915
360389_1	Zfp422	299757_1	Nts	0.252725
360389_1	Zfp422	294292_1	Nudt3	0.238945
360389_1	Zfp422	681849_1	LOC681849	0.212578
360389_1	Zfp422	25495_1	Nog	0.201004
360389_1	Zfp422	311848_1	Sh3glb2	0.196333
360389_1	Zfp422	83709_1	Git1	0.160151
360389_1	Zfp422	362912_1	Derl1	0.156974
360389_1	Zfp422	307403_1	Csf1r	0.092919
360389_1	Zfp422	313304_1	Stag2	0.0575174
360389_1	Zfp422	302562_1	Plp2	0.0381001
360389_1	Zfp422	362265_1	Ift52	0.0243634
303836_1	Bcl6	25748_1	Alas2	5.42425
303836_1	Bcl6	29735_1	Slc16a7	4.13934
303836_1	Bcl6	25017_1	Myo5a	3.53202
303836_1	Bcl6	305685_1	Comtd1	3.35735
303836_1	Bcl6	289080_1	Rgl1	3.11712
303836_1	Bcl6	309639_1	Anks1a	2.99725
303836_1	Bcl6	362750_1	Atl1	2.92753
303836_1	Bcl6	24406_1	Grik4	2.74708
303836_1	Bcl6	363231_1	Rftn2	2.4995
303836_1	Bcl6	296259_1	Acss1	2.37459
303836_1	Bcl6	171051_1	Cabp1	2.3423
303836_1	Bcl6	266998_1	Slc13a5	2.27734
303836_1	Bcl6	29540_1	Hsd17b7	2.2596
303836_1	Bcl6	303439_1	Mmd	2.25303
303836_1	Bcl6	25736_1	Kcnb1	2.07708
303836_1	Bcl6	25054_1	Ntrk2	1.99478
303836_1	Bcl6	306991_2	RGD1560511_2	1.94222
303836_1	Bcl6	315824_1	Bmp5	1.93074
303836_1	Bcl6	311384_1	Sema6d	1.90634
303836_1	Bcl6	59322_2	Cnksr2_2	1.89019
303836_1	Bcl6	54231_1	Car2	1.86258
303836_1	Bcl6	295394_1	Dph5	1.86204
303836_1	Bcl6	494345_1	Pdcd10	1.85222
303836_1	Bcl6	295230_1	Cct3	1.80592
303836_1	Bcl6	64310_1	Arf1	1.73409
303836_1	Bcl6	308875_1	Rhog	1.67486
303836_1	Bcl6	84550_1	Slc24a2	1.63744
303836_1	Bcl6	116653_1	Cap2	1.62023
303836_1	Bcl6	290923_1	Aga	1.59811
303836_1	Bcl6	297768_1	Lactb2	1.51952
303836_1	Bcl6	686506_1	LOC686506	1.49531
303836_1	Bcl6	686019_1	Casq1	1.45013
303836_1	Bcl6	79208_1	Epha5	1.4394
303836_1	Bcl6	85382_1	Ngb	1.43261
303836_1	Bcl6	308511_1	Chst8	1.43212
303836_1	Bcl6	362851_1	Cd320	1.32818
303836_1	Bcl6	315789_1	Fam81a	1.25531
303836_1	Bcl6	59319_1	Nyw1	1.2483
303836_1	Bcl6	24644_1	Pgk1	1.23036
303836_1	Bcl6	297029_1	Gstk1	1.18513
303836_1	Bcl6	29254_1	Mgll	1.13996
303836_1	Bcl6	312981_1	Asph	1.1351
303836_1	Bcl6	171044_1	Sstr3	1.11681
303836_1	Bcl6	361192_1	RGD1308544	1.11264
303836_1	Bcl6	678766_1	LOC678766	1.10846
303836_1	Bcl6	307180_1	Txndc15	1.09444
303836_1	Bcl6	309499_1	Myof	1.08838
303836_1	Bcl6	304024_1	Cpox	1.08445
303836_1	Bcl6	25085_1	Th	1.08241
303836_1	Bcl6	364948_1	Asphd2	1.05016
303836_1	Bcl6	24808_1	Tacr3	1.03087
303836_1	Bcl6	305497_1	Cobl	1.02009
303836_1	Bcl6	361267_1	Akr1cl1	0.992487
303836_1	Bcl6	25287_1	Acadl	0.955183
303836_1	Bcl6	304017_1	Tomm70a	0.953558
303836_1	Bcl6	361935_1	Spata5	0.929737
303836_1	Bcl6	361207_1	Tmed9	0.920521
303836_1	Bcl6	54293_1	Rgs3	0.912338
303836_1	Bcl6	362107_1	Aif1l	0.89507
303836_1	Bcl6	24420_1	Gspt1	0.893881
303836_1	Bcl6	317196_1	Klhl4	0.872708
303836_1	Bcl6	24615_1	S100a4	0.87235
303836_1	Bcl6	94202_1	Ptprr	0.866829
303836_1	Bcl6	312248_1	Ubn2	0.865987
303836_1	Bcl6	24552_1	Me1	0.861105
303836_1	Bcl6	316403_1	Mars2	0.848488
303836_1	Bcl6	688273_1	LOC688273	0.833725
303836_1	Bcl6	304785_1	Slc45a3	0.827993
303836_1	Bcl6	24771_1	Sdc4	0.781389
303836_1	Bcl6	246212_1	Sipa1l1	0.778499
303836_1	Bcl6	302642_1	Sat1	0.764867
303836_1	Bcl6	305614_1	Sptbn1	0.754143
303836_1	Bcl6	79249_1	Abi1	0.73862
303836_1	Bcl6	315546_1	Kirrel3	0.693829
303836_1	Bcl6	499587_1	LOC499587	0.688475
303836_1	Bcl6	315648_1	Ppp2r1b	0.680808
303836_1	Bcl6	83425_1	Akap12	0.643876
303836_1	Bcl6	58919_2	Ccnd1_2	0.643119
303836_1	Bcl6	24267_1	Comt	0.632833
303836_1	Bcl6	311598_1	Fam83d	0.629751
303836_1	Bcl6	361368_1	Large	0.624851
303836_1	Bcl6	300783_1	RGD1565496	0.606562
303836_1	Bcl6	309512_2	Tnks2_2	0.591001
303836_1	Bcl6	25177_1	Fhl1	0.584815
303836_1	Bcl6	113947_1	Maged2	0.582184
303836_1	Bcl6	81682_1	Lum	0.560522
303836_1	Bcl6	25566_1	Tmod1	0.553918
303836_1	Bcl6	293589_1	LOC293589	0.553205
303836_1	Bcl6	306081_1	Pcdh20	0.553107
303836_1	Bcl6	54248_1	Dgkb	0.534673
303836_1	Bcl6	681389_1	Myeov2	0.501079
303836_1	Bcl6	361634_1	Cp110	0.496277
303836_1	Bcl6	252881_1	Exoc3	0.486167
303836_1	Bcl6	81745_1	Pdpk1	0.477752
303836_1	Bcl6	311166_1	Clp1	0.469508
303836_1	Bcl6	24791_2	Sparc_2	0.467453
303836_1	Bcl6	361517_1	Vasp	0.461707
303836_1	Bcl6	259242_1	Wipf3	0.459782
303836_1	Bcl6	25595_1	Map2	0.458488
303836_1	Bcl6	24791_1	Sparc	0.456508
303836_1	Bcl6	50561_1	Resp18	0.42137
303836_1	Bcl6	114558_1	Becn1	0.394722
303836_1	Bcl6	83689_1	Cd164	0.388874
303836_1	Bcl6	679565_1	LOC679565	0.379294
303836_1	Bcl6	502541_1	Lor	0.371657
303836_1	Bcl6	497798_1	RGD1561357	0.353865
303836_1	Bcl6	679890_1	Gpkow	0.332768
303836_1	Bcl6	299008_1	Nubpl	0.312307
303836_1	Bcl6	25618_1	Acadsb	0.281354
303836_1	Bcl6	301261_1	Enpp4	0.268412
303836_1	Bcl6	303317_1	RGD1307493	0.223498
303836_1	Bcl6	298514_1	Rragc	0.218484
303836_1	Bcl6	310506_1	Ppm1l	0.199218
303836_1	Bcl6	691644_1	Myh2	0.191152
303836_1	Bcl6	308959_1	Usp31	0.181208
303836_1	Bcl6	114511_1	Emb	0.140799
303836_1	Bcl6	29144_1	Canx	0.130543
303836_1	Bcl6	498131_1	N4bp2l1	0.124928
303836_1	Bcl6	298762_1	Cox7a2l	0.106172
303836_1	Bcl6	313689_1	Dhrs3	0.0947023
303836_1	Bcl6	29154_1	Capn2	0.0868214
303836_1	Bcl6	291553_1	Nedd4l	0.0861775
303836_1	Bcl6	289392_1	Plxna2	0.0771433
303836_1	Bcl6	363236_1	Fam117b	0.0635211
303836_1	Bcl6	295061_1	Tm4sf1	0.042105
303836_1	Bcl6	291530_1	Ccdc68	0.0408029
303836_1	Bcl6	317580_1	Rab33a	0.0308469
303836_1	Bcl6	246324_1	Rab31	0.0288477
361816_1	Zfand3	307660_1	Ces7	3.51401
361816_1	Zfand3	170898_1	Tmlhe	3.39324
361816_1	Zfand3	364136_1	Aasdh	3.15359
361816_1	Zfand3	299331_1	Hsp90aa1	3.11864
361816_1	Zfand3	293991_1	Ndufb8	3.06593
361816_1	Zfand3	25291_1	Anxa3	3.00148
361816_1	Zfand3	65278_1	Csnk1g2	2.82643
361816_1	Zfand3	310677_1	Otud7b	2.61078
361816_1	Zfand3	65046_1	Ap2s1	2.4383
361816_1	Zfand3	246333_1	Pcsk1n	2.39506
361816_1	Zfand3	361596_1	Idh2	2.37487
361816_1	Zfand3	290850_1	Mrps31	2.36014
361816_1	Zfand3	685607_1	Pfdn2	2.35751
361816_1	Zfand3	303882_1	Tnk2	2.33007
361816_1	Zfand3	140942_1	Ddit4	2.31995
361816_1	Zfand3	299827_1	Tbk1	2.22411
361816_1	Zfand3	361789_1	RGD1303066	2.21949
361816_1	Zfand3	29328_1	Gpx4	2.20092
361816_1	Zfand3	307133_1	Hspa14	2.0896
361816_1	Zfand3	362245_1	Map1lc3a	1.96297
361816_1	Zfand3	314169_1	RGD1310474	1.91789
361816_1	Zfand3	25676_1	Rasa1	1.84496
361816_1	Zfand3	292696_1	Clptm1	1.81447
361816_1	Zfand3	64862_1	Map1lc3b	1.79955
361816_1	Zfand3	301252_1	Hsp90ab1	1.71466
361816_1	Zfand3	502663_1	Serf2	1.69526
361816_1	Zfand3	29554_1	Pdha1	1.56109
361816_1	Zfand3	312937_2	Cyld_2	1.50261
361816_1	Zfand3	29264_1	Clip2	1.39269
361816_1	Zfand3	498301_1	Wdr26	1.3764
361816_1	Zfand3	192172_1	Mpst	1.36569
361816_1	Zfand3	363222_1	Rnf149	1.34936
361816_1	Zfand3	81677_1	Itpka	1.33518
361816_1	Zfand3	81652_1	Ctbs	1.28554
361816_1	Zfand3	291990_1	Cog8	1.2152
361816_1	Zfand3	314543_1	Gulp1	1.18737
361816_1	Zfand3	502374_1	Polr2l	1.12574
361816_1	Zfand3	289716_1	Ccdc96	1.11553
361816_1	Zfand3	362335_1	Nup205	1.0626
361816_1	Zfand3	116664_1	Atp6v1f	1.06058
361816_1	Zfand3	116561_1	Cltb	1.05733
361816_1	Zfand3	266729_1	Dab1	1.05613
361816_1	Zfand3	25741_1	Pfkl	1.04968
361816_1	Zfand3	29539_1	Aldh2	1.04007
361816_1	Zfand3	498000_1	Ccdc56	1.02304
361816_1	Zfand3	680445_1	Mbnl2	0.986035
361816_1	Zfand3	289992_1	Fermt2	0.969364
361816_1	Zfand3	362272_1	Trp53rk	0.965149
361816_1	Zfand3	65138_1	Adrm1	0.964047
361816_1	Zfand3	361580_1	Gtf2h1	0.958253
361816_1	Zfand3	116600_1	Cacnb2	0.936864
361816_1	Zfand3	685384_1	Rnf180	0.918479
361816_1	Zfand3	294799_1	Bxdc2	0.917327
361816_1	Zfand3	305831_1	RGD1304610	0.906749
361816_1	Zfand3	311483_1	Rrbp1	0.892175
361816_1	Zfand3	299643_1	Ndufa7	0.891183
361816_1	Zfand3	311441_1	Trmt6	0.8827
361816_1	Zfand3	303803_1	Klhl24	0.880574
361816_1	Zfand3	294972_1	Mccc1	0.878861
361816_1	Zfand3	295378_1	Vav3	0.867964
361816_1	Zfand3	25151_1	Igf2r	0.846045
361816_1	Zfand3	293551_1	Arl6ip1	0.836378
361816_1	Zfand3	363425_1	Cav2	0.834129
361816_1	Zfand3	140908_1	Cdk5	0.825631
361816_1	Zfand3	288914_1	Trmt1	0.817482
361816_1	Zfand3	680451_1	Nrbp2	0.768459
361816_1	Zfand3	299147_1	Ppp2r5e	0.760495
361816_1	Zfand3	171114_1	Ndrg2	0.754887
361816_1	Zfand3	116563_1	Ap2m1	0.736412
361816_1	Zfand3	314850_1	Frs2	0.732873
361816_1	Zfand3	361613_1	Ppme1	0.713692
361816_1	Zfand3	619582_1	Tmem69	0.708654
361816_1	Zfand3	688235_1	LOC688235	0.699817
361816_1	Zfand3	313202_1	RGD1310951	0.664463
361816_1	Zfand3	498351_1	Srp72	0.633558
361816_1	Zfand3	25244_1	Bckdha	0.617351
361816_1	Zfand3	312947_1	Tgs1	0.584258
361816_1	Zfand3	305581_1	Pex13	0.571944
361816_1	Zfand3	296467_1	Ythdf1	0.560907
361816_1	Zfand3	362240_1	RGD1563510	0.553719
361816_1	Zfand3	500000_1	Cldn12	0.546298
361816_1	Zfand3	171126_1	Ap3m1	0.531494
361816_1	Zfand3	311114_1	Klhl23	0.527813
361816_1	Zfand3	308999_1	Fbxl19	0.521234
361816_1	Zfand3	303617_1	Falz	0.50936
361816_1	Zfand3	309656_1	Ftsjd2	0.50215
361816_1	Zfand3	360584_1	Ggnbp2	0.492524
361816_1	Zfand3	315923_1	Lysmd3	0.479306
361816_1	Zfand3	117538_1	Wipf1	0.461742
361816_1	Zfand3	85332_1	Prkcdbp	0.451631
361816_1	Zfand3	308942_1	Dennd5a	0.449674
361816_1	Zfand3	246046_1	Lmbrd1	0.410899
361816_1	Zfand3	288065_1	Ccdc58	0.392805
361816_1	Zfand3	294925_1	Fndc3b	0.383403
361816_1	Zfand3	292878_1	MGC93975	0.375737
361816_1	Zfand3	308896_1	Usp47	0.373734
361816_1	Zfand3	363707_1	Srp68	0.371223
361816_1	Zfand3	362519_1	Smc2	0.341144
361816_1	Zfand3	295338_1	Ptpn22	0.311897
361816_1	Zfand3	24377_1	G6pd	0.30705
361816_1	Zfand3	64665_1	Flot1	0.290946
361816_1	Zfand3	24877_1	Vsnl1	0.282803
361816_1	Zfand3	291202_1	Hs1bp1	0.27671
361816_1	Zfand3	29202_1	Epha6	0.260783
361816_1	Zfand3	171061_1	Mrpl17	0.240591
361816_1	Zfand3	686883_1	Larp7	0.239254
361816_1	Zfand3	29743_1	Slc25a1	0.19228
361816_1	Zfand3	363278_1	Atg16l1	0.179153
361816_1	Zfand3	287990_1	Vps8	0.165695
361816_1	Zfand3	29232_1	Clcn2	0.137909
361816_1	Zfand3	316333_1	Actr1b	0.109149
361816_1	Zfand3	296301_1	Raly	0.108696
361816_1	Zfand3	298762_1	Cox7a2l	0.106172
361816_1	Zfand3	652956_1	LOC652956	0.0817862
361816_1	Zfand3	497934_1	LOC497934	0.0806387
361816_1	Zfand3	81769_1	Rpl36al	0.0767485
361816_1	Zfand3	192241_1	Atp5o	0.0665639
361816_1	Zfand3	289400_1	RGD1310950	0.0060281
361816_1	Zfand3	303553_1	Rnd2	0.00491725
171086_2	Trak2_2	291565_1	Afap1l1	9.42447
171086_2	Trak2_2	25698_1	Ass1	4.0587
171086_2	Trak2_2	499157_1	RGD1565432	3.93823
171086_2	Trak2_2	24245_1	Camk2b	3.66402
171086_2	Trak2_2	25017_1	Myo5a	3.53202
171086_2	Trak2_2	360646_1	Limd2	3.24225
171086_2	Trak2_2	295347_1	Rap1a	3.20124
171086_2	Trak2_2	295952_1	RGD1309730	2.92944
171086_2	Trak2_2	361659_1	Plekha1	2.66377
171086_2	Trak2_2	25297_1	Cacnb3	2.56533
171086_2	Trak2_2	308718_1	Pex7	2.3195
171086_2	Trak2_2	308118_1	Rgs17	2.18955
171086_2	Trak2_2	64471_1	Plekhb1	2.10968
171086_2	Trak2_2	25605_1	Hcrtr2	2.07022
171086_2	Trak2_2	361840_1	Spock2	2.05722
171086_2	Trak2_2	252854_1	Slc5a11	1.99342
171086_2	Trak2_2	682914_1	LOC682914	1.97111
171086_2	Trak2_2	246323_1	Aard	1.9707
171086_2	Trak2_2	363447_1	Tspan7	1.94399
171086_2	Trak2_2	171413_1	Spata6	1.93652
171086_2	Trak2_2	362549_1	Efcab7	1.91795
171086_2	Trak2_2	114122_1	Vcan	1.86375
171086_2	Trak2_2	494345_1	Pdcd10	1.85222
171086_2	Trak2_2	170922_1	Ilk	1.83152
171086_2	Trak2_2	498533_1	Fam167a	1.80871
171086_2	Trak2_2	25288_1	Acsl1	1.77116
171086_2	Trak2_2	360891_1	Enah	1.73853
171086_2	Trak2_2	287847_1	RGD1560070	1.72539
171086_2	Trak2_2	50664_1	Gnao1	1.72198
171086_2	Trak2_2	293129_1	Alg8	1.6865
171086_2	Trak2_2	308875_1	Rhog	1.67486
171086_2	Trak2_2	287746_1	Fmnl1	1.67104
171086_2	Trak2_2	362586_1	Trit1	1.66208
171086_2	Trak2_2	301381_1	RGD1309095	1.6401
171086_2	Trak2_2	363443_1	Ndp	1.62912
171086_2	Trak2_2	302969_2	Srrm2_2	1.62849
171086_2	Trak2_2	304709_1	Bfar	1.61018
171086_2	Trak2_2	304580_1	Ssh1	1.5832
171086_2	Trak2_2	684050_1	PCOLCE2	1.56195
171086_2	Trak2_2	24232_1	C3	1.5446
171086_2	Trak2_2	303638_1	Abca8a	1.53307
171086_2	Trak2_2	291061_1	Riok1	1.53152
171086_2	Trak2_2	303902_1	Dirc2	1.52353
171086_2	Trak2_2	688990_1	Trnp1	1.5029
171086_2	Trak2_2	361726_1	RGD1309216	1.48093
171086_2	Trak2_2	295928_1	Slc39a13	1.45334
171086_2	Trak2_2	85254_1	Cdw92	1.45089
171086_2	Trak2_2	309175_1	Cdc42ep2	1.43046
171086_2	Trak2_2	287109_1	Kctd5	1.42466
171086_2	Trak2_2	313173_1	Cntfr	1.41593
171086_2	Trak2_2	362169_1	Alkbh3	1.38138
171086_2	Trak2_2	309081_1	Dock1	1.37423
171086_2	Trak2_2	79123_1	Accn2	1.35159
171086_2	Trak2_2	25165_1	Zfp386	1.33737
171086_2	Trak2_2	94195_1	S100a9	1.32985
171086_2	Trak2_2	305922_1	Lats2	1.30716
171086_2	Trak2_2	305000_1	Exo1	1.23152
171086_2	Trak2_2	79423_1	Stmn4	1.22354
171086_2	Trak2_2	282584_1	Mtmr9	1.21757
171086_2	Trak2_2	365345_1	Cyb5r2	1.21393
171086_2	Trak2_2	245956_3	Scn3b	1.20724
171086_2	Trak2_2	360865_1	Bat2d1	1.1951
171086_2	Trak2_2	289094_1	Hmcn1	1.17561
171086_2	Trak2_2	306344_1	Arrdc2	1.16584
171086_2	Trak2_2	315352_1	Nxt2	1.15859
171086_2	Trak2_2	312981_1	Asph	1.1351
171086_2	Trak2_2	140937_1	Higd1a	1.11543
171086_2	Trak2_2	362132_1	Epc2	1.11103
171086_2	Trak2_2	29245_1	Klk6	1.11066
171086_2	Trak2_2	360609_1	Cbx1	1.10985
171086_2	Trak2_2	362212_2	Tmem87b_2	1.08624
171086_2	Trak2_2	362860_1	Appl2	1.06947
171086_2	Trak2_2	24825_1	Tf	1.04863
171086_2	Trak2_2	64192_1	Qdpr	1.04094
171086_2	Trak2_2	315463_1	RGD1309188	1.03002
171086_2	Trak2_2	360668_1	Sec14l1	1.00888
171086_2	Trak2_2	29748_1	Ppp3r1	0.997839
171086_2	Trak2_2	24943_1	Plp1	0.996282
171086_2	Trak2_2	287532_1	Slc43a2	0.980362
171086_2	Trak2_2	29568_1	Map2k5	0.960653
171086_2	Trak2_2	25589_1	Kdr	0.95489
171086_2	Trak2_2	361354_1	Fbxo15	0.947189
171086_2	Trak2_2	59265_1	Phlpp	0.936168
171086_2	Trak2_2	306066_1	Tdrd3	0.93086
171086_2	Trak2_2	498089_1	Dtx3l	0.914392
171086_2	Trak2_2	311748_1	Map1d	0.908267
171086_2	Trak2_2	363445_1	Usp9x	0.886681
171086_2	Trak2_2	25239_1	Apod	0.884489
171086_2	Trak2_2	361238_1	RGD1311307	0.883641
171086_2	Trak2_2	686098_1	Sorbs1	0.88297
171086_2	Trak2_2	295224_1	mrpl24	0.868458
171086_2	Trak2_2	312248_1	Ubn2	0.865987
171086_2	Trak2_2	302247_1	RGD1304704	0.84879
171086_2	Trak2_2	316403_1	Mars2	0.848488
171086_2	Trak2_2	308579_1	Cpt1c	0.832513
171086_2	Trak2_2	192348_1	Fnbp1	0.828752
171086_2	Trak2_2	24239_1	Cacna1c	0.821458
171086_2	Trak2_2	81744_1	Pde7a	0.797262
171086_2	Trak2_2	313969_1	Fam84a	0.794613
171086_2	Trak2_2	29244_1	Gch1	0.78588
171086_2	Trak2_2	309201_1	Rom1	0.777757
171086_2	Trak2_2	291844_1	Setd6	0.775527
171086_2	Trak2_2	287768_1	Smndc1	0.773651
171086_2	Trak2_2	116493_1	Gripap1	0.763324
171086_2	Trak2_2	305614_1	Sptbn1	0.754143
171086_2	Trak2_2	685383_1	Gpr98	0.749987
171086_2	Trak2_2	24950_1	Srd5a1	0.741383
171086_2	Trak2_2	289143_1	Mrps14	0.723403
171086_2	Trak2_2	117241_1	Pop5	0.69156
171086_2	Trak2_2	316064_1	Oxsr1	0.690627
171086_2	Trak2_2	499587_1	LOC499587	0.688475
171086_2	Trak2_2	304007_1	Cep97	0.680324
171086_2	Trak2_2	363247_1	Xrcc5	0.680141
171086_2	Trak2_2	83628_1	Cd82	0.679008
171086_2	Trak2_2	287208_1	Ttc1	0.671273
171086_2	Trak2_2	25545_1	Sepw1	0.659263
171086_2	Trak2_2	64356_1	Nrgn	0.653728
171086_2	Trak2_2	363291_1	Thap4	0.651718
171086_2	Trak2_2	307855_1	Fa2h	0.647961
171086_2	Trak2_2	292640_1	Vta1	0.613957
171086_2	Trak2_2	499977_1	Lhfpl3	0.608136
171086_2	Trak2_2	497878_1	Nsg2	0.593893
171086_2	Trak2_2	155423_1	Anxa7	0.5934
171086_2	Trak2_2	373065_2	Ddx24_2	0.576851
171086_2	Trak2_2	117515_1	2014-09-02	0.560559
171086_2	Trak2_2	293589_1	LOC293589	0.553205
171086_2	Trak2_2	252961_1	Tank	0.547693
171086_2	Trak2_2	303180_1	RGD1304587	0.545005
171086_2	Trak2_2	361941_1	RGD1359508	0.534405
171086_2	Trak2_2	360682_1	Wdr45l	0.52067
171086_2	Trak2_2	314718_1	Actr6	0.502562
171086_2	Trak2_2	361410_1	RGD1306153	0.48247
171086_2	Trak2_2	24684_1	Prlr	0.476502
171086_2	Trak2_2	361029_1	Ktn1	0.475756
171086_2	Trak2_2	315882_1	Zic4	0.464577
171086_2	Trak2_2	289827_1	Ugp2	0.441377
171086_2	Trak2_2	245922_1	Nupl1	0.432435
171086_2	Trak2_2	50561_1	Resp18	0.42137
171086_2	Trak2_2	680782_1	LOC680782	0.421233
171086_2	Trak2_2	691862_1	LOC691862	0.399643
171086_2	Trak2_2	300759_1	Parp6	0.396736
171086_2	Trak2_2	315598_1	C1qtnf5	0.394779
171086_2	Trak2_2	117536_1	Nelf	0.394281
171086_2	Trak2_2	679565_1	LOC679565	0.379294
171086_2	Trak2_2	81784_1	Ssr3	0.372681
171086_2	Trak2_2	361388_1	Gab1	0.351677
171086_2	Trak2_2	287276_1	Sar1b	0.346374
171086_2	Trak2_2	689046_1	Ccdc84	0.339871
171086_2	Trak2_2	25277_1	Mfge8	0.333913
171086_2	Trak2_2	679890_1	Gpkow	0.332768
171086_2	Trak2_2	310519_1	Slitrk3	0.2961
171086_2	Trak2_2	24547_1	Mbp	0.292409
171086_2	Trak2_2	291580_1	RGD1312005	0.275587
171086_2	Trak2_2	314262_2	Plekhh1_2	0.269013
171086_2	Trak2_2	365984_1	Siat7E	0.256799
171086_2	Trak2_2	117549_1	Gpr37	0.235214
171086_2	Trak2_2	363127_1	Dnajc13	0.220567
171086_2	Trak2_2	84409_1	Robo2	0.194323
171086_2	Trak2_2	25356_1	Cntn2	0.174987
171086_2	Trak2_2	498130_1	Stard13	0.174253
171086_2	Trak2_2	362782_1	Cyp46a1	0.172153
171086_2	Trak2_2	362007_1	Sike	0.16959
171086_2	Trak2_2	64473_1	Bpnt1	0.164696
171086_2	Trak2_2	302981_1	Spsb3	0.151971
171086_2	Trak2_2	360600_2	Spag9_2	0.139401
171086_2	Trak2_2	64681_1	Mvp	0.131024
171086_2	Trak2_2	64521_1	Tspan2	0.122655
171086_2	Trak2_2	311591_1	Rprd1b	0.0944567
171086_2	Trak2_2	311622_2	Stk4_2	0.0903734
171086_2	Trak2_2	60373_1	Nop58	0.0883848
171086_2	Trak2_2	289504_1	Sdad1	0.0792889
171086_2	Trak2_2	80897_1	Erap1	0.0755045
171086_2	Trak2_2	81741_1	Pctk1	0.0747474
171086_2	Trak2_2	29263_1	Acvr2a	0.0737617
171086_2	Trak2_2	29179_1	Syn2	0.0413284
171086_2	Trak2_2	310526_1	Golim4	0.0400058
171086_2	Trak2_2	315611_1	Scn4b	0.0343899
171086_2	Trak2_2	317580_1	Rab33a	0.0308469
171086_2	Trak2_2	79244_1	Hsd17b4	0.0117717
171086_2	Trak2_2	313840_1	Fam82a1	0.0102754
171086_2	Trak2_2	287606_1	2014-09-04	0.00111291
360662_1	Sap30bp	100188937_1	Cox7c	8.99798
360662_1	Sap30bp	292683_1	Sympk	6.80197
360662_1	Sap30bp	246185_1	Pp3111	5.28076
360662_1	Sap30bp	313786_1	Fdx1l	3.58591
360662_1	Sap30bp	295237_1	Msto1	3.25871
360662_1	Sap30bp	364136_1	Aasdh	3.15359
360662_1	Sap30bp	65278_1	Csnk1g2	2.82643
360662_1	Sap30bp	502643_1	Ypel4	2.80787
360662_1	Sap30bp	360503_2	Luc7l_2	2.69166
360662_1	Sap30bp	171437_1	Dnttip1	2.48211
360662_1	Sap30bp	291673_1	Sil1	2.33036
360662_1	Sap30bp	363886_1	Cnpy4	2.28204
360662_1	Sap30bp	678772_1	LOC678772	2.0567
360662_1	Sap30bp	302817_1	Enox2	2.01415
360662_1	Sap30bp	294010_1	Actr1a	1.9762
360662_1	Sap30bp	688319_1	LOC688319	1.96336
360662_1	Sap30bp	60421_1	Prmt1	1.94438
360662_1	Sap30bp	360725_1	Snx4	1.93836
360662_1	Sap30bp	289372_1	Smyd2	1.91321
360662_1	Sap30bp	295607_1	Prpf40a	1.91111
360662_1	Sap30bp	116643_1	Vcp	1.8715
360662_1	Sap30bp	50594_1	Nbl1	1.8621
360662_1	Sap30bp	360594_1	Mrps23	1.82425
360662_1	Sap30bp	293129_1	Alg8	1.6865
360662_1	Sap30bp	309629_1	Pfdn6	1.56788
360662_1	Sap30bp	316775_1	Ankrd12	1.56284
360662_1	Sap30bp	303689_1	Ube2o	1.56085
360662_1	Sap30bp	299012_1	Arhgap5	1.51677
360662_1	Sap30bp	361110_1	Tmem110	1.51392
360662_1	Sap30bp	310344_1	Plk4	1.49475
360662_1	Sap30bp	299334_1	Cinp	1.49343
360662_1	Sap30bp	308309_1	Leng4	1.42215
360662_1	Sap30bp	308572_1	Myh14	1.40656
360662_1	Sap30bp	170946_1	Lkap	1.40005
360662_1	Sap30bp	306129_1	Fbxl3	1.39591
360662_1	Sap30bp	362169_1	Alkbh3	1.38138
360662_1	Sap30bp	266975_1	Sars	1.32321
360662_1	Sap30bp	299700_1	RGD1563365	1.29774
360662_1	Sap30bp	171097_1	Adap1	1.26135
360662_1	Sap30bp	84392_1	Kif3a	1.25656
360662_1	Sap30bp	292764_1	RGD1303117	1.23624
360662_1	Sap30bp	293719_1	Ubxn1	1.21387
360662_1	Sap30bp	306344_1	Arrdc2	1.16584
360662_1	Sap30bp	246258_1	Slc45a1	1.07561
360662_1	Sap30bp	310864_1	Manba	1.06742
360662_1	Sap30bp	29157_1	Ccng2	1.06482
360662_1	Sap30bp	313038_1	Phc2	1.03449
360662_1	Sap30bp	309255_1	Mtmr10	1.02622
360662_1	Sap30bp	81801_1	Stc1	0.986494
360662_1	Sap30bp	297432_1	Abtb1	0.980564
360662_1	Sap30bp	361354_1	Fbxo15	0.947189
360662_1	Sap30bp	79120_1	Arf4	0.936795
360662_1	Sap30bp	311483_1	Rrbp1	0.892175
360662_1	Sap30bp	300836_1	RGD1310552	0.872355
360662_1	Sap30bp	300860_1	Senp6	0.840678
360662_1	Sap30bp	308067_1	Brd9	0.839242
360662_1	Sap30bp	361774_1	Fam160b1	0.831089
360662_1	Sap30bp	313211_1	Nipsnap3b	0.820883
360662_1	Sap30bp	305544_1	Aftph	0.801686
360662_1	Sap30bp	690244_1	Sumo2	0.779052
360662_1	Sap30bp	287768_1	Smndc1	0.773651
360662_1	Sap30bp	290722_1	RGD1308517	0.768431
360662_1	Sap30bp	361796_1	Bat5	0.762917
360662_1	Sap30bp	314979_1	Depdc6	0.760761
360662_1	Sap30bp	191572_1	Ahnak	0.690617
360662_1	Sap30bp	60374_1	Lmna	0.688901
360662_1	Sap30bp	362618_1	Fam76a	0.686103
360662_1	Sap30bp	83628_1	Cd82	0.679008
360662_1	Sap30bp	317576_1	Ocrl	0.671738
360662_1	Sap30bp	500551_1	RGD1564943	0.648215
360662_1	Sap30bp	297960_1	Rragd	0.636635
360662_1	Sap30bp	84027_1	Gsk3b	0.628983
360662_1	Sap30bp	689613_1	Mtmr11	0.589285
360662_1	Sap30bp	685131_1	Mea1	0.569647
360662_1	Sap30bp	313491_1	Hint2	0.561754
360662_1	Sap30bp	307811_1	Slc7a6	0.557612
360662_1	Sap30bp	124461_1	Pacsin2	0.511483
360662_1	Sap30bp	364052_1	Pea15a	0.509763
360662_1	Sap30bp	292023_1	Aars	0.499443
360662_1	Sap30bp	64347_1	Sncg	0.498449
360662_1	Sap30bp	362704_1	Bre	0.481871
360662_1	Sap30bp	362087_1	Ubac1	0.458873
360662_1	Sap30bp	296883_1	Rpa3	0.456721
360662_1	Sap30bp	191595_1	Syt12	0.452936
360662_1	Sap30bp	363858_1	Trappc5	0.441034
360662_1	Sap30bp	246246_1	Pnpla7	0.430746
360662_1	Sap30bp	365407_1	Cpsf7	0.424455
360662_1	Sap30bp	64360_1	Mrpl23	0.403546
360662_1	Sap30bp	25537_1	Rock2	0.403415
360662_1	Sap30bp	292878_1	MGC93975	0.375737
360662_1	Sap30bp	363707_1	Srp68	0.371223
360662_1	Sap30bp	309307_2	RGD1311595_2	0.358275
360662_1	Sap30bp	365410_1	Osbp	0.347478
360662_1	Sap30bp	307553_1	Nol4	0.332316
360662_1	Sap30bp	361129_1	Hapln4	0.317403
360662_1	Sap30bp	362182_1	Rcn1	0.315634
360662_1	Sap30bp	116669_1	Vwf	0.294446
360662_1	Sap30bp	362945_1	Lrrc24	0.291568
360662_1	Sap30bp	171287_1	Epha7	0.289073
360662_1	Sap30bp	414819_1	RT1-CE16	0.280096
360662_1	Sap30bp	64367_1	Ppib	0.265656
360662_1	Sap30bp	84685_1	Ppp1r9a	0.246393
360662_1	Sap30bp	297514_1	Setd5	0.240671
360662_1	Sap30bp	171061_1	Mrpl17	0.240591
360662_1	Sap30bp	295344_1	St7l	0.220749
360662_1	Sap30bp	362166_1	RGD1560612	0.208955
360662_1	Sap30bp	314259_1	Mpp5	0.192914
360662_1	Sap30bp	306945_1	Hist1h2bh	0.152107
360662_1	Sap30bp	306264_1	Ankrd28	0.150156
360662_1	Sap30bp	64555_1	Spef2	0.142887
360662_1	Sap30bp	287525_1	Smyd4	0.140029
360662_1	Sap30bp	252921_1	Tubg1	0.137341
360662_1	Sap30bp	85273_1	Fbxo2	0.136949
360662_1	Sap30bp	64521_1	Tspan2	0.122655
360662_1	Sap30bp	316333_1	Actr1b	0.109149
360662_1	Sap30bp	288671_1	Anapc5	0.0760493
360662_1	Sap30bp	312381_1	Ppm1k	0.0427406
360662_1	Sap30bp	362923_1	Efr3a	0.0281248
360662_1	Sap30bp	687295_1	LOC687295	0.0249995
360662_1	Sap30bp	25257_1	Gamt	0.0180483
360662_1	Sap30bp	298916_1	Cpsf3	0.0113068
360662_1	Sap30bp	29336_1	Oprs1	0.00597314
360662_1	Sap30bp	287606_1	2014-09-04	0.00111291
287094_2	Znf213_2	315348_1	Nckap1l	4.61365
287094_2	Znf213_2	499157_1	RGD1565432	3.93823
287094_2	Znf213_2	364837_1	Gypc	3.73964
287094_2	Znf213_2	688843_1	Nap1l5	3.71784
287094_2	Znf213_2	117056_2	H3f3b_2	3.50372
287094_2	Znf213_2	54272_1	Mcpt9	3.35507
287094_2	Znf213_2	315422_1	Mtmr2	3.08886
287094_2	Znf213_2	54240_1	Chrnd	2.97225
287094_2	Znf213_2	497815_2	Nrcam_2	2.83314
287094_2	Znf213_2	688079_1	LOC688079	2.79943
287094_2	Znf213_2	24406_1	Grik4	2.74708
287094_2	Znf213_2	116487_1	Tgfbi	2.72091
287094_2	Znf213_2	310693_1	Cd5l	2.67007
287094_2	Znf213_2	140610_1	Dbc1	2.62636
287094_2	Znf213_2	292535_1	Leng1	2.50856
287094_2	Znf213_2	25420_1	Cryab	2.46077
287094_2	Znf213_2	296060_1	Arhgap11a	2.42134
287094_2	Znf213_2	293016_1	Map7	2.41266
287094_2	Znf213_2	308718_1	Pex7	2.3195
287094_2	Znf213_2	114214_1	Dffa	2.24775
287094_2	Znf213_2	25707_1	Cntf	2.15973
287094_2	Znf213_2	84589_1	Rab9a	2.15376
287094_2	Znf213_2	296753_1	Srpk2	2.1216
287094_2	Znf213_2	363447_1	Tspan7	1.94399
287094_2	Znf213_2	306141_1	Spry2	1.92825
287094_2	Znf213_2	29693_1	Atp2a2	1.92421
287094_2	Znf213_2	304822_1	Pkp1	1.8993
287094_2	Znf213_2	494345_1	Pdcd10	1.85222
287094_2	Znf213_2	500709_1	Itpk1	1.83573
287094_2	Znf213_2	298504_1	Mfsd2	1.8167
287094_2	Znf213_2	295323_1	Trim45	1.79347
287094_2	Znf213_2	293721_1	Ganab	1.78672
287094_2	Znf213_2	25288_1	Acsl1	1.77116
287094_2	Znf213_2	394266_1	Gjb2	1.75823
287094_2	Znf213_2	293049_1	Rlbp1	1.75688
287094_2	Znf213_2	24437_1	H1f0	1.72931
287094_2	Znf213_2	64539_1	Ndufv3	1.72411
287094_2	Znf213_2	680262_1	LOC680262	1.68276
287094_2	Znf213_2	361618_1	Stim1	1.66971
287094_2	Znf213_2	302969_2	Srrm2_2	1.62849
287094_2	Znf213_2	363016_1	RGD1309534	1.61316
287094_2	Znf213_2	297444_1	Ccdc37	1.61072
287094_2	Znf213_2	503269_1	Rab17	1.60333
287094_2	Znf213_2	290923_1	Aga	1.59811
287094_2	Znf213_2	683077_1	LOC683077	1.53042
287094_2	Znf213_2	362873_1	Plxnc1	1.51675
287094_2	Znf213_2	29541_1	Nthl1	1.51493
287094_2	Znf213_2	682469_1	LOC682469	1.51135
287094_2	Znf213_2	84357_1	Sh3kbp1	1.43295
287094_2	Znf213_2	85382_1	Ngb	1.43261
287094_2	Znf213_2	298874_1	Pum2	1.39777
287094_2	Znf213_2	296137_1	Bub1	1.38846
287094_2	Znf213_2	171373_1	Slc12a5	1.38415
287094_2	Znf213_2	310630_1	Sema4a	1.37794
287094_2	Znf213_2	25374_1	Alad	1.36452
287094_2	Znf213_2	301514_1	Bcs1l	1.34459
287094_2	Znf213_2	310533_1	Rapgef2	1.32848
287094_2	Znf213_2	311328_1	Fam82a2	1.3158
287094_2	Znf213_2	25250_1	Cox8b	1.29851
287094_2	Znf213_2	56042_1	Uso1	1.23679
287094_2	Znf213_2	140868_1	Fabp5	1.23558
287094_2	Znf213_2	305000_1	Exo1	1.23152
287094_2	Znf213_2	498830_1	MGC116121	1.20833
287094_2	Znf213_2	66027_1	Drp2	1.17455
287094_2	Znf213_2	171497_1	Sgk2	1.11415
287094_2	Znf213_2	312664_2	Rasgef1a_2	1.11283
287094_2	Znf213_2	360971_1	Nipsnap1	1.10261
287094_2	Znf213_2	100312984_1	Eif2s3y	1.10244
287094_2	Znf213_2	298744_1	Crim1	1.09214
287094_2	Znf213_2	287739_1	Eftud2	1.08882
287094_2	Znf213_2	360546_1	Efnb3	1.08806
287094_2	Znf213_2	304024_1	Cpox	1.08445
287094_2	Znf213_2	246255_1	Ppp2r2d	1.06385
287094_2	Znf213_2	25055_1	Lipa	1.06084
287094_2	Znf213_2	63938_1	Hibadh	1.05386
287094_2	Znf213_2	24825_1	Tf	1.04863
287094_2	Znf213_2	364786_1	RGD1564327	1.03933
287094_2	Znf213_2	24398_1	Gls	1.02064
287094_2	Znf213_2	24582_1	Myh11	0.999083
287094_2	Znf213_2	498405_1	RGD1560273	0.990927
287094_2	Znf213_2	294963_1	Mrpl47	0.980309
287094_2	Znf213_2	292758_1	Mrps12	0.966872
287094_2	Znf213_2	29707_1	Gabra5	0.962084
287094_2	Znf213_2	362580_1	RGD1305604	0.951872
287094_2	Znf213_2	304881_1	Tor1aip2	0.934539
287094_2	Znf213_2	288174_1	Nit2	0.923033
287094_2	Znf213_2	155012_1	Cfh	0.911031
287094_2	Znf213_2	305268_1	Uba6	0.90654
287094_2	Znf213_2	315134_1	Josd1	0.905969
287094_2	Znf213_2	363259_1	Obsl1	0.899798
287094_2	Znf213_2	498726_1	Rnf182	0.898915
287094_2	Znf213_2	316403_1	Mars2	0.848488
287094_2	Znf213_2	59299_1	Trdn	0.843054
287094_2	Znf213_2	64551_1	2014-09-07	0.835911
287094_2	Znf213_2	289582_1	Fip1l1	0.811565
287094_2	Znf213_2	94197_1	Rab14	0.799966
287094_2	Znf213_2	299828_1	Xrcc6bp1	0.794244
287094_2	Znf213_2	310013_1	Fam169a	0.779278
287094_2	Znf213_2	690244_1	Sumo2	0.779052
287094_2	Znf213_2	64300_1	Mthfd1	0.747977
287094_2	Znf213_2	368062_1	Ankib1	0.745525
287094_2	Znf213_2	314850_1	Frs2	0.732873
287094_2	Znf213_2	54349_1	Aox1	0.710686
287094_2	Znf213_2	503164_1	Apol9a	0.70531
287094_2	Znf213_2	289668_1	Lap3	0.687265
287094_2	Znf213_2	309014_1	Ppapdc1a	0.675743
287094_2	Znf213_2	497874_1	RGD1565784	0.673557
287094_2	Znf213_2	114027_1	Dao	0.669323
287094_2	Znf213_2	83842_1	Crot	0.668128
287094_2	Znf213_2	289990_2	Psmc6_2	0.666471
287094_2	Znf213_2	24949_1	Syn1	0.663424
287094_2	Znf213_2	304791_1	Ripk5	0.657298
287094_2	Znf213_2	361597_1	Fes	0.620652
287094_2	Znf213_2	113912_1	Rtn4r	0.620518
287094_2	Znf213_2	83629_1	Slc12a2	0.606417
287094_2	Znf213_2	300472_1	Vps26b	0.599261
287094_2	Znf213_2	361621_1	Olfml1	0.593092
287094_2	Znf213_2	171352_1	Cyp3a9	0.592109
287094_2	Znf213_2	305679_1	Vcl	0.591951
287094_2	Znf213_2	294964_1	Ndufb5	0.586943
287094_2	Znf213_2	170900_1	Rbm14	0.58478
287094_2	Znf213_2	361667_1	Dhx32	0.56239
287094_2	Znf213_2	299142_1	Syt16	0.549374
287094_2	Znf213_2	288233_1	Wrb	0.545873
287094_2	Znf213_2	361941_1	RGD1359508	0.534405
287094_2	Znf213_2	60328_1	Mark2	0.519615
287094_2	Znf213_2	288626_1	Mmp17	0.515471
287094_2	Znf213_2	24827_1	Tgfa	0.500735
287094_2	Znf213_2	361634_1	Cp110	0.496277
287094_2	Znf213_2	259167_1	Art5	0.475303
287094_2	Znf213_2	56766_1	Leprot	0.471845
287094_2	Znf213_2	94201_1	Cdk4	0.467137
287094_2	Znf213_2	114029_1	Megf8	0.467031
287094_2	Znf213_2	117538_1	Wipf1	0.461742
287094_2	Znf213_2	362950_1	Rbm9	0.451219
287094_2	Znf213_2	289827_1	Ugp2	0.441377
287094_2	Znf213_2	245922_1	Nupl1	0.432435
287094_2	Znf213_2	680782_1	LOC680782	0.421233
287094_2	Znf213_2	361836_1	Slc25a16	0.416862
287094_2	Znf213_2	315598_1	C1qtnf5	0.394779
287094_2	Znf213_2	362778_1	RGD1308470	0.386504
287094_2	Znf213_2	679565_1	LOC679565	0.379294
287094_2	Znf213_2	502541_1	Lor	0.371657
287094_2	Znf213_2	364952_1	Nkd1	0.366638
287094_2	Znf213_2	378467_1	Tmem159	0.36631
287094_2	Znf213_2	367167_1	Traip	0.357921
287094_2	Znf213_2	24212_1	Atp1a2	0.348258
287094_2	Znf213_2	316628_1	Asb1	0.34785
287094_2	Znf213_2	681352_1	Letmd1	0.339777
287094_2	Znf213_2	362285_1	Col9a3	0.338587
287094_2	Znf213_2	362517_1	Mrpl50	0.328596
287094_2	Znf213_2	686841_1	LOC686841	0.320364
287094_2	Znf213_2	311494_1	Rin2	0.310364
287094_2	Znf213_2	315121_1	Cdc42ep1	0.304756
287094_2	Znf213_2	306761_1	F12	0.286372
287094_2	Znf213_2	310137_1	RGD1310081	0.281003
287094_2	Znf213_2	414819_1	RT1-CE16	0.280096
287094_2	Znf213_2	303304_1	Sgsm2	0.279407
287094_2	Znf213_2	50555_1	Ugt8	0.274005
287094_2	Znf213_2	29436_1	Tfpi	0.268279
287094_2	Znf213_2	689931_1	Osap	0.268181
287094_2	Znf213_2	296302_1	Eif2s2	0.255765
287094_2	Znf213_2	303039_1	Wwc1	0.253269
287094_2	Znf213_2	364137_1	Tmem165	0.246885
287094_2	Znf213_2	313035_1	Dnajc8	0.23199
287094_2	Znf213_2	499883_1	Gabpb1	0.221391
287094_2	Znf213_2	59087_1	Nxf1	0.215927
287094_2	Znf213_2	314855_1	Cpm	0.206207
287094_2	Znf213_2	25353_1	Spp1	0.199334
287094_2	Znf213_2	293546_1	Gprc5b	0.195925
287094_2	Znf213_2	78965_1	Csf1	0.188133
287094_2	Znf213_2	81738_1	Nup98	0.187996
287094_2	Znf213_2	360850_1	Nek7	0.186877
287094_2	Znf213_2	367767_1	Mageh1	0.183672
287094_2	Znf213_2	690516_1	RGD1309707	0.146819
287094_2	Znf213_2	294385_1	Supv3l1	0.137087
287094_2	Znf213_2	50689_1	Mapk3	0.133809
287094_2	Znf213_2	81649_1	Mapk14	0.119806
287094_2	Znf213_2	689415_1	Mt2A	0.118646
287094_2	Znf213_2	298762_1	Cox7a2l	0.106172
287094_2	Znf213_2	500221_1	Fam176a	0.088768
287094_2	Znf213_2	29154_1	Capn2	0.0868214
287094_2	Znf213_2	24775_1	Shbg	0.0778693
287094_2	Znf213_2	691506_1	Ttc19	0.0707981
287094_2	Znf213_2	362224_1	Csrp2bp	0.0530364
287094_2	Znf213_2	259275_1	Ostf1	0.0457199
287094_2	Znf213_2	317580_1	Rab33a	0.0308469
287094_2	Znf213_2	687295_1	LOC687295	0.0249995
287094_2	Znf213_2	500246_1	Arhgap25	0.015512
287094_2	Znf213_2	291464_1	Snx2	0.0135568
287094_2	Znf213_2	307505_1	Ctnna1	0.0119083
287094_2	Znf213_2	289400_1	RGD1310950	0.0060281
287094_2	Znf213_2	29544_1	Tspyl1	0.00264573
287094_2	Znf213_2	313373_1	Cyp2j10	0.00264485
361310_1	Pfdn1	314639_1	RGD1304737	4.63735
361310_1	Pfdn1	288916_1	Gadd45gip1	4.04471
361310_1	Pfdn1	287466_1	Wscd1	3.33768
361310_1	Pfdn1	315820_1	Myo5c	3.09191
361310_1	Pfdn1	290641_1	Rpl18a	2.7772
361310_1	Pfdn1	685451_1	Gng13	2.7764
361310_1	Pfdn1	294336_1	Pcbp3	2.77091
361310_1	Pfdn1	26759_1	Acot7	2.75116
361310_1	Pfdn1	312439_1	Rmnd5a	2.5837
361310_1	Pfdn1	300075_1	Tomm22	2.52785
361310_1	Pfdn1	288527_1	Asmtl	2.52446
361310_1	Pfdn1	171437_1	Dnttip1	2.48211
361310_1	Pfdn1	246333_1	Pcsk1n	2.39506
361310_1	Pfdn1	25547_1	St8sia3	2.38876
361310_1	Pfdn1	29635_1	Timm44	2.33669
361310_1	Pfdn1	366205_1	Flrt3	2.22944
361310_1	Pfdn1	245921_1	Acvr1c	2.07524
361310_1	Pfdn1	170899_1	Kcnk2	1.9827
361310_1	Pfdn1	362834_1	Mbd3	1.93366
361310_1	Pfdn1	306141_1	Spry2	1.92825
361310_1	Pfdn1	289372_1	Smyd2	1.91321
361310_1	Pfdn1	25524_1	Psap	1.82576
361310_1	Pfdn1	316123_1	Gtf2f1	1.76826
361310_1	Pfdn1	308458_1	Sptbn4	1.72449
361310_1	Pfdn1	301665_1	Srbd1	1.71067
361310_1	Pfdn1	498398_1	Selm	1.61114
361310_1	Pfdn1	85423_1	Tfpt	1.59135
361310_1	Pfdn1	309629_1	Pfdn6	1.56788
361310_1	Pfdn1	299012_1	Arhgap5	1.51677
361310_1	Pfdn1	501552_1	Fancb	1.45162
361310_1	Pfdn1	79208_1	Epha5	1.4394
361310_1	Pfdn1	684871_1	LOC684871	1.43781
361310_1	Pfdn1	317322_1	Gpc4	1.4027
361310_1	Pfdn1	266975_1	Sars	1.32321
361310_1	Pfdn1	305922_1	Lats2	1.30716
361310_1	Pfdn1	690606_1	Mansc1	1.30263
361310_1	Pfdn1	308134_1	Tmem35	1.29083
361310_1	Pfdn1	373065_1	Ddx24	1.27746
361310_1	Pfdn1	171097_1	Adap1	1.26135
361310_1	Pfdn1	361256_1	Svil	1.24832
361310_1	Pfdn1	293719_1	Ubxn1	1.21387
361310_1	Pfdn1	361833_1	Ank3	1.18802
361310_1	Pfdn1	83427_1	Gnb2l1	1.18002
361310_1	Pfdn1	171407_1	Gprasp1	1.17414
361310_1	Pfdn1	290995_1	Prelid1	1.14527
361310_1	Pfdn1	502374_1	Polr2l	1.12574
361310_1	Pfdn1	301123_1	Ndufa11	1.0828
361310_1	Pfdn1	80840_1	Gpcr12	1.07781
361310_1	Pfdn1	362504_1	Dctn3	1.07709
361310_1	Pfdn1	116664_1	Atp6v1f	1.06058
361310_1	Pfdn1	307271_1	Rkhd2	0.99931
361310_1	Pfdn1	171293_1	Ctsd	0.974301
361310_1	Pfdn1	65169_1	Scamp3	0.950182
361310_1	Pfdn1	24806_1	Tac1	0.948946
361310_1	Pfdn1	81024_1	Ica1	0.948211
361310_1	Pfdn1	688746_1	Hdhd3	0.912368
361310_1	Pfdn1	361527_1	Pld3	0.905986
361310_1	Pfdn1	293551_1	Arl6ip1	0.836378
361310_1	Pfdn1	307639_1	Gins3	0.823907
361310_1	Pfdn1	313488_1	Reck	0.819527
361310_1	Pfdn1	679811_1	LOC679811	0.804804
361310_1	Pfdn1	64352_1	Gstm5	0.803544
361310_1	Pfdn1	317432_1	RGD1560601	0.787036
361310_1	Pfdn1	81824_1	Arpc1a	0.786616
361310_1	Pfdn1	361796_1	Bat5	0.762917
361310_1	Pfdn1	170821_1	Atxn10	0.749353
361310_1	Pfdn1	368062_1	Ankib1	0.745525
361310_1	Pfdn1	25739_1	Pygb	0.664219
361310_1	Pfdn1	287155_1	Stub1	0.652103
361310_1	Pfdn1	297960_1	Rragd	0.636635
361310_1	Pfdn1	309953_1	Tmem161b	0.618277
361310_1	Pfdn1	29367_1	Chkb	0.607273
361310_1	Pfdn1	296134_1	Mrps5	0.606561
361310_1	Pfdn1	691278_1	Triap1	0.602712
361310_1	Pfdn1	29565_1	Eef2	0.588113
361310_1	Pfdn1	685131_1	Mea1	0.569647
361310_1	Pfdn1	353252_1	Rdh10	0.554956
361310_1	Pfdn1	309097_1	Gpr123	0.536341
361310_1	Pfdn1	54248_1	Dgkb	0.534673
361310_1	Pfdn1	84486_1	Sf3b1	0.53038
361310_1	Pfdn1	117036_1	Lamc1	0.504335
361310_1	Pfdn1	25033_1	Sstr1	0.501313
361310_1	Pfdn1	689593_1	LOC689593	0.481946
361310_1	Pfdn1	362704_1	Bre	0.481871
361310_1	Pfdn1	29660_1	Pnck	0.461528
361310_1	Pfdn1	117280_1	Hnrnpu	0.44011
361310_1	Pfdn1	116459_1	Serpini1	0.436524
361310_1	Pfdn1	84355_1	Atox1	0.433623
361310_1	Pfdn1	307486_1	Pcdhb22	0.415947
361310_1	Pfdn1	84347_1	Cacng2	0.402722
361310_1	Pfdn1	302470_1	F8	0.38879
361310_1	Pfdn1	683402_1	LOC683402	0.358944
361310_1	Pfdn1	365410_1	Osbp	0.347478
361310_1	Pfdn1	301011_1	Uqcrc1	0.323353
361310_1	Pfdn1	306825_1	Mylip	0.320514
361310_1	Pfdn1	303565_1	G6pc3	0.294332
361310_1	Pfdn1	362945_1	Lrrc24	0.291568
361310_1	Pfdn1	299858_1	Lrp1	0.254368
361310_1	Pfdn1	305149_1	Nudt9	0.24651
361310_1	Pfdn1	312358_1	RGD1311589	0.217793
361310_1	Pfdn1	294313_1	Mtch1	0.193526
361310_1	Pfdn1	311203_1	Pex16	0.192987
361310_1	Pfdn1	691644_1	Myh2	0.191152
361310_1	Pfdn1	305571_1	B3gnt2	0.176107
361310_1	Pfdn1	315792_1	Sltm	0.173999
361310_1	Pfdn1	297481_1	Eif4e3	0.160167
361310_1	Pfdn1	306451_1	Odz3	0.13513
361310_1	Pfdn1	29481_1	Rgs9	0.112257
361310_1	Pfdn1	312937_1	Cyld	0.110203
361310_1	Pfdn1	24611_1	Gnal	0.10762
361310_1	Pfdn1	689978_1	Nrsn2	0.105398
361310_1	Pfdn1	497902_1	Uqcrq	0.0648797
361310_1	Pfdn1	685398_1	LOC685398	0.0598681
361310_1	Pfdn1	29644_1	Ptpn5	0.0372398
361310_1	Pfdn1	292777_1	Tbcb	0.0270426
361310_1	Pfdn1	687295_1	LOC687295	0.0249995
361310_1	Pfdn1	25257_1	Gamt	0.0180483
361310_1	Pfdn1	307757_1	Neto2	0.0124015
361310_1	Pfdn1	289400_1	RGD1310950	0.0060281
499593_2	Sox2_2	680737_1	Snrpf	4.27639
499593_2	Sox2_2	680687_1	LOC680687	3.68696
499593_2	Sox2_2	308393_1	Pnmal2	3.40781
499593_2	Sox2_2	24173_1	Adra1b	3.23079
499593_2	Sox2_2	502643_1	Ypel4	2.80787
499593_2	Sox2_2	288527_1	Asmtl	2.52446
499593_2	Sox2_2	363071_1	Stra6	2.46735
499593_2	Sox2_2	24913_1	Pla2g16	2.3589
499593_2	Sox2_2	292624_1	Gltscr2	2.25141
499593_2	Sox2_2	311422_1	Itpa	2.24144
499593_2	Sox2_2	84487_1	Slc17a6	2.16945
499593_2	Sox2_2	170895_1	Cetn3	2.0746
499593_2	Sox2_2	117030_1	Erp29	1.99744
499593_2	Sox2_2	79242_1	Hpgd	1.88819
499593_2	Sox2_2	171083_1	Itfg1	1.80664
499593_2	Sox2_2	29737_1	Kcnab1	1.78135
499593_2	Sox2_2	299909_1	Fam49b	1.77901
499593_2	Sox2_2	295690_1	Dnajc10	1.73968
499593_2	Sox2_2	94266_1	Rps27	1.71495
499593_2	Sox2_2	308398_1	Lrrc68	1.56478
499593_2	Sox2_2	301512_1	Aamp	1.52302
499593_2	Sox2_2	81667_1	Gnb2	1.48088
499593_2	Sox2_2	362914_1	RGD1311362	1.46192
499593_2	Sox2_2	113918_1	Slc6a20	1.43383
499593_2	Sox2_2	296162_1	Ddrgk1	1.36722
499593_2	Sox2_2	360895_1	Rrp15	1.28378
499593_2	Sox2_2	305000_1	Exo1	1.23152
499593_2	Sox2_2	308310_1	Tmc4	1.16468
499593_2	Sox2_2	24825_1	Tf	1.04863
499593_2	Sox2_2	83533_1	Aifm1	1.0232
499593_2	Sox2_2	619436_1	Med24	0.97117
499593_2	Sox2_2	288174_1	Nit2	0.923033
499593_2	Sox2_2	303396_1	Appbp2	0.913417
499593_2	Sox2_2	24239_1	Cacna1c	0.821458
499593_2	Sox2_2	300078_1	Dnal4	0.818411
499593_2	Sox2_2	295663_1	Phospho2	0.783097
499593_2	Sox2_2	29461_1	Vgf	0.687917
499593_2	Sox2_2	83628_1	Cd82	0.679008
499593_2	Sox2_2	170573_1	Slc38a4	0.645729
499593_2	Sox2_2	293508_1	Prkacb	0.606299
499593_2	Sox2_2	302313_1	Tspan6	0.560857
499593_2	Sox2_2	362739_1	Ppp2r3c	0.548615
499593_2	Sox2_2	300768_1	Coro2b	0.545933
499593_2	Sox2_2	315668_1	Rab39	0.527306
499593_2	Sox2_2	681389_1	Myeov2	0.501079
499593_2	Sox2_2	24590_1	Mme	0.458186
499593_2	Sox2_2	24642_1	Pgam1	0.440435
499593_2	Sox2_2	293652_1	Ndufs8	0.434927
499593_2	Sox2_2	360463_1	Mpv17l	0.428713
499593_2	Sox2_2	298490_1	Ppcs	0.419728
499593_2	Sox2_2	311039_1	Galnt13	0.406662
499593_2	Sox2_2	301073_1	Hhatl	0.397395
499593_2	Sox2_2	689576_1	Nkain3	0.363685
499593_2	Sox2_2	314648_1	Ncln	0.323813
499593_2	Sox2_2	295338_1	Ptpn22	0.311897
499593_2	Sox2_2	362343_1	Parp12	0.294362
499593_2	Sox2_2	300047_1	Cyc1	0.282322
499593_2	Sox2_2	606294_1	Kbp	0.281745
499593_2	Sox2_2	25528_1	Sirpa	0.267915
499593_2	Sox2_2	299957_1	Nsmce2	0.261716
499593_2	Sox2_2	299858_1	Lrp1	0.254368
499593_2	Sox2_2	294862_1	2014-03-06	0.251388
499593_2	Sox2_2	282836_1	Cthrc1	0.216233
499593_2	Sox2_2	680014_1	Esco1	0.207157
499593_2	Sox2_2	24446_1	Hgf	0.142486
499593_2	Sox2_2	171144_1	Slco4a1	0.140362
499593_2	Sox2_2	25510_1	Pcp4	0.115588
499593_2	Sox2_2	290644_1	Ifi30	0.0638219
499593_2	Sox2_2	83523_1	Impa1	0.0567907
499593_2	Sox2_2	290279_1	N6amt2	0.00364694
499593_2	Sox2_2	313024_1	Wasf2	0.00293664
365748_1	Bhlhe22	364837_1	Gypc	3.73964
365748_1	Bhlhe22	60341_1	Camkk1	3.42896
365748_1	Bhlhe22	305493_1	Urg4	3.18442
365748_1	Bhlhe22	679330_1	LOC679330	3.14346
365748_1	Bhlhe22	29179_2	Syn2_2	3.11339
365748_1	Bhlhe22	295635_1	Arhgap15	2.99647
365748_1	Bhlhe22	79124_1	Anxa4	2.8997
365748_1	Bhlhe22	363229_1	Slc39a10	2.73208
365748_1	Bhlhe22	291670_1	Cxxc5	2.47427
365748_1	Bhlhe22	24875_1	Vipr1	2.40111
365748_1	Bhlhe22	114901_1	Argbp2	2.21658
365748_1	Bhlhe22	294674_2	Enc1_2	2.18788
365748_1	Bhlhe22	171341_1	Mgst1	2.14922
365748_1	Bhlhe22	266780_1	Rimbp2	2.09468
365748_1	Bhlhe22	245921_1	Acvr1c	2.07524
365748_1	Bhlhe22	294674_1	Enc1	2.00264
365748_1	Bhlhe22	171113_1	Blcap	1.98081
365748_1	Bhlhe22	310999_1	Plekhg5	1.96087
365748_1	Bhlhe22	690918_1	LOC690918	1.87798
365748_1	Bhlhe22	300886_1	Mthfs	1.62495
365748_1	Bhlhe22	65040_1	Dlgap1	1.50111
365748_1	Bhlhe22	29138_1	Bsn	1.46759
365748_1	Bhlhe22	362845_1	Zfp709l2	1.42601
365748_1	Bhlhe22	313878_1	Galnt14	1.41687
365748_1	Bhlhe22	500244_1	Aak1	1.38308
365748_1	Bhlhe22	500102_1	Fam131b	1.3518
365748_1	Bhlhe22	25252_1	Dlg1	1.34203
365748_1	Bhlhe22	501101_1	nod3l	1.32236
365748_1	Bhlhe22	78956_1	Scn9a	1.30944
365748_1	Bhlhe22	81648_1	Crh	1.28422
365748_1	Bhlhe22	315789_1	Fam81a	1.25531
365748_1	Bhlhe22	266735_1	Gpr64	1.23851
365748_1	Bhlhe22	29480_1	Rgs4	1.22255
365748_1	Bhlhe22	293113_1	Tmem126a	1.20678
365748_1	Bhlhe22	499814_1	Ttc30b	1.19199
365748_1	Bhlhe22	315117_1	Elfn2	1.18987
365748_1	Bhlhe22	60434_1	Bcl2l2	1.17604
365748_1	Bhlhe22	60355_1	Nsf	1.09879
365748_1	Bhlhe22	317444_1	Hccs	1.06725
365748_1	Bhlhe22	266729_1	Dab1	1.05613
365748_1	Bhlhe22	81778_1	S100a10	1.0393
365748_1	Bhlhe22	81526_1	Nov	1.01784
365748_1	Bhlhe22	290315_1	Tdh	1.00766
365748_1	Bhlhe22	24225_1	Bdnf	0.983309
365748_1	Bhlhe22	309860_1	Sobpl	0.97978
365748_1	Bhlhe22	364208_1	Cnrip1	0.972927
365748_1	Bhlhe22	116692_1	Cyth2	0.970535
365748_1	Bhlhe22	312563_2	Prickle2_2	0.952123
365748_1	Bhlhe22	309111_1	Slc25a22	0.920851
365748_1	Bhlhe22	24520_1	Kcna1	0.889846
365748_1	Bhlhe22	362481_1	Tox	0.877383
365748_1	Bhlhe22	303073_1	Cyfip2	0.863151
365748_1	Bhlhe22	680726_1	LOC680726	0.844578
365748_1	Bhlhe22	367915_1	Rab9b	0.831303
365748_1	Bhlhe22	170816_1	Olr59	0.7955
365748_1	Bhlhe22	313438_1	Dock11	0.779714
365748_1	Bhlhe22	140666_1	Rcan2	0.737954
365748_1	Bhlhe22	361884_1	Mccc2	0.715234
365748_1	Bhlhe22	308958_1	Cdr2	0.714588
365748_1	Bhlhe22	364983_1	Rnf150	0.70985
365748_1	Bhlhe22	310467_1	Tiparp	0.679046
365748_1	Bhlhe22	29190_1	Pdyn	0.676382
365748_1	Bhlhe22	64356_1	Nrgn	0.653728
365748_1	Bhlhe22	296271_1	Srxn1	0.628379
365748_1	Bhlhe22	408243_1	Ece2	0.594617
365748_1	Bhlhe22	298282_1	Oma1	0.590686
365748_1	Bhlhe22	312947_1	Tgs1	0.584258
365748_1	Bhlhe22	303356_1	Tmem98	0.564487
365748_1	Bhlhe22	361528_1	Ttc9b	0.56225
365748_1	Bhlhe22	25566_1	Tmod1	0.553918
365748_1	Bhlhe22	117064_1	Vip	0.552444
365748_1	Bhlhe22	64527_1	Pdap1	0.549024
365748_1	Bhlhe22	171101_1	Grp	0.502822
365748_1	Bhlhe22	362768_1	Ttc7b	0.474834
365748_1	Bhlhe22	29660_1	Pnck	0.461528
365748_1	Bhlhe22	64559_1	Slc22a23	0.453532
365748_1	Bhlhe22	63885_1	Pde10a	0.453397
365748_1	Bhlhe22	362760_1	Galntl1	0.441967
365748_1	Bhlhe22	361054_1	Ebpl	0.434166
365748_1	Bhlhe22	171438_1	Crtac1	0.412953
365748_1	Bhlhe22	362524_1	Ptpn3	0.39468
365748_1	Bhlhe22	289745_1	Mtp18	0.371212
365748_1	Bhlhe22	680110_1	Rprm	0.327104
365748_1	Bhlhe22	363915_1	Tmem132c	0.317888
365748_1	Bhlhe22	362182_1	Rcn1	0.315634
365748_1	Bhlhe22	498256_1	Ier5	0.310591
365748_1	Bhlhe22	93667_1	Olfm1	0.299315
365748_1	Bhlhe22	501005_1	Cplx3	0.299166
365748_1	Bhlhe22	298104_1	RGD1304595	0.277883
365748_1	Bhlhe22	291352_1	Gpr158	0.276816
365748_1	Bhlhe22	685076_1	Pgm2l1	0.213888
365748_1	Bhlhe22	681849_1	LOC681849	0.212578
365748_1	Bhlhe22	25495_1	Nog	0.201004
365748_1	Bhlhe22	83731_1	Kcnma1	0.199009
365748_1	Bhlhe22	360592_1	Trim37	0.175585
365748_1	Bhlhe22	362316_1	Pftk1	0.154542
365748_1	Bhlhe22	364676_1	Gprin1	0.149908
365748_1	Bhlhe22	306844_1	Phactr1	0.121446
365748_1	Bhlhe22	24533_1	Ldha	0.102496
365748_1	Bhlhe22	314641_1	Pip5k1c	0.0813522
365748_1	Bhlhe22	29179_1	Syn2	0.0413284
298189_1	Bnc2	291565_1	Afap1l1	9.42447
298189_1	Bnc2	312824_1	Recql	8.39962
298189_1	Bnc2	316067_1	Xylb	4.66243
298189_1	Bnc2	308652_1	Smox	2.92617
298189_1	Bnc2	192248_1	Cdh13	2.92556
298189_1	Bnc2	294119_1	Moxd1	2.7705
298189_1	Bnc2	83722_1	Plk2	2.73636
298189_1	Bnc2	291939_1	Mmaa	2.66023
298189_1	Bnc2	362176_1	Lmo2	2.61556
298189_1	Bnc2	363153_2	rCG_25854_2	2.51728
298189_1	Bnc2	364410_1	Kctd9	2.319
298189_1	Bnc2	114901_1	Argbp2	2.21658
298189_1	Bnc2	294674_2	Enc1_2	2.18788
298189_1	Bnc2	297522_1	Sec13	2.15892
298189_1	Bnc2	64155_1	Scn7a	2.11849
298189_1	Bnc2	290596_1	Ghitm	2.11823
298189_1	Bnc2	81574_1	Scn1a	1.94483
298189_1	Bnc2	306991_2	RGD1560511_2	1.94222
298189_1	Bnc2	315824_1	Bmp5	1.93074
298189_1	Bnc2	294853_1	Krt18	1.9088
298189_1	Bnc2	683927_1	Cstf2	1.67548
298189_1	Bnc2	308875_1	Rhog	1.67486
298189_1	Bnc2	291946_1	Tmem184c	1.62246
298189_1	Bnc2	29204_1	Neu2	1.57793
298189_1	Bnc2	291015_1	Ogn	1.56333
298189_1	Bnc2	684050_1	PCOLCE2	1.56195
298189_1	Bnc2	300981_1	Acy1	1.55785
298189_1	Bnc2	25056_1	Rbp1	1.52586
298189_1	Bnc2	309368_1	Lama2	1.48
298189_1	Bnc2	59312_1	Shank3	1.42459
298189_1	Bnc2	25549_1	Slc18a2	1.40307
298189_1	Bnc2	691431_1	LOC691431	1.38544
298189_1	Bnc2	303311_1	Rtn4rl1	1.37647
298189_1	Bnc2	50690_1	Slc6a8	1.36588
298189_1	Bnc2	500441_1	RGD1561916	1.35671
298189_1	Bnc2	25252_1	Dlg1	1.34203
298189_1	Bnc2	303514_1	Msl1	1.33307
298189_1	Bnc2	25298_1	Cck	1.30878
298189_1	Bnc2	171093_1	Shank2	1.28831
298189_1	Bnc2	363256_1	Speg	1.27408
298189_1	Bnc2	65042_1	Sfxn3	1.25123
298189_1	Bnc2	681023_1	Qsox2	1.23465
298189_1	Bnc2	89805_1	Angpt2	1.15416
298189_1	Bnc2	361615_1	Relt	1.14923
298189_1	Bnc2	500685_1	RGD1566112	1.11829
298189_1	Bnc2	361625_1	Nrip3	1.10326
298189_1	Bnc2	25454_1	Gfra1	1.09646
298189_1	Bnc2	299507_1	Asnsd1	1.08285
298189_1	Bnc2	25085_1	Th	1.08241
298189_1	Bnc2	266729_1	Dab1	1.05613
298189_1	Bnc2	299799_1	Rab21	1.05208
298189_1	Bnc2	362322_1	Slc25a13	1.04607
298189_1	Bnc2	691209_1	Slc12a6	1.04151
298189_1	Bnc2	29580_1	Fdft1	0.966347
298189_1	Bnc2	362643_1	RGD1310427	0.960738
298189_1	Bnc2	685433_1	Evi2a	0.955138
298189_1	Bnc2	690263_1	Tmem179b	0.898914
298189_1	Bnc2	291078_1	Prpf4b	0.886433
298189_1	Bnc2	25239_1	Apod	0.884489
298189_1	Bnc2	686098_1	Sorbs1	0.88297
298189_1	Bnc2	619374_2	Jam2_2	0.850051
298189_1	Bnc2	24375_1	Fuca1	0.842222
298189_1	Bnc2	291966_1	Tppp3	0.793779
298189_1	Bnc2	25318_1	Fnta	0.778863
298189_1	Bnc2	310376_1	RGD1308116	0.764809
298189_1	Bnc2	56646_1	Lgals1	0.758345
298189_1	Bnc2	64199_1	Gng11	0.752921
298189_1	Bnc2	306165_1	Gpr180	0.722245
298189_1	Bnc2	303630_1	Wipi1	0.677377
298189_1	Bnc2	81514_1	Lrrn3	0.647319
298189_1	Bnc2	361224_1	RGD1306058	0.625081
298189_1	Bnc2	553106_1	Ncald	0.598559
298189_1	Bnc2	302987_1	RGD1565247	0.597851
298189_1	Bnc2	316098_1	Exosc7	0.568229
298189_1	Bnc2	116552_1	Plod1	0.564695
298189_1	Bnc2	114487_1	Wnt2	0.526055
298189_1	Bnc2	24851_1	Tpm1	0.521485
298189_1	Bnc2	64347_1	Sncg	0.498449
298189_1	Bnc2	24450_1	Hmgcs2	0.476297
298189_1	Bnc2	691170_1	LOC691170	0.475963
298189_1	Bnc2	25673_1	Anxa5	0.462008
298189_1	Bnc2	63885_1	Pde10a	0.453397
298189_1	Bnc2	361601_1	Fam108c1	0.439536
298189_1	Bnc2	361810_1	Fkbp5	0.431488
298189_1	Bnc2	59322_1	Cnksr2	0.427417
298189_1	Bnc2	690217_1	LOC690217	0.409903
298189_1	Bnc2	294917_1	RGD1561817	0.407732
298189_1	Bnc2	296121_1	Usp8	0.398236
298189_1	Bnc2	117536_1	Nelf	0.394281
298189_1	Bnc2	361032_1	RGD1310110	0.390285
298189_1	Bnc2	310785_2	Wdr47_2	0.373763
298189_1	Bnc2	688922_1	LOC688922	0.351844
298189_1	Bnc2	306013_1	Lgi3	0.338235
298189_1	Bnc2	25407_1	Cd59	0.337208
298189_1	Bnc2	29186_1	Cd63	0.335275
298189_1	Bnc2	317343_1	Med14	0.325132
298189_1	Bnc2	312707_1	Lrrc23	0.30556
298189_1	Bnc2	310486_1	Rarres1	0.294525
298189_1	Bnc2	54318_1	Eif2s1	0.289023
298189_1	Bnc2	301261_1	Enpp4	0.268412
298189_1	Bnc2	58965_1	Ramp1	0.252977
298189_1	Bnc2	366366_1	Igfbpl1	0.216242
298189_1	Bnc2	306945_1	Hist1h2bh	0.152107
298189_1	Bnc2	24822_1	Tmbim6	0.147269
298189_1	Bnc2	362152_1	Hnrnpa3	0.139072
298189_1	Bnc2	24766_1	Scn2a1	0.131921
298189_1	Bnc2	360519_1	Rasgef1c	0.117831
298189_1	Bnc2	192268_1	Gls2	0.111892
298189_1	Bnc2	312937_1	Cyld	0.110203
298189_1	Bnc2	313689_1	Dhrs3	0.0947023
298189_1	Bnc2	361321_1	Atg12	0.0861825
298189_1	Bnc2	292999_1	Chsy1	0.0453168
298189_1	Bnc2	291936_1	Hhip	0.0415989
298189_1	Bnc2	362638_1	Cda	0.0268654
691610_1	Znf770	499709_1	Nola1	5.47577
691610_1	Znf770	680737_1	Snrpf	4.27639
691610_1	Znf770	361089_1	Ndfip2	3.53627
691610_1	Znf770	497978_1	LOC497978	3.51673
691610_1	Znf770	296988_1	Mkrn1	3.01855
691610_1	Znf770	171084_1	Nat8b	3.01266
691610_1	Znf770	360833_1	Kdsr	2.92962
691610_1	Znf770	311881_1	Fbxw2	2.91316
691610_1	Znf770	83532_1	Vdac3	2.87665
691610_1	Znf770	288167_1	Senp7	2.79441
691610_1	Znf770	312678_2	Jarid1a_2	2.57532
691610_1	Znf770	311984_1	Pion	2.54288
691610_1	Znf770	315864_1	RGD1305534	2.37931
691610_1	Znf770	685607_1	Pfdn2	2.35751
691610_1	Znf770	53372_1	Nup54	2.13243
691610_1	Znf770	309196_1	Ttc9c	1.92958
691610_1	Znf770	300974_1	Mrpl3	1.90844
691610_1	Znf770	366461_1	RGD1564921	1.85109
691610_1	Znf770	245926_1	Rbm16	1.80552
691610_1	Znf770	361495_1	Usp29	1.70799
691610_1	Znf770	316370_1	Kdelc1	1.56902
691610_1	Znf770	500282_1	Arl8b	1.44941
691610_1	Znf770	60334_1	Ensa	1.38643
691610_1	Znf770	56777_1	Adam1a	1.34405
691610_1	Znf770	303915_1	Iqcb1	1.31418
691610_1	Znf770	310363_1	Fbxo4	1.29322
691610_1	Znf770	366265_1	Rab22a	1.25404
691610_1	Znf770	293719_1	Ubxn1	1.21387
691610_1	Znf770	289088_1	RGD1308695	1.18509
691610_1	Znf770	24772_1	Cxcl12	1.18173
691610_1	Znf770	307390_1	Fbxo38	1.16924
691610_1	Znf770	315352_1	Nxt2	1.15859
691610_1	Znf770	83516_1	Ppargc1a	1.1409
691610_1	Znf770	289716_1	Ccdc96	1.11553
691610_1	Znf770	313131_1	Rngtt	1.11142
691610_1	Znf770	50672_1	Ednrb	1.10891
691610_1	Znf770	114217_2	Yme1l1_2	1.10664
691610_1	Znf770	83626_1	Ugcg	1.09778
691610_1	Znf770	294260_1	Skiv2l	1.08809
691610_1	Znf770	298934_1	Adi1	1.06933
691610_1	Znf770	313644_1	Rap1gap	1.02309
691610_1	Znf770	360602_2	Luc7l3_2	1.01894
691610_1	Znf770	366012_1	Trub2	1.00485
691610_1	Znf770	690354_2	Lyrm2_2	0.978711
691610_1	Znf770	363123_1	Rab6b	0.942448
691610_1	Znf770	29629_1	Gria4	0.925037
691610_1	Znf770	686098_1	Sorbs1	0.88297
691610_1	Znf770	316611_1	Centg2	0.864594
691610_1	Znf770	312372_1	Kbtbd2	0.843988
691610_1	Znf770	246295_1	LOC246295	0.837723
691610_1	Znf770	293551_1	Arl6ip1	0.836378
691610_1	Znf770	307657_1	Ogfod1	0.820954
691610_1	Znf770	363781_2	Plcxd2_2	0.816476
691610_1	Znf770	60393_1	Sult1d1	0.804528
691610_1	Znf770	500616_1	Socs5	0.804076
691610_1	Znf770	500118_1	LOC500118	0.792767
691610_1	Znf770	687609_1	LOC687609	0.78627
691610_1	Znf770	287768_1	Smndc1	0.773651
691610_1	Znf770	689249_1	Rspry1	0.771068
691610_1	Znf770	299147_1	Ppp2r5e	0.760495
691610_1	Znf770	60374_1	Lmna	0.688901
691610_1	Znf770	192126_1	Dab2ip	0.683176
691610_1	Znf770	317576_1	Ocrl	0.671738
691610_1	Znf770	308060_1	Ccdc127	0.66815
691610_1	Znf770	316976_1	MGC72974	0.667937
691610_1	Znf770	316328_1	RGD1309220	0.63083
691610_1	Znf770	309953_1	Tmem161b	0.618277
691610_1	Znf770	24896_1	Gnas	0.610407
691610_1	Znf770	50558_1	Npepps	0.608014
691610_1	Znf770	296134_1	Mrps5	0.606561
691610_1	Znf770	29565_1	Eef2	0.588113
691610_1	Znf770	362691_1	Tmem178	0.586079
691610_1	Znf770	311562_1	Necab3	0.583084
691610_1	Znf770	685131_1	Mea1	0.569647
691610_1	Znf770	684258_1	LOC684258	0.549089
691610_1	Znf770	500000_1	Cldn12	0.546298
691610_1	Znf770	25434_1	Sparcl1	0.484718
691610_1	Znf770	300797_1	Fam96a	0.450829
691610_1	Znf770	362760_1	Galntl1	0.441967
691610_1	Znf770	24642_1	Pgam1	0.440435
691610_1	Znf770	367252_1	Mgat4a	0.432022
691610_1	Znf770	309475_1	Tm9sf3	0.423872
691610_1	Znf770	301549_1	Wdfy1	0.422432
691610_1	Znf770	79131_1	Fabp3	0.386803
691610_1	Znf770	57022_1	Adam4	0.36307
691610_1	Znf770	305076_1	Def	0.332308
691610_1	Znf770	293645_1	Ppfia1	0.313806
691610_1	Znf770	60565_1	Syt6	0.292045
691610_1	Znf770	291733_1	Slc39a6	0.269199
691610_1	Znf770	25528_1	Sirpa	0.267915
691610_1	Znf770	25187_1	Htr2c	0.255302
691610_1	Znf770	288289_1	Chodl	0.254507
691610_1	Znf770	298374_1	Prpf38a	0.227955
691610_1	Znf770	300724_1	Fbxo22	0.222297
691610_1	Znf770	362090_1	Fam69b	0.204099
691610_1	Znf770	25495_1	Nog	0.201004
691610_1	Znf770	362145_1	Slc25a12	0.191322
691610_1	Znf770	362173_1	Caprin1	0.168277
691610_1	Znf770	81765_1	Rpl13	0.163039
691610_1	Znf770	362316_1	Pftk1	0.154542
691610_1	Znf770	304176_1	MGC95208	0.154131
691610_1	Znf770	114765_1	Wbp4	0.0532248
691610_1	Znf770	294595_1	Ttc37	0.0373057
691610_1	Znf770	192178_1	Tnrc6b	0.0344967
691610_1	Znf770	302864_1	Tmem32	0.0338526
691610_1	Znf770	360503_1	Luc7l	0.0336435
56011_1	Ywhab	29662_1	Gdi2	3.98587
56011_1	Ywhab	24245_1	Camk2b	3.66402
56011_1	Ywhab	29525_1	Pitpna	3.27157
56011_1	Ywhab	100302447_1	Cox16	3.26442
56011_1	Ywhab	305502_1	Tmed4	3.06076
56011_1	Ywhab	114632_1	Aimp1	2.68042
56011_1	Ywhab	63836_1	Actn4	2.60447
56011_1	Ywhab	308820_1	Ccdc90b	2.53936
56011_1	Ywhab	317425_1	RGD1561065	2.40865
56011_1	Ywhab	296658_1	Ndufa8	2.40004
56011_1	Ywhab	289083_1	RGD1308584	2.31137
56011_1	Ywhab	310097_1	Snx18	2.25824
56011_1	Ywhab	312706_1	Emg1	2.24657
56011_1	Ywhab	290356_1	Phyhip	2.20557
56011_1	Ywhab	65139_1	Rps12	2.08564
56011_1	Ywhab	140945_1	Rtn3	1.9876
56011_1	Ywhab	313021_1	Tmem222	1.97047
56011_1	Ywhab	309696_1	Bcr	1.94097
56011_1	Ywhab	309196_1	Ttc9c	1.92958
56011_1	Ywhab	314690_1	RGD1309995	1.92518
56011_1	Ywhab	114122_1	Vcan	1.86375
56011_1	Ywhab	360952_1	Tmem128	1.81921
56011_1	Ywhab	25023_2	Prkcb_2	1.81258
56011_1	Ywhab	499506_1	Ankrd34b	1.80457
56011_1	Ywhab	25288_1	Acsl1	1.77116
56011_1	Ywhab	498211_1	RGD1560523	1.73598
56011_1	Ywhab	363110_1	Rwdd2a	1.73234
56011_1	Ywhab	50664_1	Gnao1	1.72198
56011_1	Ywhab	680262_1	LOC680262	1.68276
56011_1	Ywhab	83788_1	2014-09-09	1.62669
56011_1	Ywhab	83801_1	Ptms	1.55413
[truncated: 1,018 more rows]

## Sheet: NAcC
MR	MRname	Target	TargetName	DiffExp
24413_1	Nr3c1	289456_1	Hsd17b11	4.47512
24413_1	Nr3c1	308864_1	Fchsd2	4.34225
24413_1	Nr3c1	252889_1	Tmed7	3.42653
24413_1	Nr3c1	500629_1	Rdh14	2.98035
24413_1	Nr3c1	310461_1	Dhx36	2.86291
24413_1	Nr3c1	25306_1	Cpd	2.79349
24413_1	Nr3c1	499731_1	Tyw3	2.70665
24413_1	Nr3c1	363222_1	Rnf149	2.65665
24413_1	Nr3c1	361323_1	Commd10	2.54772
24413_1	Nr3c1	246274_1	Faim2	2.46526
24413_1	Nr3c1	310775_1	RGD1306520	2.42351
24413_1	Nr3c1	691538_1	Rnpc3	2.36922
24413_1	Nr3c1	29726_1	Slc22a5	2.31638
24413_1	Nr3c1	688133_1	LOC688133	2.16686
24413_1	Nr3c1	310362_1	RGD1305938	2.02941
24413_1	Nr3c1	295461_1	Sec24b	1.91613
24413_1	Nr3c1	287924_1	Yars2	1.90943
24413_1	Nr3c1	366896_1	Tbc1d15	1.90126
24413_1	Nr3c1	360947_1	Pacrgl	1.87303
24413_1	Nr3c1	317247_1	Nap1l2	1.86659
24413_1	Nr3c1	687395_1	LOC687395	1.83447
24413_1	Nr3c1	64823_1	Csnk1g3	1.79864
24413_1	Nr3c1	306022_1	Fndc3a	1.7944
24413_1	Nr3c1	307070_1	Larp5	1.72397
24413_1	Nr3c1	117087_1	Stim2	1.63982
24413_1	Nr3c1	116650_1	Srp54a	1.63929
24413_1	Nr3c1	246152_1	Wdr44	1.63735
24413_1	Nr3c1	294436_1	Bxdc1	1.61187
24413_1	Nr3c1	316794_1	Brcc3	1.60546
24413_1	Nr3c1	298374_1	Prpf38a	1.55662
24413_1	Nr3c1	117056_2	H3f3b_2	1.55258
24413_1	Nr3c1	59073_1	Lxn	1.52951
24413_1	Nr3c1	292267_1	RGD1305235	1.48845
24413_1	Nr3c1	299334_1	Cinp	1.4811
24413_1	Nr3c1	25288_1	Acsl1	1.47288
24413_1	Nr3c1	314417_2	Papola_2	1.44104
24413_1	Nr3c1	314941_1	Lrp12	1.4253
24413_1	Nr3c1	297865_1	Dsel	1.24547
24413_1	Nr3c1	317163_1	Eif1a	1.23616
24413_1	Nr3c1	311078_1	Psmd14	1.22388
24413_1	Nr3c1	296925_1	Aass	1.22199
24413_1	Nr3c1	317399_1	Ddx21	1.21447
24413_1	Nr3c1	310801_1	Slc30a7	1.21422
24413_1	Nr3c1	54322_1	Cox6c	1.16231
24413_1	Nr3c1	299864_1	Ebag9	1.15501
24413_1	Nr3c1	291794_1	Snrpd1	1.13066
24413_1	Nr3c1	310306_1	Usp13	1.08777
24413_1	Nr3c1	362618_1	Fam76a	1.07987
24413_1	Nr3c1	361100_1	LOC361100	1.0777
24413_1	Nr3c1	362740_1	Mbip	1.05293
24413_1	Nr3c1	29630_1	Psme1	1.04236
[truncated: 2,742 more rows]

## Sheet: NAcSh
MR	MRname	Target	TargetName	DiffExp
[truncated: 2,750 more rows]

[truncated: 1 more sheets: VTA]
