# Supplementary material for: Identifying candidate drivers of alcohol dependence-induced excessive drinking by assembly and interrogation of brain-specific regulatory networks
Source: Genome Biol. 2015 Feb 2;16(1):68. doi: 10.1186/s13059-015-0593-5 (PMC4410476; doi:10.1186/s13059-015-0593-5)
Supplement: Additional file 3: — Excel spreadsheet showing ARACNe-predicted targets for the top 25 MR candidates in the alcohol exposed (NaivevsNonDep) signature. Each of the eight profiled regions is shown as a separate sheet in the Excel File and each line in the Excel table corresponds to a single ARACNe-predicted target (represented by a vertical red line in the MARINa plots). Shown are the entrez ID and name for the MR candidate and ARACNe predicted target, as well as the absolute value of the t-statistic for each target. [file 13059_2015_593_MOESM3_ESM.xlsx]

## Sheet: BLA
MR	MRname	Target	TargetName	DiffExp
361387_1	Zfp330	300948_1	Rnf7	3.33729
361387_1	Zfp330	24675_1	Ppp3cb	2.93498
361387_1	Zfp330	501658_1	RGD1566155	2.92519
361387_1	Zfp330	292051_1	Cmip	2.4878
361387_1	Zfp330	361643_1	Lcmt1	2.43432
361387_1	Zfp330	691318_1	Ppp2r5c	2.42276
361387_1	Zfp330	301555_1	Cul3	2.27372
361387_1	Zfp330	313449_1	Upf3b	2.24786
361387_1	Zfp330	303396_1	Appbp2	2.22891
361387_1	Zfp330	362041_1	Rpl34	2.19405
361387_1	Zfp330	290552_1	Rft1	2.10971
361387_1	Zfp330	367235_1	Fam135a	2.10346
361387_1	Zfp330	294400_1	Nus1	2.0394
361387_1	Zfp330	100233176_1	rCG_20739	2.00192
361387_1	Zfp330	308796_1	Mesdc2	1.89659
361387_1	Zfp330	292640_1	Vta1	1.88482
361387_1	Zfp330	294606_1	Fam172a	1.8157
361387_1	Zfp330	362137_1	Wdsub1	1.74031
361387_1	Zfp330	364676_1	Gprin1	1.7171
361387_1	Zfp330	305258_1	Utp3	1.70509
361387_1	Zfp330	29740_1	Dci	1.65804
361387_1	Zfp330	303260_1	Spag7	1.63468
361387_1	Zfp330	687358_1	Fam18b2	1.56158
361387_1	Zfp330	641452_1	Ube2d2	1.53388
361387_1	Zfp330	60332_1	Akap14	1.5209
361387_1	Zfp330	360972_1	Thoc5	1.51675
361387_1	Zfp330	362227_1	Dtd1	1.49913
361387_1	Zfp330	246314_1	Tor1aip1	1.49582
361387_1	Zfp330	301665_1	Srbd1	1.47674
361387_1	Zfp330	24379_1	Gad1	1.47386
361387_1	Zfp330	294972_1	Mccc1	1.46227
361387_1	Zfp330	252928_1	Timm13	1.45072
361387_1	Zfp330	306734_1	Rmi1	1.43901
361387_1	Zfp330	171114_1	Ndrg2	1.35965
361387_1	Zfp330	498630_1	Wwc2	1.33639
361387_1	Zfp330	114023_1	Copb1	1.32825
361387_1	Zfp330	64312_1	Aplp2	1.32097
361387_1	Zfp330	289603_1	Commd8	1.30714
361387_1	Zfp330	361842_1	Sar1a	1.30499
361387_1	Zfp330	363544_1	Cluap1	1.28836
361387_1	Zfp330	367046_1	RGD1564209	1.27519
361387_1	Zfp330	306338_1	Abhd8	1.27037
361387_1	Zfp330	25614_1	Ptk2	1.2567
361387_1	Zfp330	362401_1	Tmem43	1.23138
361387_1	Zfp330	114514_1	Clasp2	1.21385
361387_1	Zfp330	316732_1	RGD1307234	1.21092
361387_1	Zfp330	24695_1	Pthlh	1.20519
361387_1	Zfp330	56777_1	Adam1a	1.20062
361387_1	Zfp330	124440_1	Rpl41	1.19326
361387_1	Zfp330	83626_1	Ugcg	1.18694
361387_1	Zfp330	291796_1	Usp14	1.18083
361387_1	Zfp330	297995_1	Chmp5	1.1652
361387_1	Zfp330	192126_1	Dab2ip	1.16036
361387_1	Zfp330	307070_1	Larp5	1.13654
361387_1	Zfp330	680354_1	Wbp5	1.13562
361387_1	Zfp330	252889_1	Tmed7	1.11685
361387_1	Zfp330	313196_2	RGD1306148_2	1.08669
361387_1	Zfp330	501069_1	Golga4	1.06843
361387_1	Zfp330	686883_1	Larp7	1.06233
361387_1	Zfp330	306487_1	Mtus1	1.05042
361387_1	Zfp330	25669_1	Cpe	1.04419
361387_1	Zfp330	301427_1	Ndufb3	1.02891
361387_1	Zfp330	307505_1	Ctnna1	1.02888
361387_1	Zfp330	246303_1	Serbp1	1.02091
361387_1	Zfp330	361697_1	Tbc1d10c	0.997979
361387_1	Zfp330	294595_1	Ttc37	0.993233
361387_1	Zfp330	290270_1	Mphosph8	0.984249
361387_1	Zfp330	305581_1	Pex13	0.982111
361387_1	Zfp330	498736_1	Tubb2a	0.965765
361387_1	Zfp330	296461_1	Osbpl2	0.951416
361387_1	Zfp330	65155_1	Alas1	0.928205
361387_1	Zfp330	685232_1	Atp6v1a	0.917128
361387_1	Zfp330	307905_1	Usp10	0.915303
361387_1	Zfp330	290364_1	Itm2b	0.910848
361387_1	Zfp330	361848_1	Ddx50	0.877435
361387_1	Zfp330	289990_2	Psmc6_2	0.866333
361387_1	Zfp330	361107_1	Actr8	0.864867
361387_1	Zfp330	64373_1	Rhob	0.848734
361387_1	Zfp330	363206_1	Tmem14a	0.804302
361387_1	Zfp330	89783_1	Laptm5	0.804285
361387_1	Zfp330	81531_1	Pfn2	0.795859
361387_1	Zfp330	171090_1	Giot1	0.794847
361387_1	Zfp330	301555_2	Cul3_2	0.76665
361387_1	Zfp330	304332_1	Heatr2	0.754019
361387_1	Zfp330	310775_1	RGD1306520	0.742502
361387_1	Zfp330	685656_1	Kti12	0.735705
361387_1	Zfp330	286917_1	Phax	0.724107
361387_1	Zfp330	317444_1	Hccs	0.721201
361387_1	Zfp330	81657_2	Gabbr1_2	0.717155
361387_1	Zfp330	690354_2	Lyrm2_2	0.716365
361387_1	Zfp330	293828_1	Mphosph10	0.64515
361387_1	Zfp330	64363_1	Araf	0.644032
361387_1	Zfp330	26954_1	Rheb	0.629651
361387_1	Zfp330	304960_1	Olfml2b	0.627157
361387_1	Zfp330	308435_1	Cic	0.626858
361387_1	Zfp330	299949_1	Wdr67	0.62014
361387_1	Zfp330	304346_1	Mblac1	0.521448
361387_1	Zfp330	316412_1	Als2cr4	0.514748
361387_1	Zfp330	317576_1	Ocrl	0.493279
361387_1	Zfp330	302526_1	Atp6ap2	0.490977
361387_1	Zfp330	688517_1	Mut	0.456214
361387_1	Zfp330	289150_1	Cenpl	0.424606
361387_1	Zfp330	58835_1	Phgdh	0.419339
361387_1	Zfp330	306030_1	Med4	0.417665
361387_1	Zfp330	361662_1	Bub3	0.3775
361387_1	Zfp330	24212_1	Atp1a2	0.340273
361387_1	Zfp330	361736_1	Patl1	0.327892
361387_1	Zfp330	312560_1	Xpc	0.320949
361387_1	Zfp330	307393_1	Sh3tc2	0.307163
361387_1	Zfp330	294948_1	Armc1	0.286269
361387_1	Zfp330	296394_1	Dpm1	0.28569
361387_1	Zfp330	170913_1	Abcb1a	0.266986
361387_1	Zfp330	360602_2	Luc7l3_2	0.265829
361387_1	Zfp330	25416_1	Dpysl2	0.249776
361387_1	Zfp330	298933_1	Rnaseh1	0.244082
361387_1	Zfp330	296488_1	Ola1	0.242007
361387_1	Zfp330	100174910_1	LOC100174910	0.235688
361387_1	Zfp330	25702_1	Pnlip	0.22882
361387_1	Zfp330	298648_1	Tardbp	0.227961
361387_1	Zfp330	313101_1	Fbxl4	0.218726
361387_1	Zfp330	296284_1	Kif3b	0.205111
361387_1	Zfp330	306490_1	Mtmr7	0.171838
361387_1	Zfp330	361990_1	LOC361990	0.12854
361387_1	Zfp330	361985_1	LOC361985	0.125998
361387_1	Zfp330	315792_1	Sltm	0.0833991
361387_1	Zfp330	287924_1	Yars2	0.0666013
361387_1	Zfp330	363441_1	Ndufa1	0.0659444
361387_1	Zfp330	25012_1	Snap25	0.0617234
361387_1	Zfp330	305424_1	Fbxl5	0.0480451
361387_1	Zfp330	171092_1	G3bp1	0.0264366
361387_1	Zfp330	680445_1	Mbnl2	0.0246173
288354_1	Znf654	288165_1	Pcnp	3.46722
288354_1	Znf654	363528_1	RGD1305537	3.28143
288354_1	Znf654	306687_1	Hiatl1	3.04441
288354_1	Znf654	299762_1	Tmtc2	2.73503
288354_1	Znf654	311478_1	Kif16b	2.59946
288354_1	Znf654	362860_1	Appl2	2.43929
288354_1	Znf654	298757_1	Arl6ip2	2.25962
288354_1	Znf654	116458_1	Ipo13	2.1936
288354_1	Znf654	501157_1	Rpe	2.04581
288354_1	Znf654	315259_1	Prickle1	2.01395
288354_1	Znf654	291925_1	RGD1308706	2.01144
288354_1	Znf654	299864_1	Ebag9	1.98563
288354_1	Znf654	361554_1	Lsm14a	1.87404
288354_1	Znf654	682967_1	LOC682967	1.75986
288354_1	Znf654	500144_1	Spty2d1	1.52443
288354_1	Znf654	297498_1	Crbn	1.52209
288354_1	Znf654	295347_1	Rap1a	1.45392
288354_1	Znf654	362303_1	Klhl7	1.37106
288354_1	Znf654	303676_1	Slc25a19	1.35207
288354_1	Znf654	29642_1	Slc38a2	1.352
288354_1	Znf654	498630_1	Wwc2	1.33639
288354_1	Znf654	316403_1	Mars2	1.31193
288354_1	Znf654	366624_1	Cfl2	1.29823
288354_1	Znf654	293725_1	Eef1g	1.24477
288354_1	Znf654	308283_1	Fbxo30	1.23407
288354_1	Znf654	302913_1	RGD1309748	1.23209
288354_1	Znf654	308410_1	Rtn2	1.18376
288354_1	Znf654	64823_1	Csnk1g3	1.17888
288354_1	Znf654	291295_1	Rbm17	1.15248
288354_1	Znf654	252889_1	Tmed7	1.11685
288354_1	Znf654	499798_1	Arl6ip6	1.11057
288354_1	Znf654	313196_2	RGD1306148_2	1.08669
288354_1	Znf654	308820_1	Ccdc90b	1.07934
288354_1	Znf654	317247_1	Nap1l2	1.07718
288354_1	Znf654	289693_1	Dhx15	1.0701
288354_1	Znf654	311952_1	Galnt11	1.06258
288354_1	Znf654	171497_1	Sgk2	1.06248
288354_1	Znf654	299827_1	Tbk1	1.03625
288354_1	Znf654	309696_1	Bcr	1.01642
288354_1	Znf654	500118_1	LOC500118	0.971516
288354_1	Znf654	500226_1	Wdr54	0.952502
288354_1	Znf654	54304_1	Ssbp1	0.943872
288354_1	Znf654	309029_1	RGD1305014	0.900902
288354_1	Znf654	300317_1	RGD1311154	0.87705
288354_1	Znf654	289990_2	Psmc6_2	0.866333
288354_1	Znf654	155812_1	Trim9	0.85498
288354_1	Znf654	363222_1	Rnf149	0.838581
288354_1	Znf654	365865_1	Pip5k1a	0.834161
288354_1	Znf654	310288_1	Hps3	0.831927
288354_1	Znf654	304881_1	Tor1aip2	0.817562
288354_1	Znf654	498489_1	RGD1559923	0.799912
288354_1	Znf654	171090_1	Giot1	0.794847
288354_1	Znf654	310467_1	Tiparp	0.767516
288354_1	Znf654	312616_1	Trnt1	0.763408
288354_1	Znf654	310775_1	RGD1306520	0.742502
288354_1	Znf654	362521_1	Tmem38b	0.737389
288354_1	Znf654	307949_1	Pcnxl2	0.724462
288354_1	Znf654	338401_1	Crip2	0.701088
288354_1	Znf654	305606_1	Mtif2	0.691698
288354_1	Znf654	314830_1	Hrb2	0.673533
288354_1	Znf654	287534_1	Fam101b	0.643378
288354_1	Znf654	310803_1	Extl2	0.562331
288354_1	Znf654	361413_1	Nudt7	0.562302
288354_1	Znf654	362322_1	Slc25a13	0.561539
288354_1	Znf654	83519_1	Pex3	0.559346
288354_1	Znf654	297525_1	Mkrn2	0.55273
288354_1	Znf654	84030_1	Chn1	0.534477
288354_1	Znf654	94189_1	Gosr1	0.50985
288354_1	Znf654	140694_1	Dnm1	0.488182
288354_1	Znf654	25187_1	Htr2c	0.485254
288354_1	Znf654	315117_1	Elfn2	0.478749
288354_1	Znf654	289143_1	Mrps14	0.45558
288354_1	Znf654	361151_1	Ufsp2	0.454989
288354_1	Znf654	362549_1	Efcab7	0.385385
288354_1	Znf654	360540_1	Akap10	0.38387
288354_1	Znf654	362228_1	Nat5	0.372977
288354_1	Znf654	311078_1	Psmd14	0.365869
288354_1	Znf654	307200_1	Socs6	0.364543
288354_1	Znf654	312638_1	Creld1	0.345818
288354_1	Znf654	50687_1	L1cam	0.342352
288354_1	Znf654	317163_1	Eif1a	0.340059
288354_1	Znf654	685462_1	Emid1	0.335629
288354_1	Znf654	314718_1	Actr6	0.279277
288354_1	Znf654	317395_1	Spin2a	0.278317
288354_1	Znf654	310773_1	Cept1	0.267012
288354_1	Znf654	500629_1	Rdh14	0.261123
288354_1	Znf654	685579_1	Rrm1	0.234521
288354_1	Znf654	29693_1	Atp2a2	0.213215
288354_1	Znf654	81673_1	Gtf2b	0.198568
288354_1	Znf654	311401_1	Sppl2a	0.188219
288354_1	Znf654	500941_1	MGC105560	0.180036
288354_1	Znf654	64040_1	Aldh9a1	0.15029
288354_1	Znf654	306404_1	Spock3	0.127224
288354_1	Znf654	363487_1	RGD1566265	0.112121
288354_1	Znf654	302499_1	C1galt1c1	0.107548
288354_1	Znf654	80846_1	Hnrnpl	0.10261
288354_1	Znf654	300710_1	Ddx10	0.0954615
288354_1	Znf654	25744_1	Nf2	0.0934604
288354_1	Znf654	290303_1	RGD1306437	0.0633651
288354_1	Znf654	301371_1	Mrps9	0.0573164
288354_1	Znf654	310856_1	Ppa2	0.0539043
288354_1	Znf654	299514_1	Mterfd1	0.0254985
288354_1	Znf654	681234_1	Dbr1	0.0221679
288354_1	Znf654	292597_1	Ttyh1	0.0114042
288354_1	Znf654	364879_1	Isoc1	0.00651208
25498_1	Npm1	494346_1	Slmo2	5.84847
25498_1	Npm1	293060_1	Btbd1	3.46874
25498_1	Npm1	24407_1	Grik5	3.24202
25498_1	Npm1	541589_1	Ccbl2	3.23722
25498_1	Npm1	362178_1	Cstf3	3.11438
25498_1	Npm1	25281_1	Nup153	2.99258
25498_1	Npm1	685548_1	LOC685548	2.97104
25498_1	Npm1	25514_1	Lypla1	2.96242
25498_1	Npm1	29748_2	Ppp3r1_2	2.77895
25498_1	Npm1	25054_1	Ntrk2	2.6788
25498_1	Npm1	84551_1	Slc7a8	2.52606
25498_1	Npm1	689997_1	Fam91a1	2.34927
25498_1	Npm1	298757_1	Arl6ip2	2.25962
25498_1	Npm1	308508_1	Uba2	2.21245
25498_1	Npm1	290279_1	N6amt2	2.04298
25498_1	Npm1	299864_1	Ebag9	1.98563
25498_1	Npm1	310846_1	Tram1l1	1.91763
25498_1	Npm1	498256_1	Ier5	1.89551
25498_1	Npm1	362912_1	Derl1	1.87116
25498_1	Npm1	83533_1	Aifm1	1.84782
25498_1	Npm1	364676_1	Gprin1	1.7171
25498_1	Npm1	363707_1	Srp68	1.70964
25498_1	Npm1	295378_1	Vav3	1.69135
25498_1	Npm1	309307_1	RGD1311595	1.61984
25498_1	Npm1	309400_1	Tmem2	1.56998
25498_1	Npm1	116728_1	2014-09-05	1.56949
25498_1	Npm1	310056_1	Ipo11	1.53208
25498_1	Npm1	366693_1	Rbm25	1.5306
25498_1	Npm1	63848_1	Fxyd7	1.49668
25498_1	Npm1	114562_1	Cdc37	1.46573
25498_1	Npm1	60326_1	Kcnv1	1.46113
25498_1	Npm1	297518_1	Arpc4	1.42286
25498_1	Npm1	25429_1	Cyp7b1	1.40631
25498_1	Npm1	114217_1	Yme1l1	1.33535
25498_1	Npm1	84497_1	Dgat1	1.30537
25498_1	Npm1	304150_1	Usp25	1.29961
25498_1	Npm1	117087_1	Stim2	1.29552
25498_1	Npm1	29179_1	Syn2	1.25716
25498_1	Npm1	362782_1	Cyp46a1	1.22589
25498_1	Npm1	60357_1	Prom1	1.19516
25498_1	Npm1	29191_1	Tac2	1.19339
25498_1	Npm1	24245_1	Camk2b	1.15387
25498_1	Npm1	309812_1	Rev3l	1.14121
25498_1	Npm1	291085_1	Serpinb6a	1.12797
25498_1	Npm1	294698_1	Slc30a5	1.12595
25498_1	Npm1	294291_1	RGD1564450	1.1187
25498_1	Npm1	24660_1	Pmp22	1.09526
25498_1	Npm1	116638_1	Slc17a7	1.08135
25498_1	Npm1	308820_1	Ccdc90b	1.07934
25498_1	Npm1	685425_1	Odf2l	1.07662
25498_1	Npm1	289693_1	Dhx15	1.0701
25498_1	Npm1	686883_1	Larp7	1.06233
25498_1	Npm1	84597_1	Fut9	1.05216
25498_1	Npm1	498726_1	Rnf182	1.04752
25498_1	Npm1	362545_1	Tm2d1	1.03211
25498_1	Npm1	361866_1	Hace1	1.02631
25498_1	Npm1	84488_1	Fgf13	1.00813
25498_1	Npm1	304037_1	Arl13b	1.006
25498_1	Npm1	362524_1	Ptpn3	1.0035
25498_1	Npm1	317409_1	Spcs3	0.9753
25498_1	Npm1	500118_1	LOC500118	0.971516
25498_1	Npm1	170670_1	Hadha	0.954108
25498_1	Npm1	311502_1	RGD1307071	0.944445
25498_1	Npm1	500117_1	Ccdc126	0.94441
25498_1	Npm1	117042_1	Rpl6	0.926582
25498_1	Npm1	25152_1	Map1a	0.91714
25498_1	Npm1	315272_1	Ano6	0.910385
25498_1	Npm1	361664_1	Mettl10	0.906393
25498_1	Npm1	314751_1	Tmcc3	0.870266
25498_1	Npm1	155812_1	Trim9	0.85498
25498_1	Npm1	364032_1	Pigc	0.854108
25498_1	Npm1	295635_1	Arhgap15	0.840455
25498_1	Npm1	361991_1	S100a16	0.835392
25498_1	Npm1	317203_1	Rps6ka6	0.82698
25498_1	Npm1	303280_1	RGD1307929	0.818613
25498_1	Npm1	313874_1	Rasgrp3	0.817458
25498_1	Npm1	293947_1	Arhgap18	0.808255
25498_1	Npm1	363206_1	Tmem14a	0.804302
25498_1	Npm1	361293_1	Riok3	0.796888
25498_1	Npm1	171090_1	Giot1	0.794847
25498_1	Npm1	682978_1	Nudt13	0.792533
25498_1	Npm1	502873_1	Prrt3	0.76352
25498_1	Npm1	312616_1	Trnt1	0.763408
25498_1	Npm1	24640_1	Pfkfb2	0.759581
25498_1	Npm1	499088_1	RGD1563892	0.754894
25498_1	Npm1	498366_1	Fam114a1	0.753969
25498_1	Npm1	316356_1	Mfsd9	0.748641
25498_1	Npm1	310775_1	RGD1306520	0.742502
25498_1	Npm1	290527_1	Anxa11	0.711258
25498_1	Npm1	294288_1	Cuta	0.702369
25498_1	Npm1	24398_2	Gls_2	0.696469
25498_1	Npm1	305606_1	Mtif2	0.691698
25498_1	Npm1	266705_1	Gsbs	0.689904
25498_1	Npm1	498547_1	Epsti1	0.673297
25498_1	Npm1	116692_1	Cyth2	0.65765
25498_1	Npm1	64363_1	Araf	0.644032
25498_1	Npm1	308435_1	Cic	0.626858
25498_1	Npm1	293514_1	Bcl7c	0.625166
25498_1	Npm1	308821_1	Rab30	0.613383
25498_1	Npm1	29474_1	Coro1b	0.613148
25498_1	Npm1	64185_1	Cap1	0.606613
25498_1	Npm1	299850_1	Dctn2	0.583591
25498_1	Npm1	64369_1	Ppap2a	0.572545
25498_1	Npm1	363023_1	Mrpl4	0.570278
25498_1	Npm1	65040_1	Dlgap1	0.568303
25498_1	Npm1	291317_1	Rpp38	0.565926
25498_1	Npm1	362322_1	Slc25a13	0.561539
25498_1	Npm1	295027_1	Pcdh18	0.557363
25498_1	Npm1	313445_1	Klhl13	0.554894
25498_1	Npm1	84357_1	Sh3kbp1	0.554814
25498_1	Npm1	365823_1	Fstl5	0.538211
25498_1	Npm1	296787_1	Sema3c	0.535283
25498_1	Npm1	303179_1	Guk1	0.526998
25498_1	Npm1	79434_1	Rab11b	0.50673
25498_1	Npm1	688168_1	LOC688168	0.502938
25498_1	Npm1	292464_1	Katna1	0.495649
25498_1	Npm1	25187_1	Htr2c	0.485254
25498_1	Npm1	310508_1	B3galnt1	0.471064
25498_1	Npm1	257648_1	Cacna1b	0.466172
25498_1	Npm1	361838_1	Hnrnph3	0.465692
25498_1	Npm1	691538_1	Rnpc3	0.461822
25498_1	Npm1	288167_1	Senp7	0.460568
25498_1	Npm1	313438_1	Dock11	0.452546
25498_1	Npm1	288256_1	Cryzl1	0.416908
25498_1	Npm1	362505_1	Ccl27	0.400931
25498_1	Npm1	50559_1	Acot1	0.387964
25498_1	Npm1	362549_1	Efcab7	0.385385
25498_1	Npm1	313598_1	Zmym4	0.376149
25498_1	Npm1	291936_1	Hhip	0.373251
25498_1	Npm1	309255_1	Mtmr10	0.370182
25498_1	Npm1	364405_1	Scara3	0.363716
25498_1	Npm1	29138_1	Bsn	0.359615
25498_1	Npm1	288659_1	Vps37b	0.352273
25498_1	Npm1	314690_1	RGD1309995	0.342251
25498_1	Npm1	317163_1	Eif1a	0.340059
25498_1	Npm1	64627_1	Hist1h4b	0.334566
25498_1	Npm1	309548_1	Shoc2	0.32715
25498_1	Npm1	29477_1	Mapt	0.323401
25498_1	Npm1	140666_1	Rcan2	0.288071
25498_1	Npm1	361201_1	RGD1311345	0.282742
25498_1	Npm1	24423_1	Gstm1	0.280504
25498_1	Npm1	29672_1	Psma5	0.262892
25498_1	Npm1	500629_1	Rdh14	0.261123
25498_1	Npm1	289900_1	Fam149b1	0.255862
25498_1	Npm1	297459_1	Mrps25	0.252258
25498_1	Npm1	361029_1	Ktn1	0.244096
25498_1	Npm1	60670_1	Fut4	0.240119
25498_1	Npm1	297593_1	Usp5	0.228827
25498_1	Npm1	307989_1	Ablim1	0.215659
25498_1	Npm1	362187_1	Ccdc34	0.212812
25498_1	Npm1	296284_1	Kif3b	0.205111
25498_1	Npm1	293024_1	Akap13	0.197225
25498_1	Npm1	362728_1	Twistnb	0.18636
25498_1	Npm1	501630_1	Mum1l1	0.179265
25498_1	Npm1	311184_1	C1qtnf4	0.177351
25498_1	Npm1	300726_1	Etfa	0.173821
25498_1	Npm1	296207_1	RGD1566320	0.166312
25498_1	Npm1	29631_1	Bet1	0.164709
25498_1	Npm1	474154_1	Rbm4b	0.157143
25498_1	Npm1	314417_1	Papola	0.146028
25498_1	Npm1	688455_1	LOC688455	0.131307
25498_1	Npm1	303915_1	Iqcb1	0.128761
25498_1	Npm1	301434_1	Clk1	0.12777
25498_1	Npm1	298282_1	Oma1	0.112215
25498_1	Npm1	84593_1	Cetn2	0.107128
25498_1	Npm1	361018_1	Fam107a	0.100002
25498_1	Npm1	293142_1	Spcs2	0.0934151
25498_1	Npm1	361221_1	Nol8	0.0827926
25498_1	Npm1	313304_1	Stag2	0.0812248
25498_1	Npm1	315852_1	Ttk	0.0694463
25498_1	Npm1	293888_1	RGD1306839	0.0669009
25498_1	Npm1	290303_1	RGD1306437	0.0633651
25498_1	Npm1	362142_1	Bbs5	0.0606357
25498_1	Npm1	295344_1	St7l	0.0602345
25498_1	Npm1	688990_1	Trnp1	0.0581663
25498_1	Npm1	679383_1	LOC679383	0.0408491
25498_1	Npm1	25297_1	Cacnb3	0.0277355
25498_1	Npm1	299514_1	Mterfd1	0.0254985
25498_1	Npm1	63836_1	Actn4	0.0250168
25498_1	Npm1	294799_1	Bxdc2	0.0240525
25498_1	Npm1	681234_1	Dbr1	0.0221679
25498_1	Npm1	117255_1	Ptpn12	0.0202678
25498_1	Npm1	308958_1	Cdr2	0.0106
25498_1	Npm1	83535_1	Kcnj11	0.0058641
294390_1	Zufsp	287543_1	Tnfaip1	4.02108
294390_1	Zufsp	360569_1	RGD1309077	3.84467
294390_1	Zufsp	24407_1	Grik5	3.24202
294390_1	Zufsp	687008_1	Pcca	3.17916
294390_1	Zufsp	64047_1	Lrat	2.98379
294390_1	Zufsp	114555_1	Casp4	2.97753
294390_1	Zufsp	361390_1	Abce1	2.97236
294390_1	Zufsp	315864_1	RGD1305534	2.80193
294390_1	Zufsp	307343_1	RGD1359600	2.58801
294390_1	Zufsp	499120_1	LOC499120	2.53209
294390_1	Zufsp	79463_1	Timm22	2.48386
294390_1	Zufsp	116658_1	Cntn4	2.4522
294390_1	Zufsp	363781_2	Plcxd2_2	2.40729
294390_1	Zufsp	362366_1	Fkbp14	2.40602
294390_1	Zufsp	316640_1	Atg4b	2.29356
294390_1	Zufsp	313449_1	Upf3b	2.24786
294390_1	Zufsp	432360_1	Sgce	2.24592
294390_1	Zufsp	170816_1	Olr59	2.07195
294390_1	Zufsp	294400_1	Nus1	2.0394
294390_1	Zufsp	100233176_1	rCG_20739	2.00192
294390_1	Zufsp	362911_1	Mal2	1.99559
294390_1	Zufsp	368044_1	Atp6v1g2	1.98131
294390_1	Zufsp	29224_1	Cbr1	1.94666
294390_1	Zufsp	500199_1	Ptcd3	1.90406
294390_1	Zufsp	290401_1	Esd	1.89843
294390_1	Zufsp	365841_2	Slc25a44_2	1.87084
294390_1	Zufsp	362750_2	Atl1_2	1.86587
294390_1	Zufsp	684996_1	LOC684996	1.82806
294390_1	Zufsp	300974_1	Mrpl3	1.75192
294390_1	Zufsp	295378_1	Vav3	1.69135
294390_1	Zufsp	311362_1	Frmd5	1.67837
294390_1	Zufsp	289400_1	RGD1310950	1.67738
294390_1	Zufsp	362191_1	Atpbd4	1.63497
294390_1	Zufsp	362129_1	Gtdc1	1.6306
294390_1	Zufsp	290875_1	Cdc16	1.61679
294390_1	Zufsp	296315_1	RGD1307752	1.6
294390_1	Zufsp	288621_1	Mrps17	1.55585
294390_1	Zufsp	501664_1	Fam3a	1.55053
294390_1	Zufsp	291978_1	Dus2l	1.48041
294390_1	Zufsp	296956_1	Ube2h	1.48031
294390_1	Zufsp	116664_1	Atp6v1f	1.47593
294390_1	Zufsp	25495_1	Nog	1.44086
294390_1	Zufsp	691209_1	Slc12a6	1.42306
294390_1	Zufsp	313202_1	RGD1310951	1.41381
294390_1	Zufsp	288416_1	N4bp2l2	1.37634
294390_1	Zufsp	309774_2	Gopc_2	1.37497
294390_1	Zufsp	304470_1	Sbno1	1.37346
294390_1	Zufsp	303676_1	Slc25a19	1.35207
294390_1	Zufsp	29209_1	Casq2	1.33418
294390_1	Zufsp	114023_1	Copb1	1.32825
294390_1	Zufsp	171133_1	Gcsh	1.30364
294390_1	Zufsp	363544_1	Cluap1	1.28836
294390_1	Zufsp	311800_1	RGD1306304	1.28365
294390_1	Zufsp	362004_1	Gdap2	1.26582
294390_1	Zufsp	619573_1	Fam104a	1.24217
294390_1	Zufsp	313717_1	Clstn1	1.21656
294390_1	Zufsp	287739_1	Eftud2	1.1807
294390_1	Zufsp	362265_1	Ift52	1.17581
294390_1	Zufsp	317423_1	FAM120C	1.17423
294390_1	Zufsp	367915_1	Rab9b	1.1498
294390_1	Zufsp	309147_1	Aldh3b1	1.14721
294390_1	Zufsp	309512_1	Tnks2	1.09273
294390_1	Zufsp	171566_2	Nme7_2	1.08394
294390_1	Zufsp	287962_1	Mrpl40	1.05748
294390_1	Zufsp	85237_1	Ptp4a2	1.04007
294390_1	Zufsp	498014_1	RGD1565033	0.966129
294390_1	Zufsp	114901_1	Argbp2	0.945545
294390_1	Zufsp	24855_1	Tsc2	0.920566
294390_1	Zufsp	303298_1	Garnl4	0.909351
294390_1	Zufsp	64205_1	Arbp	0.906764
294390_1	Zufsp	295686_1	Ube2e3	0.88837
294390_1	Zufsp	682978_1	Nudt13	0.792533
294390_1	Zufsp	304733_1	Epb4.1l5	0.764673
294390_1	Zufsp	362521_1	Tmem38b	0.737389
294390_1	Zufsp	83633_1	Gabbr2	0.716913
294390_1	Zufsp	307514_1	Epb4.1l4a	0.693822
294390_1	Zufsp	500102_1	Fam131b	0.693471
294390_1	Zufsp	289440_1	Ephx4	0.69268
294390_1	Zufsp	498547_1	Epsti1	0.673297
294390_1	Zufsp	58857_1	Vapa	0.668095
294390_1	Zufsp	81769_1	Rpl36al	0.646014
294390_1	Zufsp	286895_1	Fam5b	0.629328
294390_1	Zufsp	679578_1	LOC679578	0.618407
294390_1	Zufsp	499991_1	Steap4	0.573652
294390_1	Zufsp	300886_1	Mthfs	0.53686
294390_1	Zufsp	360807_1	Rsrc2	0.530273
294390_1	Zufsp	308051_1	Rnf146	0.515475
294390_1	Zufsp	302526_1	Atp6ap2	0.490977
294390_1	Zufsp	685729_1	LOC685729	0.463085
294390_1	Zufsp	360952_1	Tmem128	0.46251
294390_1	Zufsp	289143_1	Mrps14	0.45558
294390_1	Zufsp	309008_1	Inpp5f	0.389273
294390_1	Zufsp	117056_1	H3f3b	0.388023
294390_1	Zufsp	50559_1	Acot1	0.387964
294390_1	Zufsp	360540_1	Akap10	0.38387
294390_1	Zufsp	684304_1	LOC684304	0.381793
294390_1	Zufsp	116659_1	Dync1i2	0.374867
294390_1	Zufsp	500974_1	Msantd2	0.196813
294390_1	Zufsp	289007_1	Thsd7b	0.181273
294390_1	Zufsp	295252_1	Ube2q1	0.164597
294390_1	Zufsp	309097_1	Gpr123	0.134957
294390_1	Zufsp	298490_1	Ppcs	0.13326
294390_1	Zufsp	302499_1	C1galt1c1	0.107548
294390_1	Zufsp	301045_1	Cmtm8	0.103016
294390_1	Zufsp	305424_1	Fbxl5	0.0480451
294390_1	Zufsp	362866_1	Chpt1	0.0445301
294390_1	Zufsp	500707_1	Tc2n	0.0127971
294693_1	Gtf2h2	25643_1	Gnai3	4.55007
294693_1	Gtf2h2	288333_1	Gbe1	2.99226
294693_1	Gtf2h2	314548_1	Osgepl1	2.71365
294693_1	Gtf2h2	64026_1	Casp7	2.69788
294693_1	Gtf2h2	117260_1	Nudt1	2.44765
294693_1	Gtf2h2	25558_1	Stxbp1	2.43579
294693_1	Gtf2h2	29644_1	Ptpn5	2.28868
294693_1	Gtf2h2	312135_1	Tmem168	2.10827
294693_1	Gtf2h2	367235_1	Fam135a	2.10346
294693_1	Gtf2h2	497934_1	LOC497934	2.05826
294693_1	Gtf2h2	501157_1	Rpe	2.04581
294693_1	Gtf2h2	289608_1	Gnpda2	2.03871
294693_1	Gtf2h2	296973_1	Bpgm	2.0117
294693_1	Gtf2h2	366896_1	Tbc1d15	1.99796
294693_1	Gtf2h2	117541_1	Smu1	1.95286
294693_1	Gtf2h2	311146_1	Ssfa2	1.81668
294693_1	Gtf2h2	305886_1	Slc22a17	1.80932
294693_1	Gtf2h2	313058_1	Bai2	1.78731
294693_1	Gtf2h2	688555_1	Atg10	1.73473
294693_1	Gtf2h2	361088_1	Rnf219	1.71354
294693_1	Gtf2h2	361434_1	Cdk10	1.68567
294693_1	Gtf2h2	690349_1	LOC690349	1.65732
294693_1	Gtf2h2	307764_1	Usp38	1.62183
294693_1	Gtf2h2	80897_1	Erap1	1.6129
294693_1	Gtf2h2	301634_1	Fam174a	1.57518
294693_1	Gtf2h2	361941_1	RGD1359508	1.5743
294693_1	Gtf2h2	687358_1	Fam18b2	1.56158
294693_1	Gtf2h2	498140_1	RGD1560888	1.55992
294693_1	Gtf2h2	498411_1	Hus1	1.55421
294693_1	Gtf2h2	501664_1	Fam3a	1.55053
294693_1	Gtf2h2	300652_1	Sorl1	1.53241
294693_1	Gtf2h2	140937_2	Higd1a_2	1.52565
294693_1	Gtf2h2	500144_1	Spty2d1	1.52443
294693_1	Gtf2h2	287199_1	Nudcd2	1.50347
294693_1	Gtf2h2	25348_1	Rps29	1.43831
294693_1	Gtf2h2	361089_1	Ndfip2	1.38299
294693_1	Gtf2h2	363463_1	RGD1563952	1.36084
294693_1	Gtf2h2	498630_1	Wwc2	1.33639
294693_1	Gtf2h2	25023_2	Prkcb_2	1.3314
294693_1	Gtf2h2	295462_1	Ccdc109b	1.23359
294693_1	Gtf2h2	114247_1	Slfn3	1.19017
294693_1	Gtf2h2	362485_1	Ccne2	1.16422
294693_1	Gtf2h2	316406_1	RGD1306941	1.15915
294693_1	Gtf2h2	315265_1	Twf1	1.13671
294693_1	Gtf2h2	619579_1	Nrbp	1.12868
294693_1	Gtf2h2	499798_1	Arl6ip6	1.11057
294693_1	Gtf2h2	309512_1	Tnks2	1.09273
294693_1	Gtf2h2	308820_1	Ccdc90b	1.07934
294693_1	Gtf2h2	501069_1	Golga4	1.06843
294693_1	Gtf2h2	306487_1	Mtus1	1.05042
294693_1	Gtf2h2	81652_1	Ctbs	1.04985
294693_1	Gtf2h2	295930_1	RGD1309540	1.04875
294693_1	Gtf2h2	307503_1	Etf1	1.03906
294693_1	Gtf2h2	301384_1	Hibch	1.02882
294693_1	Gtf2h2	309673_1	Rrp1b	1.02835
294693_1	Gtf2h2	360678_1	Arhgdia	0.977017
294693_1	Gtf2h2	500118_1	LOC500118	0.971516
294693_1	Gtf2h2	298748_1	RGD1311578	0.915942
294693_1	Gtf2h2	293705_1	Otub1	0.915733
294693_1	Gtf2h2	308777_1	Ap3b2	0.893167
294693_1	Gtf2h2	301416_1	Coq10b	0.874249
294693_1	Gtf2h2	313874_1	Rasgrp3	0.817458
294693_1	Gtf2h2	363024_1	Slc44a2	0.816596
294693_1	Gtf2h2	498489_1	RGD1559923	0.799912
294693_1	Gtf2h2	313021_1	Tmem222	0.792022
294693_1	Gtf2h2	117596_1	Atp6v1b2	0.78575
294693_1	Gtf2h2	310467_1	Tiparp	0.767516
294693_1	Gtf2h2	302640_1	Acot9	0.754231
294693_1	Gtf2h2	100125364_1	rCG_22919	0.69538
294693_1	Gtf2h2	310200_1	Ankrd33b	0.655742
294693_1	Gtf2h2	311621_1	Tomm34	0.652148
294693_1	Gtf2h2	307210_1	RGD1307279	0.637634
294693_1	Gtf2h2	680835_1	LOC680835	0.630309
294693_1	Gtf2h2	117257_1	Gpr176	0.618406
294693_1	Gtf2h2	308113_1	Cnksr3	0.600563
294693_1	Gtf2h2	65046_1	Ap2s1	0.585941
294693_1	Gtf2h2	690407_1	Rab36	0.563704
294693_1	Gtf2h2	362322_1	Slc25a13	0.561539
294693_1	Gtf2h2	307526_1	Ammecr1l	0.549801
294693_1	Gtf2h2	293500_1	RGD1305592	0.514197
294693_1	Gtf2h2	293484_2	Eif3c_2	0.514168
294693_1	Gtf2h2	361052_1	Cdadc1	0.507818
294693_1	Gtf2h2	316370_1	Kdelc1	0.506907
294693_1	Gtf2h2	362588_1	Ndufs5	0.492442
294693_1	Gtf2h2	287525_1	Smyd4	0.450332
294693_1	Gtf2h2	361705_1	Cnih2	0.429337
294693_1	Gtf2h2	113975_1	Pom121	0.391969
294693_1	Gtf2h2	362549_1	Efcab7	0.385385
294693_1	Gtf2h2	292724_1	Ccdc97	0.384511
294693_1	Gtf2h2	83583_1	Rabac1	0.379941
294693_1	Gtf2h2	499780_1	RGD1561113	0.372448
294693_1	Gtf2h2	311622_2	Stk4_2	0.365248
294693_1	Gtf2h2	24242_1	Calm1	0.349804
294693_1	Gtf2h2	312638_1	Creld1	0.345818
294693_1	Gtf2h2	361798_1	Ehmt2	0.279424
294693_1	Gtf2h2	291076_1	RGD1310224	0.272749
294693_1	Gtf2h2	619374_2	Jam2_2	0.234055
294693_1	Gtf2h2	296284_1	Kif3b	0.205111
294693_1	Gtf2h2	289561_1	Polr2b	0.198845
294693_1	Gtf2h2	500974_1	Msantd2	0.196813
294693_1	Gtf2h2	293722_1	B3gat3	0.132419
294693_1	Gtf2h2	363487_1	RGD1566265	0.112121
294693_1	Gtf2h2	296883_1	Rpa3	0.109781
294693_1	Gtf2h2	302499_1	C1galt1c1	0.107548
294693_1	Gtf2h2	362935_1	Ly6al	0.0789004
294693_1	Gtf2h2	24766_1	Scn2a1	0.0746523
294693_1	Gtf2h2	681578_1	Rnf13	0.0592763
294693_1	Gtf2h2	301458_1	Ndufs1	0.0272436
117553_1	Uba3	310344_1	Plk4	2.73899
117553_1	Uba3	81667_1	Gnb2	2.50251
117553_1	Uba3	309361_1	Chuk	2.36811
117553_1	Uba3	298757_1	Arl6ip2	2.25962
117553_1	Uba3	298943_1	Bcap29	2.24448
117553_1	Uba3	366896_1	Tbc1d15	1.99796
117553_1	Uba3	311146_1	Ssfa2	1.81668
117553_1	Uba3	682967_1	LOC682967	1.75986
117553_1	Uba3	361056_1	Rnaseh2b	1.73949
117553_1	Uba3	94273_1	Mgat2	1.65429
117553_1	Uba3	312890_1	Gdap1	1.60152
117553_1	Uba3	170714_1	Dynlrb1	1.59941
117553_1	Uba3	64088_1	Snx16	1.57188
117553_1	Uba3	687358_1	Fam18b2	1.56158
117553_1	Uba3	310698_1	Dclk2	1.53692
117553_1	Uba3	297498_1	Crbn	1.52209
117553_1	Uba3	679028_1	Rbpj	1.46253
117553_1	Uba3	313202_1	RGD1310951	1.41381
117553_1	Uba3	308588_1	Car11	1.37161
117553_1	Uba3	362303_1	Klhl7	1.37106
117553_1	Uba3	364878_1	2014-03-03	1.35974
117553_1	Uba3	29545_1	Uchl1	1.32801
117553_1	Uba3	246217_1	Ngef	1.32669
117553_1	Uba3	29739_1	Gclm	1.3221
117553_1	Uba3	294853_1	Krt18	1.25837
117553_1	Uba3	25614_1	Ptk2	1.2567
117553_1	Uba3	290356_1	Phyhip	1.25219
117553_1	Uba3	690848_1	Uqcr	1.24039
117553_1	Uba3	308283_1	Fbxo30	1.23407
117553_1	Uba3	289144_1	Cacybp	1.14708
117553_1	Uba3	309812_1	Rev3l	1.14121
117553_1	Uba3	252889_1	Tmed7	1.11685
117553_1	Uba3	499798_1	Arl6ip6	1.11057
117553_1	Uba3	29454_1	Gdf11	1.0982
117553_1	Uba3	315707_1	Csk	1.09149
117553_1	Uba3	306270_1	Oxnad1	1.08629
117553_1	Uba3	308820_1	Ccdc90b	1.07934
117553_1	Uba3	317247_1	Nap1l2	1.07718
117553_1	Uba3	309696_1	Bcr	1.01642
117553_1	Uba3	89808_1	Cx3cl1	1.00917
117553_1	Uba3	83801_1	Ptms	0.98554
117553_1	Uba3	24170_1	Add1	0.967953
117553_1	Uba3	54304_1	Ssbp1	0.943872
117553_1	Uba3	24161_1	Acp1	0.878501
117553_1	Uba3	300317_1	RGD1311154	0.87705
117553_1	Uba3	140590_1	Bmpr2	0.811225
117553_1	Uba3	361293_1	Riok3	0.796888
117553_1	Uba3	60393_1	Sult1d1	0.760747
117553_1	Uba3	360834_1	Vps4b	0.722807
117553_1	Uba3	500847_1	Dtx3	0.710038
117553_1	Uba3	289440_1	Ephx4	0.69268
117553_1	Uba3	301618_1	Ppp1r7	0.674884
117553_1	Uba3	299799_1	Rab21	0.661044
117553_1	Uba3	60328_1	Mark2	0.660016
117553_1	Uba3	79011_2	Camkv_2	0.642404
117553_1	Uba3	114029_1	Megf8	0.627515
117553_1	Uba3	317335_1	Ddx3x	0.615086
117553_1	Uba3	64185_1	Cap1	0.606613
117553_1	Uba3	297483_1	Shq1	0.589073
117553_1	Uba3	116493_1	Gripap1	0.529633
117553_1	Uba3	361671_1	Pwwp2b	0.518126
117553_1	Uba3	288150_1	Mtx2	0.511559
117553_1	Uba3	315776_1	RGD1565416	0.49676
117553_1	Uba3	293551_1	Arl6ip1	0.493516
117553_1	Uba3	688517_1	Mut	0.456214
117553_1	Uba3	302864_1	Tmem32	0.455746
117553_1	Uba3	361151_1	Ufsp2	0.454989
117553_1	Uba3	303311_1	Rtn4rl1	0.449782
117553_1	Uba3	116650_1	Srp54a	0.447034
117553_1	Uba3	497903_1	Ankrd43	0.444334
117553_1	Uba3	295395_1	Rtcd1	0.386062
117553_1	Uba3	360540_1	Akap10	0.38387
117553_1	Uba3	502632_1	Mettl5	0.377031
117553_1	Uba3	310019_1	Utp15	0.360416
117553_1	Uba3	314690_1	RGD1309995	0.342251
117553_1	Uba3	314718_1	Actr6	0.279277
117553_1	Uba3	501619_1	Armcx1	0.271625
117553_1	Uba3	59312_1	Shank3	0.212925
117553_1	Uba3	296050_1	RGD1305045	0.204147
117553_1	Uba3	361409_1	Rfwd3	0.197831
117553_1	Uba3	291903_1	RGD1565975	0.18503
117553_1	Uba3	500941_1	MGC105560	0.180036
117553_1	Uba3	315352_1	Nxt2	0.178097
117553_1	Uba3	29631_1	Bet1	0.164709
117553_1	Uba3	310843_1	Sec24d	0.155572
117553_1	Uba3	309326_1	Ranbp6	0.144035
117553_1	Uba3	363494_1	Gla	0.133447
117553_1	Uba3	306404_1	Spock3	0.127224
117553_1	Uba3	363487_1	RGD1566265	0.112121
117553_1	Uba3	307362_1	Znf532	0.105975
117553_1	Uba3	690345_1	Srp9	0.0935515
117553_1	Uba3	25744_1	Nf2	0.0934604
117553_1	Uba3	361416_1	Cenpn	0.0801131
117553_1	Uba3	299872_1	Eif3e	0.0759358
117553_1	Uba3	81677_1	Itpka	0.0741236
117553_1	Uba3	301351_1	RGD1310819	0.0725254
117553_1	Uba3	63881_1	Rapgef1	0.0657538
117553_1	Uba3	290303_1	RGD1306437	0.0633651
117553_1	Uba3	314647_1	Brunol5	0.0359222
117553_1	Uba3	54287_1	Eif2ak2	0.0276058
117553_1	Uba3	299514_1	Mterfd1	0.0254985
117553_1	Uba3	502020_1	Lrch1	0.0080313
171086_2	Trak2_2	498533_1	Fam167a	5.14823
171086_2	Trak2_2	303902_1	Dirc2	3.70209
171086_2	Trak2_2	360609_1	Cbx1	3.52239
171086_2	Trak2_2	308718_1	Pex7	3.2647
171086_2	Trak2_2	252961_1	Tank	3.07583
171086_2	Trak2_2	94195_1	S100a9	3.0436
171086_2	Trak2_2	287109_1	Kctd5	3.00152
171086_2	Trak2_2	303180_1	RGD1304587	2.78642
171086_2	Trak2_2	140937_1	Higd1a	2.64431
171086_2	Trak2_2	362860_1	Appl2	2.43929
171086_2	Trak2_2	289094_1	Hmcn1	2.39185
171086_2	Trak2_2	25356_1	Cntn2	2.33577
171086_2	Trak2_2	682914_1	LOC682914	2.17628
171086_2	Trak2_2	362586_1	Trit1	2.15788
171086_2	Trak2_2	679565_1	LOC679565	2.13109
171086_2	Trak2_2	361726_1	RGD1309216	2.03233
171086_2	Trak2_2	25605_1	Hcrtr2	2.02575
171086_2	Trak2_2	315598_1	C1qtnf5	2.01811
171086_2	Trak2_2	289827_1	Ugp2	1.99597
171086_2	Trak2_2	360646_1	Limd2	1.99127
171086_2	Trak2_2	684050_1	PCOLCE2	1.92383
171086_2	Trak2_2	29568_1	Map2k5	1.90325
171086_2	Trak2_2	292640_1	Vta1	1.88482
171086_2	Trak2_2	311748_1	Map1d	1.88078
171086_2	Trak2_2	360682_1	Wdr45l	1.82536
171086_2	Trak2_2	365345_1	Cyb5r2	1.8009
171086_2	Trak2_2	363247_1	Xrcc5	1.74921
171086_2	Trak2_2	291061_1	Riok1	1.72535
171086_2	Trak2_2	363127_1	Dnajc13	1.71579
171086_2	Trak2_2	59265_1	Phlpp	1.67045
171086_2	Trak2_2	282584_1	Mtmr9	1.62426
171086_2	Trak2_2	29748_1	Ppp3r1	1.61875
171086_2	Trak2_2	80897_1	Erap1	1.6129
171086_2	Trak2_2	361941_1	RGD1359508	1.5743
171086_2	Trak2_2	362132_1	Epc2	1.565
171086_2	Trak2_2	309175_1	Cdc42ep2	1.55364
171086_2	Trak2_2	314262_2	Plekhh1_2	1.55254
171086_2	Trak2_2	499157_1	RGD1565432	1.53943
171086_2	Trak2_2	304007_1	Cep97	1.53832
171086_2	Trak2_2	305000_1	Exo1	1.52679
171086_2	Trak2_2	295347_1	Rap1a	1.45392
171086_2	Trak2_2	50561_1	Resp18	1.40348
171086_2	Trak2_2	287532_1	Slc43a2	1.37357
171086_2	Trak2_2	362212_2	Tmem87b_2	1.3504
171086_2	Trak2_2	24232_1	C3	1.34965
171086_2	Trak2_2	305922_1	Lats2	1.33192
171086_2	Trak2_2	361410_1	RGD1306153	1.33171
171086_2	Trak2_2	64681_1	Mvp	1.32963
171086_2	Trak2_2	84409_1	Robo2	1.31478
171086_2	Trak2_2	316403_1	Mars2	1.31193
171086_2	Trak2_2	287606_1	2014-09-04	1.29689
171086_2	Trak2_2	308118_1	Rgs17	1.28214
171086_2	Trak2_2	246323_1	Aard	1.25929
171086_2	Trak2_2	29179_1	Syn2	1.25716
171086_2	Trak2_2	287208_1	Ttc1	1.23622
171086_2	Trak2_2	316064_1	Oxsr1	1.22634
171086_2	Trak2_2	362782_1	Cyp46a1	1.22589
171086_2	Trak2_2	302981_1	Spsb3	1.19689
171086_2	Trak2_2	300759_1	Parp6	1.19435
171086_2	Trak2_2	499587_1	LOC499587	1.17275
171086_2	Trak2_2	691862_1	LOC691862	1.166
171086_2	Trak2_2	24245_1	Camk2b	1.15387
171086_2	Trak2_2	289504_1	Sdad1	1.14864
171086_2	Trak2_2	308579_1	Cpt1c	1.13656
171086_2	Trak2_2	64192_1	Qdpr	1.12157
171086_2	Trak2_2	308875_1	Rhog	1.11708
171086_2	Trak2_2	306344_1	Arrdc2	1.11368
171086_2	Trak2_2	302247_1	RGD1304704	1.07609
171086_2	Trak2_2	686098_1	Sorbs1	1.05612
171086_2	Trak2_2	171413_1	Spata6	1.05553
171086_2	Trak2_2	24547_1	Mbp	1.03389
171086_2	Trak2_2	309201_1	Rom1	1.00574
171086_2	Trak2_2	25288_1	Acsl1	1.00522
171086_2	Trak2_2	79123_1	Accn2	0.993867
171086_2	Trak2_2	363291_1	Thap4	0.989115
171086_2	Trak2_2	24239_1	Cacna1c	0.97662
171086_2	Trak2_2	498089_1	Dtx3l	0.966831
171086_2	Trak2_2	498130_1	Stard13	0.951442
171086_2	Trak2_2	85254_1	Cdw92	0.951099
171086_2	Trak2_2	64473_1	Bpnt1	0.931374
171086_2	Trak2_2	81744_1	Pde7a	0.903482
171086_2	Trak2_2	29263_1	Acvr2a	0.899071
171086_2	Trak2_2	79244_1	Hsd17b4	0.887725
171086_2	Trak2_2	361840_1	Spock2	0.873746
171086_2	Trak2_2	114122_1	Vcan	0.852061
171086_2	Trak2_2	309081_1	Dock1	0.833746
171086_2	Trak2_2	155423_1	Anxa7	0.831032
171086_2	Trak2_2	315882_1	Zic4	0.809155
171086_2	Trak2_2	64356_1	Nrgn	0.804041
171086_2	Trak2_2	24684_1	Prlr	0.793415
171086_2	Trak2_2	117241_1	Pop5	0.773631
171086_2	Trak2_2	361388_1	Gab1	0.762843
171086_2	Trak2_2	24825_1	Tf	0.756445
171086_2	Trak2_2	117515_1	2014-09-02	0.748881
171086_2	Trak2_2	305614_1	Sptbn1	0.733221
171086_2	Trak2_2	303638_1	Abca8a	0.725256
171086_2	Trak2_2	310526_1	Golim4	0.714855
171086_2	Trak2_2	499977_1	Lhfpl3	0.680408
171086_2	Trak2_2	295952_1	RGD1309730	0.655599
171086_2	Trak2_2	304580_1	Ssh1	0.652763
171086_2	Trak2_2	689046_1	Ccdc84	0.646814
171086_2	Trak2_2	81784_1	Ssr3	0.64532
171086_2	Trak2_2	245956_3	Scn3b	0.631996
171086_2	Trak2_2	192348_1	Fnbp1	0.608437
171086_2	Trak2_2	361659_1	Plekha1	0.593954
171086_2	Trak2_2	307855_1	Fa2h	0.588867
171086_2	Trak2_2	365984_1	Siat7E	0.573627
171086_2	Trak2_2	362007_1	Sike	0.567334
171086_2	Trak2_2	304709_1	Bfar	0.559728
171086_2	Trak2_2	361354_1	Fbxo15	0.552458
171086_2	Trak2_2	313173_1	Cntfr	0.551822
171086_2	Trak2_2	287276_1	Sar1b	0.545403
171086_2	Trak2_2	315611_1	Scn4b	0.540203
171086_2	Trak2_2	293129_1	Alg8	0.535646
171086_2	Trak2_2	361238_1	RGD1311307	0.534809
171086_2	Trak2_2	116493_1	Gripap1	0.529633
171086_2	Trak2_2	64471_1	Plekhb1	0.529342
171086_2	Trak2_2	252854_1	Slc5a11	0.512582
171086_2	Trak2_2	25545_1	Sepw1	0.503494
171086_2	Trak2_2	83628_1	Cd82	0.50285
171086_2	Trak2_2	29245_1	Klk6	0.485403
171086_2	Trak2_2	360600_2	Spag9_2	0.474244
171086_2	Trak2_2	25017_1	Myo5a	0.464063
171086_2	Trak2_2	362169_1	Alkbh3	0.458087
171086_2	Trak2_2	25165_1	Zfp386	0.457521
171086_2	Trak2_2	289143_1	Mrps14	0.45558
171086_2	Trak2_2	311591_1	Rprd1b	0.42407
171086_2	Trak2_2	363443_1	Ndp	0.423577
171086_2	Trak2_2	679890_1	Gpkow	0.414928
171086_2	Trak2_2	302969_2	Srrm2_2	0.403438
171086_2	Trak2_2	362549_1	Efcab7	0.385385
171086_2	Trak2_2	315463_1	RGD1309188	0.381995
171086_2	Trak2_2	311622_2	Stk4_2	0.365248
171086_2	Trak2_2	25589_1	Kdr	0.363664
171086_2	Trak2_2	245922_1	Nupl1	0.357404
171086_2	Trak2_2	363445_1	Usp9x	0.356997
171086_2	Trak2_2	313840_1	Fam82a1	0.356827
171086_2	Trak2_2	24950_1	Srd5a1	0.344917
171086_2	Trak2_2	306066_1	Tdrd3	0.342857
171086_2	Trak2_2	360668_1	Sec14l1	0.333782
171086_2	Trak2_2	25239_1	Apod	0.329061
171086_2	Trak2_2	317580_1	Rab33a	0.31635
171086_2	Trak2_2	680782_1	LOC680782	0.295117
171086_2	Trak2_2	24943_1	Plp1	0.293538
171086_2	Trak2_2	312248_1	Ubn2	0.290486
171086_2	Trak2_2	293589_1	LOC293589	0.285614
171086_2	Trak2_2	287768_1	Smndc1	0.281123
171086_2	Trak2_2	314718_1	Actr6	0.279277
171086_2	Trak2_2	497878_1	Nsg2	0.279056
171086_2	Trak2_2	287847_1	RGD1560070	0.274296
171086_2	Trak2_2	363447_1	Tspan7	0.269497
171086_2	Trak2_2	25698_1	Ass1	0.259854
171086_2	Trak2_2	361029_1	Ktn1	0.244096
171086_2	Trak2_2	360865_1	Bat2d1	0.220435
171086_2	Trak2_2	313969_1	Fam84a	0.199336
171086_2	Trak2_2	315352_1	Nxt2	0.178097
171086_2	Trak2_2	373065_2	Ddx24_2	0.178026
171086_2	Trak2_2	301381_1	RGD1309095	0.17279
171086_2	Trak2_2	117549_1	Gpr37	0.171575
171086_2	Trak2_2	291580_1	RGD1312005	0.158624
171086_2	Trak2_2	170922_1	Ilk	0.158539
171086_2	Trak2_2	360891_1	Enah	0.151599
171086_2	Trak2_2	64521_1	Tspan2	0.14893
171086_2	Trak2_2	29244_1	Gch1	0.146214
171086_2	Trak2_2	494345_1	Pdcd10	0.14118
171086_2	Trak2_2	312981_1	Asph	0.137127
171086_2	Trak2_2	295928_1	Slc39a13	0.136416
171086_2	Trak2_2	79423_1	Stmn4	0.12926
171086_2	Trak2_2	81741_1	Pctk1	0.120884
171086_2	Trak2_2	310519_1	Slitrk3	0.118353
171086_2	Trak2_2	287746_1	Fmnl1	0.116178
171086_2	Trak2_2	291565_1	Afap1l1	0.0833528
171086_2	Trak2_2	25277_1	Mfge8	0.082927
171086_2	Trak2_2	117536_1	Nelf	0.0818463
171086_2	Trak2_2	685383_1	Gpr98	0.0742763
171086_2	Trak2_2	295224_1	mrpl24	0.0664094
171086_2	Trak2_2	688990_1	Trnp1	0.0581663
171086_2	Trak2_2	50664_1	Gnao1	0.0452137
171086_2	Trak2_2	291844_1	Setd6	0.0447579
171086_2	Trak2_2	25297_1	Cacnb3	0.0277355
171086_2	Trak2_2	60373_1	Nop58	0.0128548
25124_1	Stat1	309858_1	Sec63	3.77417
25124_1	Stat1	299762_1	Tmtc2	2.73503
25124_1	Stat1	294925_1	Fndc3b	2.5434
25124_1	Stat1	361957_1	Mfsd1	2.04742
25124_1	Stat1	317435_1	Shroom2	2.01353
25124_1	Stat1	25318_1	Fnta	1.9861
25124_1	Stat1	361274_1	Nudt5	1.97757
25124_1	Stat1	298369_1	Osbpl9	1.95113
25124_1	Stat1	689043_1	Fam19a4	1.79145
25124_1	Stat1	300955_1	Nck1	1.75115
25124_1	Stat1	317343_1	Med14	1.68859
25124_1	Stat1	362132_1	Epc2	1.565
25124_1	Stat1	364136_1	Aasdh	1.48445
25124_1	Stat1	298199_1	Adfp	1.43339
25124_1	Stat1	54349_1	Aox1	1.43337
25124_1	Stat1	360990_1	Usp34	1.38807
25124_1	Stat1	304470_1	Sbno1	1.37346
25124_1	Stat1	360928_1	Dcun1d4	1.37121
25124_1	Stat1	363463_1	RGD1563952	1.36084
25124_1	Stat1	116482_1	Sacm1l	1.35848
25124_1	Stat1	100302447_1	Cox16	1.30192
25124_1	Stat1	364052_1	Pea15a	1.30172
25124_1	Stat1	367046_1	RGD1564209	1.27519
25124_1	Stat1	29219_1	Snca	1.25504
25124_1	Stat1	266729_1	Dab1	1.19708
25124_1	Stat1	252857_1	Rapgef4	1.18725
25124_1	Stat1	316348_1	Pdcl3	1.17709
25124_1	Stat1	29483_1	Slc1a3	1.1553
25124_1	Stat1	315923_1	Lysmd3	1.12604
25124_1	Stat1	314180_1	Mdga2	1.12438
25124_1	Stat1	294518_1	Sesn1	1.11656
25124_1	Stat1	29454_1	Gdf11	1.0982
25124_1	Stat1	363001_1	Bcdin3d	1.06134
25124_1	Stat1	171413_1	Spata6	1.05553
25124_1	Stat1	64442_1	St3gal2	1.04256
25124_1	Stat1	291078_1	Prpf4b	1.03353
25124_1	Stat1	289874_1	RGD1306508	1.02567
25124_1	Stat1	290632_1	Mrpl34	1.01836
25124_1	Stat1	691431_1	LOC691431	1.01427
25124_1	Stat1	83801_1	Ptms	0.98554
25124_1	Stat1	114901_1	Argbp2	0.945545
25124_1	Stat1	65210_1	Cyp2j4	0.937813
25124_1	Stat1	363153_2	rCG_25854_2	0.928745
25124_1	Stat1	502084_1	Rwdd4a	0.926444
25124_1	Stat1	24855_1	Tsc2	0.920566
25124_1	Stat1	171026_1	Akap5	0.901945
25124_1	Stat1	29263_1	Acvr2a	0.899071
25124_1	Stat1	361465_1	Echdc1	0.8948
25124_1	Stat1	171155_1	Hadhb	0.873035
25124_1	Stat1	287772_1	Psmd12	0.853513
25124_1	Stat1	293497_1	Kctd13	0.838532
25124_1	Stat1	155423_1	Anxa7	0.831032
25124_1	Stat1	301261_1	Enpp4	0.809789
25124_1	Stat1	64356_1	Nrgn	0.804041
25124_1	Stat1	312504_1	RGD1566130	0.777838
25124_1	Stat1	192207_1	Ubxn11	0.624085
25124_1	Stat1	362423_1	Rassf4	0.582427
25124_1	Stat1	308864_1	Fchsd2	0.562381
25124_1	Stat1	25567_1	Tnr	0.561491
25124_1	Stat1	499360_1	Fam178a	0.559206
25124_1	Stat1	306868_1	Muted	0.52774
25124_1	Stat1	310378_1	Nnt	0.522047
25124_1	Stat1	291084_1	Nqo2	0.509058
25124_1	Stat1	305268_1	Uba6	0.505439
25124_1	Stat1	317576_1	Ocrl	0.493279
25124_1	Stat1	192204_1	Ehd4	0.493143
25124_1	Stat1	114095_1	Stxbp3	0.479114
25124_1	Stat1	315117_1	Elfn2	0.478749
25124_1	Stat1	171126_1	Ap3m1	0.454628
25124_1	Stat1	360814_1	Rasal1	0.445953
25124_1	Stat1	282836_1	Cthrc1	0.435025
25124_1	Stat1	295619_1	Ermn	0.434671
25124_1	Stat1	24158_1	Acadm	0.407661
25124_1	Stat1	113975_1	Pom121	0.391969
25124_1	Stat1	362549_1	Efcab7	0.385385
25124_1	Stat1	309016_1	Brwd2	0.366365
25124_1	Stat1	310019_1	Utp15	0.360416
25124_1	Stat1	306844_1	Phactr1	0.357806
25124_1	Stat1	363153_1	rCG_25854	0.345815
25124_1	Stat1	81675_1	Gyg1	0.326004
25124_1	Stat1	311622_1	Stk4	0.304814
25124_1	Stat1	360899_1	Sertad4	0.292201
25124_1	Stat1	308918_1	Ppfibp2	0.287547
25124_1	Stat1	314553_1	Ptdss1	0.260006
25124_1	Stat1	315352_1	Nxt2	0.178097
25124_1	Stat1	83629_1	Slc12a2	0.17592
25124_1	Stat1	313521_1	Hpdl	0.15873
25124_1	Stat1	64040_1	Aldh9a1	0.15029
25124_1	Stat1	79011_1	Camkv	0.140488
25124_1	Stat1	360492_1	Hn1l	0.140067
25124_1	Stat1	295928_1	Slc39a13	0.136416
25124_1	Stat1	689576_1	Nkain3	0.100456
25124_1	Stat1	117536_1	Nelf	0.0818463
25124_1	Stat1	314004_1	Cmpk2	0.08031
25124_1	Stat1	361416_1	Cenpn	0.0801131
25124_1	Stat1	85309_1	Folh1	0.0694536
25124_1	Stat1	64862_1	Map1lc3b	0.059185
25124_1	Stat1	65190_1	Rsad2	0.0541548
25124_1	Stat1	83588_1	Kcns3	0.0268946
25124_1	Stat1	364879_1	Isoc1	0.00651208
25124_1	Stat1	360992_1	Pnpt1	0.00527448
25124_1	Stat1	296199_1	Snx5	0.00112746
499508_1	Zfyve16	116679_1	Cgrrf1	2.63212
499508_1	Zfyve16	192276_1	Coro7	2.62824
499508_1	Zfyve16	499120_1	LOC499120	2.53209
499508_1	Zfyve16	84551_1	Slc7a8	2.52606
499508_1	Zfyve16	266715_1	Fzd3	2.50851
499508_1	Zfyve16	25639_2	Fkbp1a_2	2.18863
499508_1	Zfyve16	81743_1	Pde2a	2.1633
499508_1	Zfyve16	553106_1	Ncald	2.06173
499508_1	Zfyve16	301068_1	Eif1b	1.90544
499508_1	Zfyve16	311748_1	Map1d	1.88078
499508_1	Zfyve16	288182_1	Cldnd1	1.75235
499508_1	Zfyve16	300955_1	Nck1	1.75115
499508_1	Zfyve16	306260_1	Capn7	1.70056
499508_1	Zfyve16	170714_1	Dynlrb1	1.59941
499508_1	Zfyve16	64088_1	Snx16	1.57188
499508_1	Zfyve16	290364_2	Itm2b_2	1.56467
499508_1	Zfyve16	498140_1	RGD1560888	1.55992
499508_1	Zfyve16	64155_1	Scn7a	1.54861
499508_1	Zfyve16	304007_1	Cep97	1.53832
499508_1	Zfyve16	294088_1	Pank1	1.38773
499508_1	Zfyve16	308588_1	Car11	1.37161
499508_1	Zfyve16	361239_1	Bphl	1.33663
499508_1	Zfyve16	246217_1	Ngef	1.32669
499508_1	Zfyve16	29739_1	Gclm	1.3221
499508_1	Zfyve16	364052_1	Pea15a	1.30172
499508_1	Zfyve16	685384_1	Rnf180	1.28244
499508_1	Zfyve16	299828_1	Xrcc6bp1	1.28122
499508_1	Zfyve16	290356_1	Phyhip	1.25219
499508_1	Zfyve16	690848_1	Uqcr	1.24039
499508_1	Zfyve16	362782_1	Cyp46a1	1.22589
499508_1	Zfyve16	300759_1	Parp6	1.19435
499508_1	Zfyve16	83825_1	Dclk1	1.17439
499508_1	Zfyve16	317423_1	FAM120C	1.17423
499508_1	Zfyve16	289144_1	Cacybp	1.14708
499508_1	Zfyve16	493574_1	Nip	1.09098
499508_1	Zfyve16	308212_1	Dact2	1.07004
499508_1	Zfyve16	361879_1	Wdr41	1.06489
499508_1	Zfyve16	310677_1	Otud7b	1.05793
499508_1	Zfyve16	64442_1	St3gal2	1.04256
499508_1	Zfyve16	287274_1	LOC287274	1.03487
499508_1	Zfyve16	290995_1	Prelid1	1.0247
499508_1	Zfyve16	309696_1	Bcr	1.01642
499508_1	Zfyve16	56817_1	Kcnip2	0.990348
499508_1	Zfyve16	362720_1	Rrm2	0.977865
499508_1	Zfyve16	54304_1	Ssbp1	0.943872
499508_1	Zfyve16	115771_1	Usp2	0.932723
499508_1	Zfyve16	24851_1	Tpm1	0.915255
499508_1	Zfyve16	314751_1	Tmcc3	0.870266
499508_1	Zfyve16	114122_1	Vcan	0.852061
499508_1	Zfyve16	304881_1	Tor1aip2	0.817562
499508_1	Zfyve16	652955_1	Rnf130	0.769397
499508_1	Zfyve16	85268_1	Hrh3	0.767559
499508_1	Zfyve16	114217_2	Yme1l1_2	0.752341
499508_1	Zfyve16	116699_1	Inpp4b	0.739891
499508_1	Zfyve16	361927_1	Fxr1	0.713198
499508_1	Zfyve16	362918_1	Mtss1	0.70437
499508_1	Zfyve16	363278_1	Atg16l1	0.68613
499508_1	Zfyve16	499309_1	RGD1560108	0.685223
499508_1	Zfyve16	79011_2	Camkv_2	0.642404
499508_1	Zfyve16	299949_1	Wdr67	0.62014
499508_1	Zfyve16	25639_1	Fkbp1a	0.618611
499508_1	Zfyve16	117257_1	Gpr176	0.618406
499508_1	Zfyve16	116657_1	Cplx2	0.58546
499508_1	Zfyve16	117542_1	Baiap2	0.50862
499508_1	Zfyve16	688540_1	Mast3	0.500843
499508_1	Zfyve16	315957_1	Tmem22	0.500681
499508_1	Zfyve16	500921_1	Tmem117	0.500028
499508_1	Zfyve16	681383_1	LOC681383	0.430244
499508_1	Zfyve16	311384_1	Sema6d	0.403918
499508_1	Zfyve16	595134_1	Akirin1	0.398857
499508_1	Zfyve16	246254_1	Gpsm1	0.382766
499508_1	Zfyve16	296959_1	Cpa2	0.376017
499508_1	Zfyve16	311078_1	Psmd14	0.365869
499508_1	Zfyve16	310019_1	Utp15	0.360416
499508_1	Zfyve16	117521_1	Znf291	0.346568
499508_1	Zfyve16	294988_2	Ankrd50_2	0.336275
499508_1	Zfyve16	685462_1	Emid1	0.335629
499508_1	Zfyve16	50864_1	Ntm	0.312181
499508_1	Zfyve16	680133_1	LOC680133	0.305756
499508_1	Zfyve16	140940_1	Arf3	0.300985
499508_1	Zfyve16	303304_1	Sgsm2	0.295046
499508_1	Zfyve16	24423_1	Gstm1	0.280504
499508_1	Zfyve16	116641_1	Lgals8	0.275839
499508_1	Zfyve16	362715_1	Dtnb	0.268043
499508_1	Zfyve16	29689_1	Gabrd	0.236072
499508_1	Zfyve16	691149_1	Capza1	0.217561
499508_1	Zfyve16	59312_1	Shank3	0.212925
499508_1	Zfyve16	305156_1	Arhgap24	0.202699
499508_1	Zfyve16	81673_1	Gtf2b	0.198568
499508_1	Zfyve16	291903_1	RGD1565975	0.18503
499508_1	Zfyve16	310843_1	Sec24d	0.155572
499508_1	Zfyve16	309326_1	Ranbp6	0.144035
499508_1	Zfyve16	117024_1	Crym	0.0861964
499508_1	Zfyve16	81677_1	Itpka	0.0741236
499508_1	Zfyve16	301351_1	RGD1310819	0.0725254
499508_1	Zfyve16	360833_1	Kdsr	0.0721143
499508_1	Zfyve16	85309_1	Folh1	0.0694536
499508_1	Zfyve16	293888_1	RGD1306839	0.0669009
499508_1	Zfyve16	63881_1	Rapgef1	0.0657538
499508_1	Zfyve16	25121_1	Pcsk2	0.0517594
499508_1	Zfyve16	50664_1	Gnao1	0.0452137
499508_1	Zfyve16	314647_1	Brunol5	0.0359222
499508_1	Zfyve16	300950_1	Spsb4	0.0313334
498749_1	Ttrap	312511_1	RGD1306746	4.60041
498749_1	Ttrap	306687_1	Hiatl1	3.04441
498749_1	Ttrap	25281_1	Nup153	2.99258
498749_1	Ttrap	292051_1	Cmip	2.4878
498749_1	Ttrap	367034_1	Zfp426l	2.37007
498749_1	Ttrap	689997_1	Fam91a1	2.34927
498749_1	Ttrap	29644_1	Ptpn5	2.28868
498749_1	Ttrap	301555_1	Cul3	2.27372
498749_1	Ttrap	289608_1	Gnpda2	2.03871
498749_1	Ttrap	296973_1	Bpgm	2.0117
498749_1	Ttrap	366896_1	Tbc1d15	1.99796
498749_1	Ttrap	288785_1	Bloc1s1	1.92237
498749_1	Ttrap	311146_1	Ssfa2	1.81668
498749_1	Ttrap	296565_1	RGD1306215	1.75157
498749_1	Ttrap	293738_1	Ccdc86	1.72116
498749_1	Ttrap	312890_1	Gdap1	1.60152
498749_1	Ttrap	499558_1	2014-03-11	1.58547
498749_1	Ttrap	291733_1	Slc39a6	1.55487
498749_1	Ttrap	297498_1	Crbn	1.52209
498749_1	Ttrap	362971_1	Mpped1	1.49141
498749_1	Ttrap	24645_1	Pgm1	1.48007
498749_1	Ttrap	116596_1	Map3k8	1.47915
498749_1	Ttrap	679028_1	Rbpj	1.46253
498749_1	Ttrap	362699_1	Yipf4	1.43756
498749_1	Ttrap	362303_1	Klhl7	1.37106
498749_1	Ttrap	364878_1	2014-03-03	1.35974
498749_1	Ttrap	304859_1	Dhx9	1.35933
498749_1	Ttrap	25584_1	F3	1.3583
498749_1	Ttrap	498630_1	Wwc2	1.33639
498749_1	Ttrap	114217_1	Yme1l1	1.33535
498749_1	Ttrap	681096_1	Fam55c	1.33046
498749_1	Ttrap	114023_1	Copb1	1.32825
498749_1	Ttrap	29739_1	Gclm	1.3221
498749_1	Ttrap	25313_1	Egf	1.3167
498749_1	Ttrap	361842_1	Sar1a	1.30499
498749_1	Ttrap	366624_1	Cfl2	1.29823
498749_1	Ttrap	309812_1	Rev3l	1.14121
498749_1	Ttrap	307070_1	Larp5	1.13654
498749_1	Ttrap	25650_1	Atp1b1	1.13376
498749_1	Ttrap	300221_1	Spats2	1.11563
498749_1	Ttrap	499798_1	Arl6ip6	1.11057
498749_1	Ttrap	306270_1	Oxnad1	1.08629
498749_1	Ttrap	308212_1	Dact2	1.07004
498749_1	Ttrap	60377_1	Lin7b	1.03821
498749_1	Ttrap	89808_1	Cx3cl1	1.00917
498749_1	Ttrap	301374_1	RGD1310553	1.00656
498749_1	Ttrap	317409_1	Spcs3	0.9753
498749_1	Ttrap	289990_1	Psmc6	0.96665
498749_1	Ttrap	54304_1	Ssbp1	0.943872
498749_1	Ttrap	313069_1	Rbm12b	0.915098
498749_1	Ttrap	29502_1	Slc20a2	0.903073
498749_1	Ttrap	24161_1	Acp1	0.878501
498749_1	Ttrap	289990_2	Psmc6_2	0.866333
498749_1	Ttrap	498486_1	Gnpnat1	0.860724
498749_1	Ttrap	287772_1	Psmd12	0.853513
498749_1	Ttrap	114122_1	Vcan	0.852061
498749_1	Ttrap	297989_1	Ddx58	0.813955
498749_1	Ttrap	64356_1	Nrgn	0.804041
498749_1	Ttrap	361293_1	Riok3	0.796888
498749_1	Ttrap	688590_1	MGC124740	0.773723
498749_1	Ttrap	25719_1	Scg5	0.766758
498749_1	Ttrap	361648_1	Spns1	0.742903
498749_1	Ttrap	83615_1	Atp6ap1	0.719912
498749_1	Ttrap	299799_1	Rab21	0.661044
498749_1	Ttrap	313433_1	RGD1564541	0.659365
498749_1	Ttrap	287534_1	Fam101b	0.643378
498749_1	Ttrap	304960_1	Olfml2b	0.627157
498749_1	Ttrap	29757_1	Atp6v0a1	0.623367
498749_1	Ttrap	690407_1	Rab36	0.563704
498749_1	Ttrap	310803_1	Extl2	0.562331
498749_1	Ttrap	361413_1	Nudt7	0.562302
498749_1	Ttrap	83519_1	Pex3	0.559346
498749_1	Ttrap	313445_1	Klhl13	0.554894
498749_1	Ttrap	140724_1	Cacng3	0.553604
498749_1	Ttrap	316412_1	Als2cr4	0.514748
498749_1	Ttrap	294250_1	Bat2	0.50992
498749_1	Ttrap	500921_1	Tmem117	0.500028
498749_1	Ttrap	308453_1	Adck4	0.487751
498749_1	Ttrap	24908_1	Dnajb9	0.47873
498749_1	Ttrap	688517_1	Mut	0.456214
498749_1	Ttrap	366669_1	LOC366669	0.431196
498749_1	Ttrap	288256_1	Cryzl1	0.416908
498749_1	Ttrap	689909_1	Ccdc62	0.400594
498749_1	Ttrap	362549_1	Efcab7	0.385385
498749_1	Ttrap	360540_1	Akap10	0.38387
498749_1	Ttrap	684304_1	LOC684304	0.381793
498749_1	Ttrap	311078_1	Psmd14	0.365869
498749_1	Ttrap	683519_1	LOC683519	0.34742
498749_1	Ttrap	65196_1	B4galt6	0.339809
498749_1	Ttrap	54243_1	Cr1l	0.286322
498749_1	Ttrap	314718_1	Actr6	0.279277
498749_1	Ttrap	29177_1	Hpca	0.277782
498749_1	Ttrap	307916_1	Jph3	0.269094
498749_1	Ttrap	500629_1	Rdh14	0.261123
498749_1	Ttrap	313101_1	Fbxl4	0.218726
498749_1	Ttrap	691149_1	Capza1	0.217561
498749_1	Ttrap	300328_1	Aasdhppt	0.196177
498749_1	Ttrap	300284_1	Alg13	0.187496
498749_1	Ttrap	29631_1	Bet1	0.164709
498749_1	Ttrap	312192_1	Ahcyl2	0.159788
498749_1	Ttrap	303915_1	Iqcb1	0.128761
498749_1	Ttrap	80846_1	Hnrnpl	0.10261
498749_1	Ttrap	362935_1	Ly6al	0.0789004
498749_1	Ttrap	63881_1	Rapgef1	0.0657538
498749_1	Ttrap	288065_1	Ccdc58	0.0519058
498749_1	Ttrap	50664_1	Gnao1	0.0452137
498749_1	Ttrap	361545_1	Rbm42	0.0314545
498749_1	Ttrap	303693_1	Mgat5b	0.0266716
498749_1	Ttrap	312903_1	Tram1	0.00944192
297093_1	Cbx3	299209_1	RGD1307392	3.31462
297093_1	Cbx3	541589_1	Ccbl2	3.23722
297093_1	Cbx3	362178_1	Cstf3	3.11438
297093_1	Cbx3	25281_1	Nup153	2.99258
297093_1	Cbx3	314169_1	RGD1310474	2.88334
297093_1	Cbx3	246152_1	Wdr44	2.72754
297093_1	Cbx3	294925_1	Fndc3b	2.5434
297093_1	Cbx3	296370_1	Ctsa	2.35942
297093_1	Cbx3	298757_1	Arl6ip2	2.25962
297093_1	Cbx3	361064_1	R3hcc1	1.96709
297093_1	Cbx3	690419_1	Zfp709l1	1.8303
297093_1	Cbx3	297486_1	Ppp4r2	1.7819
297093_1	Cbx3	501454_1	Oaz2	1.73154
297093_1	Cbx3	364676_1	Gprin1	1.7171
297093_1	Cbx3	94196_1	Rnf138	1.71043
297093_1	Cbx3	302987_1	RGD1565247	1.70521
297093_1	Cbx3	306260_1	Capn7	1.70056
297093_1	Cbx3	500501_1	MGC125002	1.68809
297093_1	Cbx3	361385_1	Ndufb7	1.60606
297093_1	Cbx3	641452_1	Ube2d2	1.53388
297093_1	Cbx3	306141_1	Spry2	1.52769
297093_1	Cbx3	366474_1	Col16a1	1.44144
297093_1	Cbx3	287532_1	Slc43a2	1.37357
297093_1	Cbx3	29318_1	Ddt	1.34583
297093_1	Cbx3	114217_1	Yme1l1	1.33535
297093_1	Cbx3	303652_1	Cog1	1.29949
297093_1	Cbx3	295461_1	Sec24b	1.28724
297093_1	Cbx3	308118_1	Rgs17	1.28214
297093_1	Cbx3	299811_1	Cpsf6	1.27365
297093_1	Cbx3	29489_1	Dync1h1	1.26142
297093_1	Cbx3	310362_1	RGD1305938	1.25826
297093_1	Cbx3	64823_1	Csnk1g3	1.17888
297093_1	Cbx3	315923_1	Lysmd3	1.12604
297093_1	Cbx3	24679_1	Prkar2b	1.11677
297093_1	Cbx3	24660_1	Pmp22	1.09526
297093_1	Cbx3	313196_2	RGD1306148_2	1.08669
297093_1	Cbx3	293493_1	RGD1308215	1.07981
297093_1	Cbx3	362472_1	RGD1307055	1.07959
297093_1	Cbx3	290556_1	Gnl3	1.07933
297093_1	Cbx3	311617_1	Fitm2	1.07486
297093_1	Cbx3	289693_1	Dhx15	1.0701
297093_1	Cbx3	686883_1	Larp7	1.06233
297093_1	Cbx3	363001_1	Bcdin3d	1.06134
297093_1	Cbx3	303073_1	Cyfip2	1.04328
297093_1	Cbx3	299827_1	Tbk1	1.03625
297093_1	Cbx3	362545_1	Tm2d1	1.03211
297093_1	Cbx3	287526_1	Serpinf1	1.0037
297093_1	Cbx3	291794_1	Snrpd1	0.95426
297093_1	Cbx3	24399_1	Glud1	0.888298
297093_1	Cbx3	498486_1	Gnpnat1	0.860724
297093_1	Cbx3	282585_1	Mrfap1	0.859527
297093_1	Cbx3	317203_1	Rps6ka6	0.82698
297093_1	Cbx3	498489_1	RGD1559923	0.799912
297093_1	Cbx3	310958_1	LOC310958	0.794281
297093_1	Cbx3	312616_1	Trnt1	0.763408
297093_1	Cbx3	24640_1	Pfkfb2	0.759581
297093_1	Cbx3	290783_1	Tusc3	0.694929
297093_1	Cbx3	363278_1	Atg16l1	0.68613
297093_1	Cbx3	24957_1	Glul	0.677688
297093_1	Cbx3	289054_1	Aspm	0.676108
297093_1	Cbx3	314543_1	Gulp1	0.668385
297093_1	Cbx3	295602_1	Rif1	0.655621
297093_1	Cbx3	314157_3	Fbxo33	0.617268
297093_1	Cbx3	25673_1	Anxa5	0.597219
297093_1	Cbx3	192248_1	Cdh13	0.591327
297093_1	Cbx3	360584_1	Ggnbp2	0.587438
297093_1	Cbx3	364678_1	Sfxn1	0.586917
297093_1	Cbx3	116657_1	Cplx2	0.58546
297093_1	Cbx3	306147_1	Slitrk1	0.553692
297093_1	Cbx3	361354_1	Fbxo15	0.552458
297093_1	Cbx3	116493_1	Gripap1	0.529633
297093_1	Cbx3	360725_1	Snx4	0.513948
297093_1	Cbx3	288150_1	Mtx2	0.511559
297093_1	Cbx3	361627_1	Zfp143	0.500534
297093_1	Cbx3	499137_1	RGD1562094	0.48135
297093_1	Cbx3	500069_1	Tsga14	0.470528
297093_1	Cbx3	289143_1	Mrps14	0.45558
297093_1	Cbx3	50690_1	Slc6a8	0.437757
297093_1	Cbx3	362272_1	Trp53rk	0.432506
297093_1	Cbx3	246304_1	Cep350	0.411721
297093_1	Cbx3	192178_1	Tnrc6b	0.404154
297093_1	Cbx3	686019_1	Casq1	0.396264
297093_1	Cbx3	502632_1	Mettl5	0.377031
297093_1	Cbx3	361675_1	Cend1	0.362757
297093_1	Cbx3	170908_1	Tesk2	0.351068
297093_1	Cbx3	295654_1	Ttc21b	0.349222
297093_1	Cbx3	117521_1	Znf291	0.346568
297093_1	Cbx3	252916_1	Rab38	0.289794
297093_1	Cbx3	317395_1	Spin2a	0.278317
297093_1	Cbx3	293117_1	Ankrd42	0.275778
297093_1	Cbx3	311911_1	Rabgap1	0.267275
297093_1	Cbx3	25533_1	Rabggtb	0.254834
297093_1	Cbx3	690661_1	Zfp40	0.230976
297093_1	Cbx3	361640_1	Polr3e	0.225621
297093_1	Cbx3	362728_1	Twistnb	0.18636
297093_1	Cbx3	360692_1	RGD1563888	0.178085
297093_1	Cbx3	25742_1	S100b	0.128518
297093_1	Cbx3	306404_1	Spock3	0.127224
297093_1	Cbx3	25744_1	Nf2	0.0934604
297093_1	Cbx3	304469_1	Rilpl1	0.0762222
297093_1	Cbx3	680451_1	Nrbp2	0.0733141
297093_1	Cbx3	305424_1	Fbxl5	0.0480451
297093_1	Cbx3	309053_1	RGD1307235	0.0279782
297093_1	Cbx3	192180_1	Nip7	0.0214341
297093_1	Cbx3	500707_1	Tc2n	0.0127971
297093_1	Cbx3	360992_1	Pnpt1	0.00527448
171159_1	Zhx1	494346_1	Slmo2	5.84847
171159_1	Zhx1	685374_1	Ankrd13c	5.16949
171159_1	Zhx1	290224_1	Fam158a	3.54342
171159_1	Zhx1	308718_1	Pex7	3.2647
171159_1	Zhx1	498331_1	Ptpn13	3.07335
171159_1	Zhx1	29157_1	Ccng2	3.06219
171159_1	Zhx1	287125_1	Nubp2	3.02316
171159_1	Zhx1	308937_1	Wee1	2.79692
171159_1	Zhx1	140937_1	Higd1a	2.64431
171159_1	Zhx1	687295_1	LOC687295	2.52175
171159_1	Zhx1	304019_1	Tbc1d23	2.48609
171159_1	Zhx1	300813_2	Rnf111_2	2.41693
171159_1	Zhx1	289094_1	Hmcn1	2.39185
171159_1	Zhx1	299346_1	Nudt14	2.32978
171159_1	Zhx1	305055_1	Kctd3	2.30774
171159_1	Zhx1	360677_1	RGD1311925	2.20253
171159_1	Zhx1	64360_1	Mrpl23	2.09547
171159_1	Zhx1	315617_1	Sidt2	2.06704
171159_1	Zhx1	360983_1	Hspc159	1.93754
171159_1	Zhx1	290644_1	Ifi30	1.88714
171159_1	Zhx1	499883_1	Gabpb1	1.79419
171159_1	Zhx1	361056_1	Rnaseh2b	1.73949
171159_1	Zhx1	291966_1	Tppp3	1.73851
171159_1	Zhx1	25374_1	Alad	1.7172
171159_1	Zhx1	364676_1	Gprin1	1.7171
171159_1	Zhx1	311114_1	Klhl23	1.62975
171159_1	Zhx1	309307_1	RGD1311595	1.61984
171159_1	Zhx1	59322_1	Cnksr2	1.61472
171159_1	Zhx1	361663_1	Lhpp	1.58302
171159_1	Zhx1	25106_1	Rgn	1.53927
171159_1	Zhx1	81649_1	Mapk14	1.52886
171159_1	Zhx1	305000_1	Exo1	1.52679
171159_1	Zhx1	296621_1	Phyhd1	1.52085
171159_1	Zhx1	60628_1	Cxcr4	1.51862
171159_1	Zhx1	361569_1	Prr12	1.4991
171159_1	Zhx1	25425_1	Ctsh	1.4807
171159_1	Zhx1	25441_1	Fcer1g	1.42829
171159_1	Zhx1	692032_1	LOC692032	1.4276
171159_1	Zhx1	64365_1	Tcn2	1.41258
171159_1	Zhx1	288444_1	Hsph1	1.38108
171159_1	Zhx1	245926_1	Rbm16	1.37895
171159_1	Zhx1	684352_1	LOC684352	1.36776
171159_1	Zhx1	361698_1	Pold4	1.336
171159_1	Zhx1	500087_1	Fmc1	1.31384
171159_1	Zhx1	308717_1	Slc35d3	1.28117
171159_1	Zhx1	315655_2	Rdx_2	1.26734
171159_1	Zhx1	29191_1	Tac2	1.19339
171159_1	Zhx1	84599_1	Tmed10	1.15323
171159_1	Zhx1	287938_1	Ydjc	1.14989
171159_1	Zhx1	363016_1	RGD1309534	1.14131
171159_1	Zhx1	94266_1	Rps27	1.13681
171159_1	Zhx1	364224_1	Acyp2	1.13435
171159_1	Zhx1	309456_1	RGD1305793	1.12126
171159_1	Zhx1	311039_1	Galnt13	1.10575
171159_1	Zhx1	500901_1	Porf-2	1.0944
171159_1	Zhx1	499486_1	Gpr150	1.0851
171159_1	Zhx1	501658_2	RGD1566155_2	1.07606
171159_1	Zhx1	114590_1	Ubqln1	1.0641
171159_1	Zhx1	192270_1	Ppap2b	1.04755
171159_1	Zhx1	25526_1	Ptgds	1.0134
171159_1	Zhx1	362862_1	Tra1	1.00329
171159_1	Zhx1	25550_1	Slc1a1	0.992862
171159_1	Zhx1	687575_1	LOC687575	0.980946
171159_1	Zhx1	415064_1	Bat4	0.955839
171159_1	Zhx1	500117_1	Ccdc126	0.94441
171159_1	Zhx1	685244_1	LOC685244	0.928759
171159_1	Zhx1	316575_1	Trip12	0.922184
171159_1	Zhx1	291339_1	Commd3	0.911827
171159_1	Zhx1	24534_1	Ldhb	0.900975
171159_1	Zhx1	299135_1	RGD1565002	0.897646
171159_1	Zhx1	498727_1	Nol7	0.867587
171159_1	Zhx1	81718_1	Cdo1	0.846448
171159_1	Zhx1	499586_1	RGD1563109	0.803335
171159_1	Zhx1	406165_1	Agpat1	0.786343
171159_1	Zhx1	297357_1	Ctnna2	0.766151
171159_1	Zhx1	313491_1	Hint2	0.740533
171159_1	Zhx1	29688_1	Minpp1	0.739956
171159_1	Zhx1	58857_1	Vapa	0.668095
171159_1	Zhx1	304580_1	Ssh1	0.652763
171159_1	Zhx1	66015_1	Adamts4	0.648996
171159_1	Zhx1	81784_1	Ssr3	0.64532
171159_1	Zhx1	306570_1	Ank1	0.616442
171159_1	Zhx1	313689_1	Dhrs3	0.596583
171159_1	Zhx1	25648_1	Slc7a1	0.575129
171159_1	Zhx1	116552_1	Plod1	0.573429
171159_1	Zhx1	293129_1	Alg8	0.535646
171159_1	Zhx1	287424_1	Aloxe3	0.535625
171159_1	Zhx1	287173_1	Bod1	0.532576
171159_1	Zhx1	500616_1	Socs5	0.522876
171159_1	Zhx1	291084_1	Nqo2	0.509058
171159_1	Zhx1	690559_1	LOC690559	0.430803
171159_1	Zhx1	25541_2	Scp2_2	0.427232
171159_1	Zhx1	65172_1	Limk1	0.382877
171159_1	Zhx1	309639_1	Anks1a	0.3732
171159_1	Zhx1	311078_1	Psmd14	0.365869
171159_1	Zhx1	171097_1	Adap1	0.364275
171159_1	Zhx1	297768_1	Lactb2	0.352869
171159_1	Zhx1	29145_1	Ctxn1	0.328376
171159_1	Zhx1	83518_1	Aplnr	0.321695
171159_1	Zhx1	192234_1	Eif2b5	0.317545
171159_1	Zhx1	171147_1	Slc2a13	0.306105
171159_1	Zhx1	361597_1	Fes	0.301989
171159_1	Zhx1	499749_1	LOC499749	0.286962
171159_1	Zhx1	304763_1	R3hdm1	0.28134
171159_1	Zhx1	116641_1	Lgals8	0.275839
171159_1	Zhx1	362029_1	Agl	0.267599
171159_1	Zhx1	25697_1	Ctsl1	0.267571
171159_1	Zhx1	282582_1	Wnt5b	0.2536
171159_1	Zhx1	302642_1	Sat1	0.251452
171159_1	Zhx1	362724_1	Sh3yl1	0.243714
171159_1	Zhx1	316021_1	Epm2aip1	0.22926
171159_1	Zhx1	311430_1	Visa	0.227486
171159_1	Zhx1	305156_1	Arhgap24	0.202699
171159_1	Zhx1	300129_1	Cerk	0.177702
171159_1	Zhx1	682571_1	LOC682571	0.173265
171159_1	Zhx1	361267_1	Akr1cl1	0.151446
171159_1	Zhx1	501101_1	nod3l	0.0949156
171159_1	Zhx1	365243_1	Sergef	0.0909797
171159_1	Zhx1	24314_1	Nqo1	0.0903647
171159_1	Zhx1	25095_1	Ampd3	0.0652775
171159_1	Zhx1	687856_1	LOC687856	0.0449999
171159_1	Zhx1	314312_1	Entpd5	0.043676
171159_1	Zhx1	81826_1	Slc20a1	0.0183872
171159_1	Zhx1	60373_1	Nop58	0.0128548
310614_1	Gatad2b	494346_1	Slmo2	5.84847
310614_1	Gatad2b	305367_1	Arap2	4.76246
310614_1	Gatad2b	25643_1	Gnai3	4.55007
310614_1	Gatad2b	297508_1	Nampt	3.61563
310614_1	Gatad2b	306165_1	Gpr180	3.42766
310614_1	Gatad2b	308718_1	Pex7	3.2647
310614_1	Gatad2b	365381_1	Stk32c	2.79166
310614_1	Gatad2b	310344_1	Plk4	2.73899
310614_1	Gatad2b	311478_1	Kif16b	2.59946
310614_1	Gatad2b	314453_1	Wdr20a	2.56388
310614_1	Gatad2b	289094_1	Hmcn1	2.39185
310614_1	Gatad2b	302559_1	Wdr45	2.38942
310614_1	Gatad2b	311026_1	Mbd5	2.26417
310614_1	Gatad2b	299203_1	Acyp1	2.16106
310614_1	Gatad2b	298942_1	Dld	2.11277
310614_1	Gatad2b	294091_1	Ifit2	2.09415
310614_1	Gatad2b	299012_1	Arhgap5	2.05875
310614_1	Gatad2b	361957_1	Mfsd1	2.04742
310614_1	Gatad2b	680229_2	Sgcb_2	2.00774
310614_1	Gatad2b	289827_1	Ugp2	1.99597
310614_1	Gatad2b	361645_1	Nsmce1	1.95911
310614_1	Gatad2b	691947_1	Eif3j	1.94277
310614_1	Gatad2b	50993_1	Rab10	1.93634
310614_1	Gatad2b	301164_1	Pcaf	1.90516
310614_1	Gatad2b	114024_1	Acsl3	1.8998
310614_1	Gatad2b	301575_1	Itm2c	1.83096
310614_1	Gatad2b	361035_1	Mettl3	1.80667
310614_1	Gatad2b	307271_1	Rkhd2	1.77841
310614_1	Gatad2b	363247_1	Xrcc5	1.74921
310614_1	Gatad2b	361088_1	Rnf219	1.71354
310614_1	Gatad2b	288656_1	Arl6ip4	1.69338
310614_1	Gatad2b	59322_1	Cnksr2	1.61472
310614_1	Gatad2b	25674_1	Glra1	1.5938
310614_1	Gatad2b	361941_1	RGD1359508	1.5743
310614_1	Gatad2b	310537_1	RGD1560010	1.54263
310614_1	Gatad2b	81649_1	Mapk14	1.52886
310614_1	Gatad2b	140937_2	Higd1a_2	1.52565
310614_1	Gatad2b	304024_1	Cpox	1.50418
310614_1	Gatad2b	300691_1	Nnmt	1.49617
310614_1	Gatad2b	309650_2	Cpne5_2	1.46161
310614_1	Gatad2b	295347_1	Rap1a	1.45392
310614_1	Gatad2b	29253_1	Maoa	1.43546
310614_1	Gatad2b	54349_1	Aox1	1.43337
310614_1	Gatad2b	690795_1	H2afj	1.4077
310614_1	Gatad2b	681123_1	Tomm6	1.4051
310614_1	Gatad2b	288444_1	Hsph1	1.38108
310614_1	Gatad2b	500717_1	RGD1566401	1.35458
310614_1	Gatad2b	29642_1	Slc38a2	1.352
310614_1	Gatad2b	498630_1	Wwc2	1.33639
310614_1	Gatad2b	84497_1	Dgat1	1.30537
310614_1	Gatad2b	29211_1	Sptbn2	1.29229
310614_1	Gatad2b	299828_1	Xrcc6bp1	1.28122
310614_1	Gatad2b	293484_1	Eif3c	1.27364
310614_1	Gatad2b	313729_1	Errfi1	1.26863
310614_1	Gatad2b	314262_1	Plekhh1	1.24687
310614_1	Gatad2b	690848_1	Uqcr	1.24039
310614_1	Gatad2b	302913_1	RGD1309748	1.23209
310614_1	Gatad2b	297372_1	Mrpl19	1.21824
310614_1	Gatad2b	29191_1	Tac2	1.19339
310614_1	Gatad2b	295106_1	Ift80	1.18691
310614_1	Gatad2b	316348_1	Pdcl3	1.17709
310614_1	Gatad2b	316406_1	RGD1306941	1.15915
310614_1	Gatad2b	29480_1	Rgs4	1.15816
310614_1	Gatad2b	24245_1	Camk2b	1.15387
310614_1	Gatad2b	361999_1	Anp32e	1.15299
310614_1	Gatad2b	287938_1	Ydjc	1.14989
310614_1	Gatad2b	313842_1	Hnrpll	1.11108
310614_1	Gatad2b	260326_1	Gpr56	1.1041
310614_1	Gatad2b	64516_1	Vps45	1.10345
310614_1	Gatad2b	170698_1	Slco1a4	1.10224
310614_1	Gatad2b	308820_1	Ccdc90b	1.07934
310614_1	Gatad2b	117538_1	Wipf1	1.06238
310614_1	Gatad2b	688173_1	LOC688173	1.04977
310614_1	Gatad2b	498726_1	Rnf182	1.04752
310614_1	Gatad2b	363425_1	Cav2	1.03164
310614_1	Gatad2b	307505_1	Ctnna1	1.02888
310614_1	Gatad2b	89784_1	Idi1	1.0236
310614_1	Gatad2b	297969_1	Rars2	1.01858
310614_1	Gatad2b	292188_1	Rnf217	1.00421
310614_1	Gatad2b	360971_1	Nipsnap1	0.991696
310614_1	Gatad2b	295625_2	Pkp4_2	0.990831
310614_1	Gatad2b	362517_2	Mrpl50_2	0.942316
310614_1	Gatad2b	54309_1	Syt5	0.933644
310614_1	Gatad2b	313981_1	Nol10	0.923232
310614_1	Gatad2b	316575_1	Trip12	0.922184
310614_1	Gatad2b	498425_1	Zrsr1	0.91779
310614_1	Gatad2b	292696_1	Clptm1	0.917264
310614_1	Gatad2b	310877_1	Tifa	0.905287
310614_1	Gatad2b	499071_1	Ccdc106	0.877741
310614_1	Gatad2b	297444_1	Ccdc37	0.876991
310614_1	Gatad2b	301416_1	Coq10b	0.874249
310614_1	Gatad2b	289733_1	Pla2g3	0.85341
310614_1	Gatad2b	300029_1	Top1mt	0.851274
310614_1	Gatad2b	64373_1	Rhob	0.848734
310614_1	Gatad2b	140610_1	Dbc1	0.837829
310614_1	Gatad2b	362011_1	Tmem77	0.835705
310614_1	Gatad2b	309081_1	Dock1	0.833746
310614_1	Gatad2b	299707_1	Ccdc53	0.828484
310614_1	Gatad2b	25041_1	P2rx6	0.824965
310614_1	Gatad2b	406167_1	Prrt1	0.820963
310614_1	Gatad2b	310097_1	Snx18	0.801827
310614_1	Gatad2b	24913_1	Pla2g16	0.796273
310614_1	Gatad2b	298095_1	Prpf4	0.795762
310614_1	Gatad2b	64307_1	Rpl24	0.793438
310614_1	Gatad2b	25118_1	Itga1	0.782767
310614_1	Gatad2b	361388_1	Gab1	0.762843
310614_1	Gatad2b	308572_1	Myh14	0.751601
310614_1	Gatad2b	311350_1	Tmem62	0.733646
310614_1	Gatad2b	64191_1	Dhcr7	0.721294
310614_1	Gatad2b	317444_1	Hccs	0.721201
310614_1	Gatad2b	310526_1	Golim4	0.714855
310614_1	Gatad2b	500000_1	Cldn12	0.706449
310614_1	Gatad2b	100125364_1	rCG_22919	0.69538
310614_1	Gatad2b	498967_1	RGD1559896	0.692751
310614_1	Gatad2b	140925_1	As3mt	0.684729
310614_1	Gatad2b	83834_1	Nrn1	0.673981
310614_1	Gatad2b	679861_1	LOC679861	0.671549
310614_1	Gatad2b	58857_1	Vapa	0.668095
310614_1	Gatad2b	29534_1	Pxmp3	0.64726
310614_1	Gatad2b	171144_1	Slco4a1	0.640182
310614_1	Gatad2b	192207_1	Ubxn11	0.624085
310614_1	Gatad2b	25353_1	Spp1	0.612884
310614_1	Gatad2b	361659_1	Plekha1	0.593954
310614_1	Gatad2b	259275_1	Ostf1	0.591426
310614_1	Gatad2b	308543_1	Plekhf1	0.58887
310614_1	Gatad2b	25707_1	Cntf	0.572087
310614_1	Gatad2b	83519_1	Pex3	0.559346
310614_1	Gatad2b	362517_1	Mrpl50	0.553554
310614_1	Gatad2b	365813_1	Trim59	0.529379
310614_1	Gatad2b	29426_1	Rps4x	0.526148
310614_1	Gatad2b	83628_1	Cd82	0.50285
310614_1	Gatad2b	289809_1	Pno1	0.49547
310614_1	Gatad2b	59319_1	Nyw1	0.467508
310614_1	Gatad2b	282844_1	Rffl	0.430819
310614_1	Gatad2b	24587_1	Nefh	0.428114
310614_1	Gatad2b	296851_1	Pon2	0.422351
310614_1	Gatad2b	24158_1	Acadm	0.407661
310614_1	Gatad2b	289392_1	Plxna2	0.407351
310614_1	Gatad2b	689560_1	Ryr2	0.3978
310614_1	Gatad2b	686019_1	Casq1	0.396264
310614_1	Gatad2b	303135_1	2014-09-08	0.383515
310614_1	Gatad2b	304887_1	Ralgps2	0.358675
310614_1	Gatad2b	313840_1	Fam82a1	0.356827
310614_1	Gatad2b	367304_1	Ap1s3	0.354972
310614_1	Gatad2b	114214_1	Dffa	0.351263
310614_1	Gatad2b	170908_1	Tesk2	0.351068
310614_1	Gatad2b	301323_1	Prim2	0.331934
310614_1	Gatad2b	306665_1	RGD1309747	0.326257
310614_1	Gatad2b	362419_1	LOC362419	0.313337
310614_1	Gatad2b	50864_1	Ntm	0.312181
310614_1	Gatad2b	307393_1	Sh3tc2	0.307163
310614_1	Gatad2b	306945_1	Hist1h2bh	0.298819
310614_1	Gatad2b	170907_1	Tpo1	0.295421
310614_1	Gatad2b	24943_1	Plp1	0.293538
310614_1	Gatad2b	140666_1	Rcan2	0.288071
310614_1	Gatad2b	497878_1	Nsg2	0.279056
310614_1	Gatad2b	363447_1	Tspan7	0.269497
310614_1	Gatad2b	170751_1	Xpnpep1	0.251165
310614_1	Gatad2b	83789_1	Rps2	0.24883
310614_1	Gatad2b	501039_1	Slc25a36	0.234983
310614_1	Gatad2b	25293_1	Aqp4	0.207247
310614_1	Gatad2b	89826_1	Rpe65	0.205432
310614_1	Gatad2b	305156_1	Arhgap24	0.202699
310614_1	Gatad2b	313969_1	Fam84a	0.199336
310614_1	Gatad2b	192263_1	Pigl	0.195717
310614_1	Gatad2b	287115_1	Pgp	0.188111
310614_1	Gatad2b	684122_1	LOC684122	0.172494
310614_1	Gatad2b	361845_1	Eif4ebp2	0.16917
310614_1	Gatad2b	54272_1	Mcpt9	0.152498
310614_1	Gatad2b	24716_1	Ret	0.141807
310614_1	Gatad2b	494345_1	Pdcd10	0.14118
310614_1	Gatad2b	296558_1	Anapc2	0.111312
310614_1	Gatad2b	304023_1	St3gal6	0.105358
310614_1	Gatad2b	304775_1	Dyrk3	0.101861
310614_1	Gatad2b	300751_1	RGD1311874	0.0981223
310614_1	Gatad2b	312437_1	Krcc1	0.0956221
310614_1	Gatad2b	501101_1	nod3l	0.0949156
310614_1	Gatad2b	81660_1	Gatm	0.0749296
310614_1	Gatad2b	498211_1	RGD1560523	0.0740031
310614_1	Gatad2b	310201_1	Cmbl	0.0618887
310614_1	Gatad2b	81809_1	Tgfb2	0.0618463
310614_1	Gatad2b	171352_1	Cyp3a9	0.0583336
310614_1	Gatad2b	317396_1	Ubqln2	0.0568146
310614_1	Gatad2b	314312_1	Entpd5	0.043676
310614_1	Gatad2b	293049_1	Rlbp1	0.0331623
310614_1	Gatad2b	293408_1	Hbs1l	0.0299197
310614_1	Gatad2b	499431_1	Col13a1	0.0247622
310614_1	Gatad2b	301226_1	Apobec2	0.023498
310614_1	Gatad2b	295283_1	Ankrd34a	0.021515
310614_1	Gatad2b	295934_1	Chst1	0.0161374
310614_1	Gatad2b	500707_1	Tc2n	0.0127971
310614_1	Gatad2b	292597_1	Ttyh1	0.0114042
310614_1	Gatad2b	24854_1	Clu	0.00383699
310614_1	Gatad2b	315740_1	Kif23	0.00363103
310614_1	Gatad2b	296199_1	Snx5	0.00112746
296178_1	Mcm8	498533_1	Fam167a	5.14823
296178_1	Mcm8	25643_1	Gnai3	4.55007
296178_1	Mcm8	297336_1	Usp39	4.02554
296178_1	Mcm8	360569_1	RGD1309077	3.84467
296178_1	Mcm8	362502_1	Ubap1	3.47306
296178_1	Mcm8	308718_1	Pex7	3.2647
296178_1	Mcm8	314764_1	Eea1	3.24805
296178_1	Mcm8	362700_1	Spast	3.03719
296178_1	Mcm8	25281_1	Nup153	2.99258
296178_1	Mcm8	64047_1	Lrat	2.98379
296178_1	Mcm8	85249_1	Pex11a	2.98032
296178_1	Mcm8	192215_1	Slc9a5	2.81198
296178_1	Mcm8	25054_1	Ntrk2	2.6788
296178_1	Mcm8	299643_1	Ndufa7	2.61203
296178_1	Mcm8	305348_1	Lias	2.54114
296178_1	Mcm8	498297_1	RGD1564833	2.50998
296178_1	Mcm8	25558_1	Stxbp1	2.43579
296178_1	Mcm8	691318_1	Ppp2r5c	2.42276
296178_1	Mcm8	363227_1	Obfc2a	2.38111
296178_1	Mcm8	305310_1	Slain2	2.37927
296178_1	Mcm8	117258_1	Cntn1	2.28493
296178_1	Mcm8	361068_1	Nudt18	2.12928
296178_1	Mcm8	361957_1	Mfsd1	2.04742
296178_1	Mcm8	290279_1	N6amt2	2.04298
296178_1	Mcm8	309167_1	Pcnxl3	2.03676
296178_1	Mcm8	292814_1	Pdcd5	2.01723
296178_1	Mcm8	679934_1	LOC679934	2.00699
296178_1	Mcm8	366896_1	Tbc1d15	1.99796
296178_1	Mcm8	291670_1	Cxxc5	1.99038
296178_1	Mcm8	365668_1	Skiv2l2	1.97516
296178_1	Mcm8	299858_1	Lrp1	1.96783
296178_1	Mcm8	310785_2	Wdr47_2	1.91869
296178_1	Mcm8	300208_1	Ddx23	1.86901
296178_1	Mcm8	171111_1	Rab26	1.83328
296178_1	Mcm8	246116_2	Ptpn4_2	1.83095
296178_1	Mcm8	298700_1	Eif3g	1.83029
296178_1	Mcm8	312381_1	Ppm1k	1.82374
296178_1	Mcm8	361035_1	Mettl3	1.80667
296178_1	Mcm8	24924_1	Ptn	1.80624
296178_1	Mcm8	364656_1	Mrpl36	1.79645
296178_1	Mcm8	314168_1	RGD1307621	1.75752
296178_1	Mcm8	65043_1	Rpl14	1.75723
296178_1	Mcm8	94196_1	Rnf138	1.71043
296178_1	Mcm8	29662_1	Gdi2	1.7062
296178_1	Mcm8	305258_1	Utp3	1.70509
296178_1	Mcm8	299050_1	RGD1305089	1.6965
296178_1	Mcm8	303497_1	Osbpl7	1.65854
296178_1	Mcm8	300033_1	Eef1d	1.63042
296178_1	Mcm8	171335_1	Cox8a	1.63012
296178_1	Mcm8	299611_1	Apc2	1.61325
296178_1	Mcm8	296315_1	RGD1307752	1.6
296178_1	Mcm8	84391_1	Kif2a	1.59126
296178_1	Mcm8	59077_1	Grk4	1.5566
296178_1	Mcm8	25035_1	Cyb5r3	1.55608
296178_1	Mcm8	84589_1	Rab9a	1.54959
296178_1	Mcm8	304007_1	Cep97	1.53832
296178_1	Mcm8	207122_1	Pkn2	1.53341
296178_1	Mcm8	500144_1	Spty2d1	1.52443
296178_1	Mcm8	294141_1	Clic2	1.48854
296178_1	Mcm8	100192313_1	LOC100192313	1.46388
296178_1	Mcm8	25495_1	Nog	1.44086
296178_1	Mcm8	362699_1	Yipf4	1.43756
296178_1	Mcm8	297455_1	Lsm3	1.42517
296178_1	Mcm8	192349_1	Caly	1.41839
296178_1	Mcm8	313202_1	RGD1310951	1.41381
296178_1	Mcm8	315771_2	Herc1_2	1.41125
296178_1	Mcm8	367714_1	Rp2	1.41075
296178_1	Mcm8	305831_1	RGD1304610	1.40728
296178_1	Mcm8	360990_1	Usp34	1.38807
296178_1	Mcm8	499724_1	RGD1560065	1.37682
296178_1	Mcm8	360820_1	Pxn	1.36536
296178_1	Mcm8	307992_1	Atrnl1	1.35003
296178_1	Mcm8	690274_1	LOC690274	1.33939
296178_1	Mcm8	361239_1	Bphl	1.33663
296178_1	Mcm8	498630_1	Wwc2	1.33639
296178_1	Mcm8	312709_1	Mlf2	1.3241
296178_1	Mcm8	84609_1	Sema6b	1.32195
296178_1	Mcm8	81002_1	Trim23	1.31492
296178_1	Mcm8	288176_1	RGD1309437	1.31006
296178_1	Mcm8	289603_1	Commd8	1.30714
296178_1	Mcm8	304150_1	Usp25	1.29961
296178_1	Mcm8	685384_1	Rnf180	1.28244
296178_1	Mcm8	299828_1	Xrcc6bp1	1.28122
296178_1	Mcm8	408243_1	Ece2	1.2604
296178_1	Mcm8	60577_1	Slc15a2	1.25481
296178_1	Mcm8	316426_1	RGD1309930	1.24446
296178_1	Mcm8	299569_1	Akap8l	1.2299
296178_1	Mcm8	317344_1	RGD1565685	1.22532
296178_1	Mcm8	312640_1	Tmem111	1.21883
296178_1	Mcm8	308398_1	Lrrc68	1.21026
296178_1	Mcm8	361443_1	RGD1306192	1.20729
296178_1	Mcm8	287739_1	Eftud2	1.1807
296178_1	Mcm8	305478_1	Rnf215	1.17434
296178_1	Mcm8	64646_1	Hist3h2a	1.17356
296178_1	Mcm8	310710_1	Sec22b	1.15497
296178_1	Mcm8	24245_1	Camk2b	1.15387
296178_1	Mcm8	289504_1	Sdad1	1.14864
296178_1	Mcm8	83688_1	Taldo1	1.14643
296178_1	Mcm8	64664_1	Arl3	1.13819
296178_1	Mcm8	308875_1	Rhog	1.11708
296178_1	Mcm8	313842_1	Hnrpll	1.11108
296178_1	Mcm8	503306_1	Ankrd57	1.06481
296178_1	Mcm8	686098_1	Sorbs1	1.05612
296178_1	Mcm8	362220_1	RGD1306991	1.05603
296178_1	Mcm8	306487_1	Mtus1	1.05042
296178_1	Mcm8	290802_1	Ubxd6	1.03474
296178_1	Mcm8	245986_1	Gng8	1.03352
296178_1	Mcm8	498959_1	Fbxo31	1.028
296178_1	Mcm8	305095_1	Tmcc2	1.0229
296178_1	Mcm8	689938_1	Ndufc1	1.02205
296178_1	Mcm8	362592_1	RGD1559909	1.01187
296178_1	Mcm8	301374_1	RGD1310553	1.00656
296178_1	Mcm8	304037_1	Arl13b	1.006
296178_1	Mcm8	288091_1	Ktelc1	1.00229
296178_1	Mcm8	362481_1	Tox	0.993786
296178_1	Mcm8	317409_1	Spcs3	0.9753
296178_1	Mcm8	361439_2	Abcb10_2	0.9705
296178_1	Mcm8	363098_1	Ccpg1	0.956666
296178_1	Mcm8	361929_1	Atp11b	0.951973
296178_1	Mcm8	311502_1	RGD1307071	0.944445
296178_1	Mcm8	303606_1	Ccdc47	0.932865
296178_1	Mcm8	498131_1	N4bp2l1	0.92565
296178_1	Mcm8	292887_1	Akt1s1	0.916763
296178_1	Mcm8	312563_2	Prickle2_2	0.904157
296178_1	Mcm8	25538_1	Rps5	0.900171
296178_1	Mcm8	286936_1	Pcyt1b	0.890218
296178_1	Mcm8	140594_1	Sytl4	0.888695
296178_1	Mcm8	295686_1	Ube2e3	0.88837
296178_1	Mcm8	50655_1	Aco1	0.887447
296178_1	Mcm8	100125373_1	Pnrc2	0.884758
296178_1	Mcm8	312679_1	Il17ra	0.883393
296178_1	Mcm8	691849_1	LOC691849	0.843323
296178_1	Mcm8	81766_1	Rpl18	0.837645
296178_1	Mcm8	362011_1	Tmem77	0.835705
296178_1	Mcm8	500364_2	Sspn_2	0.834341
296178_1	Mcm8	313365_1	Ift74	0.829583
296178_1	Mcm8	689931_1	Osap	0.821833
296178_1	Mcm8	81531_1	Pfn2	0.795859
296178_1	Mcm8	316221_1	Tbcc	0.784137
296178_1	Mcm8	246042_1	Mki67ip	0.768713
296178_1	Mcm8	25719_1	Scg5	0.766758
296178_1	Mcm8	361613_1	Ppme1	0.766157
296178_1	Mcm8	60393_1	Sult1d1	0.760747
296178_1	Mcm8	114217_2	Yme1l1_2	0.752341
296178_1	Mcm8	24718_1	Reln	0.749296
296178_1	Mcm8	317232_1	Magee1	0.748726
296178_1	Mcm8	116643_1	Vcp	0.746621
296178_1	Mcm8	58919_1	Ccnd1	0.734792
296178_1	Mcm8	50665_1	Tmsb10	0.727341
296178_1	Mcm8	690354_2	Lyrm2_2	0.716365
296178_1	Mcm8	500847_1	Dtx3	0.710038
296178_1	Mcm8	362918_1	Mtss1	0.70437
296178_1	Mcm8	498234_1	Arl8a	0.701911
296178_1	Mcm8	297554_1	Csgalnact2	0.701101
296178_1	Mcm8	311287_1	Ano3	0.699293
296178_1	Mcm8	363457_1	Col4a5	0.697991
296178_1	Mcm8	305645_1	Dlg5	0.694106
296178_1	Mcm8	366734_1	Bag5	0.687127
296178_1	Mcm8	499977_1	Lhfpl3	0.680408
296178_1	Mcm8	307492_1	Hars	0.68003
296178_1	Mcm8	289054_1	Aspm	0.676108
296178_1	Mcm8	116724_1	Epb4.1l3	0.675555
296178_1	Mcm8	245956_2	Scn3b_2	0.668764
296178_1	Mcm8	289318_1	Tmem63a	0.665577
296178_1	Mcm8	683733_1	LOC683733	0.663685
296178_1	Mcm8	114856_1	Dusp1	0.658335
296178_1	Mcm8	116692_1	Cyth2	0.65765
296178_1	Mcm8	89817_1	Sh2bpsm1	0.656494
296178_1	Mcm8	293526_1	Ate1	0.64353
296178_1	Mcm8	287534_1	Fam101b	0.643378
296178_1	Mcm8	171144_1	Slco4a1	0.640182
296178_1	Mcm8	305451_1	Tnip2	0.636523
296178_1	Mcm8	64828_1	B4galnt1	0.636143
296178_1	Mcm8	266802_1	Alk	0.633313
296178_1	Mcm8	619574_1	LOC619574	0.614316
296178_1	Mcm8	497978_1	LOC497978	0.613799
296178_1	Mcm8	298941_1	Lamb1	0.599478
296178_1	Mcm8	362855_1	LOC362855	0.596195
296178_1	Mcm8	116657_1	Cplx2	0.58546
296178_1	Mcm8	287150_1	Fam173a	0.568103
296178_1	Mcm8	363091_1	Gcom1	0.564827
296178_1	Mcm8	361413_1	Nudt7	0.562302
296178_1	Mcm8	64636_1	Ntsr2	0.562128
296178_1	Mcm8	308999_1	Fbxl19	0.559563
296178_1	Mcm8	304078_1	Cbr3	0.559441
296178_1	Mcm8	81529_1	Pde1a	0.558328
296178_1	Mcm8	306147_1	Slitrk1	0.553692
296178_1	Mcm8	294292_1	Nudt3	0.551342
296178_1	Mcm8	307526_1	Ammecr1l	0.549801
296178_1	Mcm8	360807_1	Rsrc2	0.530273
296178_1	Mcm8	365813_1	Trim59	0.529379
296178_1	Mcm8	299507_1	Asnsd1	0.52235
296178_1	Mcm8	361604_1	Sytl2	0.520058
296178_1	Mcm8	361338_1	Fech	0.513109
296178_1	Mcm8	307171_1	Apbb1ip	0.50255
296178_1	Mcm8	296117_1	Galk2	0.500506
296178_1	Mcm8	304301_1	Mmd2	0.495476
296178_1	Mcm8	365410_1	Osbp	0.482436
296178_1	Mcm8	313771_1	Gltpd1	0.478547
296178_1	Mcm8	300783_2	RGD1565496_2	0.459685
296178_1	Mcm8	289143_1	Mrps14	0.45558
296178_1	Mcm8	361946_1	Fam48a	0.448939
296178_1	Mcm8	362988_1	Cpne8	0.441747
296178_1	Mcm8	266809_1	Sclt1	0.434886
296178_1	Mcm8	316131_1	Fem1a	0.405734
296178_1	Mcm8	362505_1	Ccl27	0.400931
296178_1	Mcm8	25023_1	Prkcb	0.400198
296178_1	Mcm8	365355_1	Rras2	0.395311
296178_1	Mcm8	50559_1	Acot1	0.387964
296178_1	Mcm8	313598_1	Zmym4	0.376149
296178_1	Mcm8	679158_1	LOC679158	0.357555
296178_1	Mcm8	303130_1	Fstl4	0.345643
296178_1	Mcm8	317163_1	Eif1a	0.340059
296178_1	Mcm8	50563_1	Gja5	0.331674
296178_1	Mcm8	293939_1	Erlin1	0.33145
296178_1	Mcm8	25522_1	Prkcz	0.331305
296178_1	Mcm8	362419_1	LOC362419	0.313337
296178_1	Mcm8	25096_1	Pld1	0.312346
296178_1	Mcm8	140940_1	Arf3	0.300985
296178_1	Mcm8	306945_1	Hist1h2bh	0.298819
296178_1	Mcm8	680782_1	LOC680782	0.295117
296178_1	Mcm8	287129_1	Tmem204	0.294235
296178_1	Mcm8	289994_1	Cnih	0.254521
296178_1	Mcm8	29689_1	Gabrd	0.236072
296178_1	Mcm8	365684_1	Paip1	0.229115
296178_1	Mcm8	362184_1	Dnajc24	0.223738
296178_1	Mcm8	290408_1	Sugt1	0.214034
296178_1	Mcm8	59312_1	Shank3	0.212925
296178_1	Mcm8	29629_1	Gria4	0.197345
296178_1	Mcm8	60336_1	Arpp19	0.186536
296178_1	Mcm8	24765_1	Scg2	0.184847
296178_1	Mcm8	171373_1	Slc12a5	0.179077
296178_1	Mcm8	308309_1	Leng4	0.162051
296178_1	Mcm8	683034_1	LOC683034	0.152277
296178_1	Mcm8	289632_1	Pgm2	0.143172
296178_1	Mcm8	117240_1	Heph	0.112474
296178_1	Mcm8	363487_1	RGD1566265	0.112121
296178_1	Mcm8	680687_1	LOC680687	0.104292
296178_1	Mcm8	360518_1	Gfpt2	0.103162
296178_1	Mcm8	690345_1	Srp9	0.0935515
296178_1	Mcm8	497198_1	Impact	0.0781491
296178_1	Mcm8	360993_1	Smek2	0.0715763
296178_1	Mcm8	85309_1	Folh1	0.0694536
296178_1	Mcm8	360928_2	Dcun1d4_2	0.0664623
296178_1	Mcm8	365548_1	Pttg1ip	0.0608544
296178_1	Mcm8	171562_1	Ero1l	0.0603699
296178_1	Mcm8	311346_1	Lrrc57	0.0514281
296178_1	Mcm8	498335_1	Cxcl13	0.0488095
296178_1	Mcm8	50664_1	Gnao1	0.0452137
296178_1	Mcm8	79433_1	Myh10	0.0332222
296178_1	Mcm8	66030_1	Synpr	0.0291934
296178_1	Mcm8	361930_1	Bbs7	0.020683
296178_1	Mcm8	500281_1	Setmar	0.0152464
296178_1	Mcm8	171566_1	Nme7	0.00803867
296178_1	Mcm8	301252_1	Hsp90ab1	0.00126642
303165_1	Znf672	294864_1	Cct5	4.26273
303165_1	Znf672	300733_1	Tspan3	3.30915
303165_1	Znf672	85249_1	Pex11a	2.98032
303165_1	Znf672	688765_1	LOC688765	2.82376
303165_1	Znf672	29707_1	Gabra5	2.80966
303165_1	Znf672	64026_1	Casp7	2.69788
303165_1	Znf672	685029_1	LOC685029	2.20291
303165_1	Znf672	81749_1	Prkch	2.10256
303165_1	Znf672	81830_2	Rab11a_2	2.08651
303165_1	Znf672	100233176_1	rCG_20739	2.00192
303165_1	Znf672	298369_1	Osbpl9	1.95113
303165_1	Znf672	498256_1	Ier5	1.89551
303165_1	Znf672	171500_1	Stau2	1.88037
303165_1	Znf672	24924_1	Ptn	1.80624
303165_1	Znf672	81859_1	Sharpin	1.75974
303165_1	Znf672	287585_1	Ppm1d	1.74053
303165_1	Znf672	313644_1	Rap1gap	1.73913
303165_1	Znf672	361088_1	Rnf219	1.71354
303165_1	Znf672	317343_1	Med14	1.68859
303165_1	Znf672	690349_1	LOC690349	1.65732
303165_1	Znf672	64155_1	Scn7a	1.54861
303165_1	Znf672	25106_1	Rgn	1.53927
303165_1	Znf672	297498_1	Crbn	1.52209
303165_1	Znf672	24645_1	Pgm1	1.48007
303165_1	Znf672	157074_1	Sdha	1.45392
303165_1	Znf672	25529_1	Ptprs	1.40549
303165_1	Znf672	245926_1	Rbm16	1.37895
303165_1	Znf672	288416_1	N4bp2l2	1.37634
303165_1	Znf672	246307_1	Asrgl1	1.33638
303165_1	Znf672	114633_1	Plce1	1.28352
303165_1	Znf672	308717_1	Slc35d3	1.28117
303165_1	Znf672	29219_1	Snca	1.25504
303165_1	Znf672	290356_1	Phyhip	1.25219
303165_1	Znf672	499976_1	RGD1564792	1.24826
303165_1	Znf672	79239_1	Hmox2	1.23738
303165_1	Znf672	304645_1	RGD1308221	1.14972
303165_1	Znf672	289504_1	Sdad1	1.14864
303165_1	Znf672	84598_1	Jak1	1.1397
303165_1	Znf672	60334_2	Ensa_2	1.13903
303165_1	Znf672	313834_1	Prkd3	1.13234
303165_1	Znf672	361129_1	Hapln4	1.1177
303165_1	Znf672	294518_1	Sesn1	1.11656
303165_1	Znf672	681740_1	LOC681740	1.10303
303165_1	Znf672	315707_1	Csk	1.09149
303165_1	Znf672	315434_1	Ankrd49	1.08989
303165_1	Znf672	315789_1	Fam81a	1.07671
303165_1	Znf672	309673_1	Rrp1b	1.02835
303165_1	Znf672	24380_1	Gad2	0.974725
303165_1	Znf672	114114_1	Dnm1l	0.97289
303165_1	Znf672	690263_1	Tmem179b	0.961357
303165_1	Znf672	114901_1	Argbp2	0.945545
303165_1	Znf672	363153_2	rCG_25854_2	0.928745
303165_1	Znf672	287406_1	RGD1309906	0.921904
303165_1	Znf672	78956_1	Scn9a	0.897792
303165_1	Znf672	24189_1	Aldoa	0.878715
303165_1	Znf672	60416_1	Pfkp	0.810281
303165_1	Znf672	298596_1	Sdhb	0.76575
303165_1	Znf672	24849_1	Tpi1	0.74742
303165_1	Znf672	192268_1	Gls2	0.638465
303165_1	Znf672	289197_1	Mgst3	0.598866
303165_1	Znf672	81513_1	Lig1	0.565144
303165_1	Znf672	362322_1	Slc25a13	0.561539
303165_1	Znf672	94172_1	Slc27a1	0.561155
303165_1	Znf672	287005_1	Camk2n1	0.539922
303165_1	Znf672	500921_1	Tmem117	0.500028
303165_1	Znf672	25427_2	Cyp51_2	0.496992
303165_1	Znf672	691170_1	LOC691170	0.468422
303165_1	Znf672	246146_1	Hspbp1	0.461665
303165_1	Znf672	58977_1	Ppp1r1a	0.447252
303165_1	Znf672	361814_1	Sfrs3	0.433397
303165_1	Znf672	361859_1	Cdc40	0.410324
303165_1	Znf672	59295_1	Nucb2	0.399748
303165_1	Znf672	289324_1	Cnih4	0.391966
303165_1	Znf672	304887_1	Ralgps2	0.358675
303165_1	Znf672	306630_1	Abhd13	0.350812
303165_1	Znf672	316137_1	Emr1	0.3396
303165_1	Znf672	307774_1	Otud4	0.332137
303165_1	Znf672	192210_1	Dnajc21	0.313898
303165_1	Znf672	363062_1	Dixdc1	0.313094
303165_1	Znf672	315509_1	Jam3	0.308632
303165_1	Znf672	680133_1	LOC680133	0.305756
303165_1	Znf672	58953_1	Sult4a1	0.286105
303165_1	Znf672	81520_1	Marcksl1	0.283729
303165_1	Znf672	29336_1	Oprs1	0.259447
303165_1	Znf672	246118_1	Tubb3	0.253872
303165_1	Znf672	286931_1	Unc13c	0.204131
303165_1	Znf672	293024_1	Akap13	0.197225
[truncated: 1,318 more rows]

## Sheet: dlBNST
MR	MRname	Target	TargetName	DiffExp
363139_1	Zmynd10	171409_1	Tnnt1	6.69001
363139_1	Zmynd10	50557_1	Pten	6.55624
363139_1	Zmynd10	691223_1	LOC691223	4.62633
363139_1	Zmynd10	295382_1	Ntng1	3.90269
363139_1	Zmynd10	308100_1	Acat2	3.71409
363139_1	Zmynd10	83765_1	Rtn4	3.6967
363139_1	Zmynd10	497957_1	RGD1565611	3.66712
363139_1	Zmynd10	366995_1	Tbca	3.57417
363139_1	Zmynd10	683514_1	LOC683514	3.41385
363139_1	Zmynd10	311061_1	Itgb6	3.37472
363139_1	Zmynd10	24673_1	Ppp2cb	3.26468
363139_1	Zmynd10	362316_1	Pftk1	3.19866
363139_1	Zmynd10	363144_1	RGD1306603	3.14132
363139_1	Zmynd10	363458_1	LOC363458	3.12334
363139_1	Zmynd10	688273_1	LOC688273	3.05056
363139_1	Zmynd10	289388_1	G0s2	2.91952
363139_1	Zmynd10	305149_1	Nudt9	2.8517
363139_1	Zmynd10	498278_1	RGD1562658	2.82575
363139_1	Zmynd10	297720_1	Casc1	2.72477
363139_1	Zmynd10	171339_1	Dnah1	2.72146
363139_1	Zmynd10	679610_1	LOC679610	2.7021
363139_1	Zmynd10	287346_1	Fam183b	2.69728
363139_1	Zmynd10	310909_1	Rap1gds1	2.66105
363139_1	Zmynd10	360650_1	Amz2	2.6354
363139_1	Zmynd10	25533_1	Rabggtb	2.56074
363139_1	Zmynd10	25675_1	Hmgcr	2.43381
363139_1	Zmynd10	288233_1	Wrb	2.42677
363139_1	Zmynd10	361415_1	Dynlrb2	2.40706
363139_1	Zmynd10	361946_1	Fam48a	2.35987
363139_1	Zmynd10	310483_1	Mlf1	2.34675
363139_1	Zmynd10	300663_1	Ccdc153	2.34393
363139_1	Zmynd10	298524_1	Dnali1	2.29451
363139_1	Zmynd10	360891_1	Enah	2.26749
363139_1	Zmynd10	29545_1	Uchl1	2.24061
363139_1	Zmynd10	308761_1	Prc1	2.13388
363139_1	Zmynd10	287392_1	Tekt3	2.07048
363139_1	Zmynd10	296320_1	Ctnnbl1	2.05445
363139_1	Zmynd10	246307_1	Asrgl1	2.0203
363139_1	Zmynd10	310540_1	Ened	1.9968
363139_1	Zmynd10	292401_1	Smoc2	1.98619
363139_1	Zmynd10	311847_1	Dolk	1.96265
363139_1	Zmynd10	297444_1	Ccdc37	1.93262
363139_1	Zmynd10	361394_1	Lrrc36	1.93198
363139_1	Zmynd10	25298_1	Cck	1.90486
363139_1	Zmynd10	314523_1	Wdr60	1.87015
363139_1	Zmynd10	363093_1	Mns1	1.85743
363139_1	Zmynd10	314164_1	Lrfn5	1.81806
363139_1	Zmynd10	303242_1	Dnah2	1.80878
363139_1	Zmynd10	691770_1	LOC691770	1.78846
363139_1	Zmynd10	81649_1	Mapk14	1.73638
363139_1	Zmynd10	314416_1	Ak7	1.68891
363139_1	Zmynd10	114487_1	Wnt2	1.68755
363139_1	Zmynd10	29705_1	Gabra1	1.52965
363139_1	Zmynd10	301382_1	Ercc5	1.51137
363139_1	Zmynd10	25368_1	Adk	1.50705
363139_1	Zmynd10	29131_1	Cartpt	1.50585
363139_1	Zmynd10	252959_1	Dnah12	1.47879
363139_1	Zmynd10	84495_1	Xrcc1	1.46536
363139_1	Zmynd10	298381_1	Echdc2	1.46387
363139_1	Zmynd10	499765_1	RGD1564114	1.4325
363139_1	Zmynd10	316976_1	MGC72974	1.3734
363139_1	Zmynd10	299207_1	RGD1310769	1.36839
363139_1	Zmynd10	309696_1	Bcr	1.36392
363139_1	Zmynd10	301056_1	Ctdspl	1.30422
363139_1	Zmynd10	306283_1	Anxa8	1.26868
363139_1	Zmynd10	304984_1	Ccdc19	1.25575
363139_1	Zmynd10	192276_1	Coro7	1.24895
363139_1	Zmynd10	54348_1	Stk39	1.23549
363139_1	Zmynd10	300724_1	Fbxo22	1.21982
363139_1	Zmynd10	296610_1	Rsb66	1.19832
363139_1	Zmynd10	64155_1	Scn7a	1.17199
363139_1	Zmynd10	680110_1	Rprm	1.11876
363139_1	Zmynd10	24567_1	Mt1a	1.05805
363139_1	Zmynd10	308959_1	Usp31	0.931706
363139_1	Zmynd10	252893_1	Dnah7	0.887517
363139_1	Zmynd10	305861_1	Mudeng	0.879555
363139_1	Zmynd10	293864_1	Ubl4	0.846933
363139_1	Zmynd10	290228_1	Ipo4	0.84265
363139_1	Zmynd10	83725_1	Wfs1	0.834179
363139_1	Zmynd10	25560_1	Abcc9	0.774973
363139_1	Zmynd10	84593_1	Cetn2	0.65667
363139_1	Zmynd10	498538_1	Trim35	0.651442
363139_1	Zmynd10	286758_1	Aqp11	0.528693
363139_1	Zmynd10	24611_1	Gnal	0.492324
363139_1	Zmynd10	29416_1	Aadat	0.467279
363139_1	Zmynd10	308511_1	Chst8	0.466067
363139_1	Zmynd10	58838_1	Sh2b3	0.463641
363139_1	Zmynd10	296966_1	Chchd3	0.45373
363139_1	Zmynd10	116718_1	Pex12	0.45372
363139_1	Zmynd10	308717_1	Slc35d3	0.450252
363139_1	Zmynd10	300691_1	Nnmt	0.397666
363139_1	Zmynd10	58958_1	Nup210	0.396096
363139_1	Zmynd10	288478_1	RGD1311893	0.323012
363139_1	Zmynd10	29167_1	Dctn1	0.316933
363139_1	Zmynd10	294255_1	Slc44a4	0.23172
363139_1	Zmynd10	113892_1	Cml3	0.143718
363139_1	Zmynd10	360722_1	Pdia5	0.12179
363139_1	Zmynd10	64555_1	Spef2	0.119949
363139_1	Zmynd10	679155_1	Zbtb7c	0.0686772
363139_1	Zmynd10	362504_1	Dctn3	0.0634471
363139_1	Zmynd10	79011_1	Camkv	0.0529121
363139_1	Zmynd10	316507_1	Shd	0.0329898
363139_1	Zmynd10	361129_1	Hapln4	0.0242624
296570_1	Edf1	81650_1	Csnk2b	4.07029
296570_1	Edf1	361176_1	Upf3a	3.59044
296570_1	Edf1	25728_1	Apoe	3.42028
296570_1	Edf1	311483_1	Rrbp1	3.36241
296570_1	Edf1	362316_1	Pftk1	3.19866
296570_1	Edf1	24877_1	Vsnl1	3.1084
296570_1	Edf1	690354_1	Lyrm2	3.0674
296570_1	Edf1	691278_1	Triap1	3.05634
296570_1	Edf1	81814_1	Tmsb4x	2.99589
296570_1	Edf1	360594_1	Mrps23	2.83507
296570_1	Edf1	313861_1	Eml4	2.80628
296570_1	Edf1	686590_1	LOC686590	2.79083
296570_1	Edf1	361659_1	Plekha1	2.7051
296570_1	Edf1	360650_1	Amz2	2.6354
296570_1	Edf1	691678_1	Tmem121	2.56932
296570_1	Edf1	304078_1	Cbr3	2.52733
296570_1	Edf1	287444_1	Eif5a	2.46424
296570_1	Edf1	314648_1	Ncln	2.45747
296570_1	Edf1	364878_1	2014-03-03	2.28092
296570_1	Edf1	361697_1	Tbc1d10c	2.20513
296570_1	Edf1	287453_1	Rnasek	2.07985
296570_1	Edf1	679221_1	Mapre2	2.05788
296570_1	Edf1	317399_1	Ddx21	2.02268
296570_1	Edf1	83722_1	Plk2	1.93713
296570_1	Edf1	287155_1	Stub1	1.87925
296570_1	Edf1	117039_1	Gps1	1.86495
296570_1	Edf1	246333_1	Pcsk1n	1.83809
296570_1	Edf1	365410_1	Osbp	1.83108
296570_1	Edf1	116664_1	Atp6v1f	1.81791
296570_1	Edf1	311203_1	Pex16	1.81596
296570_1	Edf1	309629_1	Pfdn6	1.80202
296570_1	Edf1	304092_1	Son	1.6935
296570_1	Edf1	502643_1	Ypel4	1.62644
296570_1	Edf1	298544_1	Sh3bgrl3	1.61636
296570_1	Edf1	302864_1	Tmem32	1.59887
296570_1	Edf1	301011_1	Uqcrc1	1.59524
296570_1	Edf1	361626_1	Tmem41b	1.53873
296570_1	Edf1	287150_1	Fam173a	1.52483
296570_1	Edf1	24258_1	Chga	1.51247
296570_1	Edf1	266764_1	Tbkbp1	1.50838
296570_1	Edf1	680891_1	Sf3b5	1.50439
296570_1	Edf1	362691_1	Tmem178	1.41141
296570_1	Edf1	313038_1	Phc2	1.36593
296570_1	Edf1	499913_1	Abhd12	1.26583
296570_1	Edf1	685131_1	Mea1	1.25038
296570_1	Edf1	292051_1	Cmip	1.20765
296570_1	Edf1	364052_1	Pea15a	1.15749
296570_1	Edf1	502317_1	Aplp1	1.14593
296570_1	Edf1	288656_1	Arl6ip4	1.1091
296570_1	Edf1	192251_1	Gpr149	1.10111
296570_1	Edf1	289716_1	Ccdc96	1.04673
296570_1	Edf1	290631_1	Merit40	1.04323
296570_1	Edf1	286931_1	Unc13c	1.0405
296570_1	Edf1	116643_1	Vcp	1.01764
296570_1	Edf1	84609_1	Sema6b	1.00975
296570_1	Edf1	25257_1	Gamt	0.993551
296570_1	Edf1	114117_1	Gng3	0.956262
296570_1	Edf1	361796_1	Bat5	0.919975
296570_1	Edf1	314639_1	RGD1304737	0.905173
296570_1	Edf1	293719_1	Ubxn1	0.888598
296570_1	Edf1	93667_1	Olfm1	0.885191
296570_1	Edf1	289728_1	RGD1560394	0.884487
296570_1	Edf1	316123_1	Gtf2f1	0.878016
296570_1	Edf1	360463_1	Mpv17l	0.876848
296570_1	Edf1	24679_1	Prkar2b	0.87005
296570_1	Edf1	83615_1	Atp6ap1	0.867919
296570_1	Edf1	313024_1	Wasf2	0.862967
296570_1	Edf1	502374_1	Polr2l	0.828162
296570_1	Edf1	288109_1	Sidt1	0.721092
296570_1	Edf1	685451_1	Gng13	0.70108
296570_1	Edf1	292683_1	Sympk	0.700233
296570_1	Edf1	500400_1	Fam110b	0.678348
296570_1	Edf1	361467_1	Lpcat1	0.673586
296570_1	Edf1	300191_1	Slc48a1	0.647043
296570_1	Edf1	292244_1	Mrpl18	0.643498
296570_1	Edf1	296565_1	RGD1306215	0.642105
296570_1	Edf1	115771_1	Usp2	0.613718
296570_1	Edf1	84355_1	Atox1	0.571458
296570_1	Edf1	309673_1	Rrp1b	0.524519
296570_1	Edf1	29464_1	Slc6a6	0.500138
296570_1	Edf1	353118_1	MAST1	0.483862
296570_1	Edf1	252921_1	Tubg1	0.447239
296570_1	Edf1	58960_1	Map2k2	0.423905
296570_1	Edf1	294336_1	Pcbp3	0.423286
296570_1	Edf1	312299_1	Ezh2	0.385619
296570_1	Edf1	309593_1	Gnl1	0.365057
296570_1	Edf1	114248_1	Pde6h	0.357424
296570_1	Edf1	29367_1	Chkb	0.353742
296570_1	Edf1	297481_1	Eif4e3	0.309012
296570_1	Edf1	360677_1	RGD1311925	0.28838
296570_1	Edf1	296883_1	Rpa3	0.281846
296570_1	Edf1	84595_1	Nucb1	0.268008
296570_1	Edf1	293652_1	Ndufs8	0.267782
296570_1	Edf1	297406_1	Cct7	0.229389
296570_1	Edf1	116600_1	Cacnb2	0.208347
296570_1	Edf1	294010_1	Actr1a	0.20133
296570_1	Edf1	362945_1	Lrrc24	0.158265
296570_1	Edf1	29542_1	Pebp1	0.151232
296570_1	Edf1	292724_1	Ccdc97	0.129858
296570_1	Edf1	303689_1	Ube2o	0.110951
296570_1	Edf1	287670_1	Psmd3	0.0297498
298447_1	Dmap1	366474_1	Col16a1	4.35266
298447_1	Dmap1	170956_1	Yt521	4.27999
298447_1	Dmap1	307639_1	Gins3	3.60638
298447_1	Dmap1	25728_1	Apoe	3.42028
298447_1	Dmap1	685398_1	LOC685398	3.3398
298447_1	Dmap1	291293_1	Fbxo18	3.18077
298447_1	Dmap1	24426_1	Gstp1	3.04603
298447_1	Dmap1	81814_1	Tmsb4x	2.99589
298447_1	Dmap1	58950_1	Fkbp1b	2.94332
298447_1	Dmap1	297990_1	Ndufb6	2.93353
298447_1	Dmap1	301665_1	Srbd1	2.75248
298447_1	Dmap1	89817_1	Sh2bpsm1	2.65396
298447_1	Dmap1	116669_1	Vwf	2.62968
298447_1	Dmap1	64823_1	Csnk1g3	2.34785
298447_1	Dmap1	302817_1	Enox2	2.32459
298447_1	Dmap1	259225_1	Ppp1r14b	2.2952
298447_1	Dmap1	288527_1	Asmtl	2.13284
298447_1	Dmap1	116563_1	Ap2m1	2.03993
298447_1	Dmap1	298696_1	Pin1	1.99011
298447_1	Dmap1	288584_1	Fis1	1.92106
298447_1	Dmap1	365875_1	Bola1	1.91922
298447_1	Dmap1	287155_1	Stub1	1.87925
298447_1	Dmap1	116664_1	Atp6v1f	1.81791
298447_1	Dmap1	315858_1	Ibtk	1.81535
298447_1	Dmap1	309629_1	Pfdn6	1.80202
298447_1	Dmap1	117038_1	Mt3	1.79335
298447_1	Dmap1	288920_1	RGD1564093	1.71052
298447_1	Dmap1	304488_1	Pptc7	1.70967
298447_1	Dmap1	678772_1	LOC678772	1.70889
298447_1	Dmap1	245965_1	Atp5d	1.69349
298447_1	Dmap1	306348_1	RGD1566239	1.69215
298447_1	Dmap1	246258_1	Slc45a1	1.67098
298447_1	Dmap1	298544_1	Sh3bgrl3	1.61636
298447_1	Dmap1	292777_1	Tbcb	1.61262
298447_1	Dmap1	301011_1	Uqcrc1	1.59524
298447_1	Dmap1	303882_1	Tnk2	1.57996
298447_1	Dmap1	25441_1	Fcer1g	1.57506
298447_1	Dmap1	290946_1	Fastkd3	1.5602
298447_1	Dmap1	25282_1	Cox6a1	1.53674
298447_1	Dmap1	24264_1	Ckb	1.51678
298447_1	Dmap1	29457_1	Map6	1.4854
298447_1	Dmap1	313038_1	Phc2	1.36593
298447_1	Dmap1	361107_1	Actr8	1.35533
298447_1	Dmap1	287199_1	Nudcd2	1.3484
298447_1	Dmap1	361197_1	RGD1561537	1.28328
298447_1	Dmap1	361385_1	Ndufb7	1.27619
298447_1	Dmap1	362084_1	RGD1307615	1.25398
298447_1	Dmap1	685131_1	Mea1	1.25038
298447_1	Dmap1	298374_1	Prpf38a	1.18781
298447_1	Dmap1	24416_1	Grm3	1.18284
298447_1	Dmap1	288916_1	Gadd45gip1	1.16345
298447_1	Dmap1	29236_1	Rpsa	1.15897
298447_1	Dmap1	364052_1	Pea15a	1.15749
298447_1	Dmap1	65142_1	Arl2	1.13986
298447_1	Dmap1	290642_1	Ccdc124	1.13414
298447_1	Dmap1	288656_1	Arl6ip4	1.1091
298447_1	Dmap1	362041_1	Rpl34	1.08698
298447_1	Dmap1	29644_1	Ptpn5	1.05755
298447_1	Dmap1	290631_1	Merit40	1.04323
298447_1	Dmap1	497886_1	C1qtnf2	1.03867
298447_1	Dmap1	116643_1	Vcp	1.01764
298447_1	Dmap1	312907_1	Slco5a1	0.988491
298447_1	Dmap1	85273_1	Fbxo2	0.977798
298447_1	Dmap1	313061_1	RGD1559904	0.935917
298447_1	Dmap1	287148_1	Rpusd1	0.889807
298447_1	Dmap1	289728_1	RGD1560394	0.884487
298447_1	Dmap1	362344_1	Ndufb2	0.847571
298447_1	Dmap1	288671_1	Anapc5	0.844106
298447_1	Dmap1	309179_1	Ppp2r5b	0.832658
298447_1	Dmap1	502374_1	Polr2l	0.828162
298447_1	Dmap1	64665_1	Flot1	0.744593
298447_1	Dmap1	362834_1	Mbd3	0.739615
298447_1	Dmap1	298700_1	Eif3g	0.703451
298447_1	Dmap1	292683_1	Sympk	0.700233
298447_1	Dmap1	303803_1	Klhl24	0.687464
298447_1	Dmap1	296565_1	RGD1306215	0.642105
298447_1	Dmap1	266975_1	Sars	0.636161
298447_1	Dmap1	313786_1	Fdx1l	0.628029
298447_1	Dmap1	360793_1	Rhbdd2	0.607318
298447_1	Dmap1	316344_1	Rev1	0.606498
298447_1	Dmap1	366205_1	Flrt3	0.580733
298447_1	Dmap1	366265_1	Rab22a	0.555531
298447_1	Dmap1	170546_1	Ryr3	0.553269
298447_1	Dmap1	361774_1	Fam160b1	0.545308
298447_1	Dmap1	687575_1	LOC687575	0.525657
298447_1	Dmap1	360888_1	LOC360888	0.512362
298447_1	Dmap1	353118_1	MAST1	0.483862
298447_1	Dmap1	308717_1	Slc35d3	0.450252
298447_1	Dmap1	29328_1	Gpx4	0.429773
298447_1	Dmap1	364136_1	Aasdh	0.420411
298447_1	Dmap1	85493_1	Abcf1	0.317598
298447_1	Dmap1	114562_1	Cdc37	0.306025
298447_1	Dmap1	296883_1	Rpa3	0.281846
298447_1	Dmap1	84595_1	Nucb1	0.268008
298447_1	Dmap1	293652_1	Ndufs8	0.267782
298447_1	Dmap1	298699_1	Ppan	0.262574
298447_1	Dmap1	79423_1	Stmn4	0.234892
298447_1	Dmap1	297406_1	Cct7	0.229389
298447_1	Dmap1	116600_1	Cacnb2	0.208347
298447_1	Dmap1	309307_1	RGD1311595	0.12809
298447_1	Dmap1	299602_1	Cdc34	0.112657
298447_1	Dmap1	94194_1	Cox5b	0.105285
298447_1	Dmap1	299811_1	Cpsf6	0.0892037
298447_1	Dmap1	79248_1	Abca2	0.0834299
298447_1	Dmap1	684871_1	LOC684871	0.0445358
298447_1	Dmap1	287670_1	Psmd3	0.0297498
298447_1	Dmap1	292534_1	Tsen34	0.0265486
298447_1	Dmap1	295461_1	Sec24b	0.0254687
292889_1	Med25	684322_1	LOC684322	8.14824
292889_1	Med25	691538_1	Rnpc3	6.68618
292889_1	Med25	89824_1	Chi3l1	4.50951
292889_1	Med25	79563_1	Grpel1	4.24904
292889_1	Med25	304733_1	Epb4.1l5	4.08604
292889_1	Med25	116692_1	Cyth2	3.69139
292889_1	Med25	83519_1	Pex3	3.57738
292889_1	Med25	299971_1	Atp6v1c1	3.50345
292889_1	Med25	64198_1	Pmpcb	3.38559
292889_1	Med25	296761_1	Tmem60	3.32211
292889_1	Med25	363123_1	Rab6b	3.21317
292889_1	Med25	360895_1	Rrp15	3.16789
292889_1	Med25	366196_1	Crls1	3.10457
292889_1	Med25	171374_1	Atp5b	3.03631
292889_1	Med25	25635_1	Mc4r	3.0259
292889_1	Med25	81814_1	Tmsb4x	2.99589
292889_1	Med25	64636_1	Ntsr2	2.94538
292889_1	Med25	299075_1	Trappc6b	2.91755
292889_1	Med25	361549_1	Lgi4	2.87169
292889_1	Med25	140937_2	Higd1a_2	2.69636
292889_1	Med25	94266_1	Rps27	2.69383
292889_1	Med25	29635_1	Timm44	2.66462
292889_1	Med25	89817_1	Sh2bpsm1	2.65396
292889_1	Med25	299569_1	Akap8l	2.63792
292889_1	Med25	360650_1	Amz2	2.6354
292889_1	Med25	116669_1	Vwf	2.62968
292889_1	Med25	308571_1	Lrrc4b	2.61393
292889_1	Med25	140661_1	Rplp1	2.52352
292889_1	Med25	314648_1	Ncln	2.45747
292889_1	Med25	300208_1	Ddx23	2.4376
292889_1	Med25	290986_1	Agtpbp1	2.39103
292889_1	Med25	303396_1	Appbp2	2.38348
292889_1	Med25	308508_1	Uba2	2.38087
292889_1	Med25	300813_2	Rnf111_2	2.37473
292889_1	Med25	315217_1	Plxnb2	2.34895
292889_1	Med25	301575_1	Itm2c	2.29559
292889_1	Med25	294279_1	Col11a2	2.28339
292889_1	Med25	302640_1	Acot9	2.27798
292889_1	Med25	362866_2	Chpt1_2	2.12262
292889_1	Med25	84484_1	Slc4a4	2.10654
292889_1	Med25	170944_1	Dkc1	2.06293
292889_1	Med25	307050_1	Papd1	2.03413
292889_1	Med25	499558_1	2014-03-11	1.98909
292889_1	Med25	307798_1	Acd	1.95873
292889_1	Med25	368062_1	Ankib1	1.93825
292889_1	Med25	83722_1	Plk2	1.93713
292889_1	Med25	25616_1	Rln1	1.89842
292889_1	Med25	309860_1	Sobpl	1.86844
292889_1	Med25	89791_1	Ncdn	1.83444
292889_1	Med25	311203_1	Pex16	1.81596
292889_1	Med25	501624_1	Bex4	1.81133
292889_1	Med25	117265_1	Pex6	1.79966
292889_1	Med25	361694_1	Pitpnm1	1.79173
292889_1	Med25	304138_1	Cyyr1	1.77332
292889_1	Med25	298095_1	Prpf4	1.70956
292889_1	Med25	304645_1	RGD1308221	1.70166
292889_1	Med25	313785_1	Icam5	1.68885
292889_1	Med25	302913_1	RGD1309748	1.65455
292889_1	Med25	287417_1	Rpl26	1.6537
292889_1	Med25	100233176_1	rCG_20739	1.65132
292889_1	Med25	25348_1	Rps29	1.64074
292889_1	Med25	501664_1	Fam3a	1.63478
292889_1	Med25	290946_1	Fastkd3	1.5602
292889_1	Med25	288333_1	Gbe1	1.54262
292889_1	Med25	301008_1	Ph-4	1.5196
292889_1	Med25	24258_1	Chga	1.51247
292889_1	Med25	266764_1	Tbkbp1	1.50838
292889_1	Med25	680891_1	Sf3b5	1.50439
292889_1	Med25	287554_1	RGD1306595	1.49785
292889_1	Med25	171438_1	Crtac1	1.48603
292889_1	Med25	361798_1	Ehmt2	1.48421
292889_1	Med25	100125361_1	rCG_64343	1.46893
292889_1	Med25	311622_2	Stk4_2	1.4386
292889_1	Med25	312511_1	RGD1306746	1.36156
292889_1	Med25	305258_1	Utp3	1.36015
292889_1	Med25	192349_1	Caly	1.35961
292889_1	Med25	287836_1	Fbf1	1.34171
292889_1	Med25	361410_1	RGD1306153	1.33677
292889_1	Med25	311422_1	Itpa	1.30937
292889_1	Med25	313644_1	Rap1gap	1.28662
292889_1	Med25	246314_1	Tor1aip1	1.2704
292889_1	Med25	84384_1	Fxc1	1.25154
292889_1	Med25	276720_1	Kcnj14	1.24778
292889_1	Med25	294260_1	Skiv2l	1.23968
292889_1	Med25	114506_1	Ankh	1.23817
292889_1	Med25	313058_1	Bai2	1.22937
292889_1	Med25	313729_1	Errfi1	1.19147
292889_1	Med25	501157_1	Rpe	1.18021
292889_1	Med25	140922_2	Txnl1_2	1.17736
292889_1	Med25	65278_1	Csnk1g2	1.1747
292889_1	Med25	310806_1	Cdc14a	1.17069
292889_1	Med25	306811_1	RGD1307284	1.16683
292889_1	Med25	364052_1	Pea15a	1.15749
292889_1	Med25	362819_1	Sarnp	1.14056
292889_1	Med25	192172_1	Mpst	1.13448
292889_1	Med25	687694_1	LOC687694	1.11257
292889_1	Med25	308999_1	Fbxl19	1.10882
292889_1	Med25	300235_1	Dazap2	1.09552
292889_1	Med25	65157_1	Amotl2	1.09118
292889_1	Med25	498030_1	Anapc11	1.08428
292889_1	Med25	116641_1	Lgals8	1.07611
292889_1	Med25	24189_1	Aldoa	1.06016
292889_1	Med25	290631_1	Merit40	1.04323
292889_1	Med25	498486_1	Gnpnat1	1.03898
292889_1	Med25	293408_1	Hbs1l	1.01438
292889_1	Med25	64465_1	Cdc42	0.986388
292889_1	Med25	81775_1	Rps21	0.984359
292889_1	Med25	304859_1	Dhx9	0.970547
292889_1	Med25	494346_1	Slmo2	0.967782
292889_1	Med25	307811_1	Slc7a6	0.92858
292889_1	Med25	84550_1	Slc24a2	0.844296
292889_1	Med25	363254_1	Atg9a	0.842115
292889_1	Med25	292462_1	Lrp11	0.835857
292889_1	Med25	307845_1	Mtss1l	0.814306
292889_1	Med25	363707_1	Srp68	0.786959
292889_1	Med25	58835_1	Phgdh	0.703767
292889_1	Med25	291925_1	RGD1308706	0.682176
292889_1	Med25	301555_2	Cul3_2	0.674232
292889_1	Med25	291990_1	Cog8	0.64619
292889_1	Med25	303185_1	Flcn	0.636882
292889_1	Med25	315579_1	Ubash3b	0.631769
292889_1	Med25	298384_1	RGD1559786	0.557796
292889_1	Med25	313196_2	RGD1306148_2	0.545408
292889_1	Med25	305606_1	Mtif2	0.493286
292889_1	Med25	498727_1	Nol7	0.487729
292889_1	Med25	310749_1	Rsbn1	0.462128
292889_1	Med25	303798_1	Arvcf	0.447869
292889_1	Med25	362204_1	Casc4	0.39218
292889_1	Med25	301416_1	Coq10b	0.387148
292889_1	Med25	362829_1	Lsm7	0.382894
292889_1	Med25	300763_1	Lrrc49	0.369644
292889_1	Med25	288621_1	Mrps17	0.335261
292889_1	Med25	365042_1	Rab32	0.329328
292889_1	Med25	681418_1	Ndufb10	0.301128
292889_1	Med25	309456_1	RGD1305793	0.275246
292889_1	Med25	687358_1	Fam18b2	0.195093
292889_1	Med25	84407_1	Cdh11	0.181426
292889_1	Med25	362890_1	Tspan31	0.16957
292889_1	Med25	498909_1	Coq9	0.163497
292889_1	Med25	299757_1	Nts	0.136163
292889_1	Med25	688777_1	Grpel2	0.0673894
292889_1	Med25	85250_1	Col5a2	0.0601229
292889_1	Med25	116596_1	Map3k8	0.0497399
292889_1	Med25	361705_1	Cnih2	0.0365807
292889_1	Med25	315611_1	Scn4b	0.0291544
292889_1	Med25	307764_1	Usp38	0.0190395
314856_1	Mdm2	289801_1	Upp1	5.66087
314856_1	Mdm2	85263_1	Slc25a14	4.89343
314856_1	Mdm2	170920_1	Map4k3	4.79852
314856_1	Mdm2	553106_1	Ncald	4.53512
314856_1	Mdm2	311795_1	RGD1308019	4.18035
314856_1	Mdm2	60332_1	Akap14	4.12584
314856_1	Mdm2	291031_1	Fam8a1	3.94611
314856_1	Mdm2	116692_1	Cyth2	3.69139
314856_1	Mdm2	117955_1	Slc4a7	3.61087
314856_1	Mdm2	25532_1	Rab4a	3.34961
314856_1	Mdm2	290527_1	Anxa11	3.2879
314856_1	Mdm2	690354_1	Lyrm2	3.0674
314856_1	Mdm2	84006_1	Prkci	3.06381
314856_1	Mdm2	304791_1	Ripk5	2.90835
314856_1	Mdm2	498278_1	RGD1562658	2.82575
314856_1	Mdm2	686590_1	LOC686590	2.79083
314856_1	Mdm2	24642_1	Pgam1	2.7299
314856_1	Mdm2	297720_1	Casc1	2.72477
314856_1	Mdm2	171339_1	Dnah1	2.72146
314856_1	Mdm2	287346_1	Fam183b	2.69728
314856_1	Mdm2	288238_1	Pigp	2.64524
314856_1	Mdm2	685656_1	Kti12	2.38709
314856_1	Mdm2	310483_1	Mlf1	2.34675
314856_1	Mdm2	300663_1	Ccdc153	2.34393
314856_1	Mdm2	295252_1	Ube2q1	2.28229
314856_1	Mdm2	364878_1	2014-03-03	2.28092
314856_1	Mdm2	117255_1	Ptpn12	2.25562
314856_1	Mdm2	303356_1	Tmem98	2.20887
314856_1	Mdm2	361697_1	Tbc1d10c	2.20513
314856_1	Mdm2	83836_1	Nde1	2.17063
314856_1	Mdm2	308761_1	Prc1	2.13388
314856_1	Mdm2	691849_1	LOC691849	2.07017
314856_1	Mdm2	81507_1	Bmpr1a	2.04629
314856_1	Mdm2	680885_1	LOC680885	1.99355
314856_1	Mdm2	316356_1	Mfsd9	1.9768
314856_1	Mdm2	287155_1	Stub1	1.87925
314856_1	Mdm2	302975_1	Syngr3	1.8698
314856_1	Mdm2	298609_1	Efhd2	1.85744
314856_1	Mdm2	25054_1	Ntrk2	1.84364
314856_1	Mdm2	117259_1	Sfrs10	1.76491
314856_1	Mdm2	291234_1	Mki67	1.75639
314856_1	Mdm2	498301_1	Wdr26	1.74263
314856_1	Mdm2	362715_1	Dtnb	1.73455
314856_1	Mdm2	29704_1	Pacsin1	1.68934
314856_1	Mdm2	305164_1	Wdfy3	1.68881
314856_1	Mdm2	301079_1	RGD1311745	1.67348
314856_1	Mdm2	83709_1	Git1	1.66228
314856_1	Mdm2	100233176_1	rCG_20739	1.65132
314856_1	Mdm2	362383_1	Rpia	1.61312
314856_1	Mdm2	310324_1	Dcun1d1	1.59275
314856_1	Mdm2	116720_1	Pik3c2g	1.56557
314856_1	Mdm2	499783_1	RGD1564019	1.51952
314856_1	Mdm2	288150_1	Mtx2	1.51308
314856_1	Mdm2	29131_1	Cartpt	1.50585
314856_1	Mdm2	24653_1	Pla2g4a	1.4251
314856_1	Mdm2	79115_1	Evl	1.40802
314856_1	Mdm2	296840_1	RGD1310794	1.38784
314856_1	Mdm2	362353_1	RGD1565474	1.36439
314856_1	Mdm2	78956_1	Scn9a	1.25645
314856_1	Mdm2	113956_1	Pecr	1.25318
314856_1	Mdm2	291784_1	RGD1311805	1.23737
314856_1	Mdm2	363229_1	Slc39a10	1.23017
314856_1	Mdm2	257648_1	Cacna1b	1.21015
314856_1	Mdm2	100188933_1	LOC100188933	1.17045
314856_1	Mdm2	287159_1	Pigq	1.15679
314856_1	Mdm2	685729_1	LOC685729	1.07896
314856_1	Mdm2	289504_1	Sdad1	1.05893
314856_1	Mdm2	361727_1	Tmem216	1.03208
314856_1	Mdm2	289280_1	Efcab2	1.00261
314856_1	Mdm2	363496_1	Armcx6	1.00065
314856_1	Mdm2	299799_1	Rab21	0.972232
314856_1	Mdm2	301334_1	Arhgef4	0.904912
314856_1	Mdm2	290746_1	RGD1309765	0.895881
314856_1	Mdm2	252893_1	Dnah7	0.887517
314856_1	Mdm2	81632_1	Abat	0.853643
314856_1	Mdm2	24225_1	Bdnf	0.826788
314856_1	Mdm2	309111_1	Slc25a22	0.792573
314856_1	Mdm2	301246_1	Polr1c	0.791151
314856_1	Mdm2	360950_1	Wdr1	0.776096
314856_1	Mdm2	81821_1	Dgkz	0.748283
314856_1	Mdm2	311952_1	Galnt11	0.739675
314856_1	Mdm2	682978_1	Nudt13	0.735859
314856_1	Mdm2	117855_1	Sf1	0.701199
314856_1	Mdm2	685451_1	Gng13	0.70108
314856_1	Mdm2	25531_1	Rab3a	0.684991
314856_1	Mdm2	365382_1	Inpp5a	0.673834
314856_1	Mdm2	363153_2	rCG_25854_2	0.65893
314856_1	Mdm2	308958_1	Cdr2	0.657359
314856_1	Mdm2	64367_1	Ppib	0.642763
314856_1	Mdm2	25455_1	Ggh	0.597847
314856_1	Mdm2	305438_1	Sorcs2	0.541243
314856_1	Mdm2	24611_1	Gnal	0.492324
314856_1	Mdm2	299514_1	Mterfd1	0.488832
314856_1	Mdm2	499360_1	Fam178a	0.474551
314856_1	Mdm2	361348_1	Mro	0.474013
314856_1	Mdm2	246776_1	Filip1	0.472299
314856_1	Mdm2	24832_1	Thy1	0.470105
314856_1	Mdm2	94172_1	Slc27a1	0.460143
314856_1	Mdm2	362845_1	Zfp709l2	0.459166
314856_1	Mdm2	296284_1	Kif3b	0.450371
314856_1	Mdm2	361760_1	Cutc	0.436722
314856_1	Mdm2	688765_1	LOC688765	0.434838
314856_1	Mdm2	301337_1	Plekhb2	0.434191
314856_1	Mdm2	293991_1	Ndufb8	0.411364
314856_1	Mdm2	362204_1	Casc4	0.39218
314856_1	Mdm2	497961_1	Nlk	0.310889
314856_1	Mdm2	373065_1	Ddx24	0.274296
314856_1	Mdm2	499814_1	Ttc30b	0.263213
314856_1	Mdm2	29528_1	Vamp3	0.255195
314856_1	Mdm2	24949_1	Syn1	0.184629
314856_1	Mdm2	171386_1	Avpi1	0.167251
314856_1	Mdm2	29219_1	Snca	0.0914076
314856_1	Mdm2	25285_1	Igfbp5	0.0266512
497941_1	Gps2	300860_1	Senp6	3.57421
497941_1	Gps2	680133_1	LOC680133	3.49052
497941_1	Gps2	84392_1	Kif3a	3.4452
497941_1	Gps2	311483_1	Rrbp1	3.36241
497941_1	Gps2	305579_1	RGD1305110	3.29191
497941_1	Gps2	503252_1	RGD1565095	3.2907
497941_1	Gps2	252941_1	Hdgfrp3	3.26265
497941_1	Gps2	362246_1	Trp53inp2	3.194
497941_1	Gps2	291293_1	Fbxo18	3.18077
497941_1	Gps2	362162_1	Arfgap2	3.14781
497941_1	Gps2	690354_1	Lyrm2	3.0674
497941_1	Gps2	498095_1	Tctex1d2	3.04157
497941_1	Gps2	299075_1	Trappc6b	2.91755
497941_1	Gps2	305149_1	Nudt9	2.8517
497941_1	Gps2	305373_1	Hmgb3	2.79054
497941_1	Gps2	363127_1	Dnajc13	2.73126
497941_1	Gps2	89817_1	Sh2bpsm1	2.65396
497941_1	Gps2	116669_1	Vwf	2.62968
497941_1	Gps2	361213_1	Sptlc1	2.56983
497941_1	Gps2	300208_1	Ddx23	2.4376
497941_1	Gps2	287596_1	RGD1306862	2.41528
497941_1	Gps2	361088_1	Rnf219	2.4078
497941_1	Gps2	362081_1	Fbxw5	2.38815
497941_1	Gps2	315655_2	Rdx_2	2.37413
497941_1	Gps2	315217_1	Plxnb2	2.34895
497941_1	Gps2	29189_1	Fdx1	2.33888
497941_1	Gps2	84026_1	Dnaja2	2.32895
497941_1	Gps2	362335_1	Nup205	2.32881
497941_1	Gps2	691657_1	Crip	2.32065
497941_1	Gps2	689249_1	Rspry1	2.31157
497941_1	Gps2	65043_1	Rpl14	2.19354
497941_1	Gps2	308761_1	Prc1	2.13388
497941_1	Gps2	58823_1	Nckap1	2.07353
497941_1	Gps2	679221_1	Mapre2	2.05788
497941_1	Gps2	307050_1	Papd1	2.03413
497941_1	Gps2	314904_1	Geft	2.02559
497941_1	Gps2	309081_1	Dock1	2.00441
497941_1	Gps2	307798_1	Acd	1.95873
497941_1	Gps2	311184_1	C1qtnf4	1.9519
497941_1	Gps2	83525_1	Ogfr	1.94008
497941_1	Gps2	58857_1	Vapa	1.90141
497941_1	Gps2	311848_1	Sh3glb2	1.88902
497941_1	Gps2	287155_1	Stub1	1.87925
497941_1	Gps2	360993_2	Smek2_2	1.84643
497941_1	Gps2	83626_1	Ugcg	1.79345
497941_1	Gps2	117038_1	Mt3	1.79335
497941_1	Gps2	679135_1	Mcart1l	1.77324
497941_1	Gps2	619579_1	Nrbp	1.74548
497941_1	Gps2	304218_1	Pds5b	1.73809
497941_1	Gps2	296121_1	Usp8	1.73685
497941_1	Gps2	313785_1	Icam5	1.68885
497941_1	Gps2	681989_1	LOC681989	1.66838
497941_1	Gps2	29345_1	Serpinh1	1.66082
497941_1	Gps2	502643_1	Ypel4	1.62644
497941_1	Gps2	682404_1	LOC682404	1.61777
497941_1	Gps2	311191_1	Ckap5	1.61663
497941_1	Gps2	295284_1	Rbm8	1.61347
497941_1	Gps2	24669_1	Ppp1cc	1.58569
497941_1	Gps2	313969_1	Fam84a	1.567
497941_1	Gps2	303088_1	Trim41	1.55288
497941_1	Gps2	29705_1	Gabra1	1.52965
497941_1	Gps2	24258_1	Chga	1.51247
497941_1	Gps2	83503_1	Polr2f	1.51229
497941_1	Gps2	680891_1	Sf3b5	1.50439
497941_1	Gps2	171438_1	Crtac1	1.48603
497941_1	Gps2	84360_1	Clcn3	1.46131
497941_1	Gps2	360796_1	Wbscr16	1.44865
497941_1	Gps2	313581_1	RGD1559610	1.4331
497941_1	Gps2	300791_1	Spg21	1.41014
497941_1	Gps2	24678_1	Pkib	1.38345
497941_1	Gps2	298767_1	Dync2li1	1.35016
497941_1	Gps2	366602_1	Tspan13	1.3276
497941_1	Gps2	682058_1	LOC682058	1.30039
497941_1	Gps2	50664_1	Gnao1	1.29277
497941_1	Gps2	298934_1	Adi1	1.26692
497941_1	Gps2	360521_1	Rufy1	1.2666
497941_1	Gps2	361663_1	Lhpp	1.25752
497941_1	Gps2	171562_1	Ero1l	1.25562
497941_1	Gps2	303875_1	Lrrc33	1.25481
497941_1	Gps2	84347_1	Cacng2	1.19095
497941_1	Gps2	306811_1	RGD1307284	1.16683
497941_1	Gps2	361295_1	Ss18	1.16205
497941_1	Gps2	360600_1	Spag9	1.12883
497941_1	Gps2	291750_1	RGD1309102	1.119
497941_1	Gps2	29669_1	Psma2	1.10822
497941_1	Gps2	307075_2	Wdr37_2	1.092
497941_1	Gps2	25392_1	Atpif1	1.06591
497941_1	Gps2	290631_1	Merit40	1.04323
497941_1	Gps2	116643_1	Vcp	1.01764
497941_1	Gps2	50561_1	Resp18	1.00544
497941_1	Gps2	366624_1	Cfl2	0.994794
497941_1	Gps2	303238_1	RGD1563106	0.958051
497941_1	Gps2	361866_1	Hace1	0.933723
497941_1	Gps2	307811_1	Slc7a6	0.92858
497941_1	Gps2	296162_1	Ddrgk1	0.9201
497941_1	Gps2	93667_1	Olfm1	0.885191
497941_1	Gps2	316123_1	Gtf2f1	0.878016
497941_1	Gps2	365841_2	Slc25a44_2	0.869316
497941_1	Gps2	83615_1	Atp6ap1	0.867919
497941_1	Gps2	84550_1	Slc24a2	0.844296
497941_1	Gps2	499157_1	RGD1565432	0.836989
497941_1	Gps2	308453_1	Adck4	0.767865
497941_1	Gps2	289088_1	RGD1308695	0.759998
497941_1	Gps2	303382_1	Rasl10b	0.759587
497941_1	Gps2	288683_1	RGD1306772	0.75667
497941_1	Gps2	245956_3	Scn3b	0.756263
497941_1	Gps2	124440_1	Rpl41	0.752975
497941_1	Gps2	311952_1	Galnt11	0.739675
497941_1	Gps2	81749_1	Prkch	0.723392
497941_1	Gps2	287543_1	Tnfaip1	0.722426
497941_1	Gps2	58835_1	Phgdh	0.703767
497941_1	Gps2	292683_1	Sympk	0.700233
497941_1	Gps2	84426_1	Wnt4	0.69939
497941_1	Gps2	25529_1	Ptprs	0.68688
497941_1	Gps2	266975_1	Sars	0.636161
497941_1	Gps2	361845_1	Eif4ebp2	0.635164
497941_1	Gps2	361859_1	Cdc40	0.621342
497941_1	Gps2	290364_2	Itm2b_2	0.565578
497941_1	Gps2	499798_1	Arl6ip6	0.509499
497941_1	Gps2	29740_1	Dci	0.499577
497941_1	Gps2	304490_1	Anapc7	0.483218
497941_1	Gps2	83533_1	Aifm1	0.467453
497941_1	Gps2	252921_1	Tubg1	0.447239
497941_1	Gps2	304887_1	Ralgps2	0.447101
497941_1	Gps2	365793_1	Rab33b	0.426873
497941_1	Gps2	300988_1	Tex264	0.340232
497941_1	Gps2	288621_1	Mrps17	0.335261
497941_1	Gps2	302969_2	Srrm2_2	0.326189
497941_1	Gps2	297455_1	Lsm3	0.32577
497941_1	Gps2	684681_1	LOC684681	0.325729
497941_1	Gps2	313510_1	Atpaf1	0.32454
497941_1	Gps2	289491_1	Mrpl1	0.31049
497941_1	Gps2	297481_1	Eif4e3	0.309012
497941_1	Gps2	295930_1	RGD1309540	0.292697
497941_1	Gps2	24924_1	Ptn	0.26895
497941_1	Gps2	293652_1	Ndufs8	0.267782
497941_1	Gps2	689938_1	Ndufc1	0.158708
497941_1	Gps2	29613_1	Ntrk3	0.155498
497941_1	Gps2	303599_1	RGD1309285	0.139358
497941_1	Gps2	363133_1	Pcbp4	0.134862
497941_1	Gps2	361029_1	Ktn1	0.126588
497941_1	Gps2	303689_1	Ube2o	0.110951
497941_1	Gps2	192241_1	Atp5o	0.104758
497941_1	Gps2	286895_1	Fam5b	0.0982605
497941_1	Gps2	619374_1	Jam2	0.0790469
497941_1	Gps2	289350_1	Rab3gap2	0.0420099
497941_1	Gps2	64312_1	Aplp2	0.0251401
497941_1	Gps2	297387_1	Mobkl1b	0.00752291
373541_1	Taf9	684322_1	LOC684322	8.14824
373541_1	Taf9	89821_1	Trpc1	4.20647
373541_1	Taf9	81650_1	Csnk2b	4.07029
373541_1	Taf9	307639_1	Gins3	3.60638
373541_1	Taf9	295663_1	Phospho2	3.55071
373541_1	Taf9	309798_1	Gcc2	3.3215
373541_1	Taf9	252928_1	Timm13	3.31559
373541_1	Taf9	29144_1	Canx	3.26588
373541_1	Taf9	81816_1	Ube2b	3.18434
373541_1	Taf9	25274_1	Tst	3.08442
373541_1	Taf9	24426_1	Gstp1	3.04603
373541_1	Taf9	500954_1	Ubl5	2.98507
373541_1	Taf9	308458_1	Sptbn4	2.81188
373541_1	Taf9	499076_1	Ppp1r12c	2.78154
373541_1	Taf9	289561_1	Polr2b	2.77323
373541_1	Taf9	301665_1	Srbd1	2.75248
373541_1	Taf9	94266_1	Rps27	2.69383
373541_1	Taf9	171365_1	Snrpb	2.63437
373541_1	Taf9	140661_1	Rplp1	2.52352
373541_1	Taf9	29448_1	Rab7a	2.43613
373541_1	Taf9	84580_1	Hdac5	2.34308
373541_1	Taf9	29189_1	Fdx1	2.33888
373541_1	Taf9	499339_1	LOC499339	2.29661
373541_1	Taf9	296371_1	Pltp	2.26606
373541_1	Taf9	299762_1	Tmtc2	2.20694
373541_1	Taf9	25244_1	Bckdha	2.18848
373541_1	Taf9	290632_1	Mrpl34	2.1634
373541_1	Taf9	29726_1	Slc22a5	2.14785
373541_1	Taf9	308923_1	Ahi1	2.13827
373541_1	Taf9	288527_1	Asmtl	2.13284
373541_1	Taf9	305586_1	Papolg	2.11581
373541_1	Taf9	362704_1	Bre	2.09896
373541_1	Taf9	81740_1	Pcm1	2.06928
373541_1	Taf9	688736_1	MGC116202	1.95233
373541_1	Taf9	619582_1	Tmem69	1.92912
373541_1	Taf9	288584_1	Fis1	1.92106
373541_1	Taf9	116658_1	Cntn4	1.91417
373541_1	Taf9	246333_1	Pcsk1n	1.83809
373541_1	Taf9	652956_1	LOC652956	1.82883
373541_1	Taf9	679944_1	Alkbh7	1.81803
373541_1	Taf9	116664_1	Atp6v1f	1.81791
373541_1	Taf9	117038_1	Mt3	1.79335
373541_1	Taf9	690000_2	LOC690000_2	1.78011
373541_1	Taf9	619579_1	Nrbp	1.74548
373541_1	Taf9	288920_1	RGD1564093	1.71052
373541_1	Taf9	304092_1	Son	1.6935
373541_1	Taf9	245965_1	Atp5d	1.69349
373541_1	Taf9	292696_1	Clptm1	1.67862
373541_1	Taf9	360899_1	Sertad4	1.67375
373541_1	Taf9	117028_1	Bin1	1.66633
373541_1	Taf9	298544_1	Sh3bgrl3	1.61636
373541_1	Taf9	362749_1	Atp5s	1.61501
373541_1	Taf9	301011_1	Uqcrc1	1.59524
373541_1	Taf9	170714_1	Dynlrb1	1.59076
373541_1	Taf9	291202_1	Hs1bp1	1.47343
373541_1	Taf9	299628_1	Mrpl54	1.44738
373541_1	Taf9	291534_1	Rnmt	1.37351
373541_1	Taf9	287151_1	Metrn	1.35164
373541_1	Taf9	287199_1	Nudcd2	1.3484
373541_1	Taf9	497902_1	Uqcrq	1.344
373541_1	Taf9	100125364_1	rCG_22919	1.32072
373541_1	Taf9	25187_1	Htr2c	1.27332
373541_1	Taf9	363443_1	Ndp	1.22484
373541_1	Taf9	290642_1	Ccdc124	1.13414
373541_1	Taf9	25135_1	Ncl	1.10889
373541_1	Taf9	680782_1	LOC680782	1.10496
373541_1	Taf9	24189_1	Aldoa	1.06016
373541_1	Taf9	362436_1	Gpr162	1.0184
373541_1	Taf9	116643_1	Vcp	1.01764
373541_1	Taf9	306338_1	Abhd8	1.00956
373541_1	Taf9	79049_1	Secisbp2	0.937956
373541_1	Taf9	313061_1	RGD1559904	0.935917
373541_1	Taf9	308282_1	Shprh	0.928818
373541_1	Taf9	287990_1	Vps8	0.925816
373541_1	Taf9	361796_1	Bat5	0.919975
373541_1	Taf9	292878_1	MGC93975	0.912112
373541_1	Taf9	296271_1	Srxn1	0.882661
373541_1	Taf9	363040_1	St3gal4	0.872439
373541_1	Taf9	690853_1	Aatk	0.869663
373541_1	Taf9	361187_1	LOC361187	0.852546
373541_1	Taf9	296467_1	Ythdf1	0.824322
373541_1	Taf9	293967_1	Smc5	0.785963
373541_1	Taf9	58979_1	Gng7	0.780111
373541_1	Taf9	266631_1	Rbm45	0.731836
373541_1	Taf9	296554_1	Tubb2c	0.699931
373541_1	Taf9	296565_1	RGD1306215	0.642105
373541_1	Taf9	366618_1	Ap4s1	0.637194
373541_1	Taf9	681123_1	Tomm6	0.591753
373541_1	Taf9	291946_1	Tmem184c	0.545314
373541_1	Taf9	313085_1	Osgin2	0.514173
373541_1	Taf9	360888_1	LOC360888	0.512362
373541_1	Taf9	367763_1	Tmem164	0.509218
373541_1	Taf9	286897_1	Dpy30	0.502517
373541_1	Taf9	498183_1	Mapkapk5	0.462304
373541_1	Taf9	293620_1	Ptdss2	0.44644
373541_1	Taf9	58960_1	Map2k2	0.423905
373541_1	Taf9	363332_1	Ubxn6	0.420822
373541_1	Taf9	29246_1	Stmn3	0.384828
373541_1	Taf9	685448_1	Pcp4l1	0.377384
373541_1	Taf9	294291_1	RGD1564450	0.32649
373541_1	Taf9	308758_1	Hddc3	0.325698
373541_1	Taf9	313491_1	Hint2	0.323903
373541_1	Taf9	681418_1	Ndufb10	0.301128
373541_1	Taf9	309429_1	Kank1	0.296141
373541_1	Taf9	312937_1	Cyld	0.262181
373541_1	Taf9	171442_1	Svop	0.246356
373541_1	Taf9	316034_1	Cnot10	0.210966
373541_1	Taf9	293491_1	RGD1564579	0.205745
373541_1	Taf9	362592_1	RGD1559909	0.178941
373541_1	Taf9	304343_1	Cops6	0.140652
373541_1	Taf9	361527_1	Pld3	0.122089
373541_1	Taf9	29445_1	Cox4i1	0.121133
373541_1	Taf9	246216_1	Prpf19	0.0970967
373541_1	Taf9	79248_1	Abca2	0.0834299
373541_1	Taf9	307271_1	Rkhd2	0.0479128
293849_1	Zfp275	685232_3	Atp6v1a	5.93216
293849_1	Zfp275	404781_1	Iqsec3	4.97071
293849_1	Zfp275	360519_1	Rasgef1c	4.96157
293849_1	Zfp275	289950_1	Pdhb	4.53307
293849_1	Zfp275	291078_1	Prpf4b	4.45903
293849_1	Zfp275	171083_1	Itfg1	4.40163
293849_1	Zfp275	291352_1	Gpr158	4.39333
293849_1	Zfp275	305310_1	Slain2	4.33956
293849_1	Zfp275	58856_1	Ddx25	3.9128
293849_1	Zfp275	83532_1	Vdac3	3.757
293849_1	Zfp275	290527_1	Anxa11	3.2879
293849_1	Zfp275	29358_1	Npy1r	3.21548
293849_1	Zfp275	29413_1	Adra1d	3.15632
293849_1	Zfp275	300733_1	Tspan3	3.13548
293849_1	Zfp275	24645_1	Pgm1	3.06243
293849_1	Zfp275	499021_1	Pacrg	3.02943
293849_1	Zfp275	25635_1	Mc4r	3.0259
293849_1	Zfp275	302671_1	Ap1s2	2.84185
293849_1	Zfp275	24642_1	Pgam1	2.7299
293849_1	Zfp275	117030_1	Erp29	2.53692
293849_1	Zfp275	315958_1	Stag1	2.49113
293849_1	Zfp275	364032_1	Pigc	2.45083
293849_1	Zfp275	290986_1	Agtpbp1	2.39103
293849_1	Zfp275	83612_1	Slc32a1	2.30183
293849_1	Zfp275	362191_1	Atpbd4	2.25201
293849_1	Zfp275	307657_1	Ogfod1	2.16977
293849_1	Zfp275	295654_1	Ttc21b	2.14958
293849_1	Zfp275	300891_1	Morf4l1	2.09367
293849_1	Zfp275	367714_1	Rp2	1.93538
293849_1	Zfp275	25298_1	Cck	1.90486
293849_1	Zfp275	302975_1	Syngr3	1.8698
293849_1	Zfp275	25427_2	Cyp51_2	1.86195
293849_1	Zfp275	363781_2	Plcxd2_2	1.85572
293849_1	Zfp275	192268_1	Gls2	1.80572
293849_1	Zfp275	290556_1	Gnl3	1.75708
293849_1	Zfp275	293669_1	Cd248	1.69369
293849_1	Zfp275	245965_1	Atp5d	1.69349
293849_1	Zfp275	362245_1	Map1lc3a	1.61611
293849_1	Zfp275	361613_1	Ppme1	1.52908
293849_1	Zfp275	58953_1	Sult4a1	1.51528
293849_1	Zfp275	361856_1	Tube1	1.4377
293849_1	Zfp275	301434_1	Clk1	1.42226
293849_1	Zfp275	303698_1	Pgs1	1.41313
293849_1	Zfp275	306264_1	Ankrd28	1.40663
293849_1	Zfp275	316976_1	MGC72974	1.3734
293849_1	Zfp275	140674_1	Gabrg1	1.34041
293849_1	Zfp275	315911_1	Rnf128	1.33303
293849_1	Zfp275	140694_1	Dnm1	1.3324
293849_1	Zfp275	286937_1	Pex5l	1.29128
293849_1	Zfp275	29215_1	Arg2	1.22796
293849_1	Zfp275	309656_1	Ftsjd2	1.22191
293849_1	Zfp275	362728_1	Twistnb	1.20209
293849_1	Zfp275	84347_1	Cacng2	1.19095
293849_1	Zfp275	361239_1	Bphl	1.18317
293849_1	Zfp275	25152_1	Map1a	1.16961
293849_1	Zfp275	259237_1	Dock9	1.10948
293849_1	Zfp275	171097_1	Adap1	1.07185
293849_1	Zfp275	498959_1	Fbxo31	1.04345
293849_1	Zfp275	314180_1	Mdga2	1.00553
293849_1	Zfp275	306349_1	Tmem59l	0.973263
293849_1	Zfp275	690661_1	Zfp40	0.915593
293849_1	Zfp275	304053_1	Ripk4	0.9112
293849_1	Zfp275	361313_1	Rell2	0.882444
293849_1	Zfp275	24225_1	Bdnf	0.826788
293849_1	Zfp275	56777_1	Adam1a	0.805338
293849_1	Zfp275	313837_1	RGD1562284	0.804389
293849_1	Zfp275	307514_1	Epb4.1l4a	0.785351
293849_1	Zfp275	315792_1	Sltm	0.740301
293849_1	Zfp275	361495_1	Usp29	0.716982
293849_1	Zfp275	685451_1	Gng13	0.70108
293849_1	Zfp275	311502_1	RGD1307071	0.690592
293849_1	Zfp275	500069_1	Tsga14	0.674995
293849_1	Zfp275	266975_1	Sars	0.636161
293849_1	Zfp275	300186_1	Amigo2	0.628508
293849_1	Zfp275	361848_1	Ddx50	0.614409
293849_1	Zfp275	361774_1	Fam160b1	0.545308
293849_1	Zfp275	116599_1	Blvra	0.515379
293849_1	Zfp275	310674_1	Plekho1	0.510517
293849_1	Zfp275	303179_1	Guk1	0.494085
293849_1	Zfp275	60377_1	Lin7b	0.462802
293849_1	Zfp275	474154_1	Rbm4b	0.435663
293849_1	Zfp275	498192_1	RGD1560398	0.423848
293849_1	Zfp275	309170_1	Mtvr2	0.407989
293849_1	Zfp275	312299_1	Ezh2	0.385619
293849_1	Zfp275	309858_1	Sec63	0.38323
293849_1	Zfp275	308283_1	Fbxo30	0.339841
293849_1	Zfp275	362227_1	Dtd1	0.339003
293849_1	Zfp275	304469_1	Rilpl1	0.335452
293849_1	Zfp275	681418_1	Ndufb10	0.301128
293849_1	Zfp275	361443_1	RGD1306192	0.297074
293849_1	Zfp275	315789_1	Fam81a	0.275736
293849_1	Zfp275	291356_1	RGD1563437	0.250363
293849_1	Zfp275	259221_1	Osbpl1a	0.19517
293849_1	Zfp275	313445_1	Klhl13	0.175238
293849_1	Zfp275	286895_1	Fam5b	0.0982605
293849_1	Zfp275	25012_1	Snap25	0.0907883
293849_1	Zfp275	309331_1	Uhrf2	0.0869318
293849_1	Zfp275	288167_1	Senp7	0.0484777
293849_1	Zfp275	293754_1	Mrpl16	0.0418854
293849_1	Zfp275	317425_1	RGD1561065	0.0261109
293849_1	Zfp275	312787_1	Gpr19	0.0180981
293849_1	Zfp275	362912_1	Derl1	0.0108114
81524_1	Nfix	25719_1	Scg5	4.68605
81524_1	Nfix	361935_1	Spata5	4.66376
81524_1	Nfix	362115_1	Fam129b	4.50159
81524_1	Nfix	171083_1	Itfg1	4.40163
81524_1	Nfix	81733_1	Nell1	4.09022
81524_1	Nfix	313101_1	Fbxl4	4.06008
81524_1	Nfix	83765_1	Rtn4	3.6967
81524_1	Nfix	83462_1	Dynlt1	3.45125
81524_1	Nfix	499991_1	Steap4	3.38539
81524_1	Nfix	84474_1	Ddx1	3.27999
81524_1	Nfix	307989_1	Ablim1	3.05137
81524_1	Nfix	680451_1	Nrbp2	3.04849
81524_1	Nfix	25635_1	Mc4r	3.0259
81524_1	Nfix	29673_1	Psma6	3.0109
81524_1	Nfix	690263_1	Tmem179b	2.94788
81524_1	Nfix	501454_1	Oaz2	2.93794
81524_1	Nfix	302981_1	Spsb3	2.91206
81524_1	Nfix	29748_1	Ppp3r1	2.89747
81524_1	Nfix	116597_1	Opcml	2.7598
81524_1	Nfix	24695_1	Pthlh	2.59395
81524_1	Nfix	81743_1	Pde2a	2.51975
81524_1	Nfix	686999_1	LOC686999	2.49059
81524_1	Nfix	313563_1	Dem1	2.48887
81524_1	Nfix	58971_1	Fxyd1	2.43577
81524_1	Nfix	25716_1	Syt1	2.3231
81524_1	Nfix	288308_1	Znf294	2.30715
81524_1	Nfix	499120_1	LOC499120	2.2778
81524_1	Nfix	29253_1	Maoa	2.2576
81524_1	Nfix	24397_1	Glra2	2.24288
81524_1	Nfix	83809_1	Nsfl1c	2.22584
81524_1	Nfix	295654_1	Ttc21b	2.14958
81524_1	Nfix	690366_1	Vangl1	2.08318
81524_1	Nfix	100302447_1	Cox16	2.07358
81524_1	Nfix	29456_1	Map1b	2.02975
81524_1	Nfix	500950_2	Zfp317_2	1.98308
81524_1	Nfix	25104_1	Pc	1.97068
81524_1	Nfix	498489_1	RGD1559923	1.97019
81524_1	Nfix	29642_1	Slc38a2	1.94422
81524_1	Nfix	289994_1	Cnih	1.90693
81524_1	Nfix	315858_1	Ibtk	1.81535
81524_1	Nfix	304743_1	Ccdc93	1.80354
81524_1	Nfix	25166_1	Casp1	1.75027
81524_1	Nfix	116699_1	Inpp4b	1.73026
81524_1	Nfix	689043_1	Fam19a4	1.69714
81524_1	Nfix	684233_1	LOC684233	1.68755
81524_1	Nfix	362178_1	Cstf3	1.68754
81524_1	Nfix	296461_1	Osbpl2	1.63025
81524_1	Nfix	64160_1	Basp1	1.59788
81524_1	Nfix	24681_1	Prkcg	1.57082
81524_1	Nfix	288333_1	Gbe1	1.54262
81524_1	Nfix	64187_1	Arl1	1.50086
81524_1	Nfix	679640_1	RGD1308101	1.48644
81524_1	Nfix	360796_1	Wbscr16	1.44865
81524_1	Nfix	289864_1	Ncrna00117	1.43159
81524_1	Nfix	287212_1	Rnf145	1.38347
81524_1	Nfix	684258_1	LOC684258	1.36394
81524_1	Nfix	499724_1	RGD1560065	1.34661
81524_1	Nfix	299209_1	RGD1307392	1.34648
81524_1	Nfix	140694_1	Dnm1	1.3324
81524_1	Nfix	24401_1	Got1	1.29766
81524_1	Nfix	312504_1	RGD1566130	1.26241
81524_1	Nfix	680216_1	Dnajb3	1.24846
81524_1	Nfix	257648_1	Cacna1b	1.21015
81524_1	Nfix	64026_1	Casp7	1.20553
81524_1	Nfix	293150_1	Stard10	1.18491
81524_1	Nfix	303606_1	Ccdc47	1.15674
81524_1	Nfix	310732_1	Slc22a15	1.13021
81524_1	Nfix	171116_1	Opa1	1.12115
81524_1	Nfix	298072_1	RGD1305420	1.05353
81524_1	Nfix	310946_1	Lrrc40	1.04087
81524_1	Nfix	362840_1	RGD1307067	0.90111
81524_1	Nfix	685384_1	Rnf180	0.890992
81524_1	Nfix	84550_1	Slc24a2	0.844296
81524_1	Nfix	314013_1	Ttc15	0.829185
81524_1	Nfix	288914_1	Trmt1	0.792322
81524_1	Nfix	365493_1	RGD1308127	0.786342
81524_1	Nfix	500000_1	Cldn12	0.785548
81524_1	Nfix	171577_1	Epcam	0.783774
81524_1	Nfix	362732_1	Tmem195	0.750462
81524_1	Nfix	311952_1	Galnt11	0.739675
81524_1	Nfix	497930_1	Sco1	0.728099
81524_1	Nfix	361495_1	Usp29	0.716982
81524_1	Nfix	367034_1	Zfp426l	0.678782
81524_1	Nfix	29660_1	Pnck	0.674338
81524_1	Nfix	287534_1	Fam101b	0.671074
81524_1	Nfix	25102_1	Chrna5	0.670249
81524_1	Nfix	367235_1	Fam135a	0.668427
81524_1	Nfix	25578_1	Ywhaz	0.65877
81524_1	Nfix	308864_1	Fchsd2	0.653698
81524_1	Nfix	317335_1	Ddx3x	0.594565
81524_1	Nfix	295264_1	Mllt11	0.575699
81524_1	Nfix	312706_1	Emg1	0.529961
81524_1	Nfix	360814_1	Rasal1	0.511533
81524_1	Nfix	304572_1	Fbrsl1	0.433229
81524_1	Nfix	302288_1	Fem1c	0.399703
81524_1	Nfix	29539_1	Aldh2	0.399071
81524_1	Nfix	24640_1	Pfkfb2	0.383814
81524_1	Nfix	192180_1	Nip7	0.358951
81524_1	Nfix	290652_1	Fkbp8	0.310354
81524_1	Nfix	361443_1	RGD1306192	0.297074
81524_1	Nfix	298757_1	Arl6ip2	0.294631
81524_1	Nfix	362423_1	Rassf4	0.27364
81524_1	Nfix	361261_1	Ccny	0.270255
81524_1	Nfix	499814_1	Ttc30b	0.263213
81524_1	Nfix	305258_2	Utp3_2	0.252183
81524_1	Nfix	295053_1	Spg20	0.237931
81524_1	Nfix	296117_1	Galk2	0.187597
81524_1	Nfix	81750_1	Pros1	0.143776
81524_1	Nfix	308820_1	Ccdc90b	0.140907
81524_1	Nfix	682967_1	LOC682967	0.138791
81524_1	Nfix	288165_1	Pcnp	0.122166
81524_1	Nfix	499156_1	Gas2	0.0878587
81524_1	Nfix	293754_1	Mrpl16	0.0418854
81524_1	Nfix	303351_1	Rhot1	0.034765
81524_1	Nfix	307764_1	Usp38	0.0190395
81524_1	Nfix	362912_1	Derl1	0.0108114
25625_1	Tnfrsf1a	29376_1	Irs2	4.31531
25625_1	Tnfrsf1a	311795_1	RGD1308019	4.18035
25625_1	Tnfrsf1a	691429_1	LOC691429	4.16267
25625_1	Tnfrsf1a	60332_1	Akap14	4.12584
25625_1	Tnfrsf1a	362122_1	Morn5	3.5228
25625_1	Tnfrsf1a	680133_1	LOC680133	3.49052
25625_1	Tnfrsf1a	25728_1	Apoe	3.42028
25625_1	Tnfrsf1a	305581_1	Pex13	3.37786
25625_1	Tnfrsf1a	81514_1	Lrrn3	3.35524
25625_1	Tnfrsf1a	361433_1	Cpne7	3.11236
25625_1	Tnfrsf1a	300128_1	Celsr1	2.80747
25625_1	Tnfrsf1a	366366_1	Igfbpl1	2.53487
25625_1	Tnfrsf1a	24443_1	Hdc	2.46411
25625_1	Tnfrsf1a	58971_1	Fxyd1	2.43577
25625_1	Tnfrsf1a	295143_1	Etfdh	2.41599
25625_1	Tnfrsf1a	85423_1	Tfpt	2.36415
25625_1	Tnfrsf1a	81818_1	Vim	2.34005
25625_1	Tnfrsf1a	302817_1	Enox2	2.32459
25625_1	Tnfrsf1a	292879_1	Mybpc2	2.17594
25625_1	Tnfrsf1a	308761_1	Prc1	2.13388
25625_1	Tnfrsf1a	24419_1	Grm6	2.12961
25625_1	Tnfrsf1a	312607_1	Pdzrn3	2.12339
25625_1	Tnfrsf1a	287392_1	Tekt3	2.07048
25625_1	Tnfrsf1a	680885_1	LOC680885	1.99355
25625_1	Tnfrsf1a	64456_1	Spon1	1.8744
25625_1	Tnfrsf1a	360272_1	Slit2	1.86728
25625_1	Tnfrsf1a	367073_1	Trappc4	1.85902
25625_1	Tnfrsf1a	310815_1	Snx7	1.85022
25625_1	Tnfrsf1a	29317_1	Csrp2	1.82106
25625_1	Tnfrsf1a	303242_1	Dnah2	1.80878
25625_1	Tnfrsf1a	296787_1	Sema3c	1.77474
25625_1	Tnfrsf1a	304488_1	Pptc7	1.70967
25625_1	Tnfrsf1a	689364_2	Chmp1b_2	1.70745
25625_1	Tnfrsf1a	302913_1	RGD1309748	1.65455
25625_1	Tnfrsf1a	303039_1	Wwc1	1.61546
25625_1	Tnfrsf1a	56083_1	Tgm2	1.58695
25625_1	Tnfrsf1a	25441_1	Fcer1g	1.57506
25625_1	Tnfrsf1a	288919_1	Asna1	1.51833
25625_1	Tnfrsf1a	685646_1	Ropn1l	1.472
25625_1	Tnfrsf1a	364475_1	Dzip1	1.44757
25625_1	Tnfrsf1a	316976_1	MGC72974	1.3734
25625_1	Tnfrsf1a	498667_1	Fam155a	1.37201
25625_1	Tnfrsf1a	305865_1	Slc35f4	1.36483
25625_1	Tnfrsf1a	306283_1	Anxa8	1.26868
25625_1	Tnfrsf1a	500026_1	RGD1563612	1.22791
25625_1	Tnfrsf1a	84685_1	Ppp1r9a	1.19722
25625_1	Tnfrsf1a	315882_1	Zic4	1.11406
25625_1	Tnfrsf1a	192251_1	Gpr149	1.10111
25625_1	Tnfrsf1a	79433_1	Myh10	1.10071
25625_1	Tnfrsf1a	171097_1	Adap1	1.07185
25625_1	Tnfrsf1a	114107_1	Kremen1	1.05897
25625_1	Tnfrsf1a	364637_1	Fbxo25	0.932042
25625_1	Tnfrsf1a	307428_1	Tnfaip8	0.791015
25625_1	Tnfrsf1a	290995_1	Prelid1	0.763437
25625_1	Tnfrsf1a	307206_1	Neto1	0.638464
25625_1	Tnfrsf1a	29272_1	Dpp6	0.616675
25625_1	Tnfrsf1a	297376_1	Htra2	0.593043
25625_1	Tnfrsf1a	366205_1	Flrt3	0.580733
25625_1	Tnfrsf1a	171044_1	Sstr3	0.556112
25625_1	Tnfrsf1a	394266_1	Gjb2	0.551491
25625_1	Tnfrsf1a	317418_1	RGD1562416	0.549695
25625_1	Tnfrsf1a	499797_1	RGD1560248	0.545322
25625_1	Tnfrsf1a	314472_1	RGD1310269	0.542193
25625_1	Tnfrsf1a	25626_1	Krt8	0.540018
25625_1	Tnfrsf1a	81824_1	Arpc1a	0.517999
25625_1	Tnfrsf1a	685055_1	LOC685055	0.51267
25625_1	Tnfrsf1a	25724_1	Itgb4	0.507336
25625_1	Tnfrsf1a	140657_1	Faf1	0.46205
25625_1	Tnfrsf1a	64473_1	Bpnt1	0.357436
25625_1	Tnfrsf1a	60326_1	Kcnv1	0.357368
25625_1	Tnfrsf1a	25427_1	Cyp51	0.345984
25625_1	Tnfrsf1a	29276_1	Csrp1	0.34527
25625_1	Tnfrsf1a	171147_1	Slc2a13	0.336022
25625_1	Tnfrsf1a	85493_1	Abcf1	0.317598
25625_1	Tnfrsf1a	64053_1	Dlg2	0.308942
25625_1	Tnfrsf1a	360697_1	Ifngr2	0.291475
25625_1	Tnfrsf1a	305571_1	B3gnt2	0.281484
25625_1	Tnfrsf1a	64366_1	Calu	0.26134
25625_1	Tnfrsf1a	308004_1	RGD1305500	0.240856
25625_1	Tnfrsf1a	24896_1	Gnas	0.234863
25625_1	Tnfrsf1a	287635_1	Mrpl27	0.208345
25625_1	Tnfrsf1a	288704_1	RGD1311899	0.186978
25625_1	Tnfrsf1a	303599_1	RGD1309285	0.139358
25625_1	Tnfrsf1a	305633_1	LOC305633	0.127953
25625_1	Tnfrsf1a	290564_1	Mettl6	0.069381
25625_1	Tnfrsf1a	679155_1	Zbtb7c	0.0686772
25625_1	Tnfrsf1a	314764_1	Eea1	0.0492524
25625_1	Tnfrsf1a	309758_1	Herc4	0.0405143
25625_1	Tnfrsf1a	25654_1	Col11a1	0.0339373
25625_1	Tnfrsf1a	362196_1	Chac1	0.00529748
25489_1	Nedd4	404781_1	Iqsec3	4.97071
25489_1	Nedd4	360519_1	Rasgef1c	4.96157
25489_1	Nedd4	288444_1	Hsph1	4.91518
25489_1	Nedd4	81650_1	Csnk2b	4.07029
25489_1	Nedd4	58856_1	Ddx25	3.9128
25489_1	Nedd4	170821_1	Atxn10	3.85958
25489_1	Nedd4	307639_1	Gins3	3.60638
25489_1	Nedd4	689994_1	LOC689994	3.15126
25489_1	Nedd4	24877_1	Vsnl1	3.1084
25489_1	Nedd4	84486_1	Sf3b1	2.8311
25489_1	Nedd4	305076_1	Def	2.76437
25489_1	Nedd4	301665_1	Srbd1	2.75248
25489_1	Nedd4	288923_1	Dhps	2.62726
25489_1	Nedd4	315133_1	Ddx17	2.5376
25489_1	Nedd4	304078_1	Cbr3	2.52733
25489_1	Nedd4	361833_1	Ank3	2.35967
25489_1	Nedd4	362191_1	Atpbd4	2.25201
25489_1	Nedd4	498100_1	RGD1559643	2.22745
25489_1	Nedd4	66030_1	Synpr	2.20412
25489_1	Nedd4	360500_1	Arhgdig	2.1698
25489_1	Nedd4	29332_1	Stmn1	2.05939
25489_1	Nedd4	116563_1	Ap2m1	2.03993
25489_1	Nedd4	246146_1	Hspbp1	1.98055
25489_1	Nedd4	619582_1	Tmem69	1.92912
25489_1	Nedd4	293570_1	Fam175b	1.91648
25489_1	Nedd4	25298_1	Cck	1.90486
25489_1	Nedd4	298019_1	Ctnnal1	1.86014
25489_1	Nedd4	309053_1	RGD1307235	1.80358
25489_1	Nedd4	245965_1	Atp5d	1.69349
25489_1	Nedd4	502916_1	Rerg	1.68781
25489_1	Nedd4	360899_1	Sertad4	1.67375
25489_1	Nedd4	117028_1	Bin1	1.66633
25489_1	Nedd4	502643_1	Ypel4	1.62644
25489_1	Nedd4	24669_1	Ppp1cc	1.58569
25489_1	Nedd4	303882_1	Tnk2	1.57996
25489_1	Nedd4	303158_1	Larp1	1.56166
25489_1	Nedd4	266764_1	Tbkbp1	1.50838
25489_1	Nedd4	294698_1	Slc30a5	1.50714
25489_1	Nedd4	29131_1	Cartpt	1.50585
25489_1	Nedd4	304132_1	Rwdd2b	1.47875
25489_1	Nedd4	299858_1	Lrp1	1.37574
25489_1	Nedd4	65152_1	Pfkm	1.33976
25489_1	Nedd4	140694_1	Dnm1	1.3324
25489_1	Nedd4	252918_1	Spag5	1.31898
25489_1	Nedd4	304860_1	Npl	1.3189
25489_1	Nedd4	499913_1	Abhd12	1.26583
25489_1	Nedd4	309656_1	Ftsjd2	1.22191
25489_1	Nedd4	246294_1	Optn	1.21014
25489_1	Nedd4	83526_1	Atrn	1.20236
25489_1	Nedd4	29637_1	Hmgcs1	1.17638
25489_1	Nedd4	364052_1	Pea15a	1.15749
25489_1	Nedd4	362331_1	Ccdc136	1.11418
25489_1	Nedd4	259237_1	Dock9	1.10948
25489_1	Nedd4	25135_1	Ncl	1.10889
25489_1	Nedd4	680782_1	LOC680782	1.10496
25489_1	Nedd4	192251_1	Gpr149	1.10111
25489_1	Nedd4	308896_1	Usp47	1.0733
25489_1	Nedd4	24189_1	Aldoa	1.06016
25489_1	Nedd4	298072_1	RGD1305420	1.05353
25489_1	Nedd4	360592_1	Trim37	1.04261
25489_1	Nedd4	314647_1	Brunol5	1.02508
25489_1	Nedd4	363294_1	Twsg1	1.02412
25489_1	Nedd4	366192_1	RGD1563839	1.01915
25489_1	Nedd4	363084_1	Usp3	1.01793
25489_1	Nedd4	116643_1	Vcp	1.01764
25489_1	Nedd4	54355_1	Rassf5	0.991301
25489_1	Nedd4	680445_1	Mbnl2	0.974903
25489_1	Nedd4	306349_1	Tmem59l	0.973263
25489_1	Nedd4	83720_1	Fat1	0.968413
25489_1	Nedd4	114117_1	Gng3	0.956262
25489_1	Nedd4	287990_1	Vps8	0.925816
25489_1	Nedd4	502642_1	RGD1563348	0.88736
25489_1	Nedd4	287643_1	Spop	0.847545
25489_1	Nedd4	500377_1	Tuba8	0.827152
25489_1	Nedd4	117855_1	Sf1	0.701199
25489_1	Nedd4	311502_1	RGD1307071	0.690592
25489_1	Nedd4	294288_1	Cuta	0.688407
25489_1	Nedd4	64310_1	Arf1	0.664361
25489_1	Nedd4	156275_1	Ggt7	0.619976
25489_1	Nedd4	60374_1	Lmna	0.613097
25489_1	Nedd4	25455_1	Ggh	0.597847
25489_1	Nedd4	309673_1	Rrp1b	0.524519
25489_1	Nedd4	300018_1	Lynx1	0.523456
25489_1	Nedd4	360888_1	LOC360888	0.512362
25489_1	Nedd4	307524_1	Wdr33	0.510972
25489_1	Nedd4	310674_1	Plekho1	0.510517
25489_1	Nedd4	301419_1	RGD1311269	0.492355
25489_1	Nedd4	353118_1	MAST1	0.483862
25489_1	Nedd4	29328_1	Gpx4	0.429773
25489_1	Nedd4	311642_1	Sulf2	0.405709
25489_1	Nedd4	300666_2	C2cd2l_2	0.391504
25489_1	Nedd4	29167_1	Dctn1	0.316933
25489_1	Nedd4	360459_1	RGD1305733	0.232281
25489_1	Nedd4	25403_1	Cast	0.224908
25489_1	Nedd4	613226_1	Slc6a17	0.176355
25489_1	Nedd4	300849_2	Fbxo9_2	0.132596
25489_1	Nedd4	29502_1	Slc20a2	0.116942
25489_1	Nedd4	64529_1	Ctsb	0.112512
25489_1	Nedd4	64373_1	Rhob	0.0855953
25489_1	Nedd4	313139_1	Slc35a1	0.0125363
25489_1	Nedd4	501552_1	Fancb	0.00843799
307839_1	Znf23	498416_1	Grb10	4.27046
307839_1	Znf23	293667_1	B3gnt1	4.23233
307839_1	Znf23	81733_1	Nell1	4.09022
307839_1	Znf23	170821_1	Atxn10	3.85958
307839_1	Znf23	25728_1	Apoe	3.42028
307839_1	Znf23	308376_1	Gpr126	3.19399
307839_1	Znf23	363210_1	Phf3	3.16429
307839_1	Znf23	29592_2	Bcat1_2	3.10842
307839_1	Znf23	303332_1	Tmem199	3.10514
307839_1	Znf23	307989_1	Ablim1	3.05137
307839_1	Znf23	24426_1	Gstp1	3.04603
307839_1	Znf23	78959_1	Akr1a1	2.95006
307839_1	Znf23	312678_2	Jarid1a_2	2.89362
307839_1	Znf23	85492_1	Psmb7	2.87763
307839_1	Znf23	246295_1	LOC246295	2.7617
307839_1	Znf23	288065_1	Ccdc58	2.73999
307839_1	Znf23	63836_1	Actn4	2.7087
307839_1	Znf23	315133_1	Ddx17	2.5376
307839_1	Znf23	315500_1	Eepd1	2.52974
307839_1	Znf23	65046_1	Ap2s1	2.46757
307839_1	Znf23	282585_1	Mrfap1	2.44954
307839_1	Znf23	288182_1	Cldnd1	2.33651
307839_1	Znf23	288308_1	Znf294	2.30715
307839_1	Znf23	117559_1	Sv2a	2.26667
307839_1	Znf23	500587_1	Fbxo44	2.19117
307839_1	Znf23	288652_1	Rilpl2	2.18872
307839_1	Znf23	313560_1	Ctps	2.13266
307839_1	Znf23	499088_1	RGD1563892	2.11167
307839_1	Znf23	307821_1	Psmd7	2.10692
307839_1	Znf23	291966_1	Tppp3	2.06917
307839_1	Znf23	498140_1	RGD1560888	2.0673
307839_1	Znf23	81507_1	Bmpr1a	2.04629
307839_1	Znf23	116563_1	Ap2m1	2.03993
307839_1	Znf23	688393_1	LOC688393	1.94263
307839_1	Znf23	361046_1	Parp4	1.94036
307839_1	Znf23	619582_1	Tmem69	1.92912
307839_1	Znf23	58857_1	Vapa	1.90141
307839_1	Znf23	117087_1	Stim2	1.81886
307839_1	Znf23	367311_1	Arl4c	1.78317
307839_1	Znf23	502916_1	Rerg	1.68781
307839_1	Znf23	25673_1	Anxa5	1.67264
307839_1	Znf23	246258_1	Slc45a1	1.67098
307839_1	Znf23	310746_1	Ap4b1	1.65268
307839_1	Znf23	362799_1	Rapgef5	1.63533
307839_1	Znf23	314157_1	Fbxo33	1.62379
307839_1	Znf23	309513_1	Ppp1r3c	1.61365
307839_1	Znf23	681913_1	Gstz1	1.58904
307839_1	Znf23	113975_1	Pom121	1.55277
307839_1	Znf23	292268_1	Rmnd1	1.54896
307839_1	Znf23	25282_1	Cox6a1	1.53674
307839_1	Znf23	314157_3	Fbxo33	1.45588
307839_1	Znf23	360796_1	Wbscr16	1.44865
307839_1	Znf23	261730_1	Aurka	1.40437
307839_1	Znf23	497978_1	LOC497978	1.39248
307839_1	Znf23	294119_1	Moxd1	1.35704
307839_1	Znf23	313843_1	Galm	1.33421
307839_1	Znf23	24771_1	Sdc4	1.31668
307839_1	Znf23	24791_2	Sparc_2	1.3118
307839_1	Znf23	313648_1	Ddost	1.30258
307839_1	Znf23	24170_1	Add1	1.30122
307839_1	Znf23	685131_1	Mea1	1.25038
307839_1	Znf23	361929_1	Atp11b	1.23954
307839_1	Znf23	363192_1	Klhdc3	1.22317
307839_1	Znf23	171350_2	Pabpc1_2	1.21266
307839_1	Znf23	25569_1	Trh	1.19634
307839_1	Znf23	300035_1	Pycrl	1.19544
307839_1	Znf23	363150_1	Tmem103	1.19251
307839_1	Znf23	500226_1	Wdr54	1.17991
307839_1	Znf23	25636_1	Prkaca	1.17915
307839_1	Znf23	292770_1	Spint2	1.16909
307839_1	Znf23	690419_1	Zfp709l1	1.16507
307839_1	Znf23	303606_1	Ccdc47	1.15674
307839_1	Znf23	363447_1	Tspan7	1.12986
307839_1	Znf23	294864_1	Cct5	1.12627
307839_1	Znf23	362934_1	Ly6e	1.09331
307839_1	Znf23	298762_1	Cox7a2l	1.08115
307839_1	Znf23	25392_1	Atpif1	1.06591
307839_1	Znf23	116643_1	Vcp	1.01764
307839_1	Znf23	308543_1	Plekhf1	1.01632
307839_1	Znf23	171411_1	Tmem176b	1.00369
307839_1	Znf23	83499_1	Psmd4	1.00223
307839_1	Znf23	311130_1	Prkra	1.0008
307839_1	Znf23	287061_1	Rogdi	0.998911
307839_1	Znf23	84356_1	Abcd2	0.989065
307839_1	Znf23	308568_1	RGD1309326	0.983696
307839_1	Znf23	309969_1	Ap3b1	0.965634
307839_1	Znf23	307403_1	Csf1r	0.963694
307839_1	Znf23	360480_1	RGD1310686	0.954164
307839_1	Znf23	140610_1	Dbc1	0.925142
307839_1	Znf23	292708_1	Irgq	0.922098
307839_1	Znf23	25429_1	Cyp7b1	0.908464
307839_1	Znf23	288707_1	Gltp	0.874744
307839_1	Znf23	24679_1	Prkar2b	0.87005
307839_1	Znf23	365841_2	Slc25a44_2	0.869316
307839_1	Znf23	317409_1	Spcs3	0.844192
307839_1	Znf23	500377_1	Tuba8	0.827152
307839_1	Znf23	306436_1	Fbxo8	0.799789
307839_1	Znf23	678769_1	LOC678769	0.79454
307839_1	Znf23	29543_1	Timp2	0.789144
307839_1	Znf23	314432_1	Uba1	0.776604
307839_1	Znf23	362426_1	Bms1	0.762199
307839_1	Znf23	85260_1	Entpd6	0.733096
307839_1	Znf23	311287_1	Ano3	0.728126
307839_1	Znf23	311478_1	Kif16b	0.721646
307839_1	Znf23	117855_1	Sf1	0.701199
307839_1	Znf23	317486_1	RGD1565844	0.686133
307839_1	Znf23	113948_1	Bbs2	0.665504
307839_1	Znf23	60577_1	Slc15a2	0.661668
307839_1	Znf23	301579_1	Armc9	0.656734
307839_1	Znf23	24398_2	Gls_2	0.643584
307839_1	Znf23	117042_1	Rpl6	0.625721
307839_1	Znf23	361859_1	Cdc40	0.621342
307839_1	Znf23	680532_2	Shfm1_2	0.585521
307839_1	Znf23	170667_1	Atp6v0c	0.549819
307839_1	Znf23	315702_1	RGD1305464	0.543327
307839_1	Znf23	367021_1	Fam76b	0.540381
307839_1	Znf23	309673_1	Rrp1b	0.524519
307839_1	Znf23	313085_1	Osgin2	0.514173
307839_1	Znf23	294103_1	Papss2	0.474154
307839_1	Znf23	296349_1	Ttpal	0.472682
307839_1	Znf23	294754_1	Pelo	0.410349
307839_1	Znf23	312638_1	Creld1	0.408771
307839_1	Znf23	100188932_1	LOC100188932	0.387496
307839_1	Znf23	29246_1	Stmn3	0.384828
307839_1	Znf23	24533_1	Ldha	0.374622
307839_1	Znf23	192180_1	Nip7	0.358951
307839_1	Znf23	360811_1	RGD1305685	0.350482
307839_1	Znf23	94201_1	Cdk4	0.335535
307839_1	Znf23	361443_1	RGD1306192	0.297074
307839_1	Znf23	499814_1	Ttc30b	0.263213
307839_1	Znf23	306768_1	Nop16	0.2389
307839_1	Znf23	116600_1	Cacnb2	0.208347
307839_1	Znf23	499318_1	RGD1566254	0.201464
307839_1	Znf23	687358_1	Fam18b2	0.195093
307839_1	Znf23	24949_1	Syn1	0.184629
307839_1	Znf23	29542_1	Pebp1	0.151232
307839_1	Znf23	304343_1	Cops6	0.140652
307839_1	Znf23	315771_2	Herc1_2	0.127498
307839_1	Znf23	308942_1	Dennd5a	0.115799
307839_1	Znf23	299850_1	Dctn2	0.112588
307839_1	Znf23	688517_1	Mut	0.0984339
307839_1	Znf23	309097_1	Gpr123	0.0814347
307839_1	Znf23	25364_1	Accn1	0.0684882
307839_1	Znf23	361941_1	RGD1359508	0.0642762
307839_1	Znf23	300888_1	Tmed3	0.0605676
307839_1	Znf23	498366_1	Fam114a1	0.0534254
307839_1	Znf23	361273_1	Sec61a2	0.0433692
307839_1	Znf23	304376_1	RGD1310964	0.0337559
307839_1	Znf23	117262_1	Psmc4	0.0238412
307839_1	Znf23	361174_1	Alg11	0.0206605
307839_1	Znf23	24854_1	Clu	0.0151179
313906_1	Znf512	171136_1	Cblb	6.37147
313906_1	Znf512	113907_1	Sbk1	5.37639
313906_1	Znf512	404781_1	Iqsec3	4.97071
313906_1	Znf512	303601_1	Cyb561	4.49911
313906_1	Znf512	29376_1	Irs2	4.31531
313906_1	Znf512	24465_1	Hprt1	4.08964
313906_1	Znf512	361614_1	Fam168a	4.0797
313906_1	Znf512	502663_1	Serf2	3.99505
313906_1	Znf512	29430_1	Hap1	3.97411
313906_1	Znf512	685888_1	LOC685888	3.21719
313906_1	Znf512	363210_1	Phf3	3.16429
313906_1	Znf512	292876_1	Josd2	2.90935
313906_1	Znf512	363087_1	RGD1560364	2.90092
313906_1	Znf512	287556_1	Rhbdl3	2.90013
313906_1	Znf512	81005_1	Nptxr	2.84519
313906_1	Znf512	287444_1	Eif5a	2.46424
313906_1	Znf512	290552_1	Rft1	2.46289
313906_1	Znf512	305549_1	Peli1	2.46023
313906_1	Znf512	266760_1	Nalcn	2.41758
313906_1	Znf512	287596_1	RGD1306862	2.41528
313906_1	Znf512	282587_1	Cttnbp2	2.4108
313906_1	Znf512	367902_1	Armcx3	2.40318
313906_1	Znf512	682679_1	LOC682679	2.39659
313906_1	Znf512	89820_1	Prmt3	2.32291
313906_1	Znf512	362272_1	Trp53rk	2.30938
313906_1	Znf512	170899_1	Kcnk2	2.29077
313906_1	Znf512	246153_1	Kcnc2	2.27289
313906_1	Znf512	316764_1	RGD1308319	2.24525
313906_1	Znf512	290985_1	Isca1	2.22782
313906_1	Znf512	307657_1	Ogfod1	2.16977
313906_1	Znf512	362580_1	RGD1305604	2.05296
313906_1	Znf512	116563_1	Ap2m1	2.03993
313906_1	Znf512	362137_1	Wdsub1	1.91742
313906_1	Znf512	305604_1	Efemp1	1.88452
313906_1	Znf512	314157_2	Fbxo33_2	1.88021
313906_1	Znf512	689978_1	Nrsn2	1.87311
313906_1	Znf512	314164_1	Lrfn5	1.81806
313906_1	Znf512	303242_1	Dnah2	1.80878
313906_1	Znf512	367311_1	Arl4c	1.78317
313906_1	Znf512	298095_1	Prpf4	1.70956
313906_1	Znf512	678772_1	LOC678772	1.70889
313906_1	Znf512	313771_1	Gltpd1	1.70508
313906_1	Znf512	364676_1	Gprin1	1.69741
313906_1	Znf512	685607_1	Pfdn2	1.66942
313906_1	Znf512	83684_1	Tpbg	1.63795
313906_1	Znf512	500551_1	RGD1564943	1.62299
313906_1	Znf512	294762_1	Parp8	1.59376
313906_1	Znf512	29744_1	Sema6c	1.59029
313906_1	Znf512	363028_1	Spc24	1.58594
313906_1	Znf512	361843_1	Aifm2	1.53253
313906_1	Znf512	297525_1	Mkrn2	1.52873
313906_1	Znf512	307801_1	Gfod2	1.5252
313906_1	Znf512	316238_1	Rsph9	1.51611
313906_1	Znf512	171565_1	Stambp	1.51312
313906_1	Znf512	307799_1	Pard6a	1.50847
313906_1	Znf512	363018_1	RGD1311723	1.50138
313906_1	Znf512	114113_1	Pafah1b3	1.48394
313906_1	Znf512	170724_1	Anp32b	1.4795
313906_1	Znf512	288280_1	Ncam2	1.4424
313906_1	Znf512	171447_1	Lphn2	1.44077
313906_1	Znf512	362691_1	Tmem178	1.41141
313906_1	Znf512	304766_1	Ubxn4	1.36918
313906_1	Znf512	299207_1	RGD1310769	1.36839
313906_1	Znf512	79120_1	Arf4	1.3682
313906_1	Znf512	290577_1	LOC290577	1.36802
313906_1	Znf512	362353_1	RGD1565474	1.36439
313906_1	Znf512	501061_1	Tmie	1.35127
313906_1	Znf512	499977_1	Lhfpl3	1.34906
313906_1	Znf512	140694_1	Dnm1	1.3324
313906_1	Znf512	308944_1	St5	1.32829
313906_1	Znf512	191595_1	Syt12	1.31615
313906_1	Znf512	314401_1	RGD1311117	1.2921
313906_1	Znf512	313838_1	Cdc42ep3	1.27051
313906_1	Znf512	309140_1	Mrpl21	1.22713
313906_1	Znf512	171350_2	Pabpc1_2	1.21266
313906_1	Znf512	292051_1	Cmip	1.20765
313906_1	Znf512	25183_1	Gdi1	1.19972
313906_1	Znf512	84685_1	Ppp1r9a	1.19722
313906_1	Znf512	25569_1	Trh	1.19634
313906_1	Znf512	83633_1	Gabbr2	1.17686
313906_1	Znf512	81801_1	Stc1	1.06868
313906_1	Znf512	315119_1	Mfng	1.0617
313906_1	Znf512	114107_1	Kremen1	1.05897
313906_1	Znf512	690516_1	RGD1309707	1.05881
313906_1	Znf512	294917_1	RGD1561817	1.05009
313906_1	Znf512	361875_1	Atp6ap1l	0.983361
313906_1	Znf512	641316_1	LOC641316	0.980726
313906_1	Znf512	81778_1	S100a10	0.979366
313906_1	Znf512	29557_1	Myh7	0.975797
313906_1	Znf512	502479_1	Lace1	0.941084
313906_1	Znf512	408217_1	Usp11	0.927054
313906_1	Znf512	63865_1	Lgmn	0.925556
313906_1	Znf512	50687_1	L1cam	0.916692
313906_1	Znf512	303321_1	Fam58b	0.901367
313906_1	Znf512	93667_1	Olfm1	0.885191
313906_1	Znf512	361313_1	Rell2	0.882444
313906_1	Znf512	24679_1	Prkar2b	0.87005
313906_1	Znf512	680466_1	Ppapdc1b	0.74491
313906_1	Znf512	299957_1	Nsmce2	0.735123
313906_1	Znf512	288091_1	Ktelc1	0.734268
313906_1	Znf512	24484_1	Igfbp3	0.644949
313906_1	Znf512	60374_1	Lmna	0.613097
313906_1	Znf512	311730_1	Gpr155	0.612031
313906_1	Znf512	360793_1	Rhbdd2	0.607318
313906_1	Znf512	299626_1	Gadd45b	0.575892
313906_1	Znf512	24421_1	Gsta3	0.553227
313906_1	Znf512	315702_1	RGD1305464	0.543327
313906_1	Znf512	309673_1	Rrp1b	0.524519
313906_1	Znf512	297123_1	Fkbp9	0.520242
313906_1	Znf512	307524_1	Wdr33	0.510972
313906_1	Znf512	25724_1	Itgb4	0.507336
313906_1	Znf512	290657_1	Klhl26	0.506164
313906_1	Znf512	309029_1	RGD1305014	0.504033
313906_1	Znf512	301419_1	RGD1311269	0.492355
313906_1	Znf512	501095_1	Rftn1	0.477291
313906_1	Znf512	58838_1	Sh2b3	0.463641
313906_1	Znf512	308003_1	Rab11fip2	0.429425
313906_1	Znf512	308834_1	Usp35	0.427722
313906_1	Znf512	362401_1	Tmem43	0.416619
313906_1	Znf512	501841_1	Coro1c	0.402404
313906_1	Znf512	84494_1	Trpc4	0.388423
313906_1	Znf512	63847_1	Fxyd6	0.377698
313906_1	Znf512	300763_1	Lrrc49	0.369644
313906_1	Znf512	64473_1	Bpnt1	0.357436
313906_1	Znf512	314396_1	Slc24a4	0.339922
313906_1	Znf512	29555_1	Vipr2	0.334069
313906_1	Znf512	171572_1	Ttl	0.324348
313906_1	Znf512	293561_1	Rnf152	0.287925
313906_1	Znf512	299266_1	Asb2	0.284982
313906_1	Znf512	290519_1	Thoc3	0.28427
313906_1	Znf512	316221_1	Tbcc	0.278828
313906_1	Znf512	24896_1	Gnas	0.234863
313906_1	Znf512	500947_1	LOC500947	0.234111
313906_1	Znf512	305434_1	Jakmip1	0.228014
313906_1	Znf512	64527_1	Pdap1	0.202174
313906_1	Znf512	307774_1	Otud4	0.201532
313906_1	Znf512	298688_1	Cpsf3l	0.195595
313906_1	Znf512	296708_1	Olfml2a	0.19394
313906_1	Znf512	290564_1	Mettl6	0.069381
313906_1	Znf512	287595_1	Dhx40	0.059242
313906_1	Znf512	315611_1	Scn4b	0.0291544
288908_1	Cc2d1a	497198_1	Impact	7.53566
288908_1	Cc2d1a	83501_1	Cdh2	7.11617
288908_1	Cc2d1a	89824_1	Chi3l1	4.50951
288908_1	Cc2d1a	290833_1	Tm2d2	3.91028
288908_1	Cc2d1a	300870_1	Fam46a	3.82212
288908_1	Cc2d1a	361176_1	Upf3a	3.59044
288908_1	Cc2d1a	81814_1	Tmsb4x	2.99589
288908_1	Cc2d1a	296048_1	Lpcat4	2.97674
288908_1	Cc2d1a	85492_1	Psmb7	2.87763
288908_1	Cc2d1a	308458_1	Sptbn4	2.81188
288908_1	Cc2d1a	499076_1	Ppp1r12c	2.78154
288908_1	Cc2d1a	360540_1	Akap10	2.75508
288908_1	Cc2d1a	361344_1	Mppe1	2.71899
288908_1	Cc2d1a	25742_1	S100b	2.671
288908_1	Cc2d1a	303396_1	Appbp2	2.38348
288908_1	Cc2d1a	499120_1	LOC499120	2.2778
288908_1	Cc2d1a	54309_1	Syt5	2.24068
288908_1	Cc2d1a	295692_1	Nup35	2.21673
288908_1	Cc2d1a	295088_1	Gmps	2.17347
288908_1	Cc2d1a	24399_1	Glud1	2.08259
288908_1	Cc2d1a	287453_1	Rnasek	2.07985
288908_1	Cc2d1a	83801_1	Ptms	1.9792
288908_1	Cc2d1a	311848_1	Sh3glb2	1.88902
288908_1	Cc2d1a	287155_1	Stub1	1.87925
288908_1	Cc2d1a	117039_1	Gps1	1.86495
288908_1	Cc2d1a	117038_1	Mt3	1.79335
288908_1	Cc2d1a	64551_1	2014-09-07	1.7432
288908_1	Cc2d1a	298095_1	Prpf4	1.70956
288908_1	Cc2d1a	304092_1	Son	1.6935
288908_1	Cc2d1a	681989_1	LOC681989	1.66838
288908_1	Cc2d1a	192235_1	Hyou1	1.66053
288908_1	Cc2d1a	291317_1	Rpp38	1.65971
288908_1	Cc2d1a	287417_1	Rpl26	1.6537
288908_1	Cc2d1a	308624_1	Heca	1.60962
288908_1	Cc2d1a	116720_1	Pik3c2g	1.56557
288908_1	Cc2d1a	303088_1	Trim41	1.55288
288908_1	Cc2d1a	292268_1	Rmnd1	1.54896
288908_1	Cc2d1a	288919_1	Asna1	1.51833
288908_1	Cc2d1a	81653_1	Dbn1	1.50895
288908_1	Cc2d1a	304346_1	Mblac1	1.49445
288908_1	Cc2d1a	65139_1	Rps12	1.47066
288908_1	Cc2d1a	84360_1	Clcn3	1.46131
288908_1	Cc2d1a	360668_1	Sec14l1	1.42886
288908_1	Cc2d1a	64862_1	Map1lc3b	1.39192
288908_1	Cc2d1a	497934_1	LOC497934	1.37215
288908_1	Cc2d1a	65152_1	Pfkm	1.33976
288908_1	Cc2d1a	287924_1	Yars2	1.32185
288908_1	Cc2d1a	313644_1	Rap1gap	1.28662
288908_1	Cc2d1a	298836_1	Snx17	1.28604
288908_1	Cc2d1a	360568_1	Mettl16	1.27171
288908_1	Cc2d1a	690585_1	Thoc4	1.2476
288908_1	Cc2d1a	303693_1	Mgat5b	1.22458
288908_1	Cc2d1a	317395_1	Spin2a	1.2108
288908_1	Cc2d1a	29236_1	Rpsa	1.15897
288908_1	Cc2d1a	170520_1	Cygb	1.15075
288908_1	Cc2d1a	310467_1	Tiparp	1.12837
288908_1	Cc2d1a	361272_1	Dhtkd1	1.12796
288908_1	Cc2d1a	94342_1	Bat3	1.10459
288908_1	Cc2d1a	301113_1	Slc25a23	1.09228
288908_1	Cc2d1a	292673_1	Ercc1	1.08277
288908_1	Cc2d1a	314906_1	Kif5a	1.05391
288908_1	Cc2d1a	116458_1	Ipo13	1.04886
288908_1	Cc2d1a	365388_1	Psmd13	1.03443
288908_1	Cc2d1a	361728_1	Tmem138	1.03361
288908_1	Cc2d1a	500282_1	Arl8b	1.01989
288908_1	Cc2d1a	84609_1	Sema6b	1.00975
288908_1	Cc2d1a	25121_1	Pcsk2	0.998248
288908_1	Cc2d1a	360928_2	Dcun1d4_2	0.975704
288908_1	Cc2d1a	310159_1	Rnasen	0.960198
288908_1	Cc2d1a	362485_1	Ccne2	0.928111
288908_1	Cc2d1a	287990_1	Vps8	0.925816
288908_1	Cc2d1a	296162_1	Ddrgk1	0.9201
288908_1	Cc2d1a	29355_1	Pkn1	0.91626
288908_1	Cc2d1a	315036_1	Cohh1	0.909788
288908_1	Cc2d1a	365865_1	Pip5k1a	0.891145
288908_1	Cc2d1a	306030_1	Med4	0.887108
288908_1	Cc2d1a	360463_1	Mpv17l	0.876848
288908_1	Cc2d1a	313024_1	Wasf2	0.862967
288908_1	Cc2d1a	289277_1	Pppde1	0.854432
288908_1	Cc2d1a	313308_1	Thoc2	0.80669
288908_1	Cc2d1a	308453_1	Adck4	0.767865
288908_1	Cc2d1a	81741_1	Pctk1	0.744553
288908_1	Cc2d1a	362834_1	Mbd3	0.739615
288908_1	Cc2d1a	292683_1	Sympk	0.700233
288908_1	Cc2d1a	316611_1	Centg2	0.688993
288908_1	Cc2d1a	312947_1	Tgs1	0.687119
288908_1	Cc2d1a	84686_1	Ppp1r9b	0.678764
288908_1	Cc2d1a	60374_1	Lmna	0.613097
288908_1	Cc2d1a	362378_1	Fam13a1	0.589955
288908_1	Cc2d1a	308495_1	Lrfn3	0.573059
288908_1	Cc2d1a	362264_1	Sfrs6	0.53758
288908_1	Cc2d1a	316533_1	Chpf	0.53575
288908_1	Cc2d1a	311913_1	Dennd1a	0.472894
288908_1	Cc2d1a	293620_1	Ptdss2	0.44644
288908_1	Cc2d1a	312638_1	Creld1	0.408771
288908_1	Cc2d1a	25277_1	Mfge8	0.396801
288908_1	Cc2d1a	309593_1	Gnl1	0.365057
288908_1	Cc2d1a	81504_1	Grb2	0.359352
288908_1	Cc2d1a	298933_1	Rnaseh1	0.30331
288908_1	Cc2d1a	298757_1	Arl6ip2	0.294631
288908_1	Cc2d1a	65190_1	Rsad2	0.277473
288908_1	Cc2d1a	291733_1	Slc39a6	0.275591
288908_1	Cc2d1a	307070_1	Larp5	0.247654
288908_1	Cc2d1a	297406_1	Cct7	0.229389
288908_1	Cc2d1a	691149_1	Capza1	0.212736
288908_1	Cc2d1a	65179_1	Ppp5c	0.199352
288908_1	Cc2d1a	361004_1	RGD1309414	0.19231
288908_1	Cc2d1a	24949_1	Syn1	0.184629
288908_1	Cc2d1a	54243_1	Cr1l	0.182318
288908_1	Cc2d1a	362890_1	Tspan31	0.16957
288908_1	Cc2d1a	292724_1	Ccdc97	0.129858
288908_1	Cc2d1a	303689_1	Ube2o	0.110951
288908_1	Cc2d1a	81765_1	Rpl13	0.104275
288908_1	Cc2d1a	361705_1	Cnih2	0.0365807
288908_1	Cc2d1a	297387_1	Mobkl1b	0.00752291
288105_1	Zbtb20	171409_1	Tnnt1	6.69001
288105_1	Zbtb20	289727_1	Nat8l	4.72262
288105_1	Zbtb20	685374_2	Ankrd13c_2	4.57843
288105_1	Zbtb20	291352_1	Gpr158	4.39333
288105_1	Zbtb20	287918_1	RGD1306284	3.67214
288105_1	Zbtb20	497957_1	RGD1565611	3.66712
288105_1	Zbtb20	304884_1	Tor3a	3.63901
288105_1	Zbtb20	685398_1	LOC685398	3.3398
288105_1	Zbtb20	290527_1	Anxa11	3.2879
288105_1	Zbtb20	362316_1	Pftk1	3.19866
288105_1	Zbtb20	307382_1	Napg	3.14228
288105_1	Zbtb20	83839_1	Calb1	3.06616
288105_1	Zbtb20	305076_1	Def	2.76437
288105_1	Zbtb20	293058_1	Fam103a1	2.75027
288105_1	Zbtb20	24642_1	Pgam1	2.7299
288105_1	Zbtb20	310909_1	Rap1gds1	2.66105
288105_1	Zbtb20	304078_1	Cbr3	2.52733
288105_1	Zbtb20	291556_1	Nars	2.47242
288105_1	Zbtb20	297960_1	Rragd	2.44733
288105_1	Zbtb20	25675_1	Hmgcr	2.43381
288105_1	Zbtb20	360698_1	Tmem50b	2.28571
288105_1	Zbtb20	25033_1	Sstr1	2.26133
288105_1	Zbtb20	362003_1	Gpr89	2.23887
288105_1	Zbtb20	498297_2	RGD1564833_2	2.09817
288105_1	Zbtb20	83683_1	Gpr6	2.09477
288105_1	Zbtb20	300891_1	Morf4l1	2.09367
288105_1	Zbtb20	363153_1	rCG_25854	2.00539
288105_1	Zbtb20	310803_1	Extl2	1.93413
288105_1	Zbtb20	498136_1	RGD1562533	1.88314
288105_1	Zbtb20	29463_1	Ptp4a1	1.86466
288105_1	Zbtb20	363093_1	Mns1	1.85743
288105_1	Zbtb20	246258_1	Slc45a1	1.67098
288105_1	Zbtb20	685607_1	Pfdn2	1.66942
288105_1	Zbtb20	25507_1	Pcsk6	1.66915
288105_1	Zbtb20	500551_1	RGD1564943	1.62299
288105_1	Zbtb20	315250_1	Pdzrn4	1.58852
288105_1	Zbtb20	29580_1	Fdft1	1.54959
288105_1	Zbtb20	315645_1	Pih1d2	1.47808
288105_1	Zbtb20	25145_1	Cd24	1.46379
288105_1	Zbtb20	362691_1	Tmem178	1.41141
288105_1	Zbtb20	498667_1	Fam155a	1.37201
288105_1	Zbtb20	191595_1	Syt12	1.31615
288105_1	Zbtb20	79559_1	Alcam	1.30412
288105_1	Zbtb20	361197_1	RGD1561537	1.28328
288105_1	Zbtb20	306283_1	Anxa8	1.26868
288105_1	Zbtb20	361663_1	Lhpp	1.25752
288105_1	Zbtb20	304984_1	Ccdc19	1.25575
288105_1	Zbtb20	689415_1	Mt2A	1.22207
288105_1	Zbtb20	691938_1	Fam124a	1.20697
288105_1	Zbtb20	83633_1	Gabbr2	1.17686
288105_1	Zbtb20	58965_1	Ramp1	1.17432
288105_1	Zbtb20	310348_1	RGD1307509	1.17391
288105_1	Zbtb20	293947_1	Arhgap18	1.14916
288105_1	Zbtb20	192251_1	Gpr149	1.10111
288105_1	Zbtb20	295625_1	Pkp4	1.09094
288105_1	Zbtb20	58966_1	Ramp2	1.06535
288105_1	Zbtb20	24567_1	Mt1a	1.05805
288105_1	Zbtb20	289716_1	Ccdc96	1.04673
288105_1	Zbtb20	286931_1	Unc13c	1.0405
288105_1	Zbtb20	171073_1	Hdgfrp2	1.00686
288105_1	Zbtb20	54355_1	Rassf5	0.991301
288105_1	Zbtb20	307492_1	Hars	0.990922
288105_1	Zbtb20	60565_1	Syt6	0.957091
288105_1	Zbtb20	691984_1	LOC691984	0.93063
288105_1	Zbtb20	290746_1	RGD1309765	0.895881
288105_1	Zbtb20	25327_1	Kcnc1	0.857256
288105_1	Zbtb20	89784_1	Idi1	0.8537
288105_1	Zbtb20	313873_1	Fam98a	0.838879
288105_1	Zbtb20	79131_1	Fabp3	0.829129
288105_1	Zbtb20	313200_1	Hsdl2	0.80753
288105_1	Zbtb20	500000_1	Cldn12	0.785548
288105_1	Zbtb20	85426_1	Slc5a7	0.776466
288105_1	Zbtb20	683932_1	LOC683932	0.677959
288105_1	Zbtb20	64627_1	Hist1h4b	0.655291
288105_1	Zbtb20	24316_1	Drd1a	0.61847
288105_1	Zbtb20	311730_1	Gpr155	0.612031
288105_1	Zbtb20	306825_1	Mylip	0.604754
288105_1	Zbtb20	361149_1	Ankrd37	0.559451
288105_1	Zbtb20	116599_1	Blvra	0.515379
288105_1	Zbtb20	290657_1	Klhl26	0.506164
288105_1	Zbtb20	286897_1	Dpy30	0.502517
288105_1	Zbtb20	308794_1	RGD1310371	0.473899
288105_1	Zbtb20	29365_1	Mpdz	0.447281
288105_1	Zbtb20	685448_1	Pcp4l1	0.377384
288105_1	Zbtb20	114248_1	Pde6h	0.357424
288105_1	Zbtb20	292023_1	Aars	0.354221
288105_1	Zbtb20	314396_1	Slc24a4	0.339922
288105_1	Zbtb20	306012_1	Polr3d	0.32182
288105_1	Zbtb20	85493_1	Abcf1	0.317598
288105_1	Zbtb20	685152_1	LOC685152	0.300718
288105_1	Zbtb20	81918_1	Pard3	0.26189
288105_1	Zbtb20	308004_1	RGD1305500	0.240856
288105_1	Zbtb20	360459_1	RGD1305733	0.232281
288105_1	Zbtb20	304017_1	Tomm70a	0.196723
288105_1	Zbtb20	316023_1	Dclk3	0.196083
288105_1	Zbtb20	361600_1	Tm6sf1	0.19522
288105_1	Zbtb20	288704_1	RGD1311899	0.186978
288105_1	Zbtb20	25291_1	Anxa3	0.178463
288105_1	Zbtb20	29542_1	Pebp1	0.151232
288105_1	Zbtb20	307644_1	Kifc3	0.139202
288105_1	Zbtb20	681210_1	MGC94891	0.126624
288105_1	Zbtb20	299339_1	Tnfaip2	0.109752
288105_1	Zbtb20	307757_1	Neto2	0.0697021
288105_1	Zbtb20	29598_1	Atp2b1	0.0520289
288105_1	Zbtb20	294335_1	Susd2	0.038141
288105_1	Zbtb20	316507_1	Shd	0.0329898
288105_1	Zbtb20	362160_1	Cugbp1	0.0257813
288105_1	Zbtb20	361129_1	Hapln4	0.0242624
288105_1	Zbtb20	314224_1	Tmem30b	0.0225474
312916_1	Cops5	85263_1	Slc25a14	4.89343
312916_1	Cops5	289950_1	Pdhb	4.53307
312916_1	Cops5	361018_2	Fam107a_2	4.31418
312916_1	Cops5	59312_1	Shank3	4.25998
312916_1	Cops5	691429_1	LOC691429	4.16267
312916_1	Cops5	300870_1	Fam46a	3.82212
312916_1	Cops5	292995_1	Tm2d3	3.7351
312916_1	Cops5	83531_1	Vdac2	3.26658
312916_1	Cops5	24875_1	Vipr1	3.13225
312916_1	Cops5	24645_1	Pgm1	3.06243
312916_1	Cops5	85492_1	Psmb7	2.87763
312916_1	Cops5	315447_1	Chordc1	2.86009
312916_1	Cops5	299507_1	Asnsd1	2.85221
312916_1	Cops5	287746_1	Fmnl1	2.79879
312916_1	Cops5	24642_1	Pgam1	2.7299
312916_1	Cops5	292485_1	Fuca2	2.70534
312916_1	Cops5	679610_1	LOC679610	2.7021
312916_1	Cops5	499691_1	Prpf38b	2.51716
312916_1	Cops5	116482_1	Sacm1l	2.50418
312916_1	Cops5	291556_1	Nars	2.47242
312916_1	Cops5	361052_1	Cdadc1	2.40788
312916_1	Cops5	361088_1	Rnf219	2.4078
312916_1	Cops5	81513_1	Lig1	2.38485
312916_1	Cops5	79244_1	Hsd17b4	2.38101
312916_1	Cops5	294774_1	Ttc33	2.37151
312916_1	Cops5	170899_1	Kcnk2	2.29077
312916_1	Cops5	362003_1	Gpr89	2.23887
312916_1	Cops5	56817_1	Kcnip2	2.22772
312916_1	Cops5	114100_1	Sc5dl	2.20264
312916_1	Cops5	298086_1	Zcchc7	2.14406
312916_1	Cops5	100302447_1	Cox16	2.07358
312916_1	Cops5	170944_1	Dkc1	2.06293
312916_1	Cops5	360692_1	RGD1563888	2.05792
312916_1	Cops5	362580_1	RGD1305604	2.05296
312916_1	Cops5	25444_1	Fgf9	2.03232
312916_1	Cops5	29739_1	Gclm	1.99768
312916_1	Cops5	25567_1	Tnr	1.96896
312916_1	Cops5	290356_1	Phyhip	1.96567
312916_1	Cops5	690217_1	LOC690217	1.9583
312916_1	Cops5	29642_1	Slc38a2	1.94422
312916_1	Cops5	500717_2	RGD1566401_2	1.92926
312916_1	Cops5	303242_1	Dnah2	1.80878
312916_1	Cops5	361151_1	Ufsp2	1.80165
312916_1	Cops5	311078_1	Psmd14	1.71526
312916_1	Cops5	25673_1	Anxa5	1.67264
312916_1	Cops5	293114_1	Tmem126b	1.65444
312916_1	Cops5	308588_1	Car11	1.62746
312916_1	Cops5	116550_1	Atp5c1	1.58936
312916_1	Cops5	315792_2	Sltm_2	1.58732
312916_1	Cops5	306013_1	Lgi3	1.53838
312916_1	Cops5	296190_1	RGD1309829	1.53265
312916_1	Cops5	117542_1	Baiap2	1.53228
312916_1	Cops5	288150_1	Mtx2	1.51308
312916_1	Cops5	301382_1	Ercc5	1.51137
312916_1	Cops5	363018_1	RGD1311723	1.50138
312916_1	Cops5	299732_1	Lta4h	1.48904
312916_1	Cops5	24588_1	Nefm	1.48452
312916_1	Cops5	25145_1	Cd24	1.46379
312916_1	Cops5	308212_1	Dact2	1.42771
312916_1	Cops5	303698_1	Pgs1	1.41313
312916_1	Cops5	360807_2	Rsrc2_2	1.4043
312916_1	Cops5	499250_1	RGD1563508	1.39199
312916_1	Cops5	25275_1	Cnp	1.3881
312916_1	Cops5	309696_1	Bcr	1.36392
312916_1	Cops5	287427_1	Trappc1	1.3554
312916_1	Cops5	502603_1	Sfrs11	1.35155
312916_1	Cops5	140946_1	Paics	1.33958
312916_1	Cops5	310376_1	RGD1308116	1.31715
312916_1	Cops5	79559_1	Alcam	1.30412
312916_1	Cops5	29221_1	Arg1	1.26378
312916_1	Cops5	293504_1	Qprt	1.15
312916_1	Cops5	25624_1	Vamp1	1.05144
312916_1	Cops5	310019_1	Utp15	1.02588
312916_1	Cops5	366669_1	LOC366669	1.02404
312916_1	Cops5	361810_1	Fkbp5	1.01132
312916_1	Cops5	295690_1	Dnajc10	0.798327
312916_1	Cops5	315509_1	Jam3	0.790005
312916_1	Cops5	317178_1	Utx	0.733365
312916_1	Cops5	500400_1	Fam110b	0.678348
312916_1	Cops5	500069_1	Tsga14	0.674995
312916_1	Cops5	679028_1	Rbpj	0.660706
312916_1	Cops5	93662_1	Pcdh21	0.652137
312916_1	Cops5	115771_1	Usp2	0.613718
312916_1	Cops5	296050_1	RGD1305045	0.582836
312916_1	Cops5	25523_1	Prkg2	0.518706
312916_1	Cops5	361416_1	Cenpn	0.501064
312916_1	Cops5	300981_1	Acy1	0.479382
312916_1	Cops5	300955_1	Nck1	0.473905
312916_1	Cops5	314553_1	Ptdss1	0.461803
312916_1	Cops5	360839_1	Tmem163	0.447015
312916_1	Cops5	29483_1	Slc1a3	0.373734
312916_1	Cops5	54248_1	Dgkb	0.371277
312916_1	Cops5	362182_1	Rcn1	0.370386
312916_1	Cops5	292023_1	Aars	0.354221
312916_1	Cops5	689613_1	Mtmr11	0.349192
312916_1	Cops5	361178_1	MGC112830	0.321562
312916_1	Cops5	24398_1	Gls	0.309564
312916_1	Cops5	300521_1	Tbrg1	0.266616
312916_1	Cops5	307270_1	Me2	0.259546
312916_1	Cops5	309650_1	Cpne5	0.199723
312916_1	Cops5	361615_1	Relt	0.191193
312916_1	Cops5	291061_1	Riok1	0.185101
312916_1	Cops5	94338_1	Smpd3	0.180116
312916_1	Cops5	313861_2	Eml4_2	0.149246
312916_1	Cops5	313553_1	RGD1306880	0.147147
312916_1	Cops5	114901_1	Argbp2	0.0997477
312916_1	Cops5	297498_1	Crbn	0.0879296
312916_1	Cops5	361323_1	Commd10	0.0378436
312916_1	Cops5	307343_1	RGD1359600	0.00488445
81827_1	Psmc5	685029_1	LOC685029	6.4718
81827_1	Psmc5	289924_1	Psmd6	4.62406
81827_1	Psmc5	289218_1	Ndufs2	4.30409
81827_1	Psmc5	291182_1	Stard3nl	3.79636
81827_1	Psmc5	307639_1	Gins3	3.60638
81827_1	Psmc5	299971_1	Atp6v1c1	3.50345
81827_1	Psmc5	25532_1	Rab4a	3.34961
81827_1	Psmc5	171375_1	Atp5f1	3.29135
81827_1	Psmc5	362520_1	Fktn	3.28075
81827_1	Psmc5	363144_1	RGD1306603	3.14132
81827_1	Psmc5	300733_1	Tspan3	3.13548
81827_1	Psmc5	316412_1	Als2cr4	3.13401
81827_1	Psmc5	24645_1	Pgm1	3.06243
81827_1	Psmc5	78959_1	Akr1a1	2.95006
81827_1	Psmc5	58950_1	Fkbp1b	2.94332
81827_1	Psmc5	363087_1	RGD1560364	2.90092
81827_1	Psmc5	291906_1	Fts	2.87567
81827_1	Psmc5	299198_1	RGD1310899	2.86842
81827_1	Psmc5	29426_1	Rps4x	2.79575
81827_1	Psmc5	310909_1	Rap1gds1	2.66105
81827_1	Psmc5	288238_1	Pigp	2.64524
81827_1	Psmc5	304078_1	Cbr3	2.52733
81827_1	Psmc5	81743_1	Pde2a	2.51975
81827_1	Psmc5	298451_1	Atp6v0b	2.50276
81827_1	Psmc5	685656_1	Kti12	2.38709
81827_1	Psmc5	294606_1	Fam172a	2.36379
81827_1	Psmc5	312563_2	Prickle2_2	2.34373
81827_1	Psmc5	29189_1	Fdx1	2.33888
81827_1	Psmc5	117559_1	Sv2a	2.26667
81827_1	Psmc5	171140_1	Camk2g	2.23796
81827_1	Psmc5	83809_1	Nsfl1c	2.22584
81827_1	Psmc5	287280_1	Skp1	2.14614
81827_1	Psmc5	315549_1	Fam118b	2.12183
81827_1	Psmc5	499088_1	RGD1563892	2.11167
81827_1	Psmc5	691849_1	LOC691849	2.07017
81827_1	Psmc5	192178_1	Tnrc6b	2.04385
81827_1	Psmc5	498234_1	Arl8a	2.01039
81827_1	Psmc5	114514_1	Clasp2	1.98834
81827_1	Psmc5	65218_1	Agap2	1.95319
81827_1	Psmc5	500616_1	Socs5	1.95179
81827_1	Psmc5	303373_1	Unc45b	1.92562
81827_1	Psmc5	58857_1	Vapa	1.90141
81827_1	Psmc5	362715_1	Dtnb	1.73455
81827_1	Psmc5	116699_1	Inpp4b	1.73026
81827_1	Psmc5	305302_1	Rasl11b	1.64859
81827_1	Psmc5	289874_1	RGD1306508	1.61074
81827_1	Psmc5	24669_1	Ppp1cc	1.58569
81827_1	Psmc5	360993_1	Smek2	1.54889
81827_1	Psmc5	58953_1	Sult4a1	1.51528
81827_1	Psmc5	83583_1	Rabac1	1.47263
81827_1	Psmc5	65180_1	Kcnd2	1.45366
81827_1	Psmc5	192210_1	Dnajc21	1.42729
81827_1	Psmc5	306665_1	RGD1309747	1.29964
81827_1	Psmc5	298934_1	Adi1	1.26692
81827_1	Psmc5	367252_1	Mgat4a	1.22158
81827_1	Psmc5	690345_1	Srp9	1.21246
81827_1	Psmc5	246294_1	Optn	1.21014
81827_1	Psmc5	56010_1	Ywhag	1.19578
81827_1	Psmc5	500941_1	MGC105560	1.16603
81827_1	Psmc5	364052_1	Pea15a	1.15749
81827_1	Psmc5	287585_1	Ppm1d	1.13589
81827_1	Psmc5	317579_1	Utp14a	1.1135
81827_1	Psmc5	192251_1	Gpr149	1.10111
81827_1	Psmc5	687031_1	Ajap1	1.04349
81827_1	Psmc5	306589_1	Klhdc8b	1.02844
81827_1	Psmc5	363294_1	Twsg1	1.02412
81827_1	Psmc5	368044_1	Atp6v1g2	1.01914
81827_1	Psmc5	307492_1	Hars	0.990922
81827_1	Psmc5	362855_1	LOC362855	0.950646
81827_1	Psmc5	298300_1	Ttc22	0.947783
81827_1	Psmc5	24411_1	Grin2c	0.925417
81827_1	Psmc5	362303_1	Klhl7	0.901559
81827_1	Psmc5	290228_1	Ipo4	0.84265
81827_1	Psmc5	246172_1	Nexn	0.835802
81827_1	Psmc5	315509_1	Jam3	0.790005
81827_1	Psmc5	290651_1	Isyna1	0.741707
81827_1	Psmc5	81749_1	Prkch	0.723392
81827_1	Psmc5	296554_1	Tubb2c	0.699931
81827_1	Psmc5	300328_1	Aasdhppt	0.667976
81827_1	Psmc5	363153_2	rCG_25854_2	0.65893
81827_1	Psmc5	287982_1	Abcf3	0.579033
81827_1	Psmc5	295264_1	Mllt11	0.575699
81827_1	Psmc5	170667_1	Atp6v0c	0.549819
81827_1	Psmc5	303617_1	Falz	0.527693
81827_1	Psmc5	369016_1	Myadm	0.460191
81827_1	Psmc5	498192_1	RGD1560398	0.423848
81827_1	Psmc5	292792_1	Tmem147	0.374067
81827_1	Psmc5	308283_1	Fbxo30	0.339841
81827_1	Psmc5	266780_1	Rimbp2	0.253866
81827_1	Psmc5	360459_1	RGD1305733	0.232281
81827_1	Psmc5	25306_1	Cpd	0.221582
81827_1	Psmc5	293702_1	Fkbp2	0.192392
81827_1	Psmc5	500700_1	LOC500700	0.189979
81827_1	Psmc5	312824_1	Recql	0.157485
81827_1	Psmc5	25151_1	Igf2r	0.156787
81827_1	Psmc5	304343_1	Cops6	0.140652
81827_1	Psmc5	64529_1	Ctsb	0.112512
81827_1	Psmc5	296558_1	Anapc2	0.106805
81827_1	Psmc5	306071_1	Lcp1	0.0463835
81827_1	Psmc5	64312_1	Aplp2	0.0251401
81827_1	Psmc5	117262_1	Psmc4	0.0238412
81827_1	Psmc5	287984_1	Psmd2	0.0197388
81827_1	Psmc5	312787_1	Gpr19	0.0180981
353256_1	Gtf2i	315969_1	Topbp1	4.04827
353256_1	Gtf2i	307639_1	Gins3	3.60638
353256_1	Gtf2i	361176_1	Upf3a	3.59044
353256_1	Gtf2i	25728_1	Apoe	3.42028
353256_1	Gtf2i	362316_1	Pftk1	3.19866
353256_1	Gtf2i	362162_1	Arfgap2	3.14781
353256_1	Gtf2i	24877_1	Vsnl1	3.1084
353256_1	Gtf2i	680451_1	Nrbp2	3.04849
353256_1	Gtf2i	24426_1	Gstp1	3.04603
353256_1	Gtf2i	304791_1	Ripk5	2.90835
353256_1	Gtf2i	306527_1	Dusp26	2.89749
353256_1	Gtf2i	312678_2	Jarid1a_2	2.89362
353256_1	Gtf2i	313861_1	Eml4	2.80628
353256_1	Gtf2i	314648_1	Ncln	2.45747
353256_1	Gtf2i	29448_1	Rab7a	2.43613
353256_1	Gtf2i	289143_2	Mrps14_2	2.39472
353256_1	Gtf2i	288308_1	Znf294	2.30715
353256_1	Gtf2i	116561_1	Cltb	2.2995
353256_1	Gtf2i	303553_1	Rnd2	2.24929
353256_1	Gtf2i	316764_1	RGD1308319	2.24525
353256_1	Gtf2i	29545_1	Uchl1	2.24061
353256_1	Gtf2i	171140_1	Camk2g	2.23796
353256_1	Gtf2i	83809_1	Nsfl1c	2.22584
353256_1	Gtf2i	316333_1	Actr1b	2.15107
353256_1	Gtf2i	29726_1	Slc22a5	2.14785
353256_1	Gtf2i	308761_1	Prc1	2.13388
353256_1	Gtf2i	287453_1	Rnasek	2.07985
353256_1	Gtf2i	29332_1	Stmn1	2.05939
[truncated: 938 more rows]

## Sheet: vBNST
MR	MRname	Target	TargetName	DiffExp
314423_1	Bcl11b	685826_1	Rprml	5.47483
314423_1	Bcl11b	25469_1	Kcna4	4.82117
314423_1	Bcl11b	81529_1	Pde1a	4.40883
314423_1	Bcl11b	83425_1	Akap12	3.22756
314423_1	Bcl11b	309650_1	Cpne5	3.07205
314423_1	Bcl11b	308100_1	Acat2	2.64669
314423_1	Bcl11b	29434_1	Rasgrp1	2.63736
314423_1	Bcl11b	246212_1	Sipa1l1	2.62493
314423_1	Bcl11b	29580_1	Fdft1	2.42777
314423_1	Bcl11b	83722_1	Plk2	2.37215
314423_1	Bcl11b	691770_1	LOC691770	2.36854
314423_1	Bcl11b	363153_1	rCG_25854	2.23192
314423_1	Bcl11b	689079_1	Arl15	2.13726
314423_1	Bcl11b	306013_1	Lgi3	2.12559
314423_1	Bcl11b	361810_1	Fkbp5	2.10314
314423_1	Bcl11b	361084_1	Lmo7	2.09816
314423_1	Bcl11b	313757_1	RGD1565591	2.03741
314423_1	Bcl11b	316539_1	Epha4	2.02652
314423_1	Bcl11b	94338_1	Smpd3	2.01052
314423_1	Bcl11b	84487_1	Slc17a6	1.94125
314423_1	Bcl11b	29485_1	Slc7a3	1.89327
314423_1	Bcl11b	497903_1	Ankrd43	1.81558
314423_1	Bcl11b	24875_1	Vipr1	1.75944
314423_1	Bcl11b	360500_1	Arhgdig	1.72516
314423_1	Bcl11b	307251_1	Rnf165	1.64401
314423_1	Bcl11b	316023_1	Dclk3	1.64375
314423_1	Bcl11b	311968_1	Mll5	1.61562
314423_1	Bcl11b	65172_1	Limk1	1.60017
314423_1	Bcl11b	170546_1	Ryr3	1.58849
314423_1	Bcl11b	64443_1	Gpr88	1.58429
314423_1	Bcl11b	29204_1	Neu2	1.54242
314423_1	Bcl11b	500921_1	Tmem117	1.48734
314423_1	Bcl11b	315611_1	Scn4b	1.44637
314423_1	Bcl11b	25327_1	Kcnc1	1.40669
314423_1	Bcl11b	304914_1	Rabgap1l	1.36656
314423_1	Bcl11b	367145_2	Chst2_2	1.36547
314423_1	Bcl11b	362331_1	Ccdc136	1.29214
314423_1	Bcl11b	114901_1	Argbp2	1.26948
314423_1	Bcl11b	29481_1	Rgs9	1.26029
314423_1	Bcl11b	171026_1	Akap5	1.25924
314423_1	Bcl11b	305549_1	Peli1	1.25871
314423_1	Bcl11b	308588_1	Car11	1.22008
314423_1	Bcl11b	315903_1	RGD1307882	1.21118
314423_1	Bcl11b	29598_1	Atp2b1	1.16876
314423_1	Bcl11b	302920_1	A2bp1	1.14966
314423_1	Bcl11b	316452_1	Ccnyl1	1.14223
314423_1	Bcl11b	170899_1	Kcnk2	1.12153
314423_1	Bcl11b	311287_1	Ano3	1.0516
314423_1	Bcl11b	315789_1	Fam81a	1.0113
314423_1	Bcl11b	83791_1	Fdps	0.979902
314423_1	Bcl11b	313438_1	Dock11	0.963354
314423_1	Bcl11b	246172_1	Nexn	0.952819
314423_1	Bcl11b	25547_1	St8sia3	0.921309
314423_1	Bcl11b	363153_2	rCG_25854_2	0.9191
314423_1	Bcl11b	66030_1	Synpr	0.879515
314423_1	Bcl11b	314743_1	Pctk2	0.871019
314423_1	Bcl11b	687758_1	LOC687758	0.851244
314423_1	Bcl11b	299197_1	RGD1307597	0.848278
314423_1	Bcl11b	24679_1	Prkar2b	0.845528
314423_1	Bcl11b	300666_2	C2cd2l_2	0.843625
314423_1	Bcl11b	24398_1	Gls	0.818744
314423_1	Bcl11b	295395_1	Rtcd1	0.808622
314423_1	Bcl11b	66013_1	Arhgef9	0.803417
314423_1	Bcl11b	361875_1	Atp6ap1l	0.786573
314423_1	Bcl11b	366669_1	LOC366669	0.77893
314423_1	Bcl11b	59322_2	Cnksr2_2	0.767504
314423_1	Bcl11b	84471_1	Snx1	0.74354
314423_1	Bcl11b	314647_1	Brunol5	0.740828
314423_1	Bcl11b	79011_1	Camkv	0.697234
314423_1	Bcl11b	25614_1	Ptk2	0.695606
314423_1	Bcl11b	63885_1	Pde10a	0.687179
314423_1	Bcl11b	83720_1	Fat1	0.664366
314423_1	Bcl11b	24587_1	Nefh	0.663074
314423_1	Bcl11b	58856_1	Ddx25	0.65672
314423_1	Bcl11b	170901_1	Efna3	0.643958
314423_1	Bcl11b	25743_1	Kcnj6	0.612685
314423_1	Bcl11b	312937_1	Cyld	0.606776
314423_1	Bcl11b	691335_2	Sept6_2	0.5799
314423_1	Bcl11b	363018_1	RGD1311723	0.517467
314423_1	Bcl11b	295401_1	Lppr4	0.515708
314423_1	Bcl11b	54248_1	Dgkb	0.471092
314423_1	Bcl11b	304078_1	Cbr3	0.440091
314423_1	Bcl11b	303298_1	Garnl4	0.400203
314423_1	Bcl11b	140666_1	Rcan2	0.363327
314423_1	Bcl11b	363781_1	Plcxd2	0.344129
314423_1	Bcl11b	360616_1	Ppp1r1b	0.327823
314423_1	Bcl11b	303754_1	Rab40b	0.324767
314423_1	Bcl11b	364983_1	Rnf150	0.320783
314423_1	Bcl11b	25507_1	Pcsk6	0.305933
314423_1	Bcl11b	295053_1	Spg20	0.280955
314423_1	Bcl11b	312664_1	Rasgef1a	0.276909
314423_1	Bcl11b	498667_1	Fam155a	0.258957
314423_1	Bcl11b	306844_1	Phactr1	0.211982
314423_1	Bcl11b	29705_1	Gabra1	0.199358
314423_1	Bcl11b	58965_1	Ramp1	0.195074
314423_1	Bcl11b	116839_1	Rims2	0.125433
314423_1	Bcl11b	685244_1	LOC685244	0.0780201
314423_1	Bcl11b	58838_1	Sh2b3	0.0661337
314423_1	Bcl11b	65040_1	Dlgap1	0.0504994
314423_1	Bcl11b	363449_1	RGD1560784	0.0492438
314423_1	Bcl11b	362736_1	Hectd1	0.0223948
84482_1	Foxo1	93662_1	Pcdh21	3.95678
84482_1	Foxo1	24552_1	Me1	3.76737
84482_1	Foxo1	25230_1	Add3	3.67627
84482_1	Foxo1	361888_2	Sfrs12ip1_2	3.66523
84482_1	Foxo1	81749_1	Prkch	3.62177
84482_1	Foxo1	29190_1	Pdyn	3.45184
84482_1	Foxo1	362275_1	B4galt5	3.30848
84482_1	Foxo1	309650_1	Cpne5	3.07205
84482_1	Foxo1	307524_1	Wdr33	2.66985
84482_1	Foxo1	362609_1	Pum1	2.5313
84482_1	Foxo1	29580_1	Fdft1	2.42777
84482_1	Foxo1	100125370_1	Nadk	2.41582
84482_1	Foxo1	691770_1	LOC691770	2.36854
84482_1	Foxo1	24716_1	Ret	2.35367
84482_1	Foxo1	301056_1	Ctdspl	2.32648
84482_1	Foxo1	312947_1	Tgs1	2.3096
84482_1	Foxo1	363153_1	rCG_25854	2.23192
84482_1	Foxo1	298425_1	RGD1310351	2.19485
84482_1	Foxo1	689079_1	Arl15	2.13726
84482_1	Foxo1	306013_1	Lgi3	2.12559
84482_1	Foxo1	313757_1	RGD1565591	2.03741
84482_1	Foxo1	316539_1	Epha4	2.02652
84482_1	Foxo1	309957_1	Mef2a	1.89116
84482_1	Foxo1	171147_1	Slc2a13	1.79205
84482_1	Foxo1	313341_1	Pigo	1.78594
84482_1	Foxo1	29213_1	Tubb4	1.76741
84482_1	Foxo1	685448_1	Pcp4l1	1.76168
84482_1	Foxo1	312358_1	RGD1311589	1.74846
84482_1	Foxo1	289392_1	Plxna2	1.74272
84482_1	Foxo1	307251_1	Rnf165	1.64401
84482_1	Foxo1	306451_1	Odz3	1.63747
84482_1	Foxo1	311968_1	Mll5	1.61562
84482_1	Foxo1	690516_1	RGD1309707	1.60322
84482_1	Foxo1	683613_1	LOC683613	1.5834
84482_1	Foxo1	81824_1	Arpc1a	1.5786
84482_1	Foxo1	294518_1	Sesn1	1.55888
84482_1	Foxo1	500921_1	Tmem117	1.48734
84482_1	Foxo1	691938_1	Fam124a	1.43988
84482_1	Foxo1	246294_1	Optn	1.42778
84482_1	Foxo1	362166_1	RGD1560612	1.3955
84482_1	Foxo1	84486_1	Sf3b1	1.34069
84482_1	Foxo1	315923_1	Lysmd3	1.32899
84482_1	Foxo1	680133_1	LOC680133	1.32632
84482_1	Foxo1	305549_1	Peli1	1.25871
84482_1	Foxo1	295952_1	RGD1309730	1.24879
84482_1	Foxo1	308968_1	Rbbp6	1.18311
84482_1	Foxo1	60328_1	Mark2	1.17864
84482_1	Foxo1	29177_1	Hpca	1.16682
84482_1	Foxo1	353118_1	MAST1	1.1479
84482_1	Foxo1	246153_1	Kcnc2	1.14073
84482_1	Foxo1	362182_1	Rcn1	1.08764
84482_1	Foxo1	192129_1	Tmem49	1.04734
84482_1	Foxo1	60565_1	Syt6	1.03198
84482_1	Foxo1	498183_1	Mapkapk5	0.988154
84482_1	Foxo1	362676_1	RGD1308251	0.923193
84482_1	Foxo1	291903_1	RGD1565975	0.909204
84482_1	Foxo1	292879_1	Mybpc2	0.868549
84482_1	Foxo1	84586_1	Fgl2	0.859726
84482_1	Foxo1	300666_2	C2cd2l_2	0.843625
84482_1	Foxo1	315792_1	Sltm	0.832
84482_1	Foxo1	287595_1	Dhx40	0.814878
84482_1	Foxo1	361875_1	Atp6ap1l	0.786573
84482_1	Foxo1	314180_1	Mdga2	0.785086
84482_1	Foxo1	29644_1	Ptpn5	0.750645
84482_1	Foxo1	309362_1	Dnmbp	0.750043
84482_1	Foxo1	314647_1	Brunol5	0.740828
84482_1	Foxo1	24877_1	Vsnl1	0.731315
84482_1	Foxo1	65180_1	Kcnd2	0.719165
84482_1	Foxo1	499309_1	RGD1560108	0.704987
84482_1	Foxo1	79011_1	Camkv	0.697234
84482_1	Foxo1	308118_2	Rgs17_2	0.693494
84482_1	Foxo1	292023_1	Aars	0.69287
84482_1	Foxo1	83720_1	Fat1	0.664366
84482_1	Foxo1	313861_1	Eml4	0.647527
84482_1	Foxo1	83839_1	Calb1	0.646975
84482_1	Foxo1	25252_1	Dlg1	0.63074
84482_1	Foxo1	170919_1	Agpat4	0.519183
84482_1	Foxo1	116600_1	Cacnb2	0.510803
84482_1	Foxo1	363494_1	Gla	0.506986
84482_1	Foxo1	24520_1	Kcna1	0.506944
84482_1	Foxo1	192361_1	Ppp1r2	0.482715
84482_1	Foxo1	289277_1	Pppde1	0.474673
84482_1	Foxo1	79131_1	Fabp3	0.457604
84482_1	Foxo1	361313_1	Rell2	0.415301
84482_1	Foxo1	313838_1	Cdc42ep3	0.378037
84482_1	Foxo1	29557_1	Myh7	0.375907
84482_1	Foxo1	690333_1	LOC690333	0.313341
84482_1	Foxo1	298381_1	Echdc2	0.281304
84482_1	Foxo1	286931_1	Unc13c	0.269326
84482_1	Foxo1	83633_1	Gabbr2	0.220486
84482_1	Foxo1	306844_1	Phactr1	0.211982
84482_1	Foxo1	81778_1	S100a10	0.19226
84482_1	Foxo1	290912_1	RGD1310061	0.163611
84482_1	Foxo1	498549_1	Akap11	0.153679
84482_1	Foxo1	116839_1	Rims2	0.125433
84482_1	Foxo1	260323_1	Snx27	0.120017
84482_1	Foxo1	24567_1	Mt1a	0.102332
84482_1	Foxo1	81801_1	Stc1	0.0967301
84482_1	Foxo1	307757_1	Neto2	0.0858128
84482_1	Foxo1	79559_1	Alcam	0.0686726
84482_1	Foxo1	360302_1	Ptprk	0.0019851
84410_1	Klf5	93662_1	Pcdh21	3.95678
84410_1	Klf5	81749_1	Prkch	3.62177
84410_1	Klf5	364032_1	Pigc	3.60369
84410_1	Klf5	24188_1	Aldh1a1	3.45263
84410_1	Klf5	362275_1	B4galt5	3.30848
84410_1	Klf5	83425_1	Akap12	3.22756
84410_1	Klf5	361288_1	Fundc2	2.97236
84410_1	Klf5	295382_1	Ntng1	2.76759
84410_1	Klf5	308100_1	Acat2	2.64669
84410_1	Klf5	29434_1	Rasgrp1	2.63736
84410_1	Klf5	307649_1	Ciapin1	2.58168
84410_1	Klf5	288109_1	Sidt1	2.46174
84410_1	Klf5	29580_1	Fdft1	2.42777
84410_1	Klf5	361615_1	Relt	2.40341
84410_1	Klf5	81677_1	Itpka	2.40119
84410_1	Klf5	116657_1	Cplx2	2.23264
84410_1	Klf5	363153_1	rCG_25854	2.23192
84410_1	Klf5	308958_1	Cdr2	2.21617
84410_1	Klf5	361810_1	Fkbp5	2.10314
84410_1	Klf5	361084_1	Lmo7	2.09816
84410_1	Klf5	313757_1	RGD1565591	2.03741
84410_1	Klf5	29707_1	Gabra5	2.02919
84410_1	Klf5	316539_1	Epha4	2.02652
84410_1	Klf5	291002_1	Pcdh24	2.01303
84410_1	Klf5	689043_1	Fam19a4	1.96395
84410_1	Klf5	84487_1	Slc17a6	1.94125
84410_1	Klf5	305268_1	Uba6	1.82484
84410_1	Klf5	245921_1	Acvr1c	1.77817
84410_1	Klf5	246323_1	Aard	1.76762
84410_1	Klf5	83825_1	Dclk1	1.76003
84410_1	Klf5	24875_1	Vipr1	1.75944
84410_1	Klf5	289392_1	Plxna2	1.74272
84410_1	Klf5	498922_1	Cbln1	1.69532
84410_1	Klf5	292156_1	Sh3glb1	1.67974
84410_1	Klf5	312563_1	Prickle2	1.64316
84410_1	Klf5	79011_2	Camkv_2	1.61367
84410_1	Klf5	683613_1	LOC683613	1.5834
84410_1	Klf5	171101_1	Grp	1.57761
84410_1	Klf5	192189_1	Syt17	1.55888
84410_1	Klf5	362423_1	Rassf4	1.54543
84410_1	Klf5	29204_1	Neu2	1.54242
84410_1	Klf5	307091_1	Akr1cl2	1.53385
84410_1	Klf5	305497_1	Cobl	1.52507
84410_1	Klf5	24681_1	Prkcg	1.40401
84410_1	Klf5	312824_1	Recql	1.38339
84410_1	Klf5	304109_1	Tiam1	1.37524
84410_1	Klf5	114901_1	Argbp2	1.26948
84410_1	Klf5	408243_1	Ece2	1.26381
84410_1	Klf5	171026_1	Akap5	1.25924
84410_1	Klf5	294335_1	Susd2	1.24923
84410_1	Klf5	361714_1	Rasgrp2	1.24625
84410_1	Klf5	300186_1	Amigo2	1.19447
84410_1	Klf5	497798_1	RGD1561357	1.1884
84410_1	Klf5	29598_1	Atp2b1	1.16876
84410_1	Klf5	310201_1	Cmbl	1.16468
84410_1	Klf5	89784_1	Idi1	1.10189
84410_1	Klf5	266729_1	Dab1	1.07053
84410_1	Klf5	84403_1	Gjb6	1.05707
84410_1	Klf5	24558_1	Mog	1.02847
84410_1	Klf5	362580_1	RGD1305604	0.9472
84410_1	Klf5	298771_1	Prepl	0.933464
84410_1	Klf5	363153_2	rCG_25854_2	0.9191
84410_1	Klf5	361054_1	Ebpl	0.91748
84410_1	Klf5	29546_1	Homer1	0.867653
84410_1	Klf5	259242_1	Wipf3	0.862492
84410_1	Klf5	25698_1	Ass1	0.856578
84410_1	Klf5	687758_1	LOC687758	0.851244
84410_1	Klf5	364879_1	Isoc1	0.841181
84410_1	Klf5	362840_1	RGD1307067	0.838418
84410_1	Klf5	288416_1	N4bp2l2	0.83716
84410_1	Klf5	361448_1	RGD1309759	0.820319
84410_1	Klf5	361390_1	Abce1	0.776188
84410_1	Klf5	59322_2	Cnksr2_2	0.767504
84410_1	Klf5	60567_1	Syt10	0.748969
84410_1	Klf5	691335_1	2014-09-06	0.719062
84410_1	Klf5	288238_1	Pigp	0.66355
84410_1	Klf5	290596_1	Ghitm	0.647402
84410_1	Klf5	25252_1	Dlg1	0.63074
84410_1	Klf5	25743_1	Kcnj6	0.612685
84410_1	Klf5	685859_1	Ubxd4	0.560668
84410_1	Klf5	24318_1	Drd2	0.477319
84410_1	Klf5	315422_1	Mtmr2	0.410105
84410_1	Klf5	140666_1	Rcan2	0.363327
84410_1	Klf5	312664_1	Rasgef1a	0.276909
84410_1	Klf5	306570_1	Ank1	0.265568
84410_1	Klf5	500616_2	Socs5_2	0.24077
84410_1	Klf5	687620_1	LOC687620	0.231724
84410_1	Klf5	306844_1	Phactr1	0.211982
84410_1	Klf5	362322_1	Slc25a13	0.211802
84410_1	Klf5	65183_1	Aldh3a2	0.209741
84410_1	Klf5	308632_1	Hebp2	0.182058
84410_1	Klf5	367167_1	Traip	0.180253
84410_1	Klf5	171093_1	Shank2	0.176055
84410_1	Klf5	688922_1	LOC688922	0.160336
84410_1	Klf5	310378_1	Nnt	0.108135
84410_1	Klf5	24567_1	Mt1a	0.102332
84410_1	Klf5	315707_1	Csk	0.0801631
84410_1	Klf5	65218_1	Agap2	0.0282437
84410_1	Klf5	294674_2	Enc1_2	0.0225155
84410_1	Klf5	64053_1	Dlg2	0.0124242
84410_1	Klf5	307206_1	Neto1	0.00278807
116639_1	Cux1	25622_1	Ptpn11	9.54811
116639_1	Cux1	291969_1	Atp6v0d1	4.07945
116639_1	Cux1	25230_1	Add3	3.67627
116639_1	Cux1	361888_2	Sfrs12ip1_2	3.66523
116639_1	Cux1	313138_1	Orc3l	3.25705
116639_1	Cux1	297566_1	Atp6v1e1	3.24392
116639_1	Cux1	300052_1	Vps28	2.87275
116639_1	Cux1	24419_1	Grm6	2.81705
116639_1	Cux1	307524_1	Wdr33	2.66985
116639_1	Cux1	362316_1	Pftk1	2.65746
116639_1	Cux1	306471_1	Snx25	2.48477
116639_1	Cux1	288109_1	Sidt1	2.46174
116639_1	Cux1	170944_1	Dkc1	2.42807
116639_1	Cux1	100125370_1	Nadk	2.41582
116639_1	Cux1	140590_1	Bmpr2	2.34725
116639_1	Cux1	498967_1	RGD1559896	2.33435
116639_1	Cux1	301056_1	Ctdspl	2.32648
116639_1	Cux1	308958_1	Cdr2	2.21617
116639_1	Cux1	362214_1	Nol5a	1.9659
116639_1	Cux1	314553_1	Ptdss1	1.91532
116639_1	Cux1	309957_1	Mef2a	1.89116
116639_1	Cux1	316616_1	RGD1305311	1.80121
116639_1	Cux1	245921_1	Acvr1c	1.77817
116639_1	Cux1	289372_1	Smyd2	1.77588
116639_1	Cux1	310483_1	Mlf1	1.70524
116639_1	Cux1	361433_1	Cpne7	1.69775
116639_1	Cux1	25721_1	Got2	1.69361
116639_1	Cux1	313387_1	Usp1	1.6819
116639_1	Cux1	292485_1	Fuca2	1.61848
116639_1	Cux1	311968_1	Mll5	1.61562
116639_1	Cux1	170546_1	Ryr3	1.58849
116639_1	Cux1	29204_1	Neu2	1.54242
116639_1	Cux1	685232_3	Atp6v1a	1.37959
116639_1	Cux1	117024_1	Crym	1.36264
116639_1	Cux1	306147_2	Slitrk1_2	1.35314
116639_1	Cux1	84486_1	Sf3b1	1.34069
116639_1	Cux1	114593_1	Nppc	1.33361
116639_1	Cux1	315923_1	Lysmd3	1.32899
116639_1	Cux1	84347_1	Cacng2	1.32879
116639_1	Cux1	680133_1	LOC680133	1.32632
116639_1	Cux1	246217_1	Ngef	1.27505
116639_1	Cux1	29481_1	Rgs9	1.26029
116639_1	Cux1	305549_1	Peli1	1.25871
116639_1	Cux1	308968_1	Rbbp6	1.18311
116639_1	Cux1	192178_1	Tnrc6b	1.15101
116639_1	Cux1	302950_1	Adcy9	1.14132
116639_1	Cux1	24669_1	Ppp1cc	1.11606
116639_1	Cux1	362182_1	Rcn1	1.08764
116639_1	Cux1	287178_1	Ubtd2	1.06944
116639_1	Cux1	311118_1	Tlk1	1.06346
116639_1	Cux1	299339_1	Tnfaip2	1.05096
116639_1	Cux1	364676_1	Gprin1	1.02121
116639_1	Cux1	81784_1	Ssr3	0.980502
116639_1	Cux1	312678_2	Jarid1a_2	0.958548
116639_1	Cux1	25441_1	Fcer1g	0.952503
116639_1	Cux1	300836_1	RGD1310552	0.902889
116639_1	Cux1	292879_1	Mybpc2	0.868549
116639_1	Cux1	684536_1	Gba	0.847953
116639_1	Cux1	24679_1	Prkar2b	0.845528
116639_1	Cux1	300666_2	C2cd2l_2	0.843625
116639_1	Cux1	292051_1	Cmip	0.788171
116639_1	Cux1	363781_2	Plcxd2_2	0.780293
116639_1	Cux1	288912_1	Mri1	0.779411
116639_1	Cux1	362160_1	Cugbp1	0.754196
116639_1	Cux1	65180_1	Kcnd2	0.719165
116639_1	Cux1	303565_1	G6pc3	0.705309
116639_1	Cux1	63885_1	Pde10a	0.687179
116639_1	Cux1	500000_1	Cldn12	0.633147
116639_1	Cux1	300018_1	Lynx1	0.629363
116639_1	Cux1	85493_1	Abcf1	0.624802
116639_1	Cux1	297903_1	Fam92a1	0.623545
116639_1	Cux1	293455_1	Gga2	0.60445
116639_1	Cux1	314979_1	Depdc6	0.602056
116639_1	Cux1	360833_1	Kdsr	0.580377
116639_1	Cux1	26989_1	Cadps	0.545599
116639_1	Cux1	360826_1	Hscb	0.541845
116639_1	Cux1	298019_1	Ctnnal1	0.478779
116639_1	Cux1	24896_1	Gnas	0.476697
116639_1	Cux1	310200_1	Ankrd33b	0.476099
116639_1	Cux1	498796_1	Fam107b	0.468323
116639_1	Cux1	79131_1	Fabp3	0.457604
116639_1	Cux1	315949_1	Armc8	0.425038
116639_1	Cux1	81673_1	Gtf2b	0.417802
116639_1	Cux1	361313_1	Rell2	0.415301
116639_1	Cux1	310621_1	Iqgap3	0.406471
116639_1	Cux1	116459_1	Serpini1	0.405317
116639_1	Cux1	308067_1	Brd9	0.380663
116639_1	Cux1	288666_1	Vps29	0.369607
116639_1	Cux1	365407_1	Cpsf7	0.362686
116639_1	Cux1	360616_1	Ppp1r1b	0.327823
116639_1	Cux1	29308_1	Arl4a	0.32594
116639_1	Cux1	294010_1	Actr1a	0.315064
116639_1	Cux1	116699_1	Inpp4b	0.302912
116639_1	Cux1	29248_1	Tnni3	0.299
116639_1	Cux1	29689_1	Gabrd	0.285857
116639_1	Cux1	364823_1	Klhl14	0.274647
116639_1	Cux1	286931_1	Unc13c	0.269326
116639_1	Cux1	289745_1	Mtp18	0.161124
116639_1	Cux1	501560_1	Rps6ka3	0.108947
116639_1	Cux1	313231_1	Alg2	0.106404
116639_1	Cux1	81801_1	Stc1	0.0967301
116639_1	Cux1	282587_1	Cttnbp2	0.0960811
116639_1	Cux1	313131_1	Rngtt	0.0955272
116639_1	Cux1	497886_1	C1qtnf2	0.0862731
116639_1	Cux1	307757_1	Neto2	0.0858128
116639_1	Cux1	60374_1	Lmna	0.0426265
362489_2	Runx1t1_2	81749_1	Prkch	3.62177
362489_2	Runx1t1_2	291352_1	Gpr158	3.60521
362489_2	Runx1t1_2	29190_1	Pdyn	3.45184
362489_2	Runx1t1_2	60416_1	Pfkp	3.29159
362489_2	Runx1t1_2	297566_1	Atp6v1e1	3.24392
362489_2	Runx1t1_2	309650_1	Cpne5	3.07205
362489_2	Runx1t1_2	500300_1	LOC500300	2.90129
362489_2	Runx1t1_2	287585_1	Ppm1d	2.64929
362489_2	Runx1t1_2	499691_1	Prpf38b	2.60323
362489_2	Runx1t1_2	57027_1	Adam17	2.52113
362489_2	Runx1t1_2	691770_1	LOC691770	2.36854
362489_2	Runx1t1_2	315509_1	Jam3	2.23347
362489_2	Runx1t1_2	502603_1	Sfrs11	2.1934
362489_2	Runx1t1_2	291541_1	Cidea	2.18149
362489_2	Runx1t1_2	25506_1	P4hb	2.17422
362489_2	Runx1t1_2	689079_1	Arl15	2.13726
362489_2	Runx1t1_2	306013_1	Lgi3	2.12559
362489_2	Runx1t1_2	116670_1	Ppp1r12a	1.92962
362489_2	Runx1t1_2	309957_1	Mef2a	1.89116
362489_2	Runx1t1_2	114767_1	Ptpre	1.87929
362489_2	Runx1t1_2	361192_1	RGD1308544	1.79578
362489_2	Runx1t1_2	24875_1	Vipr1	1.75944
362489_2	Runx1t1_2	311562_1	Necab3	1.75584
362489_2	Runx1t1_2	292156_1	Sh3glb1	1.67974
362489_2	Runx1t1_2	691478_1	Cpne6	1.67869
362489_2	Runx1t1_2	64191_1	Dhcr7	1.64841
362489_2	Runx1t1_2	316023_1	Dclk3	1.64375
362489_2	Runx1t1_2	306451_1	Odz3	1.63747
362489_2	Runx1t1_2	311968_1	Mll5	1.61562
362489_2	Runx1t1_2	25033_1	Sstr1	1.55065
362489_2	Runx1t1_2	29204_1	Neu2	1.54242
362489_2	Runx1t1_2	361226_1	Cd83	1.52873
362489_2	Runx1t1_2	500441_1	RGD1561916	1.48251
362489_2	Runx1t1_2	315117_1	Elfn2	1.46964
362489_2	Runx1t1_2	315959_1	Msl2l1	1.44672
362489_2	Runx1t1_2	691938_1	Fam124a	1.43988
362489_2	Runx1t1_2	246294_1	Optn	1.42778
362489_2	Runx1t1_2	688746_1	Hdhd3	1.40747
362489_2	Runx1t1_2	65052_1	Pik3c3	1.401
362489_2	Runx1t1_2	498529_1	Fam123a	1.37805
362489_2	Runx1t1_2	362191_1	Atpbd4	1.3725
362489_2	Runx1t1_2	680133_1	LOC680133	1.32632
362489_2	Runx1t1_2	291556_1	Nars	1.29581
362489_2	Runx1t1_2	246217_1	Ngef	1.27505
362489_2	Runx1t1_2	29481_1	Rgs9	1.26029
362489_2	Runx1t1_2	302969_1	Srrm2	1.24291
362489_2	Runx1t1_2	171087_1	Brp44l	1.23316
362489_2	Runx1t1_2	291061_1	Riok1	1.20766
362489_2	Runx1t1_2	361149_1	Ankrd37	1.18981
362489_2	Runx1t1_2	171096_1	Cst6	1.1857
362489_2	Runx1t1_2	310192_1	Trio	1.15669
362489_2	Runx1t1_2	299135_1	RGD1565002	1.14777
362489_2	Runx1t1_2	83588_1	Kcns3	1.13664
362489_2	Runx1t1_2	305104_1	Col9a1	1.12574
362489_2	Runx1t1_2	170899_1	Kcnk2	1.12153
362489_2	Runx1t1_2	363071_1	Stra6	1.07221
362489_2	Runx1t1_2	291567_1	Ppargc1b	1.03459
362489_2	Runx1t1_2	60565_1	Syt6	1.03198
362489_2	Runx1t1_2	681023_1	Qsox2	1.00114
362489_2	Runx1t1_2	498183_1	Mapkapk5	0.988154
362489_2	Runx1t1_2	363073_1	Glce	0.949959
362489_2	Runx1t1_2	124461_1	Pacsin2	0.919367
362489_2	Runx1t1_2	303317_1	RGD1307493	0.903496
362489_2	Runx1t1_2	292879_1	Mybpc2	0.868549
362489_2	Runx1t1_2	299197_1	RGD1307597	0.848278
362489_2	Runx1t1_2	304645_1	RGD1308221	0.832039
362489_2	Runx1t1_2	66013_1	Arhgef9	0.803417
362489_2	Runx1t1_2	296167_1	Pank2	0.77558
362489_2	Runx1t1_2	94173_1	Idh3B	0.768432
362489_2	Runx1t1_2	246769_1	Hint3	0.759947
362489_2	Runx1t1_2	63865_1	Lgmn	0.706758
362489_2	Runx1t1_2	499309_1	RGD1560108	0.704987
362489_2	Runx1t1_2	363074_1	RGD1309779	0.69073
362489_2	Runx1t1_2	63885_1	Pde10a	0.687179
362489_2	Runx1t1_2	24587_1	Nefh	0.663074
362489_2	Runx1t1_2	25252_1	Dlg1	0.63074
362489_2	Runx1t1_2	266758_1	Sec11c	0.539747
362489_2	Runx1t1_2	25023_1	Prkcb	0.52849
362489_2	Runx1t1_2	24318_1	Drd2	0.477319
362489_2	Runx1t1_2	363188_1	LOC363188	0.464145
362489_2	Runx1t1_2	304763_1	R3hdm1	0.463408
362489_2	Runx1t1_2	312656_1	2014-03-08	0.455458
362489_2	Runx1t1_2	25045_1	Dbi	0.406604
362489_2	Runx1t1_2	305310_1	Slain2	0.399772
362489_2	Runx1t1_2	313838_1	Cdc42ep3	0.378037
362489_2	Runx1t1_2	29557_1	Myh7	0.375907
362489_2	Runx1t1_2	310207_1	Sema5a	0.372501
362489_2	Runx1t1_2	140666_1	Rcan2	0.363327
362489_2	Runx1t1_2	288923_1	Dhps	0.33983
362489_2	Runx1t1_2	306722_1	Dapk1	0.315285
362489_2	Runx1t1_2	498667_1	Fam155a	0.258957
362489_2	Runx1t1_2	364208_1	Cnrip1	0.241926
362489_2	Runx1t1_2	502916_1	Rerg	0.23842
362489_2	Runx1t1_2	29232_1	Clcn2	0.217804
362489_2	Runx1t1_2	362322_1	Slc25a13	0.211802
362489_2	Runx1t1_2	291388_1	Cbln2	0.201401
362489_2	Runx1t1_2	362923_1	Efr3a	0.196975
362489_2	Runx1t1_2	58965_1	Ramp1	0.195074
362489_2	Runx1t1_2	361548_1	Dmkn	0.190698
362489_2	Runx1t1_2	367167_1	Traip	0.180253
362489_2	Runx1t1_2	116839_1	Rims2	0.125433
362489_2	Runx1t1_2	25102_1	Chrna5	0.0418422
362489_2	Runx1t1_2	294674_2	Enc1_2	0.0225155
362489_2	Runx1t1_2	313553_1	RGD1306880	0.0200806
362489_2	Runx1t1_2	117028_1	Bin1	0.0188911
311311_1	Meis2	25469_1	Kcna4	4.82117
311311_1	Meis2	24552_1	Me1	3.76737
311311_1	Meis2	81749_1	Prkch	3.62177
311311_1	Meis2	58979_1	Gng7	3.58685
311311_1	Meis2	29190_1	Pdyn	3.45184
311311_1	Meis2	313771_1	Gltpd1	3.35145
311311_1	Meis2	309650_1	Cpne5	3.07205
311311_1	Meis2	84030_1	Chn1	2.79103
311311_1	Meis2	362316_1	Pftk1	2.65746
311311_1	Meis2	308100_1	Acat2	2.64669
311311_1	Meis2	307649_1	Ciapin1	2.58168
311311_1	Meis2	313873_1	Fam98a	2.48066
311311_1	Meis2	29580_1	Fdft1	2.42777
311311_1	Meis2	29221_1	Arg1	2.38315
311311_1	Meis2	83722_1	Plk2	2.37215
311311_1	Meis2	691770_1	LOC691770	2.36854
311311_1	Meis2	116657_1	Cplx2	2.23264
311311_1	Meis2	363153_1	rCG_25854	2.23192
311311_1	Meis2	361219_1	Fbxw17	2.2102
311311_1	Meis2	171409_1	Tnnt1	2.13747
311311_1	Meis2	689079_1	Arl15	2.13726
311311_1	Meis2	361810_1	Fkbp5	2.10314
311311_1	Meis2	300475_1	Adamts8	2.10141
311311_1	Meis2	361084_1	Lmo7	2.09816
311311_1	Meis2	313757_1	RGD1565591	2.03741
311311_1	Meis2	316539_1	Epha4	2.02652
311311_1	Meis2	84487_1	Slc17a6	1.94125
311311_1	Meis2	192251_1	Gpr149	1.83658
311311_1	Meis2	83825_1	Dclk1	1.76003
311311_1	Meis2	24875_1	Vipr1	1.75944
311311_1	Meis2	311562_1	Necab3	1.75584
311311_1	Meis2	498922_1	Cbln1	1.69532
311311_1	Meis2	364878_1	2014-03-03	1.68461
311311_1	Meis2	292156_1	Sh3glb1	1.67974
311311_1	Meis2	116599_1	Blvra	1.646
311311_1	Meis2	312563_1	Prickle2	1.64316
311311_1	Meis2	306451_1	Odz3	1.63747
311311_1	Meis2	24225_1	Bdnf	1.601
311311_1	Meis2	64443_1	Gpr88	1.58429
311311_1	Meis2	25033_1	Sstr1	1.55065
311311_1	Meis2	29204_1	Neu2	1.54242
311311_1	Meis2	500921_1	Tmem117	1.48734
311311_1	Meis2	286758_1	Aqp11	1.433
311311_1	Meis2	293947_1	Arhgap18	1.38517
311311_1	Meis2	361129_1	Hapln4	1.28674
311311_1	Meis2	246217_1	Ngef	1.27505
311311_1	Meis2	114901_1	Argbp2	1.26948
311311_1	Meis2	29481_1	Rgs9	1.26029
311311_1	Meis2	361149_1	Ankrd37	1.18981
311311_1	Meis2	140910_1	Sc4mol	1.18596
311311_1	Meis2	29598_1	Atp2b1	1.16876
311311_1	Meis2	59322_1	Cnksr2	1.16843
311311_1	Meis2	29177_1	Hpca	1.16682
311311_1	Meis2	294988_2	Ankrd50_2	1.15776
311311_1	Meis2	432358_1	Elavl4	1.14177
311311_1	Meis2	89784_1	Idi1	1.10189
311311_1	Meis2	266729_1	Dab1	1.07053
311311_1	Meis2	294674_1	Enc1	1.03975
311311_1	Meis2	291567_1	Ppargc1b	1.03459
311311_1	Meis2	56817_1	Kcnip2	0.975876
311311_1	Meis2	363153_2	rCG_25854_2	0.9191
311311_1	Meis2	362691_1	Tmem178	0.888916
311311_1	Meis2	314743_1	Pctk2	0.871019
311311_1	Meis2	687758_1	LOC687758	0.851244
311311_1	Meis2	29436_1	Tfpi	0.833218
311311_1	Meis2	308511_1	Chst8	0.828229
311311_1	Meis2	295395_1	Rtcd1	0.808622
311311_1	Meis2	81918_1	Pard3	0.791095
311311_1	Meis2	363781_2	Plcxd2_2	0.780293
311311_1	Meis2	310348_1	RGD1307509	0.713952
311311_1	Meis2	79011_1	Camkv	0.697234
311311_1	Meis2	363074_1	RGD1309779	0.69073
311311_1	Meis2	63885_1	Pde10a	0.687179
311311_1	Meis2	361697_1	Tbc1d10c	0.638115
311311_1	Meis2	25743_1	Kcnj6	0.612685
311311_1	Meis2	312937_1	Cyld	0.606776
311311_1	Meis2	81748_1	Pls3	0.579305
311311_1	Meis2	25023_1	Prkcb	0.52849
311311_1	Meis2	363494_1	Gla	0.506986
311311_1	Meis2	288233_1	Wrb	0.419486
311311_1	Meis2	81513_1	Lig1	0.413982
311311_1	Meis2	498130_1	Stard13	0.397469
311311_1	Meis2	305156_1	Arhgap24	0.330833
311311_1	Meis2	303754_1	Rab40b	0.324767
311311_1	Meis2	54230_1	Btg3	0.323801
311311_1	Meis2	306722_1	Dapk1	0.315285
311311_1	Meis2	298381_1	Echdc2	0.281304
311311_1	Meis2	312664_1	Rasgef1a	0.276909
311311_1	Meis2	286931_1	Unc13c	0.269326
311311_1	Meis2	192268_1	Gls2	0.264561
311311_1	Meis2	364208_1	Cnrip1	0.241926
311311_1	Meis2	306844_1	Phactr1	0.211982
311311_1	Meis2	58965_1	Ramp1	0.195074
311311_1	Meis2	29332_1	Stmn1	0.173338
311311_1	Meis2	289745_1	Mtp18	0.161124
311311_1	Meis2	310645_1	Pmvk	0.123912
311311_1	Meis2	29219_1	Snca	0.0532693
311311_1	Meis2	295625_1	Pkp4	0.0529218
311311_1	Meis2	361600_1	Tm6sf1	0.0301812
311311_1	Meis2	294674_2	Enc1_2	0.0225155
311311_1	Meis2	307206_1	Neto1	0.00278807
297867_1	Arid1a	246772_1	Vps4a	5.69744
297867_1	Arid1a	297699_1	Strap	5.02739
297867_1	Arid1a	170908_1	Tesk2	4.93756
297867_1	Arid1a	500069_1	Tsga14	4.02321
297867_1	Arid1a	116493_1	Gripap1	3.15863
297867_1	Arid1a	246212_1	Sipa1l1	2.62493
297867_1	Arid1a	303514_1	Msl1	2.56934
297867_1	Arid1a	497991_1	Med1	2.50373
297867_1	Arid1a	192210_1	Dnajc21	2.49601
297867_1	Arid1a	81677_1	Itpka	2.40119
297867_1	Arid1a	363153_1	rCG_25854	2.23192
297867_1	Arid1a	293856_1	Pdzd4	2.19255
297867_1	Arid1a	298648_1	Tardbp	2.12214
297867_1	Arid1a	315957_1	Tmem22	2.11654
297867_1	Arid1a	315776_1	RGD1565416	2.07199
297867_1	Arid1a	192207_1	Ubxn11	2.05674
297867_1	Arid1a	94338_1	Smpd3	2.01052
297867_1	Arid1a	499360_1	Fam178a	1.81401
297867_1	Arid1a	282836_1	Cthrc1	1.76913
297867_1	Arid1a	289392_1	Plxna2	1.74272
297867_1	Arid1a	360514_1	Ublcp1	1.73678
297867_1	Arid1a	292485_1	Fuca2	1.61848
297867_1	Arid1a	362361_1	Hnrnpa2b1	1.60163
297867_1	Arid1a	24225_1	Bdnf	1.601
297867_1	Arid1a	362298_1	Actr3b	1.56653
297867_1	Arid1a	312504_1	RGD1566130	1.56487
297867_1	Arid1a	294518_1	Sesn1	1.55888
297867_1	Arid1a	79223_1	Gk	1.5319
297867_1	Arid1a	305497_1	Cobl	1.52507
297867_1	Arid1a	373544_1	Ermp1	1.45131
297867_1	Arid1a	362739_1	Ppp2r3c	1.44788
297867_1	Arid1a	300955_1	Nck1	1.44171
297867_1	Arid1a	303073_1	Cyfip2	1.43252
297867_1	Arid1a	287746_1	Fmnl1	1.38675
297867_1	Arid1a	306270_1	Oxnad1	1.36151
297867_1	Arid1a	50872_1	Hpcal4	1.31704
297867_1	Arid1a	299732_1	Lta4h	1.30554
297867_1	Arid1a	54348_1	Stk39	1.30168
297867_1	Arid1a	303304_1	Sgsm2	1.28309
297867_1	Arid1a	295543_1	Pigk	1.27948
297867_1	Arid1a	360853_1	Uchl5	1.25189
297867_1	Arid1a	295952_1	RGD1309730	1.24879
297867_1	Arid1a	79244_1	Hsd17b4	1.2387
297867_1	Arid1a	140925_1	As3mt	1.19367
297867_1	Arid1a	64160_1	Basp1	1.19317
297867_1	Arid1a	303439_1	Mmd	1.16776
297867_1	Arid1a	301382_1	Ercc5	1.1649
297867_1	Arid1a	310201_1	Cmbl	1.16468
297867_1	Arid1a	29739_1	Gclm	1.08503
297867_1	Arid1a	289357_1	Lyplal1	1.06696
297867_1	Arid1a	691429_1	LOC691429	1.06628
297867_1	Arid1a	114029_1	Megf8	1.05039
297867_1	Arid1a	83519_1	Pex3	1.04541
297867_1	Arid1a	294674_1	Enc1	1.03975
297867_1	Arid1a	688502_1	LOC688502	1.03386
297867_1	Arid1a	360709_1	Tfg	1.0327
297867_1	Arid1a	297969_1	Rars2	1.02521
297867_1	Arid1a	116641_1	Lgals8	0.995982
297867_1	Arid1a	300857_1	Tmem30a	0.99323
297867_1	Arid1a	290356_1	Phyhip	0.985969
297867_1	Arid1a	25736_1	Kcnb1	0.947411
297867_1	Arid1a	293546_1	Gprc5b	0.914955
297867_1	Arid1a	297498_1	Crbn	0.890295
297867_1	Arid1a	303130_1	Fstl4	0.881475
297867_1	Arid1a	362303_1	Klhl7	0.875393
297867_1	Arid1a	314743_1	Pctk2	0.871019
297867_1	Arid1a	29145_1	Ctxn1	0.853131
297867_1	Arid1a	302499_1	C1galt1c1	0.806816
297867_1	Arid1a	305256_1	Grsf1	0.805815
297867_1	Arid1a	24674_1	Ppp3ca	0.798791
297867_1	Arid1a	100302447_1	Cox16	0.779032
297867_1	Arid1a	314647_1	Brunol5	0.740828
297867_1	Arid1a	25639_2	Fkbp1a_2	0.734626
297867_1	Arid1a	683034_1	LOC683034	0.733692
297867_1	Arid1a	309326_1	Ranbp6	0.722249
297867_1	Arid1a	287847_1	RGD1560070	0.712108
297867_1	Arid1a	689560_1	Ryr2	0.686407
297867_1	Arid1a	360743_1	Med15	0.635818
297867_1	Arid1a	29254_1	Mgll	0.605605
297867_1	Arid1a	261736_1	Cops2	0.573273
297867_1	Arid1a	361071_1	Sucla2	0.557163
297867_1	Arid1a	361151_1	Ufsp2	0.536151
297867_1	Arid1a	64088_1	Snx16	0.522693
297867_1	Arid1a	312890_1	Gdap1	0.490935
297867_1	Arid1a	362134_1	Mmadhc	0.483485
297867_1	Arid1a	298943_1	Bcap29	0.481527
297867_1	Arid1a	314718_1	Actr6	0.478203
297867_1	Arid1a	117035_1	Slc25a20	0.458105
297867_1	Arid1a	29218_1	Rcn2	0.406789
297867_1	Arid1a	83689_1	Cd164	0.333787
297867_1	Arid1a	305156_1	Arhgap24	0.330833
297867_1	Arid1a	24434_1	Gusb	0.310093
297867_1	Arid1a	312052_1	Steap2	0.299949
297867_1	Arid1a	364823_1	Klhl14	0.274647
297867_1	Arid1a	300666_1	C2cd2l	0.267089
297867_1	Arid1a	362918_1	Mtss1	0.264365
297867_1	Arid1a	311384_1	Sema6d	0.211146
297867_1	Arid1a	361626_1	Tmem41b	0.204043
297867_1	Arid1a	298312_1	Yipf1	0.197917
297867_1	Arid1a	689364_1	Chmp1b	0.156206
297867_1	Arid1a	116482_1	Sacm1l	0.119238
297867_1	Arid1a	502632_1	Mettl5	0.0671954
296500_1	Dlx1	25469_1	Kcna4	4.82117
296500_1	Dlx1	81529_1	Pde1a	4.40883
296500_1	Dlx1	364410_1	Kctd9	3.76118
296500_1	Dlx1	690918_1	LOC690918	3.57208
296500_1	Dlx1	313771_1	Gltpd1	3.35145
296500_1	Dlx1	83425_1	Akap12	3.22756
296500_1	Dlx1	307767_1	Frem3	2.99353
296500_1	Dlx1	84030_1	Chn1	2.79103
296500_1	Dlx1	361615_1	Relt	2.40341
296500_1	Dlx1	363153_1	rCG_25854	2.23192
296500_1	Dlx1	361219_1	Fbxw17	2.2102
296500_1	Dlx1	314249_1	Plekhg3	2.04248
296500_1	Dlx1	29707_1	Gabra5	2.02919
296500_1	Dlx1	291002_1	Pcdh24	2.01303
296500_1	Dlx1	246238_1	Plunc	2.00771
296500_1	Dlx1	89826_1	Rpe65	1.96379
296500_1	Dlx1	293408_1	Hbs1l	1.95251
296500_1	Dlx1	64155_1	Scn7a	1.94535
296500_1	Dlx1	84487_1	Slc17a6	1.94125
296500_1	Dlx1	24588_1	Nefm	1.89856
296500_1	Dlx1	362971_1	Mpped1	1.89588
296500_1	Dlx1	29485_1	Slc7a3	1.89327
296500_1	Dlx1	192251_1	Gpr149	1.83658
296500_1	Dlx1	83825_1	Dclk1	1.76003
296500_1	Dlx1	315598_1	C1qtnf5	1.72406
296500_1	Dlx1	691478_1	Cpne6	1.67869
296500_1	Dlx1	307251_1	Rnf165	1.64401
296500_1	Dlx1	312563_1	Prickle2	1.64316
296500_1	Dlx1	24172_1	Adh1	1.6068
296500_1	Dlx1	362361_1	Hnrnpa2b1	1.60163
296500_1	Dlx1	24225_1	Bdnf	1.601
296500_1	Dlx1	304024_1	Cpox	1.57001
296500_1	Dlx1	312504_1	RGD1566130	1.56487
296500_1	Dlx1	305918_1	Ift88	1.499
296500_1	Dlx1	315117_1	Elfn2	1.46964
296500_1	Dlx1	286758_1	Aqp11	1.433
296500_1	Dlx1	303073_1	Cyfip2	1.43252
296500_1	Dlx1	360668_1	Sec14l1	1.42531
296500_1	Dlx1	24681_1	Prkcg	1.40401
296500_1	Dlx1	304109_1	Tiam1	1.37524
296500_1	Dlx1	289264_1	Grem2	1.29603
296500_1	Dlx1	54319_1	Ezr	1.28668
296500_1	Dlx1	361818_1	Rsph1	1.27293
296500_1	Dlx1	114901_1	Argbp2	1.26948
296500_1	Dlx1	116506_1	Calcr	1.23853
296500_1	Dlx1	83834_1	Nrn1	1.23189
296500_1	Dlx1	29716_1	Cacna1d	1.23151
296500_1	Dlx1	287129_1	Tmem204	1.23105
296500_1	Dlx1	25204_1	Pcsk1	1.22672
296500_1	Dlx1	690795_1	H2afj	1.21426
296500_1	Dlx1	497798_1	RGD1561357	1.1884
296500_1	Dlx1	310201_1	Cmbl	1.16468
296500_1	Dlx1	29739_1	Gclm	1.08503
296500_1	Dlx1	24158_1	Acadm	1.06642
296500_1	Dlx1	367160_1	Cpne4	1.05364
296500_1	Dlx1	688502_1	LOC688502	1.03386
296500_1	Dlx1	315789_1	Fam81a	1.0113
296500_1	Dlx1	24684_1	Prlr	0.968451
296500_1	Dlx1	498803_1	Otud1	0.939482
296500_1	Dlx1	117130_1	Grifin	0.924148
296500_1	Dlx1	291939_1	Mmaa	0.922204
296500_1	Dlx1	293587_1	RGD1311186	0.898562
296500_1	Dlx1	297498_1	Crbn	0.890295
296500_1	Dlx1	259242_1	Wipf3	0.862492
296500_1	Dlx1	306147_1	Slitrk1	0.858465
296500_1	Dlx1	362840_1	RGD1307067	0.838418
296500_1	Dlx1	306527_1	Dusp26	0.787394
296500_1	Dlx1	361416_1	Cenpn	0.771204
296500_1	Dlx1	305096_1	Klhdc8a	0.770305
296500_1	Dlx1	310519_1	Slitrk3	0.750583
296500_1	Dlx1	314647_1	Brunol5	0.740828
296500_1	Dlx1	362524_1	Ptpn3	0.740556
296500_1	Dlx1	362366_1	Fkbp14	0.720522
296500_1	Dlx1	691335_1	2014-09-06	0.719062
296500_1	Dlx1	304023_1	St3gal6	0.709928
296500_1	Dlx1	79011_1	Camkv	0.697234
296500_1	Dlx1	63885_1	Pde10a	0.687179
296500_1	Dlx1	290596_1	Ghitm	0.647402
296500_1	Dlx1	363447_1	Tspan7	0.623034
296500_1	Dlx1	24604_1	Npy	0.611537
296500_1	Dlx1	298199_1	Adfp	0.610086
296500_1	Dlx1	24368_1	Fh1	0.585712
296500_1	Dlx1	25553_1	Slc6a4	0.578982
296500_1	Dlx1	685859_1	Ubxd4	0.560668
296500_1	Dlx1	501630_1	Mum1l1	0.542319
296500_1	Dlx1	282844_1	Rffl	0.504494
296500_1	Dlx1	24311_1	Ddc	0.488744
296500_1	Dlx1	116744_1	Lpar1	0.484588
296500_1	Dlx1	304763_1	R3hdm1	0.463408
296500_1	Dlx1	290947_1	Mtrr	0.418118
296500_1	Dlx1	315422_1	Mtmr2	0.410105
296500_1	Dlx1	301073_1	Hhatl	0.398862
296500_1	Dlx1	361018_1	Fam107a	0.369517
296500_1	Dlx1	140666_1	Rcan2	0.363327
296500_1	Dlx1	295394_1	Dph5	0.358683
296500_1	Dlx1	83689_1	Cd164	0.333787
296500_1	Dlx1	303754_1	Rab40b	0.324767
296500_1	Dlx1	25673_1	Anxa5	0.310023
296500_1	Dlx1	502782_1	Pigy	0.279362
296500_1	Dlx1	312664_1	Rasgef1a	0.276909
296500_1	Dlx1	300666_1	C2cd2l	0.267089
296500_1	Dlx1	29627_1	Gria2	0.25926
296500_1	Dlx1	246255_1	Ppp2r2d	0.244022
296500_1	Dlx1	360926_1	Lnx1	0.2404
296500_1	Dlx1	296603_1	Vav2	0.236955
296500_1	Dlx1	114119_1	Gng10	0.21795
296500_1	Dlx1	58965_1	Ramp1	0.195074
296500_1	Dlx1	171093_1	Shank2	0.176055
296500_1	Dlx1	308376_1	Gpr126	0.15125
296500_1	Dlx1	63880_1	Dnajc3	0.148708
296500_1	Dlx1	64027_1	Bspry	0.133378
296500_1	Dlx1	619374_2	Jam2_2	0.0826406
296500_1	Dlx1	685244_1	LOC685244	0.0780201
296500_1	Dlx1	362129_1	Gtdc1	0.0338579
296500_1	Dlx1	294674_2	Enc1_2	0.0225155
313867_1	Lrpprc	313981_1	Nol10	4.54994
313867_1	Lrpprc	171460_1	Hspbap1	4.17243
313867_1	Lrpprc	363123_1	Rab6b	4.04372
313867_1	Lrpprc	498335_1	Cxcl13	3.56869
313867_1	Lrpprc	170920_1	Map4k3	3.13849
313867_1	Lrpprc	362622_1	Ccdc21	3.03028
313867_1	Lrpprc	29246_1	Stmn3	3.00848
313867_1	Lrpprc	302290_1	Ap3s1	2.9275
313867_1	Lrpprc	300211_1	Fkbp11	2.77507
313867_1	Lrpprc	362316_1	Pftk1	2.65746
313867_1	Lrpprc	606294_1	Kbp	2.64674
313867_1	Lrpprc	308100_1	Acat2	2.64669
313867_1	Lrpprc	502020_1	Lrch1	2.43495
313867_1	Lrpprc	292022_1	Ddx19a	2.41128
313867_1	Lrpprc	24642_1	Pgam1	2.348
313867_1	Lrpprc	313620_2	Srrm1_2	2.32089
313867_1	Lrpprc	300757_1	Hexa	2.29504
313867_1	Lrpprc	310669_1	Golph3l	2.28259
313867_1	Lrpprc	499689_1	Gstm4	2.02681
313867_1	Lrpprc	25741_1	Pfkl	1.98988
313867_1	Lrpprc	304900_1	Astn1	1.95108
313867_1	Lrpprc	690000_1	LOC690000	1.89347
313867_1	Lrpprc	291906_1	Fts	1.85299
313867_1	Lrpprc	300206_1	RGD1303127	1.82393
313867_1	Lrpprc	690516_1	RGD1309707	1.60322
313867_1	Lrpprc	296318_1	Ndrg3	1.5637
313867_1	Lrpprc	499783_1	RGD1564019	1.47441
313867_1	Lrpprc	315272_1	Ano6	1.47086
313867_1	Lrpprc	364052_1	Pea15a	1.40556
313867_1	Lrpprc	691209_1	Slc12a6	1.3593
313867_1	Lrpprc	307639_1	Gins3	1.33015
313867_1	Lrpprc	85270_1	Tekt1	1.30435
313867_1	Lrpprc	171128_1	Gchfr	1.24476
313867_1	Lrpprc	79253_1	Avil	1.20218
313867_1	Lrpprc	361149_1	Ankrd37	1.18981
313867_1	Lrpprc	362760_1	Galntl1	1.17203
313867_1	Lrpprc	84026_1	Dnaja2	1.13448
313867_1	Lrpprc	29625_1	Crhbp	1.12498
313867_1	Lrpprc	29629_1	Gria4	1.04889
313867_1	Lrpprc	362384_1	Reep1	1.03172
313867_1	Lrpprc	315665_1	RGD1311251	1.02755
313867_1	Lrpprc	296370_1	Ctsa	1.02029
313867_1	Lrpprc	309774_1	Gopc	1.0078
313867_1	Lrpprc	313644_1	Rap1gap	0.988246
313867_1	Lrpprc	84685_1	Ppp1r9a	0.954034
313867_1	Lrpprc	361069_1	Epb4.9	0.950537
313867_1	Lrpprc	29704_1	Pacsin1	0.946054
313867_1	Lrpprc	288914_1	Trmt1	0.890568
313867_1	Lrpprc	24968_1	Psmb8	0.852475
313867_1	Lrpprc	288416_1	N4bp2l2	0.83716
313867_1	Lrpprc	29663_1	Ap1b1	0.833368
313867_1	Lrpprc	360807_1	Rsrc2	0.808309
313867_1	Lrpprc	302499_1	C1galt1c1	0.806816
313867_1	Lrpprc	60379_1	Col5a3	0.802476
313867_1	Lrpprc	294091_1	Ifit2	0.801321
313867_1	Lrpprc	360596_2	Msi2_2	0.793517
313867_1	Lrpprc	25495_1	Nog	0.735843
313867_1	Lrpprc	27100_1	Gfer	0.722443
313867_1	Lrpprc	29457_1	Map6	0.711366
313867_1	Lrpprc	307657_1	Ogfod1	0.710264
313867_1	Lrpprc	63885_1	Pde10a	0.687179
313867_1	Lrpprc	502479_1	Lace1	0.646733
313867_1	Lrpprc	691835_1	Kctd4	0.646209
313867_1	Lrpprc	307403_1	Csf1r	0.622683
313867_1	Lrpprc	315608_1	Ube4a	0.605445
313867_1	Lrpprc	287642_1	Slc35b1	0.605064
313867_1	Lrpprc	171122_1	Rab7l1	0.603501
313867_1	Lrpprc	501630_1	Mum1l1	0.542319
313867_1	Lrpprc	81520_1	Marcksl1	0.527268
313867_1	Lrpprc	25367_1	Adarb1	0.497869
313867_1	Lrpprc	26760_1	Akr7a3	0.437778
313867_1	Lrpprc	25272_1	Mapk10	0.435347
313867_1	Lrpprc	24338_1	Ephb1	0.422321
313867_1	Lrpprc	79248_1	Abca2	0.39847
313867_1	Lrpprc	50665_1	Tmsb10	0.395477
313867_1	Lrpprc	498406_1	Mrps24	0.359223
313867_1	Lrpprc	29688_1	Minpp1	0.304835
313867_1	Lrpprc	308807_1	Prss23	0.263904
313867_1	Lrpprc	499137_1	RGD1562094	0.241709
313867_1	Lrpprc	29660_1	Pnck	0.239095
313867_1	Lrpprc	290364_2	Itm2b_2	0.174651
313867_1	Lrpprc	56777_1	Adam1a	0.149346
313867_1	Lrpprc	685579_1	Rrm1	0.115255
313867_1	Lrpprc	300062_1	Rabl4	0.101857
313867_1	Lrpprc	29669_1	Psma2	0.0985785
313867_1	Lrpprc	293666_1	mrpl11	0.0387887
313867_1	Lrpprc	289080_1	Rgl1	0.0365405
313867_1	Lrpprc	266780_1	Rimbp2	0.0118125
313867_1	Lrpprc	362048_1	Tspan5	0.00996064
313867_1	Lrpprc	289382_1	Ints7	0.00453226
313867_1	Lrpprc	360302_1	Ptprk	0.0019851
296706_1	Lhx2	25469_1	Kcna4	4.82117
296706_1	Lhx2	81749_1	Prkch	3.62177
296706_1	Lhx2	29190_1	Pdyn	3.45184
296706_1	Lhx2	312563_2	Prickle2_2	3.3577
296706_1	Lhx2	64531_1	Synj2bp	2.76848
296706_1	Lhx2	361352_1	Pqlc1	2.74426
296706_1	Lhx2	29434_1	Rasgrp1	2.63736
296706_1	Lhx2	306471_1	Snx25	2.48477
296706_1	Lhx2	502020_1	Lrch1	2.43495
296706_1	Lhx2	29580_1	Fdft1	2.42777
296706_1	Lhx2	691770_1	LOC691770	2.36854
296706_1	Lhx2	363153_1	rCG_25854	2.23192
296706_1	Lhx2	312166_1	Cadps2	2.21345
296706_1	Lhx2	24426_1	Gstp1	2.10049
296706_1	Lhx2	361084_1	Lmo7	2.09816
296706_1	Lhx2	316539_1	Epha4	2.02652
296706_1	Lhx2	94338_1	Smpd3	2.01052
296706_1	Lhx2	689043_1	Fam19a4	1.96395
296706_1	Lhx2	64155_1	Scn7a	1.94535
296706_1	Lhx2	311569_1	Acss2	1.94153
296706_1	Lhx2	305268_1	Uba6	1.82484
296706_1	Lhx2	83825_1	Dclk1	1.76003
296706_1	Lhx2	24875_1	Vipr1	1.75944
296706_1	Lhx2	311562_1	Necab3	1.75584
296706_1	Lhx2	309804_1	Cdc2l6	1.67892
296706_1	Lhx2	24225_1	Bdnf	1.601
296706_1	Lhx2	64443_1	Gpr88	1.58429
296706_1	Lhx2	683613_1	LOC683613	1.5834
296706_1	Lhx2	171101_1	Grp	1.57761
296706_1	Lhx2	312504_1	RGD1566130	1.56487
296706_1	Lhx2	192189_1	Syt17	1.55888
296706_1	Lhx2	29204_1	Neu2	1.54242
296706_1	Lhx2	499783_1	RGD1564019	1.47441
296706_1	Lhx2	286758_1	Aqp11	1.433
296706_1	Lhx2	312824_1	Recql	1.38339
296706_1	Lhx2	315923_1	Lysmd3	1.32899
296706_1	Lhx2	246217_1	Ngef	1.27505
296706_1	Lhx2	299117_1	Nin	1.25991
296706_1	Lhx2	361714_1	Rasgrp2	1.24625
296706_1	Lhx2	83834_1	Nrn1	1.23189
296706_1	Lhx2	500400_1	Fam110b	1.18364
296706_1	Lhx2	59322_1	Cnksr2	1.16843
296706_1	Lhx2	83588_1	Kcns3	1.13664
296706_1	Lhx2	54296_1	Rgs7	1.11503
296706_1	Lhx2	266729_1	Dab1	1.07053
296706_1	Lhx2	360839_1	Tmem163	1.05641
296706_1	Lhx2	24827_1	Tgfa	1.01678
296706_1	Lhx2	681023_1	Qsox2	1.00114
296706_1	Lhx2	298767_1	Dync2li1	0.995824
296706_1	Lhx2	266705_1	Gsbs	0.980722
296706_1	Lhx2	500377_1	Tuba8	0.938194
296706_1	Lhx2	315047_1	Laptm4b	0.935306
296706_1	Lhx2	298771_1	Prepl	0.933464
296706_1	Lhx2	362691_1	Tmem178	0.888916
296706_1	Lhx2	66030_1	Synpr	0.879515
296706_1	Lhx2	84009_1	Kalrn	0.876861
296706_1	Lhx2	29546_1	Homer1	0.867653
296706_1	Lhx2	299197_1	RGD1307597	0.848278
296706_1	Lhx2	85241_1	Pola1	0.832061
296706_1	Lhx2	291031_1	Fam8a1	0.817537
296706_1	Lhx2	360592_1	Trim37	0.815385
296706_1	Lhx2	289197_1	Mgst3	0.798984
296706_1	Lhx2	306349_1	Tmem59l	0.775414
296706_1	Lhx2	60567_1	Syt10	0.748969
296706_1	Lhx2	362524_1	Ptpn3	0.740556
296706_1	Lhx2	79011_1	Camkv	0.697234
296706_1	Lhx2	363074_1	RGD1309779	0.69073
296706_1	Lhx2	63885_1	Pde10a	0.687179
296706_1	Lhx2	293504_1	Qprt	0.674382
296706_1	Lhx2	309255_1	Mtmr10	0.651594
296706_1	Lhx2	290596_1	Ghitm	0.647402
296706_1	Lhx2	25252_1	Dlg1	0.63074
296706_1	Lhx2	298199_1	Adfp	0.610086
296706_1	Lhx2	116653_1	Cap2	0.550244
296706_1	Lhx2	301388_1	Mfsd6	0.525671
296706_1	Lhx2	360738_1	RGD1310348	0.513475
296706_1	Lhx2	310200_1	Ankrd33b	0.476099
296706_1	Lhx2	317423_1	FAM120C	0.439848
296706_1	Lhx2	25318_1	Fnta	0.386395
296706_1	Lhx2	361018_1	Fam107a	0.369517
296706_1	Lhx2	299256_1	Cpsf2	0.355991
296706_1	Lhx2	360616_1	Ppp1r1b	0.327823
296706_1	Lhx2	303754_1	Rab40b	0.324767
296706_1	Lhx2	305302_1	Rasl11b	0.285551
296706_1	Lhx2	246776_1	Filip1	0.272003
296706_1	Lhx2	364475_1	Dzip1	0.266575
296706_1	Lhx2	364208_1	Cnrip1	0.241926
296706_1	Lhx2	502916_1	Rerg	0.23842
296706_1	Lhx2	306844_1	Phactr1	0.211982
296706_1	Lhx2	25145_1	Cd24	0.197104
296706_1	Lhx2	171093_1	Shank2	0.176055
296706_1	Lhx2	363229_1	Slc39a10	0.151803
296706_1	Lhx2	298609_1	Efhd2	0.134076
296706_1	Lhx2	681849_1	LOC681849	0.102542
296706_1	Lhx2	29545_1	Uchl1	0.0787953
296706_1	Lhx2	685244_1	LOC685244	0.0780201
296706_1	Lhx2	290527_1	Anxa11	0.0674774
296706_1	Lhx2	362732_1	Tmem195	0.0589983
296706_1	Lhx2	25132_1	Myo5b	0.0376734
296706_1	Lhx2	294674_2	Enc1_2	0.0225155
296706_1	Lhx2	307206_1	Neto1	0.00278807
140586_1	Sox9	54349_1	Aox1	7.18412
140586_1	Sox9	685826_1	Rprml	5.47483
140586_1	Sox9	361425_1	Cox4nb	4.52472
140586_1	Sox9	296969_1	Slc35b4	3.79751
140586_1	Sox9	364410_1	Kctd9	3.76118
140586_1	Sox9	310005_1	Aggf1	3.33394
140586_1	Sox9	60416_1	Pfkp	3.29159
140586_1	Sox9	310019_1	Utp15	3.14743
140586_1	Sox9	499856_1	Fibin	3.13023
140586_1	Sox9	362855_1	LOC362855	2.97289
140586_1	Sox9	314416_1	Ak7	2.92603
140586_1	Sox9	84400_1	Prelp	2.86614
140586_1	Sox9	361180_1	Grtp1	2.83195
140586_1	Sox9	25532_1	Rab4a	2.77377
140586_1	Sox9	246212_1	Sipa1l1	2.62493
140586_1	Sox9	287556_1	Rhbdl3	2.49003
140586_1	Sox9	300047_1	Cyc1	2.38145
140586_1	Sox9	310669_1	Golph3l	2.28259
140586_1	Sox9	312166_1	Cadps2	2.21345
140586_1	Sox9	308069_1	Slc12a7	2.17594
140586_1	Sox9	311115_1	RGD1565257	2.15949
140586_1	Sox9	25262_1	Itpr1	2.12057
140586_1	Sox9	245926_1	Rbm16	2.0688
140586_1	Sox9	300880_1	RGD1307365	2.03822
140586_1	Sox9	24645_1	Pgm1	2.01136
140586_1	Sox9	293408_1	Hbs1l	1.95251
140586_1	Sox9	298792_1	Ypel5	1.9057
140586_1	Sox9	300852_1	Mto1	1.87234
140586_1	Sox9	309858_2	Sec63_2	1.85381
140586_1	Sox9	287982_1	Abcf3	1.85225
140586_1	Sox9	29376_1	Irs2	1.83825
140586_1	Sox9	192251_1	Gpr149	1.83658
140586_1	Sox9	289392_1	Plxna2	1.74272
140586_1	Sox9	289218_1	Ndufs2	1.67971
140586_1	Sox9	315530_1	Rics	1.67278
140586_1	Sox9	361802_1	Hsd17b8	1.62118
140586_1	Sox9	362361_1	Hnrnpa2b1	1.60163
140586_1	Sox9	499765_1	RGD1564114	1.56982
140586_1	Sox9	362423_1	Rassf4	1.54543
140586_1	Sox9	362739_1	Ppp2r3c	1.44788
140586_1	Sox9	312824_1	Recql	1.38339
140586_1	Sox9	295238_1	Dap3	1.37479
140586_1	Sox9	365023_1	Ankrd11	1.35791
140586_1	Sox9	690728_1	LOC690728	1.34611
140586_1	Sox9	171374_1	Atp5b	1.29346
140586_1	Sox9	313949_1	RGD1311648	1.28348
140586_1	Sox9	366859_1	Glt8d2	1.28256
140586_1	Sox9	85492_1	Psmb7	1.22743
140586_1	Sox9	680885_1	LOC680885	1.19213
140586_1	Sox9	303505_1	Plxdc1	1.1618
140586_1	Sox9	192178_1	Tnrc6b	1.15101
140586_1	Sox9	294449_1	Hs3st5	1.15053
140586_1	Sox9	309170_1	Mtvr2	1.12659
140586_1	Sox9	362194_1	Bahd1	1.10688
140586_1	Sox9	288065_1	Ccdc58	1.09914
140586_1	Sox9	690043_1	Rnf168	1.0982
140586_1	Sox9	29739_1	Gclm	1.08503
140586_1	Sox9	295704_1	Ube2l6	1.06368
140586_1	Sox9	287772_1	Psmd12	1.00235
140586_1	Sox9	500941_1	MGC105560	1.00187
140586_1	Sox9	313644_1	Rap1gap	0.988246
140586_1	Sox9	140724_1	Cacng3	0.905715
140586_1	Sox9	301552_1	Mrpl44	0.890923
140586_1	Sox9	297498_1	Crbn	0.890295
140586_1	Sox9	298699_1	Ppan	0.85958
140586_1	Sox9	29445_1	Cox4i1	0.827065
140586_1	Sox9	315645_1	Pih1d2	0.806838
140586_1	Sox9	306811_1	RGD1307284	0.784116
140586_1	Sox9	81829_1	Mdh2	0.769581
140586_1	Sox9	94173_1	Idh3B	0.768432
140586_1	Sox9	314647_1	Brunol5	0.740828
140586_1	Sox9	140673_1	Napa	0.732737
140586_1	Sox9	317578_1	Sash3	0.715864
140586_1	Sox9	24587_1	Nefh	0.663074
140586_1	Sox9	57022_1	Adam4	0.661751
140586_1	Sox9	301432_1	Ppil3	0.645729
140586_1	Sox9	311647_1	Prex1	0.618789
140586_1	Sox9	29331_1	Hapln1	0.59446
140586_1	Sox9	140937_2	Higd1a_2	0.594163
140586_1	Sox9	291180_1	Epdr1	0.566552
140586_1	Sox9	83499_1	Psmd4	0.560399
140586_1	Sox9	294754_1	Pelo	0.545152
140586_1	Sox9	307008_1	RGD1308147	0.537695
140586_1	Sox9	316640_1	Atg4b	0.530068
140586_1	Sox9	171121_1	Ppp6c	0.507003
140586_1	Sox9	687031_1	Ajap1	0.503523
140586_1	Sox9	29533_1	Pxmp2	0.486955
140586_1	Sox9	304763_1	R3hdm1	0.463408
140586_1	Sox9	364786_1	RGD1564327	0.449446
140586_1	Sox9	502603_2	Sfrs11_2	0.441438
140586_1	Sox9	360761_1	Lnx2	0.421016
140586_1	Sox9	652955_1	Rnf130	0.401227
140586_1	Sox9	303122_1	RGD1310352	0.39338
140586_1	Sox9	689500_1	Mcts2	0.365483
140586_1	Sox9	361385_1	Ndufb7	0.354155
140586_1	Sox9	298490_1	Ppcs	0.349961
140586_1	Sox9	306490_1	Mtmr7	0.345599
140586_1	Sox9	307926_1	RGD1563235	0.337387
140586_1	Sox9	303754_1	Rab40b	0.324767
140586_1	Sox9	361755_1	Pycs	0.324046
140586_1	Sox9	681287_1	Map7d1	0.305476
140586_1	Sox9	287419_1	Rangrf	0.282453
140586_1	Sox9	60466_1	Stx7	0.248393
140586_1	Sox9	301123_1	Ndufa11	0.238352
140586_1	Sox9	116550_1	Atp5c1	0.196442
140586_1	Sox9	367902_2	Armcx3_2	0.167752
140586_1	Sox9	286904_1	Cyp4f4	0.167026
140586_1	Sox9	300675_1	RGD1307682	0.158915
140586_1	Sox9	289990_1	Psmc6	0.135849
140586_1	Sox9	58960_1	Map2k2	0.127728
140586_1	Sox9	312607_1	Pdzrn3	0.118647
140586_1	Sox9	266759_1	Hspa4	0.102642
140586_1	Sox9	360928_1	Dcun1d4	0.0921738
140586_1	Sox9	497886_1	C1qtnf2	0.0862731
140586_1	Sox9	117279_1	Cflar	0.0104099
84410_2	Klf5_2	297699_1	Strap	5.02739
84410_2	Klf5_2	291969_1	Atp6v0d1	4.07945
84410_2	Klf5_2	50567_1	Slc3a2	3.80736
84410_2	Klf5_2	81749_1	Prkch	3.62177
84410_2	Klf5_2	24188_1	Aldh1a1	3.45263
84410_2	Klf5_2	64369_1	Ppap2a	3.40165
84410_2	Klf5_2	313771_1	Gltpd1	3.35145
84410_2	Klf5_2	289440_1	Ephx4	2.83579
84410_2	Klf5_2	25532_1	Rab4a	2.77377
84410_2	Klf5_2	287585_1	Ppm1d	2.64929
84410_2	Klf5_2	246212_1	Sipa1l1	2.62493
84410_2	Klf5_2	314386_1	Gpr68	2.6113
84410_2	Klf5_2	313024_1	Wasf2	2.51916
84410_2	Klf5_2	25479_1	Vps35	2.41469
84410_2	Klf5_2	81677_1	Itpka	2.40119
84410_2	Klf5_2	499505_1	Msh3	2.36003
84410_2	Klf5_2	24642_1	Pgam1	2.348
84410_2	Klf5_2	309262_1	Nsdhl	2.14166
84410_2	Klf5_2	298648_1	Tardbp	2.12214
84410_2	Klf5_2	361084_1	Lmo7	2.09816
84410_2	Klf5_2	310097_1	Snx18	2.0382
84410_2	Klf5_2	308909_1	Smpd1	1.98244
84410_2	Klf5_2	294079_1	2014-03-05	1.89386
84410_2	Klf5_2	501231_1	Vwc2	1.89018
84410_2	Klf5_2	290850_1	Mrps31	1.75901
84410_2	Klf5_2	360514_1	Ublcp1	1.73678
84410_2	Klf5_2	304332_1	Heatr2	1.71515
84410_2	Klf5_2	79011_2	Camkv_2	1.61367
84410_2	Klf5_2	171101_1	Grp	1.57761
84410_2	Klf5_2	294518_1	Sesn1	1.55888
84410_2	Klf5_2	364405_1	Scara3	1.4991
84410_2	Klf5_2	360272_1	Slit2	1.45134
84410_2	Klf5_2	287746_1	Fmnl1	1.38675
84410_2	Klf5_2	117024_1	Crym	1.36264
84410_2	Klf5_2	306270_1	Oxnad1	1.36151
84410_2	Klf5_2	307639_1	Gins3	1.33015
84410_2	Klf5_2	64367_1	Ppib	1.29496
84410_2	Klf5_2	498278_1	RGD1562658	1.2923
84410_2	Klf5_2	361129_1	Hapln4	1.28674
84410_2	Klf5_2	315824_1	Bmp5	1.27491
84410_2	Klf5_2	24775_1	Shbg	1.25975
84410_2	Klf5_2	360853_1	Uchl5	1.25189
84410_2	Klf5_2	308588_1	Car11	1.22008
84410_2	Klf5_2	497972_1	Heatr6	1.20538
84410_2	Klf5_2	24616_1	Pah	1.19761
84410_2	Klf5_2	140910_1	Sc4mol	1.18596
84410_2	Klf5_2	683983_1	LOC683983	1.18017
84410_2	Klf5_2	25639_1	Fkbp1a	1.15699
84410_2	Klf5_2	680130_1	Timp4	1.13678
84410_2	Klf5_2	117542_1	Baiap2	1.10959
84410_2	Klf5_2	287159_1	Pigq	1.10696
84410_2	Klf5_2	29719_1	Kcnj16	1.06894
84410_2	Klf5_2	289357_1	Lyplal1	1.06696
84410_2	Klf5_2	691429_1	LOC691429	1.06628
84410_2	Klf5_2	293967_1	Smc5	1.01847
84410_2	Klf5_2	286939_1	Asam	1.01662
84410_2	Klf5_2	171047_1	RGD620382	0.999981
84410_2	Klf5_2	313644_1	Rap1gap	0.988246
84410_2	Klf5_2	302313_1	Tspan6	0.922451
84410_2	Klf5_2	301351_1	RGD1310819	0.920146
84410_2	Klf5_2	293587_1	RGD1311186	0.898562
84410_2	Klf5_2	259242_1	Wipf3	0.862492
84410_2	Klf5_2	29167_1	Dctn1	0.862347
84410_2	Klf5_2	291031_1	Fam8a1	0.817537
84410_2	Klf5_2	305256_1	Grsf1	0.805815
84410_2	Klf5_2	289175_1	Slc19a2	0.79118
84410_2	Klf5_2	303211_1	Mmgt2	0.785697
84410_2	Klf5_2	192204_1	Ehd4	0.78055
84410_2	Klf5_2	114017_1	Gfm1	0.767847
84410_2	Klf5_2	60567_1	Syt10	0.748969
84410_2	Klf5_2	25614_1	Ptk2	0.695606
84410_2	Klf5_2	290596_1	Ghitm	0.647402
84410_2	Klf5_2	361930_1	Bbs7	0.631468
84410_2	Klf5_2	300018_1	Lynx1	0.629363
84410_2	Klf5_2	24957_1	Glul	0.609112
84410_2	Klf5_2	25605_1	Hcrtr2	0.60543
84410_2	Klf5_2	266735_1	Gpr64	0.59932
84410_2	Klf5_2	64185_1	Cap1	0.567538
84410_2	Klf5_2	81675_1	Gyg1	0.560416
84410_2	Klf5_2	309696_1	Bcr	0.546224
84410_2	Klf5_2	291182_1	Stard3nl	0.532979
84410_2	Klf5_2	25023_1	Prkcb	0.52849
84410_2	Klf5_2	303311_1	Rtn4rl1	0.501942
84410_2	Klf5_2	170699_1	Atp2c1	0.500344
84410_2	Klf5_2	291309_1	Usp6nl	0.494568
84410_2	Klf5_2	314718_1	Actr6	0.478203
84410_2	Klf5_2	24896_1	Gnas	0.476697
84410_2	Klf5_2	24214_1	Atp1b2	0.469328
84410_2	Klf5_2	117282_1	Hnrnpk	0.419857
84410_2	Klf5_2	363254_1	Atg9a	0.416447
84410_2	Klf5_2	365684_1	Paip1	0.360483
84410_2	Klf5_2	24189_1	Aldoa	0.350564
84410_2	Klf5_2	362884_1	Tmbim4	0.327701
84410_2	Klf5_2	286910_1	Nid67	0.313308
84410_2	Klf5_2	246776_1	Filip1	0.272003
84410_2	Klf5_2	286931_1	Unc13c	0.269326
84410_2	Klf5_2	287612_1	Mks1	0.22821
84410_2	Klf5_2	316976_1	MGC72974	0.200826
84410_2	Klf5_2	363256_1	Speg	0.191558
84410_2	Klf5_2	29332_1	Stmn1	0.173338
84410_2	Klf5_2	171375_1	Atp5f1	0.166526
84410_2	Klf5_2	685646_1	Ropn1l	0.106503
84410_2	Klf5_2	24567_1	Mt1a	0.102332
84410_2	Klf5_2	84492_1	Tec	0.100939
84410_2	Klf5_2	64828_1	B4galnt1	0.094634
84410_2	Klf5_2	83526_1	Atrn	0.0557475
84410_2	Klf5_2	29219_1	Snca	0.0532693
84410_2	Klf5_2	363449_1	RGD1560784	0.0492438
84410_2	Klf5_2	292808_1	Pepd	0.0381048
84410_2	Klf5_2	287155_1	Stub1	0.036523
84410_2	Klf5_2	81743_1	Pde2a	0.0234379
58853_1	Nr4a3	685826_1	Rprml	5.47483
58853_1	Nr4a3	81529_1	Pde1a	4.40883
58853_1	Nr4a3	362246_1	Trp53inp2	4.32755
58853_1	Nr4a3	24552_1	Me1	3.76737
58853_1	Nr4a3	364410_1	Kctd9	3.76118
58853_1	Nr4a3	81749_1	Prkch	3.62177
58853_1	Nr4a3	64533_1	Pnpo	3.56688
58853_1	Nr4a3	312563_2	Prickle2_2	3.3577
58853_1	Nr4a3	362275_1	B4galt5	3.30848
58853_1	Nr4a3	295382_1	Ntng1	2.76759
58853_1	Nr4a3	499088_1	RGD1563892	2.63793
58853_1	Nr4a3	312492_1	Dysf	2.53592
58853_1	Nr4a3	308959_1	Usp31	2.49243
58853_1	Nr4a3	288109_1	Sidt1	2.46174
58853_1	Nr4a3	26955_1	Mllt4	2.40479
58853_1	Nr4a3	309368_1	Lama2	2.28702
58853_1	Nr4a3	363153_1	rCG_25854	2.23192
58853_1	Nr4a3	361810_1	Fkbp5	2.10314
58853_1	Nr4a3	361084_1	Lmo7	2.09816
58853_1	Nr4a3	59312_1	Shank3	2.0568
58853_1	Nr4a3	313757_1	RGD1565591	2.03741
58853_1	Nr4a3	29675_1	Psmb2	2.02532
58853_1	Nr4a3	499772_1	Ier5l	2.0234
58853_1	Nr4a3	94338_1	Smpd3	2.01052
58853_1	Nr4a3	291355_1	Prtfdc1	1.92127
58853_1	Nr4a3	192251_1	Gpr149	1.83658
58853_1	Nr4a3	366624_2	Cfl2_2	1.77941
58853_1	Nr4a3	246323_1	Aard	1.76762
58853_1	Nr4a3	24875_1	Vipr1	1.75944
58853_1	Nr4a3	498922_1	Cbln1	1.69532
58853_1	Nr4a3	309804_1	Cdc2l6	1.67892
58853_1	Nr4a3	24611_1	Gnal	1.63187
58853_1	Nr4a3	362423_1	Rassf4	1.54543
58853_1	Nr4a3	315073_1	Jrk	1.47444
58853_1	Nr4a3	298874_1	Pum2	1.38459
58853_1	Nr4a3	304109_1	Tiam1	1.37524
58853_1	Nr4a3	84486_1	Sf3b1	1.34069
58853_1	Nr4a3	114901_1	Argbp2	1.26948
58853_1	Nr4a3	408243_1	Ece2	1.26381
58853_1	Nr4a3	299117_1	Nin	1.25991
58853_1	Nr4a3	497798_1	RGD1561357	1.1884
58853_1	Nr4a3	310201_1	Cmbl	1.16468
58853_1	Nr4a3	313156_1	RGD1310773	1.08706
58853_1	Nr4a3	294674_1	Enc1	1.03975
58853_1	Nr4a3	362759_1	Exd2	1.03536
58853_1	Nr4a3	24558_1	Mog	1.02847
58853_1	Nr4a3	83572_1	Pafah1b1	1.0135
58853_1	Nr4a3	56817_1	Kcnip2	0.975876
58853_1	Nr4a3	286898_1	Npc2	0.952341
58853_1	Nr4a3	315134_1	Josd1	0.948374
58853_1	Nr4a3	25736_1	Kcnb1	0.947411
58853_1	Nr4a3	500377_1	Tuba8	0.938194
58853_1	Nr4a3	362691_1	Tmem178	0.888916
58853_1	Nr4a3	29502_1	Slc20a2	0.883989
58853_1	Nr4a3	29546_1	Homer1	0.867653
58853_1	Nr4a3	25698_1	Ass1	0.856578
58853_1	Nr4a3	81745_1	Pdpk1	0.832189
58853_1	Nr4a3	291031_1	Fam8a1	0.817537
58853_1	Nr4a3	360592_1	Trim37	0.815385
58853_1	Nr4a3	60460_1	Hspa2	0.788732
58853_1	Nr4a3	59322_2	Cnksr2_2	0.767504
58853_1	Nr4a3	367073_1	Trappc4	0.745564
58853_1	Nr4a3	362524_1	Ptpn3	0.740556
58853_1	Nr4a3	83731_1	Kcnma1	0.70473
58853_1	Nr4a3	63885_1	Pde10a	0.687179
58853_1	Nr4a3	689560_1	Ryr2	0.686407
58853_1	Nr4a3	619580_1	Ctps2	0.642624
58853_1	Nr4a3	301618_1	Ppp1r7	0.595366
58853_1	Nr4a3	361625_1	Nrip3	0.591487
58853_1	Nr4a3	25023_1	Prkcb	0.52849
58853_1	Nr4a3	301388_1	Mfsd6	0.525671
58853_1	Nr4a3	24318_1	Drd2	0.477319
58853_1	Nr4a3	300691_1	Nnmt	0.466096
58853_1	Nr4a3	304763_1	R3hdm1	0.463408
58853_1	Nr4a3	293688_1	Tm7sf2	0.461541
58853_1	Nr4a3	79131_1	Fabp3	0.457604
58853_1	Nr4a3	24896_2	Gnas_2	0.455989
58853_1	Nr4a3	317423_1	FAM120C	0.439848
58853_1	Nr4a3	316033_1	Glb1	0.415688
58853_1	Nr4a3	299256_1	Cpsf2	0.355991
58853_1	Nr4a3	300666_1	C2cd2l	0.267089
58853_1	Nr4a3	192268_1	Gls2	0.264561
58853_1	Nr4a3	117536_1	Nelf	0.257242
58853_1	Nr4a3	364208_1	Cnrip1	0.241926
58853_1	Nr4a3	502916_1	Rerg	0.23842
58853_1	Nr4a3	306844_1	Phactr1	0.211982
58853_1	Nr4a3	83612_1	Slc32a1	0.209237
58853_1	Nr4a3	361137_1	Tmem192	0.198378
58853_1	Nr4a3	298312_1	Yipf1	0.197917
58853_1	Nr4a3	308632_1	Hebp2	0.182058
58853_1	Nr4a3	29245_1	Klk6	0.15013
58853_1	Nr4a3	84050_1	Enpp2	0.0983234
58853_1	Nr4a3	291553_1	Nedd4l	0.0932857
58853_1	Nr4a3	315992_1	Dock3	0.0754108
58853_1	Nr4a3	502632_1	Mettl5	0.0671954
58853_1	Nr4a3	362732_1	Tmem195	0.0589983
58853_1	Nr4a3	25399_1	Cacna2d1	0.0588696
58853_1	Nr4a3	58970_1	Degs1	0.0583196
58853_1	Nr4a3	363449_1	RGD1560784	0.0492438
58853_1	Nr4a3	25132_1	Myo5b	0.0376734
58853_1	Nr4a3	361600_1	Tm6sf1	0.0301812
58853_1	Nr4a3	117279_1	Cflar	0.0104099
25129_1	Egr4	364410_1	Kctd9	3.76118
25129_1	Egr4	83425_1	Akap12	3.22756
25129_1	Egr4	84030_1	Chn1	2.79103
25129_1	Egr4	29434_1	Rasgrp1	2.63736
25129_1	Egr4	246212_1	Sipa1l1	2.62493
25129_1	Egr4	307649_1	Ciapin1	2.58168
25129_1	Egr4	192210_1	Dnajc21	2.49601
25129_1	Egr4	294119_1	Moxd1	2.48862
25129_1	Egr4	81677_1	Itpka	2.40119
25129_1	Egr4	83722_1	Plk2	2.37215
25129_1	Egr4	24716_1	Ret	2.35367
25129_1	Egr4	312947_1	Tgs1	2.3096
25129_1	Egr4	363153_1	rCG_25854	2.23192
25129_1	Egr4	25570_1	Trhr	2.18946
25129_1	Egr4	84599_1	Tmed10	2.17459
25129_1	Egr4	315957_1	Tmem22	2.11654
25129_1	Egr4	361810_1	Fkbp5	2.10314
25129_1	Egr4	313757_1	RGD1565591	2.03741
25129_1	Egr4	293852_1	Bcap31	1.93358
25129_1	Egr4	291355_1	Prtfdc1	1.92127
25129_1	Egr4	29485_1	Slc7a3	1.89327
25129_1	Egr4	29263_1	Acvr2a	1.86909
25129_1	Egr4	366624_2	Cfl2_2	1.77941
25129_1	Egr4	83825_1	Dclk1	1.76003
25129_1	Egr4	360514_1	Ublcp1	1.73678
25129_1	Egr4	307251_1	Rnf165	1.64401
25129_1	Egr4	25450_1	Gabrb1	1.62452
25129_1	Egr4	312504_1	RGD1566130	1.56487
25129_1	Egr4	305497_1	Cobl	1.52507
25129_1	Egr4	311130_1	Prkra	1.48771
25129_1	Egr4	500921_1	Tmem117	1.48734
25129_1	Egr4	24242_1	Calm1	1.4796
25129_1	Egr4	315073_1	Jrk	1.47444
25129_1	Egr4	691431_1	LOC691431	1.4557
25129_1	Egr4	286758_1	Aqp11	1.433
25129_1	Egr4	619393_1	Dnajc12	1.41768
25129_1	Egr4	304109_1	Tiam1	1.37524
25129_1	Egr4	289874_1	RGD1306508	1.37168
25129_1	Egr4	117024_1	Crym	1.36264
25129_1	Egr4	25113_1	Ddn	1.29926
25129_1	Egr4	299117_1	Nin	1.25991
25129_1	Egr4	25111_1	Chrm4	1.23816
25129_1	Egr4	691149_1	Capza1	1.21584
25129_1	Egr4	500400_1	Fam110b	1.18364
25129_1	Egr4	680130_1	Timp4	1.13678
25129_1	Egr4	300950_1	Spsb4	1.12724
25129_1	Egr4	117542_1	Baiap2	1.10959
25129_1	Egr4	29719_1	Kcnj16	1.06894
25129_1	Egr4	311287_1	Ano3	1.0516
25129_1	Egr4	688502_1	LOC688502	1.03386
25129_1	Egr4	315789_1	Fam81a	1.0113
25129_1	Egr4	116641_1	Lgals8	0.995982
25129_1	Egr4	290356_1	Phyhip	0.985969
25129_1	Egr4	266705_1	Gsbs	0.980722
25129_1	Egr4	56817_1	Kcnip2	0.975876
25129_1	Egr4	315134_1	Josd1	0.948374
25129_1	Egr4	404280_1	Mid1ip1	0.938577
25129_1	Egr4	315047_1	Laptm4b	0.935306
25129_1	Egr4	302313_1	Tspan6	0.922451
25129_1	Egr4	301351_1	RGD1310819	0.920146
25129_1	Egr4	66030_1	Synpr	0.879515
25129_1	Egr4	81745_1	Pdpk1	0.832189
25129_1	Egr4	303211_1	Mmgt2	0.785697
25129_1	Egr4	59322_2	Cnksr2_2	0.767504
25129_1	Egr4	619580_1	Ctps2	0.642624
25129_1	Egr4	24604_1	Npy	0.611537
25129_1	Egr4	29331_1	Hapln1	0.59446
25129_1	Egr4	298366_1	Ttc39a	0.591151
25129_1	Egr4	360833_1	Kdsr	0.580377
25129_1	Egr4	306868_1	Muted	0.553587
25129_1	Egr4	291182_1	Stard3nl	0.532979
25129_1	Egr4	301388_1	Mfsd6	0.525671
25129_1	Egr4	361859_1	Cdc40	0.522371
25129_1	Egr4	687031_1	Ajap1	0.503523
25129_1	Egr4	303311_1	Rtn4rl1	0.501942
25129_1	Egr4	291705_1	Iws1	0.490136
25129_1	Egr4	50677_1	Ptpro	0.429362
25129_1	Egr4	310040_1	Mast4	0.40668
25129_1	Egr4	25318_1	Fnta	0.386395
25129_1	Egr4	312664_2	Rasgef1a_2	0.365752
25129_1	Egr4	299256_1	Cpsf2	0.355991
25129_1	Egr4	83689_1	Cd164	0.333787
25129_1	Egr4	305156_1	Arhgap24	0.330833
25129_1	Egr4	309512_2	Tnks2_2	0.312155
25129_1	Egr4	24434_1	Gusb	0.310093
25129_1	Egr4	312052_1	Steap2	0.299949
25129_1	Egr4	171133_1	Gcsh	0.282774
25129_1	Egr4	246776_1	Filip1	0.272003
25129_1	Egr4	300666_1	C2cd2l	0.267089
25129_1	Egr4	364475_1	Dzip1	0.266575
25129_1	Egr4	306844_1	Phactr1	0.211982
25129_1	Egr4	65183_1	Aldh3a2	0.209741
25129_1	Egr4	140940_1	Arf3	0.208546
25129_1	Egr4	298312_1	Yipf1	0.197917
25129_1	Egr4	363256_1	Speg	0.191558
25129_1	Egr4	171093_1	Shank2	0.176055
25129_1	Egr4	291553_1	Nedd4l	0.0932857
25129_1	Egr4	65192_1	Slc27a2	0.0743353
25129_1	Egr4	315594_1	Oaf	0.0607035
25129_1	Egr4	362732_1	Tmem195	0.0589983
25129_1	Egr4	363449_1	RGD1560784	0.0492438
314384_2	Rps6ka5_2	500069_1	Tsga14	4.02321
314384_2	Rps6ka5_2	309650_1	Cpne5	3.07205
314384_2	Rps6ka5_2	289440_1	Ephx4	2.83579
314384_2	Rps6ka5_2	307524_1	Wdr33	2.66985
314384_2	Rps6ka5_2	287585_1	Ppm1d	2.64929
314384_2	Rps6ka5_2	497991_1	Med1	2.50373
314384_2	Rps6ka5_2	83722_1	Plk2	2.37215
314384_2	Rps6ka5_2	312947_1	Tgs1	2.3096
314384_2	Rps6ka5_2	363153_1	rCG_25854	2.23192
314384_2	Rps6ka5_2	298425_1	RGD1310351	2.19485
314384_2	Rps6ka5_2	25262_1	Itpr1	2.12057
314384_2	Rps6ka5_2	361084_1	Lmo7	2.09816
314384_2	Rps6ka5_2	313757_1	RGD1565591	2.03741
314384_2	Rps6ka5_2	299850_1	Dctn2	2.01411
314384_2	Rps6ka5_2	63837_1	Tagln3	1.94418
314384_2	Rps6ka5_2	314553_1	Ptdss1	1.91532
314384_2	Rps6ka5_2	309957_1	Mef2a	1.89116
314384_2	Rps6ka5_2	501231_1	Vwc2	1.89018
314384_2	Rps6ka5_2	192251_1	Gpr149	1.83658
314384_2	Rps6ka5_2	497903_1	Ankrd43	1.81558
314384_2	Rps6ka5_2	289372_1	Smyd2	1.77588
314384_2	Rps6ka5_2	29213_1	Tubb4	1.76741
314384_2	Rps6ka5_2	312358_1	RGD1311589	1.74846
314384_2	Rps6ka5_2	252881_1	Exoc3	1.6946
314384_2	Rps6ka5_2	170546_1	Ryr3	1.58849
314384_2	Rps6ka5_2	315959_1	Msl2l1	1.44672
314384_2	Rps6ka5_2	246294_1	Optn	1.42778
314384_2	Rps6ka5_2	364052_1	Pea15a	1.40556
314384_2	Rps6ka5_2	619558_1	Fam134b	1.39847
314384_2	Rps6ka5_2	289874_1	RGD1306508	1.37168
314384_2	Rps6ka5_2	367145_2	Chst2_2	1.36547
314384_2	Rps6ka5_2	117024_1	Crym	1.36264
314384_2	Rps6ka5_2	306147_2	Slitrk1_2	1.35314
314384_2	Rps6ka5_2	315923_1	Lysmd3	1.32899
314384_2	Rps6ka5_2	680133_1	LOC680133	1.32632
314384_2	Rps6ka5_2	291772_1	Kctd1	1.31053
314384_2	Rps6ka5_2	362331_1	Ccdc136	1.29214
314384_2	Rps6ka5_2	361129_1	Hapln4	1.28674
314384_2	Rps6ka5_2	246217_1	Ngef	1.27505
314384_2	Rps6ka5_2	305549_1	Peli1	1.25871
314384_2	Rps6ka5_2	308588_1	Car11	1.22008
314384_2	Rps6ka5_2	691149_1	Capza1	1.21584
314384_2	Rps6ka5_2	288182_1	Cldnd1	1.20249
314384_2	Rps6ka5_2	500400_1	Fam110b	1.18364
314384_2	Rps6ka5_2	301382_1	Ercc5	1.1649
314384_2	Rps6ka5_2	117263_1	Psmc1	1.14896
314384_2	Rps6ka5_2	353118_1	MAST1	1.1479
314384_2	Rps6ka5_2	316452_1	Ccnyl1	1.14223
314384_2	Rps6ka5_2	116679_1	Cgrrf1	1.14188
314384_2	Rps6ka5_2	680130_1	Timp4	1.13678
314384_2	Rps6ka5_2	117542_1	Baiap2	1.10959
314384_2	Rps6ka5_2	362182_1	Rcn1	1.08764
314384_2	Rps6ka5_2	304862_1	Tpr	1.07941
314384_2	Rps6ka5_2	360947_1	Pacrgl	1.0395
314384_2	Rps6ka5_2	116641_1	Lgals8	0.995982
314384_2	Rps6ka5_2	497990_1	Arl5c	0.953321
314384_2	Rps6ka5_2	246172_1	Nexn	0.952819
314384_2	Rps6ka5_2	311726_1	Pcmtd2	0.949897
314384_2	Rps6ka5_2	362676_1	RGD1308251	0.923193
314384_2	Rps6ka5_2	301351_1	RGD1310819	0.920146
314384_2	Rps6ka5_2	363153_2	rCG_25854_2	0.9191
314384_2	Rps6ka5_2	66030_1	Synpr	0.879515
314384_2	Rps6ka5_2	353252_1	Rdh10	0.867612
314384_2	Rps6ka5_2	306147_1	Slitrk1	0.858465
314384_2	Rps6ka5_2	24679_1	Prkar2b	0.845528
314384_2	Rps6ka5_2	300666_2	C2cd2l_2	0.843625
314384_2	Rps6ka5_2	287595_1	Dhx40	0.814878
314384_2	Rps6ka5_2	24877_1	Vsnl1	0.731315
314384_2	Rps6ka5_2	65180_1	Kcnd2	0.719165
314384_2	Rps6ka5_2	308118_2	Rgs17_2	0.693494
314384_2	Rps6ka5_2	63885_1	Pde10a	0.687179
314384_2	Rps6ka5_2	83720_1	Fat1	0.664366
314384_2	Rps6ka5_2	304132_1	Rwdd2b	0.663963
314384_2	Rps6ka5_2	362012_1	Fam40a	0.659122
314384_2	Rps6ka5_2	300018_1	Lynx1	0.629363
314384_2	Rps6ka5_2	81675_1	Gyg1	0.560416
314384_2	Rps6ka5_2	315969_1	Topbp1	0.558801
314384_2	Rps6ka5_2	309696_1	Bcr	0.546224
314384_2	Rps6ka5_2	116643_1	Vcp	0.537
314384_2	Rps6ka5_2	363018_1	RGD1311723	0.517467
314384_2	Rps6ka5_2	24503_1	Ina	0.416673
314384_2	Rps6ka5_2	365684_1	Paip1	0.360483
314384_2	Rps6ka5_2	300849_2	Fbxo9_2	0.334829
314384_2	Rps6ka5_2	360616_1	Ppp1r1b	0.327823
314384_2	Rps6ka5_2	303754_1	Rab40b	0.324767
314384_2	Rps6ka5_2	364983_1	Rnf150	0.320783
314384_2	Rps6ka5_2	294010_1	Actr1a	0.315064
314384_2	Rps6ka5_2	246776_1	Filip1	0.272003
314384_2	Rps6ka5_2	286931_1	Unc13c	0.269326
314384_2	Rps6ka5_2	362918_1	Mtss1	0.264365
314384_2	Rps6ka5_2	313382_1	Inadl	0.246465
314384_2	Rps6ka5_2	29660_1	Pnck	0.239095
314384_2	Rps6ka5_2	306759_1	Spock1	0.236832
314384_2	Rps6ka5_2	306844_1	Phactr1	0.211982
314384_2	Rps6ka5_2	25145_1	Cd24	0.197104
314384_2	Rps6ka5_2	29332_1	Stmn1	0.173338
314384_2	Rps6ka5_2	81801_1	Stc1	0.0967301
314384_2	Rps6ka5_2	307757_1	Neto2	0.0858128
314384_2	Rps6ka5_2	363449_1	RGD1560784	0.0492438
314384_2	Rps6ka5_2	246258_1	Slc45a1	0.0313346
314384_2	Rps6ka5_2	307206_1	Neto1	0.00278807
362251_1	Rbm39	361888_2	Sfrs12ip1_2	3.66523
362251_1	Rbm39	289950_1	Pdhb	3.16088
362251_1	Rbm39	306761_1	F12	3.07939
362251_1	Rbm39	25454_1	Gfra1	2.92736
362251_1	Rbm39	362609_1	Pum1	2.5313
362251_1	Rbm39	313873_1	Fam98a	2.48066
362251_1	Rbm39	100125370_1	Nadk	2.41582
362251_1	Rbm39	297113_1	Gars	2.36895
362251_1	Rbm39	688311_1	LOC688311	2.35593
362251_1	Rbm39	301056_1	Ctdspl	2.32648
362251_1	Rbm39	312381_1	Ppm1k	2.26992
362251_1	Rbm39	308796_2	Mesdc2_2	2.2204
362251_1	Rbm39	24766_1	Scn2a1	2.18453
362251_1	Rbm39	360865_1	Bat2d1	2.13917
362251_1	Rbm39	300475_1	Adamts8	2.10141
362251_1	Rbm39	300733_1	Tspan3	2.06946
362251_1	Rbm39	362804_1	Cwf19l2	2.03938
362251_1	Rbm39	84487_1	Slc17a6	1.94125
362251_1	Rbm39	293589_1	LOC293589	1.91772
362251_1	Rbm39	498289_1	Opn3	1.9107
362251_1	Rbm39	360990_1	Usp34	1.89658
362251_1	Rbm39	499360_1	Fam178a	1.81401
362251_1	Rbm39	361192_1	RGD1308544	1.79578
362251_1	Rbm39	171147_1	Slc2a13	1.79205
362251_1	Rbm39	685448_1	Pcp4l1	1.76168
362251_1	Rbm39	65033_1	Stx12	1.76041
362251_1	Rbm39	295106_1	Ift80	1.72584
362251_1	Rbm39	301004_1	RGD1311095	1.70265
362251_1	Rbm39	25721_1	Got2	1.69361
362251_1	Rbm39	24611_1	Gnal	1.63187
362251_1	Rbm39	311968_1	Mll5	1.61562
362251_1	Rbm39	29596_1	Ifrd1	1.59756
362251_1	Rbm39	360503_2	Luc7l_2	1.53421
362251_1	Rbm39	315611_1	Scn4b	1.44637
362251_1	Rbm39	305830_1	Fbxo34	1.38389
362251_1	Rbm39	502643_1	Ypel4	1.36602
362251_1	Rbm39	29142_1	Vnn1	1.36554
362251_1	Rbm39	306147_2	Slitrk1_2	1.35314
362251_1	Rbm39	313969_1	Fam84a	1.32367
362251_1	Rbm39	312812_1	Eps8	1.3194
362251_1	Rbm39	54348_1	Stk39	1.30168
362251_1	Rbm39	291556_1	Nars	1.29581
362251_1	Rbm39	312248_1	Ubn2	1.23434
362251_1	Rbm39	360734_1	Dnajb11	1.22916
362251_1	Rbm39	315903_1	RGD1307882	1.21118
362251_1	Rbm39	64160_1	Basp1	1.19317
362251_1	Rbm39	680885_1	LOC680885	1.19213
362251_1	Rbm39	50864_1	Ntm	1.18166
362251_1	Rbm39	308003_1	Rab11fip2	1.10537
362251_1	Rbm39	89784_1	Idi1	1.10189
362251_1	Rbm39	114020_1	Cml5	1.09796
362251_1	Rbm39	84403_1	Gjb6	1.05707
362251_1	Rbm39	362759_1	Exd2	1.03536
362251_1	Rbm39	306991_2	RGD1560511_2	1.03324
362251_1	Rbm39	360709_1	Tfg	1.0327
362251_1	Rbm39	81784_1	Ssr3	0.980502
362251_1	Rbm39	311405_1	Tmem127	0.952065
362251_1	Rbm39	298771_1	Prepl	0.933464
362251_1	Rbm39	25328_1	Lamp1	0.896819
362251_1	Rbm39	25202_1	Gucy1b3	0.89043
362251_1	Rbm39	290783_1	Tusc3	0.879194
362251_1	Rbm39	289992_1	Fermt2	0.877489
362251_1	Rbm39	361614_1	Fam168a	0.863654
362251_1	Rbm39	299197_1	RGD1307597	0.848278
362251_1	Rbm39	298342_1	Nkap	0.847107
362251_1	Rbm39	362065_1	Gpr177	0.817881
362251_1	Rbm39	81918_1	Pard3	0.791095
362251_1	Rbm39	314180_1	Mdga2	0.785086
362251_1	Rbm39	114862_1	Cacna1h	0.7805
362251_1	Rbm39	296167_1	Pank2	0.77558
362251_1	Rbm39	311039_1	Galnt13	0.738565
362251_1	Rbm39	362836_1	Dazap1	0.731813
362251_1	Rbm39	315843_1	RGD1564964	0.723243
362251_1	Rbm39	89828_1	Chl1	0.704687
362251_1	Rbm39	292023_1	Aars	0.69287
362251_1	Rbm39	363854_1	Elavl1	0.6848
362251_1	Rbm39	24245_1	Camk2b	0.684674
362251_1	Rbm39	295607_1	Prpf40a	0.671048
362251_1	Rbm39	25504_1	Oxt	0.669795
362251_1	Rbm39	295661_1	Spc25	0.65925
362251_1	Rbm39	682058_1	LOC682058	0.640049
362251_1	Rbm39	94170_1	Atp6v0e1	0.638231
362251_1	Rbm39	311462_1	Btbd3	0.637301
362251_1	Rbm39	296654_1	Gsn	0.615467
362251_1	Rbm39	293455_1	Gga2	0.60445
362251_1	Rbm39	58935_1	Gas6	0.596931
362251_1	Rbm39	259237_1	Dock9	0.579708
362251_1	Rbm39	300891_1	Morf4l1	0.548079
362251_1	Rbm39	360826_1	Hscb	0.541845
362251_1	Rbm39	171099_1	Rasd2	0.529252
362251_1	Rbm39	619577_1	Rnf14	0.522543
362251_1	Rbm39	316982_1	RGD1309621	0.513049
362251_1	Rbm39	360682_1	Wdr45l	0.505009
362251_1	Rbm39	295107_1	Smc4	0.480648
362251_1	Rbm39	54248_1	Dgkb	0.471092
362251_1	Rbm39	29733_1	S1pr1	0.468974
362251_1	Rbm39	689613_1	Mtmr11	0.431778
362251_1	Rbm39	29252_1	Gzmm	0.431353
362251_1	Rbm39	685059_1	Sepx1	0.40928
362251_1	Rbm39	25045_1	Dbi	0.406604
362251_1	Rbm39	25374_1	Alad	0.402707
362251_1	Rbm39	246244_1	Tax1bp1	0.394103
362251_1	Rbm39	117521_1	Znf291	0.385064
362251_1	Rbm39	25521_1	Prkar1b	0.278486
362251_1	Rbm39	246255_1	Ppp2r2d	0.244022
362251_1	Rbm39	362923_1	Efr3a	0.196975
362251_1	Rbm39	81778_1	S100a10	0.19226
362251_1	Rbm39	294326_1	RGD1303003	0.190928
362251_1	Rbm39	308718_1	Pex7	0.165132
362251_1	Rbm39	85423_1	Tfpt	0.158841
362251_1	Rbm39	296466_1	Bwk1	0.156836
362251_1	Rbm39	310645_1	Pmvk	0.123912
362251_1	Rbm39	293628_1	Chid1	0.121758
362251_1	Rbm39	311362_1	Frmd5	0.111401
362251_1	Rbm39	362818_1	Silv	0.0820068
362251_1	Rbm39	56042_1	Uso1	0.0675436
362251_1	Rbm39	360972_1	Thoc5	0.064816
362251_1	Rbm39	294004_1	RGD1307648	0.0641524
362251_1	Rbm39	29230_1	Sqle	0.0501796
362251_1	Rbm39	313553_1	RGD1306880	0.0200806
252880_1	Prrxl1	246772_1	Vps4a	5.69744
252880_1	Prrxl1	303519_1	Krt25	4.78544
252880_1	Prrxl1	313771_1	Gltpd1	3.35145
252880_1	Prrxl1	171439_1	Bzw2	2.9719
252880_1	Prrxl1	499691_1	Prpf38b	2.60323
252880_1	Prrxl1	303514_1	Msl1	2.56934
252880_1	Prrxl1	312492_1	Dysf	2.53592
252880_1	Prrxl1	313873_1	Fam98a	2.48066
252880_1	Prrxl1	24716_1	Ret	2.35367
252880_1	Prrxl1	293856_1	Pdzd4	2.19255
252880_1	Prrxl1	25444_1	Fgf9	2.0404
252880_1	Prrxl1	313757_1	RGD1565591	2.03741
252880_1	Prrxl1	94338_1	Smpd3	2.01052
252880_1	Prrxl1	246238_1	Plunc	2.00771
252880_1	Prrxl1	303874_1	Senp5	1.99522
252880_1	Prrxl1	25661_1	Fn1	1.94351
252880_1	Prrxl1	293852_1	Bcap31	1.93358
252880_1	Prrxl1	498289_1	Opn3	1.9107
252880_1	Prrxl1	287979_1	Parl	1.85511
252880_1	Prrxl1	313997_1	Mboat2	1.82756
252880_1	Prrxl1	296259_1	Acss1	1.77693
252880_1	Prrxl1	498922_1	Cbln1	1.69532
252880_1	Prrxl1	304530_1	Taok3	1.67163
252880_1	Prrxl1	291075_1	Peci	1.65666
252880_1	Prrxl1	294504_1	Ppa1	1.61015
252880_1	Prrxl1	60381_1	Tsn	1.56706
252880_1	Prrxl1	192189_1	Syt17	1.55888
252880_1	Prrxl1	362423_1	Rassf4	1.54543
252880_1	Prrxl1	292657_1	Slc1a5	1.48816
252880_1	Prrxl1	113947_1	Maged2	1.42522
252880_1	Prrxl1	500947_1	LOC500947	1.40742
252880_1	Prrxl1	361945_1	Postn	1.39752
252880_1	Prrxl1	29142_1	Vnn1	1.36554
252880_1	Prrxl1	299732_1	Lta4h	1.30554
252880_1	Prrxl1	289264_1	Grem2	1.29603
252880_1	Prrxl1	81779_1	Sctr	1.28671
252880_1	Prrxl1	304785_1	Slc45a3	1.27272
252880_1	Prrxl1	114214_1	Dffa	1.2568
252880_1	Prrxl1	79244_1	Hsd17b4	1.2387
252880_1	Prrxl1	25204_1	Pcsk1	1.22672
252880_1	Prrxl1	303468_1	Sgca	1.22551
252880_1	Prrxl1	500988_1	RGD1564560	1.21775
252880_1	Prrxl1	81830_1	Rab11a	1.21449
252880_1	Prrxl1	310201_1	Cmbl	1.16468
252880_1	Prrxl1	689890_1	Sfrs1	1.1427
252880_1	Prrxl1	300950_1	Spsb4	1.12724
252880_1	Prrxl1	361262_1	Heatr1	1.05651
252880_1	Prrxl1	305251_1	Rassf6	1.0512
252880_1	Prrxl1	117517_1	C7	1.04675
252880_1	Prrxl1	298942_1	Dld	1.02888
252880_1	Prrxl1	497878_1	Nsg2	1.01438
252880_1	Prrxl1	117019_1	Eif2b4	0.942651
252880_1	Prrxl1	315047_1	Laptm4b	0.935306
252880_1	Prrxl1	291939_1	Mmaa	0.922204
252880_1	Prrxl1	307270_1	Me2	0.916513
252880_1	Prrxl1	246074_1	Scd1	0.895473
252880_1	Prrxl1	291946_1	Tmem184c	0.884831
252880_1	Prrxl1	313581_1	RGD1559610	0.860455
252880_1	Prrxl1	29642_1	Slc38a2	0.842489
252880_1	Prrxl1	364879_1	Isoc1	0.841181
252880_1	Prrxl1	289175_1	Slc19a2	0.79118
252880_1	Prrxl1	500685_1	RGD1566112	0.781502
252880_1	Prrxl1	306128_1	Cln5	0.669752
252880_1	Prrxl1	361213_1	Sptlc1	0.664668
252880_1	Prrxl1	29758_1	St6galnac3	0.610157
252880_1	Prrxl1	29254_1	Mgll	0.605605
252880_1	Prrxl1	287276_1	Sar1b	0.570229
252880_1	Prrxl1	689931_1	Osap	0.544959
252880_1	Prrxl1	94189_1	Gosr1	0.517485
252880_1	Prrxl1	687031_1	Ajap1	0.503523
252880_1	Prrxl1	293524_1	Bag3	0.49314
252880_1	Prrxl1	316098_1	Exosc7	0.473712
252880_1	Prrxl1	117035_1	Slc25a20	0.458105
252880_1	Prrxl1	25353_1	Spp1	0.424619
252880_1	Prrxl1	361597_1	Fes	0.415558
252880_1	Prrxl1	685059_1	Sepx1	0.40928
252880_1	Prrxl1	295934_1	Chst1	0.40143
252880_1	Prrxl1	64846_1	Slc13a3	0.363342
252880_1	Prrxl1	408223_1	Usp54	0.3569
252880_1	Prrxl1	308899_1	Mrvi1	0.338798
252880_1	Prrxl1	25407_1	Cd59	0.316446
252880_1	Prrxl1	364996_1	Chtf8	0.310801
252880_1	Prrxl1	290644_1	Ifi30	0.307233
252880_1	Prrxl1	312052_1	Steap2	0.299949
252880_1	Prrxl1	29689_1	Gabrd	0.285857
252880_1	Prrxl1	300036_1	Tsta3	0.270557
252880_1	Prrxl1	300666_1	C2cd2l	0.267089
252880_1	Prrxl1	64512_1	Fzd2	0.261734
252880_1	Prrxl1	503164_1	Apol9a	0.24303
252880_1	Prrxl1	500616_2	Socs5_2	0.24077
252880_1	Prrxl1	301226_1	Apobec2	0.202397
252880_1	Prrxl1	298312_1	Yipf1	0.197917
252880_1	Prrxl1	688922_1	LOC688922	0.160336
252880_1	Prrxl1	307553_1	Nol4	0.111336
252880_1	Prrxl1	56042_1	Uso1	0.0675436
252880_1	Prrxl1	81743_1	Pde2a	0.0234379
252880_1	Prrxl1	361056_1	Rnaseh2b	0.0225937
252880_1	Prrxl1	313553_1	RGD1306880	0.0200806
252880_1	Prrxl1	81721_1	Chrna6	0.00600837
252880_1	Prrxl1	307206_1	Neto1	0.00278807
499425_1	Znf365	685826_1	Rprml	5.47483
499425_1	Znf365	362246_1	Trp53inp2	4.32755
499425_1	Znf365	364410_1	Kctd9	3.76118
499425_1	Znf365	64533_1	Pnpo	3.56688
499425_1	Znf365	363455_1	Chrdl1	3.16126
499425_1	Znf365	29434_1	Rasgrp1	2.63736
499425_1	Znf365	246212_1	Sipa1l1	2.62493
499425_1	Znf365	307649_1	Ciapin1	2.58168
499425_1	Znf365	308959_1	Usp31	2.49243
499425_1	Znf365	294119_1	Moxd1	2.48862
499425_1	Znf365	361615_1	Relt	2.40341
499425_1	Znf365	83722_1	Plk2	2.37215
499425_1	Znf365	361815_1	Rnf8	2.23321
499425_1	Znf365	308958_1	Cdr2	2.21617
499425_1	Znf365	313757_1	RGD1565591	2.03741
499425_1	Znf365	291002_1	Pcdh24	2.01303
499425_1	Znf365	689043_1	Fam19a4	1.96395
499425_1	Znf365	89826_1	Rpe65	1.96379
499425_1	Znf365	361233_1	Ssr1	1.96001
499425_1	Znf365	293408_1	Hbs1l	1.95251
499425_1	Znf365	29485_1	Slc7a3	1.89327
499425_1	Znf365	286930_1	Dlgap4	1.8536
499425_1	Znf365	24875_1	Vipr1	1.75944
499425_1	Znf365	309804_1	Cdc2l6	1.67892
499425_1	Znf365	24611_1	Gnal	1.63187
499425_1	Znf365	314675_1	Btbd11	1.62812
499425_1	Znf365	64443_1	Gpr88	1.58429
499425_1	Znf365	500446_1	RGD1559864	1.56489
499425_1	Znf365	293551_1	Arl6ip1	1.49349
499425_1	Znf365	24242_1	Calm1	1.4796
499425_1	Znf365	286758_1	Aqp11	1.433
499425_1	Znf365	113947_1	Maged2	1.42522
499425_1	Znf365	619393_1	Dnajc12	1.41768
499425_1	Znf365	287746_1	Fmnl1	1.38675
499425_1	Znf365	304109_1	Tiam1	1.37524
499425_1	Znf365	306270_1	Oxnad1	1.36151
499425_1	Znf365	291772_1	Kctd1	1.31053
499425_1	Znf365	54319_1	Ezr	1.28668
499425_1	Znf365	499486_1	Gpr150	1.2817
499425_1	Znf365	295543_1	Pigk	1.27948
499425_1	Znf365	114901_1	Argbp2	1.26948
499425_1	Znf365	299117_1	Nin	1.25991
499425_1	Znf365	115769_1	Tjp2	1.23768
499425_1	Znf365	691149_1	Capza1	1.21584
499425_1	Znf365	29191_1	Tac2	1.20052
499425_1	Znf365	497798_1	RGD1561357	1.1884
499425_1	Znf365	116679_1	Cgrrf1	1.14188
499425_1	Znf365	680130_1	Timp4	1.13678
499425_1	Znf365	294674_1	Enc1	1.03975
499425_1	Znf365	362883_1	Slc35e3	1.03724
499425_1	Znf365	689147_1	LOC689147	1.02367
499425_1	Znf365	315789_1	Fam81a	1.0113
499425_1	Znf365	294088_1	Pank1	0.941603
499425_1	Znf365	315047_1	Laptm4b	0.935306
499425_1	Znf365	679532_1	LOC679532	0.924431
499425_1	Znf365	502541_1	Lor	0.893648
499425_1	Znf365	362691_1	Tmem178	0.888916
499425_1	Znf365	66030_1	Synpr	0.879515
499425_1	Znf365	29546_1	Homer1	0.867653
499425_1	Znf365	29186_1	Cd63	0.804027
499425_1	Znf365	59322_2	Cnksr2_2	0.767504
499425_1	Znf365	50561_1	Resp18	0.764964
499425_1	Znf365	293481_1	Tufm	0.757542
499425_1	Znf365	361032_1	RGD1310110	0.725965
499425_1	Znf365	83731_1	Kcnma1	0.70473
499425_1	Znf365	79011_1	Camkv	0.697234
499425_1	Znf365	309255_1	Mtmr10	0.651594
499425_1	Znf365	25485_1	Myo1d	0.624991
499425_1	Znf365	25743_1	Kcnj6	0.612685
499425_1	Znf365	24604_1	Npy	0.611537
499425_1	Znf365	29254_1	Mgll	0.605605
499425_1	Znf365	301618_1	Ppp1r7	0.595366
499425_1	Znf365	117043_1	RragB	0.572985
499425_1	Znf365	685859_1	Ubxd4	0.560668
499425_1	Znf365	116653_1	Cap2	0.550244
499425_1	Znf365	171099_1	Rasd2	0.529252
499425_1	Znf365	301388_1	Mfsd6	0.525671
499425_1	Znf365	303311_1	Rtn4rl1	0.501942
499425_1	Znf365	84384_1	Fxc1	0.459736
499425_1	Znf365	24896_2	Gnas_2	0.455989
499425_1	Znf365	286928_1	Abi2	0.440833
499425_1	Znf365	360916_1	RGD1306105	0.404164
499425_1	Znf365	25318_1	Fnta	0.386395
499425_1	Znf365	361018_1	Fam107a	0.369517
499425_1	Znf365	24175_1	Adra2c	0.36889
499425_1	Znf365	365684_1	Paip1	0.360483
499425_1	Znf365	299256_1	Cpsf2	0.355991
499425_1	Znf365	360843_1	Etnk2	0.327365
499425_1	Znf365	290541_1	Arhgef3	0.317826
499425_1	Znf365	287721_1	Vat1	0.317543
499425_1	Znf365	316021_2	Epm2aip1_2	0.250436
499425_1	Znf365	25145_1	Cd24	0.197104
499425_1	Znf365	367167_1	Traip	0.180253
499425_1	Znf365	29144_1	Canx	0.141
499425_1	Znf365	83585_1	Gda	0.128824
499425_1	Znf365	362040_1	Ostc	0.126637
499425_1	Znf365	24560_1	Cd200	0.0887388
499425_1	Znf365	29219_1	Snca	0.0532693
499425_1	Znf365	691862_1	LOC691862	0.047488
499425_1	Znf365	25356_1	Cntn2	0.0338809
499425_1	Znf365	294674_2	Enc1_2	0.0225155
499425_1	Znf365	117279_1	Cflar	0.0104099
29721_1	Hivep2	685826_1	Rprml	5.47483
29721_1	Hivep2	81749_1	Prkch	3.62177
29721_1	Hivep2	29190_1	Pdyn	3.45184
29721_1	Hivep2	312563_2	Prickle2_2	3.3577
29721_1	Hivep2	84030_1	Chn1	2.79103
29721_1	Hivep2	499088_1	RGD1563892	2.63793
29721_1	Hivep2	64442_1	St3gal2	2.63128
29721_1	Hivep2	306471_1	Snx25	2.48477
29721_1	Hivep2	288109_1	Sidt1	2.46174
29721_1	Hivep2	315509_1	Jam3	2.23347
29721_1	Hivep2	363153_1	rCG_25854	2.23192
29721_1	Hivep2	308958_1	Cdr2	2.21617
29721_1	Hivep2	29707_1	Gabra5	2.02919
29721_1	Hivep2	286930_1	Dlgap4	1.8536
29721_1	Hivep2	305268_1	Uba6	1.82484
29721_1	Hivep2	499360_1	Fam178a	1.81401
29721_1	Hivep2	24875_1	Vipr1	1.75944
29721_1	Hivep2	498922_1	Cbln1	1.69532
29721_1	Hivep2	307251_1	Rnf165	1.64401
29721_1	Hivep2	316023_1	Dclk3	1.64375
29721_1	Hivep2	312563_1	Prickle2	1.64316
29721_1	Hivep2	24611_1	Gnal	1.63187
29721_1	Hivep2	24225_1	Bdnf	1.601
29721_1	Hivep2	683613_1	LOC683613	1.5834
29721_1	Hivep2	500446_1	RGD1559864	1.56489
29721_1	Hivep2	312504_1	RGD1566130	1.56487
29721_1	Hivep2	498100_1	RGD1559643	1.54823
29721_1	Hivep2	364405_1	Scara3	1.4991
29721_1	Hivep2	302965_1	Tnfrsf12a	1.49037
29721_1	Hivep2	24242_1	Calm1	1.4796
29721_1	Hivep2	29131_1	Cartpt	1.47657
29721_1	Hivep2	293343_1	Fam160a2	1.3879
29721_1	Hivep2	312824_1	Recql	1.38339
29721_1	Hivep2	362191_1	Atpbd4	1.3725
29721_1	Hivep2	114901_1	Argbp2	1.26948
29721_1	Hivep2	408243_1	Ece2	1.26381
29721_1	Hivep2	305549_1	Peli1	1.25871
29721_1	Hivep2	83834_1	Nrn1	1.23189
29721_1	Hivep2	360502_1	Itfg3	1.19448
29721_1	Hivep2	361149_1	Ankrd37	1.18981
29721_1	Hivep2	500400_1	Fam110b	1.18364
29721_1	Hivep2	691170_1	LOC691170	1.17951
29721_1	Hivep2	29598_1	Atp2b1	1.16876
29721_1	Hivep2	59322_1	Cnksr2	1.16843
29721_1	Hivep2	303439_1	Mmd	1.16776
29721_1	Hivep2	25405_1	Ccng1	1.16414
29721_1	Hivep2	302920_1	A2bp1	1.14966
29721_1	Hivep2	679330_1	LOC679330	1.09035
29721_1	Hivep2	266729_1	Dab1	1.07053
29721_1	Hivep2	291670_1	Cxxc5	1.06323
29721_1	Hivep2	298890_1	Fam49a	1.06317
29721_1	Hivep2	311287_1	Ano3	1.0516
29721_1	Hivep2	299828_1	Xrcc6bp1	1.03015
29721_1	Hivep2	315789_1	Fam81a	1.0113
29721_1	Hivep2	313438_1	Dock11	0.963354
29721_1	Hivep2	60326_1	Kcnv1	0.960344
29721_1	Hivep2	500377_1	Tuba8	0.938194
29721_1	Hivep2	363153_2	rCG_25854_2	0.9191
29721_1	Hivep2	291936_1	Hhip	0.916759
29721_1	Hivep2	306600_1	Atp11a	0.903771
29721_1	Hivep2	362691_1	Tmem178	0.888916
29721_1	Hivep2	259242_1	Wipf3	0.862492
29721_1	Hivep2	140657_1	Faf1	0.854651
29721_1	Hivep2	299197_1	RGD1307597	0.848278
29721_1	Hivep2	304645_1	RGD1308221	0.832039
29721_1	Hivep2	291031_1	Fam8a1	0.817537
29721_1	Hivep2	360592_1	Trim37	0.815385
29721_1	Hivep2	313837_1	RGD1562284	0.761537
29721_1	Hivep2	293939_1	Erlin1	0.758938
29721_1	Hivep2	27100_1	Gfer	0.722443
29721_1	Hivep2	309326_1	Ranbp6	0.722249
29721_1	Hivep2	360899_1	Sertad4	0.700084
29721_1	Hivep2	363074_1	RGD1309779	0.69073
29721_1	Hivep2	63885_1	Pde10a	0.687179
29721_1	Hivep2	294853_1	Krt18	0.66049
29721_1	Hivep2	309255_1	Mtmr10	0.651594
29721_1	Hivep2	25023_1	Prkcb	0.52849
29721_1	Hivep2	497961_1	Nlk	0.503829
29721_1	Hivep2	24214_1	Atp1b2	0.469328
29721_1	Hivep2	501619_1	Armcx1	0.456957
29721_1	Hivep2	498301_1	Wdr26	0.425234
29721_1	Hivep2	25298_1	Cck	0.408564
29721_1	Hivep2	29138_1	Bsn	0.385224
29721_1	Hivep2	29557_1	Myh7	0.375907
29721_1	Hivep2	140666_1	Rcan2	0.363327
29721_1	Hivep2	364983_1	Rnf150	0.320783
29721_1	Hivep2	690349_1	LOC690349	0.307736
29721_1	Hivep2	305302_1	Rasl11b	0.285551
29721_1	Hivep2	312664_1	Rasgef1a	0.276909
29721_1	Hivep2	286931_1	Unc13c	0.269326
29721_1	Hivep2	252857_1	Rapgef4	0.264375
29721_1	Hivep2	117536_1	Nelf	0.257242
29721_1	Hivep2	502916_1	Rerg	0.23842
29721_1	Hivep2	310698_1	Dclk2	0.231119
29721_1	Hivep2	171093_1	Shank2	0.176055
29721_1	Hivep2	29332_1	Stmn1	0.173338
29721_1	Hivep2	498549_1	Akap11	0.153679
29721_1	Hivep2	25399_1	Cacna2d1	0.0588696
29721_1	Hivep2	65218_1	Agap2	0.0282437
29721_1	Hivep2	294674_2	Enc1_2	0.0225155
29721_1	Hivep2	362736_1	Hectd1	0.0223948
305589_1	Bcl11a	685826_1	Rprml	5.47483
305589_1	Bcl11a	25469_1	Kcna4	4.82117
305589_1	Bcl11a	24552_1	Me1	3.76737
305589_1	Bcl11a	81749_1	Prkch	3.62177
305589_1	Bcl11a	64369_1	Ppap2a	3.40165
305589_1	Bcl11a	306471_1	Snx25	2.48477
305589_1	Bcl11a	288109_1	Sidt1	2.46174
305589_1	Bcl11a	310358_1	RGD1308448	2.34386
305589_1	Bcl11a	308958_1	Cdr2	2.21617
305589_1	Bcl11a	689079_1	Arl15	2.13726
305589_1	Bcl11a	312678_1	Jarid1a	2.09661
305589_1	Bcl11a	29707_1	Gabra5	2.02919
305589_1	Bcl11a	303179_1	Guk1	1.98546
305589_1	Bcl11a	24678_1	Pkib	1.95475
305589_1	Bcl11a	64155_1	Scn7a	1.94535
305589_1	Bcl11a	311569_1	Acss2	1.94153
305589_1	Bcl11a	84487_1	Slc17a6	1.94125
305589_1	Bcl11a	25569_1	Trh	1.87955
305589_1	Bcl11a	29263_1	Acvr2a	1.86909
305589_1	Bcl11a	246323_1	Aard	1.76762
305589_1	Bcl11a	311562_1	Necab3	1.75584
305589_1	Bcl11a	360519_1	Rasgef1c	1.69788
[truncated: 616 more rows]

## Sheet: CeA
MR	MRname	Target	TargetName	DiffExp
65161_1	Litaf	64471_1	Plekhb1	7.50836
65161_1	Litaf	291091_1	Serpinb1a	5.94562
65161_1	Litaf	25275_2	Cnp_2	4.21043
65161_1	Litaf	116744_1	Lpar1	4.19153
65161_1	Litaf	313373_1	Cyp2j10	3.95782
65161_1	Litaf	24558_1	Mog	3.86376
65161_1	Litaf	25275_1	Cnp	3.84969
65161_1	Litaf	64458_1	Scrg1	3.59581
65161_1	Litaf	294119_1	Moxd1	3.52963
65161_1	Litaf	259275_1	Ostf1	3.45834
65161_1	Litaf	81803_1	Stx4	3.41895
65161_1	Litaf	287466_1	Wscd1	3.29531
65161_1	Litaf	308875_1	Rhog	3.23321
65161_1	Litaf	24552_1	Me1	3.13928
65161_1	Litaf	25485_1	Myo1d	3.11127
65161_1	Litaf	652955_1	Rnf130	3.03483
65161_1	Litaf	303135_1	2014-09-08	3.02697
65161_1	Litaf	85254_1	Cdw92	2.91733
65161_1	Litaf	360502_1	Itfg3	2.86175
65161_1	Litaf	362322_1	Slc25a13	2.85567
65161_1	Litaf	83629_1	Slc12a2	2.79069
65161_1	Litaf	313200_1	Hsdl2	2.75233
65161_1	Litaf	54231_1	Car2	2.67826
65161_1	Litaf	360850_1	Nek7	2.62375
65161_1	Litaf	499749_1	LOC499749	2.6236
65161_1	Litaf	84050_1	Enpp2	2.61905
65161_1	Litaf	303638_1	Abca8a	2.56154
65161_1	Litaf	24943_1	Plp1	2.53049
65161_1	Litaf	25263_1	Mal	2.40134
65161_1	Litaf	313874_1	Rasgrp3	2.38927
65161_1	Litaf	288707_1	Gltp	2.1886
65161_1	Litaf	307855_1	Fa2h	2.1798
65161_1	Litaf	315655_1	Rdx	2.08128
65161_1	Litaf	289318_1	Tmem63a	2.06385
65161_1	Litaf	499691_1	Prpf38b	2.04474
65161_1	Litaf	25037_1	Mobp	2.0301
65161_1	Litaf	290214_1	Cmtm5	1.99064
65161_1	Litaf	54293_1	Rgs3	1.91713
65161_1	Litaf	316516_1	Tmbim1	1.86559
65161_1	Litaf	29154_1	Capn2	1.85179
65161_1	Litaf	246755_1	Bcas1	1.8509
65161_1	Litaf	24944_1	Lamp2	1.83773
65161_1	Litaf	287803_1	Ttyh2	1.82885
65161_1	Litaf	29245_1	Klk6	1.81438
65161_1	Litaf	24660_1	Pmp22	1.7953
65161_1	Litaf	310201_1	Cmbl	1.62361
65161_1	Litaf	59115_1	Ninj2	1.61445
65161_1	Litaf	362107_1	Aif1l	1.57473
65161_1	Litaf	312707_1	Lrrc23	1.49294
65161_1	Litaf	83836_1	Nde1	1.47685
65161_1	Litaf	361757_1	Opalin	1.44158
65161_1	Litaf	58970_1	Degs1	1.39099
65161_1	Litaf	24913_1	Pla2g16	1.36761
65161_1	Litaf	361388_1	Gab1	1.35338
65161_1	Litaf	408223_1	Usp54	1.34352
65161_1	Litaf	29748_1	Ppp3r1	1.28643
65161_1	Litaf	252854_1	Slc5a11	1.23027
65161_1	Litaf	29409_1	Mag	1.22392
65161_1	Litaf	66015_1	Adamts4	1.22145
65161_1	Litaf	681383_1	LOC681383	1.20171
65161_1	Litaf	303356_1	Tmem98	1.19273
65161_1	Litaf	24375_1	Fuca1	1.1832
65161_1	Litaf	246115_1	Ppap2c	1.1744
65161_1	Litaf	289928_1	RGD1306063	1.15493
65161_1	Litaf	64521_1	Tspan2	1.13785
65161_1	Litaf	29383_1	Fah	1.11445
65161_1	Litaf	25022_1	Fgfr2	1.07957
65161_1	Litaf	116493_1	Gripap1	1.05317
65161_1	Litaf	60399_1	S1pr5	1.02706
65161_1	Litaf	295625_1	Pkp4	1.01536
65161_1	Litaf	307056_1	Anln	0.977842
65161_1	Litaf	311166_1	Clp1	0.962702
65161_1	Litaf	299153_1	RGD1309051	0.955015
65161_1	Litaf	500988_1	RGD1564560	0.864043
65161_1	Litaf	289733_1	Pla2g3	0.818817
65161_1	Litaf	64026_1	Casp7	0.805366
65161_1	Litaf	685433_1	Evi2a	0.762026
65161_1	Litaf	304330_1	Cox19	0.760586
65161_1	Litaf	361137_1	Tmem192	0.759151
65161_1	Litaf	299923_1	Ndrg1	0.683574
65161_1	Litaf	312052_1	Steap2	0.649408
65161_1	Litaf	309175_1	Cdc42ep2	0.596247
65161_1	Litaf	683713_1	LOC683713	0.578799
65161_1	Litaf	292306_1	Rnaset2	0.566287
65161_1	Litaf	64192_1	Qdpr	0.544375
65161_1	Litaf	59312_1	Shank3	0.466371
65161_1	Litaf	314262_1	Plekhh1	0.422858
65161_1	Litaf	679532_1	LOC679532	0.414118
65161_1	Litaf	309255_1	Mtmr10	0.400642
65161_1	Litaf	362361_1	Hnrnpa2b1	0.373952
65161_1	Litaf	24825_1	Tf	0.354338
65161_1	Litaf	24153_1	A2m	0.352332
65161_1	Litaf	364834_1	Polr2d	0.351767
65161_1	Litaf	363236_1	Fam117b	0.345632
65161_1	Litaf	295619_1	Ermn	0.338499
65161_1	Litaf	312656_1	2014-03-08	0.338251
65161_1	Litaf	315722_1	Adpgk	0.318093
65161_1	Litaf	24603_1	Npr1	0.314512
65161_1	Litaf	25420_1	Cryab	0.303089
65161_1	Litaf	245986_1	Gng8	0.296171
65161_1	Litaf	310677_1	Otud7b	0.254662
65161_1	Litaf	681021_1	Paqr6	0.249292
65161_1	Litaf	691429_1	LOC691429	0.247041
65161_1	Litaf	360865_1	Bat2d1	0.202592
65161_1	Litaf	691947_1	Eif3j	0.192565
65161_1	Litaf	314862_1	Dyrk2	0.117163
65161_1	Litaf	171564_1	Pbld	0.116708
65161_1	Litaf	25516_1	Pnoc	0.0735435
65161_1	Litaf	295283_1	Ankrd34a	0.0327012
306492_1	Cnot7	117243_1	Acsl6	7.86033
306492_1	Cnot7	100125362_1	rCG_58138	5.06511
306492_1	Cnot7	304346_1	Mblac1	4.26166
306492_1	Cnot7	309858_1	Sec63	3.13926
306492_1	Cnot7	25485_1	Myo1d	3.11127
306492_1	Cnot7	500390_1	RGD1564053	2.98242
306492_1	Cnot7	308939_1	Ipo7	2.86292
306492_1	Cnot7	83629_1	Slc12a2	2.79069
306492_1	Cnot7	300472_1	Vps26b	2.77817
306492_1	Cnot7	29186_1	Cd63	2.62157
306492_1	Cnot7	316348_1	Pdcl3	2.51387
306492_1	Cnot7	501658_2	RGD1566155_2	2.48759
306492_1	Cnot7	293016_1	Map7	2.32157
306492_1	Cnot7	361585_1	Ube3a	2.21981
306492_1	Cnot7	299142_1	Syt16	2.20501
306492_1	Cnot7	83425_1	Akap12	2.10922
306492_1	Cnot7	303456_1	Utp18	2.08027
306492_1	Cnot7	24368_1	Fh1	2.07529
306492_1	Cnot7	316317_1	Imp4	1.93031
306492_1	Cnot7	499422_1	Gstt3	1.91188
306492_1	Cnot7	246755_1	Bcas1	1.8509
306492_1	Cnot7	286898_1	Npc2	1.80533
306492_1	Cnot7	498546_1	Serp2	1.7928
306492_1	Cnot7	24223_1	B2m	1.73635
306492_1	Cnot7	292657_1	Slc1a5	1.72441
306492_1	Cnot7	313413_1	Sgip1	1.7082
306492_1	Cnot7	499211_1	Gdpd5	1.67984
306492_1	Cnot7	289606_1	Gabra2	1.56508
306492_1	Cnot7	362519_1	Smc2	1.53443
306492_1	Cnot7	310815_1	Snx7	1.46913
306492_1	Cnot7	308899_1	Mrvi1	1.39374
306492_1	Cnot7	282836_1	Cthrc1	1.35715
306492_1	Cnot7	301674_1	Fbxo11	1.34182
306492_1	Cnot7	362137_1	Wdsub1	1.33709
306492_1	Cnot7	308100_1	Acat2	1.3093
306492_1	Cnot7	300033_1	Eef1d	1.27797
306492_1	Cnot7	140693_1	Plcd4	1.25188
306492_1	Cnot7	316023_1	Dclk3	1.24674
306492_1	Cnot7	25287_1	Acadl	1.23153
306492_1	Cnot7	307657_1	Ogfod1	1.21739
306492_1	Cnot7	500956_1	LOC500956	1.18495
306492_1	Cnot7	309673_1	Rrp1b	1.18433
306492_1	Cnot7	290783_1	Tusc3	1.18358
306492_1	Cnot7	29182_1	Cdh22	1.15878
306492_1	Cnot7	29544_1	Tspyl1	1.1457
306492_1	Cnot7	29541_1	Nthl1	1.14298
306492_1	Cnot7	29645_1	Ptprj	1.11394
306492_1	Cnot7	360983_1	Hspc159	1.11198
306492_1	Cnot7	78958_1	Bcam	1.04148
306492_1	Cnot7	24822_1	Tmbim6	1.03372
306492_1	Cnot7	64360_1	Mrpl23	1.00967
306492_1	Cnot7	308652_1	Smox	1.00177
306492_1	Cnot7	282587_1	Cttnbp2	0.969923
306492_1	Cnot7	26954_1	Rheb	0.968019
306492_1	Cnot7	304591_1	Dtx2	0.965008
306492_1	Cnot7	24653_1	Pla2g4a	0.955432
306492_1	Cnot7	313873_1	Fam98a	0.924384
306492_1	Cnot7	362324_1	Mios	0.920368
306492_1	Cnot7	310192_1	Trio	0.874073
306492_1	Cnot7	25353_1	Spp1	0.86023
306492_1	Cnot7	366624_1	Cfl2	0.834656
306492_1	Cnot7	64646_1	Hist3h2a	0.825379
306492_1	Cnot7	24398_1	Gls	0.755838
306492_1	Cnot7	292027_1	Cfdp1	0.705922
306492_1	Cnot7	685374_2	Ankrd13c_2	0.685891
306492_1	Cnot7	25450_1	Gabrb1	0.685453
306492_1	Cnot7	66013_1	Arhgef9	0.620327
306492_1	Cnot7	81800_1	St13	0.614272
306492_1	Cnot7	246238_1	Plunc	0.61206
306492_1	Cnot7	292148_1	Eif3s10	0.607283
306492_1	Cnot7	25599_1	Cd74	0.596892
306492_1	Cnot7	25624_1	Vamp1	0.581176
306492_1	Cnot7	499755_1	Tmem141	0.573338
306492_1	Cnot7	361262_1	Heatr1	0.563115
306492_1	Cnot7	25356_1	Cntn2	0.527545
306492_1	Cnot7	501061_1	Tmie	0.500696
306492_1	Cnot7	295928_1	Slc39a13	0.492375
306492_1	Cnot7	116670_1	Ppp1r12a	0.470873
306492_1	Cnot7	293862_1	Fam50a	0.450692
306492_1	Cnot7	64670_1	Gabarapl2	0.420531
306492_1	Cnot7	291946_1	Tmem184c	0.391544
306492_1	Cnot7	361815_1	Rnf8	0.370059
306492_1	Cnot7	24825_1	Tf	0.354338
306492_1	Cnot7	316256_1	Tnfrsf21	0.34157
306492_1	Cnot7	306198_1	Clybl	0.281109
306492_1	Cnot7	361084_1	Lmo7	0.25296
306492_1	Cnot7	100192313_1	LOC100192313	0.233049
306492_1	Cnot7	305104_1	Col9a1	0.221178
306492_1	Cnot7	500991_1	Fam55b	0.193388
306492_1	Cnot7	26295_1	Ogt	0.178685
306492_1	Cnot7	690407_1	Rab36	0.173424
306492_1	Cnot7	361634_1	Cp110	0.161748
306492_1	Cnot7	54272_1	Mcpt9	0.127632
306492_1	Cnot7	24377_1	G6pd	0.122758
306492_1	Cnot7	291939_1	Mmaa	0.0917209
306492_1	Cnot7	301622_1	Dtymk	0.0556083
306492_1	Cnot7	83615_1	Atp6ap1	0.0347556
306492_1	Cnot7	313173_1	Cntfr	0.0178411
293736_1	RGD1306622	291091_1	Serpinb1a	5.94562
293736_1	RGD1306622	361621_1	Olfml1	4.83628
293736_1	RGD1306622	116744_1	Lpar1	4.19153
293736_1	RGD1306622	84599_1	Tmed10	3.99456
293736_1	RGD1306622	24558_1	Mog	3.86376
293736_1	RGD1306622	25275_1	Cnp	3.84969
293736_1	RGD1306622	287466_1	Wscd1	3.29531
293736_1	RGD1306622	29534_1	Pxmp3	3.22185
293736_1	RGD1306622	25485_1	Myo1d	3.11127
293736_1	RGD1306622	25707_1	Cntf	3.09882
293736_1	RGD1306622	303135_1	2014-09-08	3.02697
293736_1	RGD1306622	85254_1	Cdw92	2.91733
293736_1	RGD1306622	85420_1	Prkcq	2.72656
293736_1	RGD1306622	84050_1	Enpp2	2.61905
293736_1	RGD1306622	303638_1	Abca8a	2.56154
293736_1	RGD1306622	24943_1	Plp1	2.53049
293736_1	RGD1306622	313874_1	Rasgrp3	2.38927
293736_1	RGD1306622	315707_1	Csk	2.38603
293736_1	RGD1306622	680726_1	LOC680726	2.35657
293736_1	RGD1306622	288444_1	Hsph1	2.31026
293736_1	RGD1306622	116723_1	Pip4k2a	2.30741
293736_1	RGD1306622	680130_1	Timp4	2.30671
293736_1	RGD1306622	291355_1	Prtfdc1	2.27983
293736_1	RGD1306622	83722_1	Plk2	2.23853
293736_1	RGD1306622	308918_1	Ppfibp2	2.19044
293736_1	RGD1306622	288707_1	Gltp	2.1886
293736_1	RGD1306622	307855_1	Fa2h	2.1798
293736_1	RGD1306622	310040_1	Mast4	2.17719
293736_1	RGD1306622	24922_1	Gabrb3	2.14868
293736_1	RGD1306622	289318_1	Tmem63a	2.06385
293736_1	RGD1306622	25037_1	Mobp	2.0301
293736_1	RGD1306622	360843_1	Etnk2	2.02223
293736_1	RGD1306622	24547_1	Mbp	1.93817
293736_1	RGD1306622	295217_1	Snapap	1.91672
293736_1	RGD1306622	25239_1	Apod	1.91452
293736_1	RGD1306622	81675_1	Gyg1	1.88742
293736_1	RGD1306622	316516_1	Tmbim1	1.86559
293736_1	RGD1306622	306619_1	Cln8	1.85316
293736_1	RGD1306622	287803_1	Ttyh2	1.82885
293736_1	RGD1306622	29245_1	Klk6	1.81438
293736_1	RGD1306622	24660_1	Pmp22	1.7953
293736_1	RGD1306622	364052_1	Pea15a	1.73866
293736_1	RGD1306622	499360_1	Fam178a	1.65203
293736_1	RGD1306622	59115_1	Ninj2	1.61445
293736_1	RGD1306622	361626_1	Tmem41b	1.51006
293736_1	RGD1306622	307393_1	Sh3tc2	1.48882
293736_1	RGD1306622	308113_1	Cnksr3	1.48782
293736_1	RGD1306622	171126_1	Ap3m1	1.47958
293736_1	RGD1306622	24766_1	Scn2a1	1.47526
293736_1	RGD1306622	367252_1	Mgat4a	1.42765
293736_1	RGD1306622	29244_1	Gch1	1.42002
293736_1	RGD1306622	291539_1	Psmg2	1.3558
293736_1	RGD1306622	361388_1	Gab1	1.35338
293736_1	RGD1306622	252854_1	Slc5a11	1.23027
293736_1	RGD1306622	29409_1	Mag	1.22392
293736_1	RGD1306622	66015_1	Adamts4	1.22145
293736_1	RGD1306622	171352_1	Cyp3a9	1.21985
293736_1	RGD1306622	115769_1	Tjp2	1.21788
293736_1	RGD1306622	303356_1	Tmem98	1.19273
293736_1	RGD1306622	64521_1	Tspan2	1.13785
293736_1	RGD1306622	29383_1	Fah	1.11445
293736_1	RGD1306622	290923_1	Aga	1.08997
293736_1	RGD1306622	683007_1	LOC683007	1.06108
293736_1	RGD1306622	24679_1	Prkar2b	1.02762
293736_1	RGD1306622	60399_1	S1pr5	1.02706
293736_1	RGD1306622	303130_1	Fstl4	1.02267
293736_1	RGD1306622	295625_1	Pkp4	1.01536
293736_1	RGD1306622	29480_1	Rgs4	0.899028
293736_1	RGD1306622	25298_1	Cck	0.782319
293736_1	RGD1306622	685433_1	Evi2a	0.762026
293736_1	RGD1306622	295934_1	Chst1	0.724616
293736_1	RGD1306622	64364_1	Pllp	0.693969
293736_1	RGD1306622	78963_1	Apaf1	0.685866
293736_1	RGD1306622	299923_1	Ndrg1	0.683574
293736_1	RGD1306622	362031_1	Alg14	0.62939
293736_1	RGD1306622	171116_1	Opa1	0.596899
293736_1	RGD1306622	362732_1	Tmem195	0.582156
293736_1	RGD1306622	362971_1	Mpped1	0.567816
293736_1	RGD1306622	83588_1	Kcns3	0.522067
293736_1	RGD1306622	360917_1	Cnot6l	0.502501
293736_1	RGD1306622	362171_1	Prr5l	0.436583
293736_1	RGD1306622	314262_1	Plekhh1	0.422858
293736_1	RGD1306622	363464_1	Piga	0.420134
293736_1	RGD1306622	309255_1	Mtmr10	0.400642
293736_1	RGD1306622	299732_1	Lta4h	0.398424
293736_1	RGD1306622	295053_1	Spg20	0.394756
293736_1	RGD1306622	311026_1	Mbd5	0.369302
293736_1	RGD1306622	24825_1	Tf	0.354338
293736_1	RGD1306622	362778_1	RGD1308470	0.352446
293736_1	RGD1306622	295619_1	Ermn	0.338499
293736_1	RGD1306622	362061_1	Cryz	0.334299
293736_1	RGD1306622	24603_1	Npr1	0.314512
293736_1	RGD1306622	25420_1	Cryab	0.303089
293736_1	RGD1306622	245986_1	Gng8	0.296171
293736_1	RGD1306622	296060_1	Arhgap11a	0.293389
293736_1	RGD1306622	302817_1	Enox2	0.279802
293736_1	RGD1306622	361882_1	Rgnef	0.242393
293736_1	RGD1306622	191569_1	Pde9a	0.211462
293736_1	RGD1306622	678766_1	LOC678766	0.13542
293736_1	RGD1306622	171564_1	Pbld	0.116708
293736_1	RGD1306622	363164_1	Wdr48	0.04621
361387_1	Zfp330	29740_1	Dci	4.36589
361387_1	Zfp330	304346_1	Mblac1	4.26166
361387_1	Zfp330	687358_1	Fam18b2	3.8936
361387_1	Zfp330	296461_1	Osbpl2	3.836
361387_1	Zfp330	114514_1	Clasp2	3.37509
361387_1	Zfp330	307505_1	Ctnna1	2.8568
361387_1	Zfp330	686883_1	Larp7	2.85394
361387_1	Zfp330	58835_1	Phgdh	2.85104
361387_1	Zfp330	24695_1	Pthlh	2.78832
361387_1	Zfp330	307905_1	Usp10	2.68307
361387_1	Zfp330	361697_1	Tbc1d10c	2.65026
361387_1	Zfp330	89783_1	Laptm5	2.54344
361387_1	Zfp330	305424_1	Fbxl5	2.42802
361387_1	Zfp330	289990_2	Psmc6_2	2.42246
361387_1	Zfp330	81657_2	Gabbr1_2	2.24622
361387_1	Zfp330	289150_1	Cenpl	2.20286
361387_1	Zfp330	64363_1	Araf	2.19134
361387_1	Zfp330	100233176_1	rCG_20739	2.18559
361387_1	Zfp330	24212_1	Atp1a2	2.15779
361387_1	Zfp330	312560_1	Xpc	2.12708
361387_1	Zfp330	25614_1	Ptk2	2.01694
361387_1	Zfp330	501069_1	Golga4	2.00911
361387_1	Zfp330	313449_1	Upf3b	1.93469
361387_1	Zfp330	65155_1	Alas1	1.9056
361387_1	Zfp330	290364_1	Itm2b	1.86624
361387_1	Zfp330	301665_1	Srbd1	1.84481
361387_1	Zfp330	306030_1	Med4	1.82732
361387_1	Zfp330	304960_1	Olfml2b	1.80755
361387_1	Zfp330	306490_1	Mtmr7	1.77726
361387_1	Zfp330	301555_1	Cul3	1.7689
361387_1	Zfp330	25669_1	Cpe	1.76703
361387_1	Zfp330	307070_1	Larp5	1.7616
361387_1	Zfp330	246303_1	Serbp1	1.755
361387_1	Zfp330	114023_1	Copb1	1.7458
361387_1	Zfp330	293828_1	Mphosph10	1.74465
361387_1	Zfp330	64373_1	Rhob	1.69472
361387_1	Zfp330	299949_1	Wdr67	1.66543
361387_1	Zfp330	287924_1	Yars2	1.65988
361387_1	Zfp330	25702_1	Pnlip	1.64207
361387_1	Zfp330	360602_2	Luc7l3_2	1.607
361387_1	Zfp330	361107_1	Actr8	1.58755
361387_1	Zfp330	124440_1	Rpl41	1.58701
361387_1	Zfp330	294948_1	Armc1	1.57402
361387_1	Zfp330	498736_1	Tubb2a	1.54012
361387_1	Zfp330	302526_1	Atp6ap2	1.53003
361387_1	Zfp330	307393_1	Sh3tc2	1.48882
361387_1	Zfp330	310775_1	RGD1306520	1.47418
361387_1	Zfp330	303260_1	Spag7	1.44583
361387_1	Zfp330	501658_1	RGD1566155	1.43375
361387_1	Zfp330	24675_1	Ppp3cb	1.38763
361387_1	Zfp330	60332_1	Akap14	1.37543
361387_1	Zfp330	81531_1	Pfn2	1.37533
361387_1	Zfp330	685232_1	Atp6v1a	1.3655
361387_1	Zfp330	363441_1	Ndufa1	1.35472
361387_1	Zfp330	25416_1	Dpysl2	1.34443
361387_1	Zfp330	296488_1	Ola1	1.3379
361387_1	Zfp330	362137_1	Wdsub1	1.33709
361387_1	Zfp330	361736_1	Patl1	1.28888
361387_1	Zfp330	308435_1	Cic	1.28739
361387_1	Zfp330	306338_1	Abhd8	1.27202
361387_1	Zfp330	305258_1	Utp3	1.24995
361387_1	Zfp330	56777_1	Adam1a	1.23245
361387_1	Zfp330	317444_1	Hccs	1.21967
361387_1	Zfp330	313101_1	Fbxl4	1.20514
361387_1	Zfp330	297995_1	Chmp5	1.18335
361387_1	Zfp330	362401_1	Tmem43	1.16757
361387_1	Zfp330	641452_1	Ube2d2	1.16519
361387_1	Zfp330	64312_1	Aplp2	1.15669
361387_1	Zfp330	688517_1	Mut	1.14496
361387_1	Zfp330	298933_1	Rnaseh1	1.14192
361387_1	Zfp330	300948_1	Rnf7	1.11612
361387_1	Zfp330	25012_1	Snap25	1.09731
361387_1	Zfp330	690354_2	Lyrm2_2	1.06183
361387_1	Zfp330	301555_2	Cul3_2	1.0183
361387_1	Zfp330	24379_1	Gad1	1.01792
361387_1	Zfp330	301427_1	Ndufb3	0.971865
361387_1	Zfp330	26954_1	Rheb	0.968019
361387_1	Zfp330	192126_1	Dab2ip	0.965556
361387_1	Zfp330	691318_1	Ppp2r5c	0.961855
361387_1	Zfp330	303396_1	Appbp2	0.951186
361387_1	Zfp330	363544_1	Cluap1	0.933328
361387_1	Zfp330	100174910_1	LOC100174910	0.912311
361387_1	Zfp330	294595_1	Ttc37	0.806348
361387_1	Zfp330	252889_1	Tmed7	0.801001
361387_1	Zfp330	306487_1	Mtus1	0.773114
361387_1	Zfp330	171090_1	Giot1	0.7693
361387_1	Zfp330	361842_1	Sar1a	0.766185
361387_1	Zfp330	316412_1	Als2cr4	0.760294
361387_1	Zfp330	289603_1	Commd8	0.749583
361387_1	Zfp330	292640_1	Vta1	0.698853
361387_1	Zfp330	298648_1	Tardbp	0.682177
361387_1	Zfp330	294400_1	Nus1	0.652565
361387_1	Zfp330	367235_1	Fam135a	0.651575
361387_1	Zfp330	83626_1	Ugcg	0.600876
361387_1	Zfp330	171114_1	Ndrg2	0.597908
361387_1	Zfp330	294606_1	Fam172a	0.587127
361387_1	Zfp330	315792_1	Sltm	0.579509
361387_1	Zfp330	361848_1	Ddx50	0.578182
361387_1	Zfp330	313196_2	RGD1306148_2	0.575241
361387_1	Zfp330	296394_1	Dpm1	0.572917
361387_1	Zfp330	361985_1	LOC361985	0.534694
361387_1	Zfp330	361643_1	Lcmt1	0.534214
361387_1	Zfp330	363206_1	Tmem14a	0.533947
361387_1	Zfp330	680354_1	Wbp5	0.532833
361387_1	Zfp330	290552_1	Rft1	0.480877
361387_1	Zfp330	252928_1	Timm13	0.474386
361387_1	Zfp330	170913_1	Abcb1a	0.471593
361387_1	Zfp330	367046_1	RGD1564209	0.469694
361387_1	Zfp330	317576_1	Ocrl	0.454084
361387_1	Zfp330	361662_1	Bub3	0.443803
361387_1	Zfp330	305581_1	Pex13	0.434707
361387_1	Zfp330	286917_1	Phax	0.433103
361387_1	Zfp330	171092_1	G3bp1	0.42364
361387_1	Zfp330	680445_1	Mbnl2	0.418543
361387_1	Zfp330	498630_1	Wwc2	0.409066
361387_1	Zfp330	290270_1	Mphosph8	0.370475
361387_1	Zfp330	292051_1	Cmip	0.357216
361387_1	Zfp330	291796_1	Usp14	0.34542
361387_1	Zfp330	246314_1	Tor1aip1	0.298235
361387_1	Zfp330	362041_1	Rpl34	0.248334
361387_1	Zfp330	316732_1	RGD1307234	0.245661
361387_1	Zfp330	360972_1	Thoc5	0.210074
361387_1	Zfp330	296284_1	Kif3b	0.197359
361387_1	Zfp330	306734_1	Rmi1	0.147384
361387_1	Zfp330	361990_1	LOC361990	0.140766
361387_1	Zfp330	362227_1	Dtd1	0.129726
361387_1	Zfp330	364676_1	Gprin1	0.12205
361387_1	Zfp330	304332_1	Heatr2	0.10424
361387_1	Zfp330	294972_1	Mccc1	0.0343386
361387_1	Zfp330	308796_1	Mesdc2	0.0183573
361387_1	Zfp330	685656_1	Kti12	0.0115966
309095_1	Nkx6-2	25275_2	Cnp_2	4.21043
309095_1	Nkx6-2	116744_1	Lpar1	4.19153
309095_1	Nkx6-2	313373_1	Cyp2j10	3.95782
309095_1	Nkx6-2	687358_1	Fam18b2	3.8936
309095_1	Nkx6-2	24558_1	Mog	3.86376
309095_1	Nkx6-2	25275_1	Cnp	3.84969
309095_1	Nkx6-2	64458_1	Scrg1	3.59581
309095_1	Nkx6-2	316098_1	Exosc7	3.54477
309095_1	Nkx6-2	259275_1	Ostf1	3.45834
309095_1	Nkx6-2	308875_1	Rhog	3.23321
309095_1	Nkx6-2	25037_2	Mobp_2	3.23127
309095_1	Nkx6-2	25485_1	Myo1d	3.11127
309095_1	Nkx6-2	85254_1	Cdw92	2.91733
309095_1	Nkx6-2	266998_1	Slc13a5	2.80693
309095_1	Nkx6-2	685579_1	Rrm1	2.76818
309095_1	Nkx6-2	307553_1	Nol4	2.74561
309095_1	Nkx6-2	54231_1	Car2	2.67826
309095_1	Nkx6-2	117549_1	Gpr37	2.63202
309095_1	Nkx6-2	499749_1	LOC499749	2.6236
309095_1	Nkx6-2	84588_1	Cldn11	2.58692
309095_1	Nkx6-2	84407_2	Cdh11_2	2.57682
309095_1	Nkx6-2	296936_1	Iqub	2.56914
309095_1	Nkx6-2	57027_1	Adam17	2.54912
309095_1	Nkx6-2	24943_1	Plp1	2.53049
309095_1	Nkx6-2	25263_1	Mal	2.40134
309095_1	Nkx6-2	689560_1	Ryr2	2.33306
309095_1	Nkx6-2	293016_1	Map7	2.32157
309095_1	Nkx6-2	116723_1	Pip4k2a	2.30741
309095_1	Nkx6-2	361112_1	RGD1310423	2.2746
309095_1	Nkx6-2	312437_1	Krcc1	2.22215
309095_1	Nkx6-2	288707_1	Gltp	2.1886
309095_1	Nkx6-2	29627_1	Gria2	2.12981
309095_1	Nkx6-2	296199_1	Snx5	2.087
309095_1	Nkx6-2	315655_1	Rdx	2.08128
309095_1	Nkx6-2	499691_1	Prpf38b	2.04474
309095_1	Nkx6-2	25037_1	Mobp	2.0301
309095_1	Nkx6-2	360843_1	Etnk2	2.02223
309095_1	Nkx6-2	290214_1	Cmtm5	1.99064
309095_1	Nkx6-2	311569_1	Acss2	1.97385
309095_1	Nkx6-2	25239_1	Apod	1.91452
309095_1	Nkx6-2	499422_1	Gstt3	1.91188
309095_1	Nkx6-2	362580_1	RGD1305604	1.89297
309095_1	Nkx6-2	306619_1	Cln8	1.85316
309095_1	Nkx6-2	29245_1	Klk6	1.81438
309095_1	Nkx6-2	246772_1	Vps4a	1.77667
309095_1	Nkx6-2	80897_1	Erap1	1.72477
309095_1	Nkx6-2	305251_1	Rassf6	1.69644
309095_1	Nkx6-2	499360_1	Fam178a	1.65203
309095_1	Nkx6-2	25526_1	Ptgds	1.6239
309095_1	Nkx6-2	116487_1	Tgfbi	1.56312
309095_1	Nkx6-2	305614_1	Sptbn1	1.51273
309095_1	Nkx6-2	312248_1	Ubn2	1.51037
309095_1	Nkx6-2	310815_1	Snx7	1.46913
309095_1	Nkx6-2	361757_1	Opalin	1.44158
309095_1	Nkx6-2	308899_1	Mrvi1	1.39374
309095_1	Nkx6-2	364224_1	Acyp2	1.36431
309095_1	Nkx6-2	361388_1	Gab1	1.35338
309095_1	Nkx6-2	292597_1	Ttyh1	1.30272
309095_1	Nkx6-2	310344_1	Plk4	1.27179
309095_1	Nkx6-2	83572_1	Pafah1b1	1.26953
309095_1	Nkx6-2	313842_1	Hnrpll	1.24285
309095_1	Nkx6-2	29409_1	Mag	1.22392
309095_1	Nkx6-2	66015_1	Adamts4	1.22145
309095_1	Nkx6-2	115769_1	Tjp2	1.21788
309095_1	Nkx6-2	679942_1	Angptl1	1.20082
309095_1	Nkx6-2	303356_1	Tmem98	1.19273
309095_1	Nkx6-2	64521_1	Tspan2	1.13785
309095_1	Nkx6-2	29383_1	Fah	1.11445
309095_1	Nkx6-2	304582_1	Sart3	1.06311
309095_1	Nkx6-2	360692_1	RGD1563888	1.03391
309095_1	Nkx6-2	291309_1	Usp6nl	1.02528
309095_1	Nkx6-2	171092_2	G3bp1_2	0.996913
309095_1	Nkx6-2	361698_1	Pold4	0.996705
309095_1	Nkx6-2	307056_1	Anln	0.977842
309095_1	Nkx6-2	29421_1	Urod	0.943867
309095_1	Nkx6-2	24311_1	Ddc	0.92838
309095_1	Nkx6-2	500988_1	RGD1564560	0.864043
309095_1	Nkx6-2	301458_1	Ndufs1	0.84524
309095_1	Nkx6-2	282844_1	Rffl	0.818458
309095_1	Nkx6-2	685383_1	Gpr98	0.807667
309095_1	Nkx6-2	114029_1	Megf8	0.782118
309095_1	Nkx6-2	302678_1	Syap1	0.776663
309095_1	Nkx6-2	304592_1	Orai2	0.737942
309095_1	Nkx6-2	64364_1	Pllp	0.693969
309095_1	Nkx6-2	299923_1	Ndrg1	0.683574
309095_1	Nkx6-2	85425_1	Tdrd7	0.676225
309095_1	Nkx6-2	50563_1	Gja5	0.669593
309095_1	Nkx6-2	81660_1	Gatm	0.613393
309095_1	Nkx6-2	313438_1	Dock11	0.602862
309095_1	Nkx6-2	362988_1	Cpne8	0.594828
309095_1	Nkx6-2	683713_1	LOC683713	0.578799
309095_1	Nkx6-2	499755_1	Tmem141	0.573338
309095_1	Nkx6-2	301432_1	Ppil3	0.570899
309095_1	Nkx6-2	292306_1	Rnaset2	0.566287
309095_1	Nkx6-2	81721_1	Chrna6	0.546725
309095_1	Nkx6-2	305434_1	Jakmip1	0.508354
309095_1	Nkx6-2	293508_1	Prkacb	0.50751
309095_1	Nkx6-2	289786_1	Nacad	0.507224
309095_1	Nkx6-2	83628_1	Cd82	0.498433
309095_1	Nkx6-2	300521_1	Tbrg1	0.492538
309095_1	Nkx6-2	300666_2	C2cd2l_2	0.478394
309095_1	Nkx6-2	83688_1	Taldo1	0.476398
309095_1	Nkx6-2	25374_1	Alad	0.472201
309095_1	Nkx6-2	682571_1	LOC682571	0.460314
309095_1	Nkx6-2	293546_1	Gprc5b	0.438638
309095_1	Nkx6-2	362171_1	Prr5l	0.436583
309095_1	Nkx6-2	298186_1	Ttc39b	0.42376
309095_1	Nkx6-2	679532_1	LOC679532	0.414118
309095_1	Nkx6-2	311115_1	RGD1565257	0.40557
309095_1	Nkx6-2	296637_1	Bat2l	0.393414
309095_1	Nkx6-2	291946_1	Tmem184c	0.391544
309095_1	Nkx6-2	503269_1	Rab17	0.365458
309095_1	Nkx6-2	24825_1	Tf	0.354338
309095_1	Nkx6-2	29584_1	Gjb1	0.34286
309095_1	Nkx6-2	301113_1	Slc25a23	0.333497
309095_1	Nkx6-2	315722_1	Adpgk	0.318093
309095_1	Nkx6-2	24603_1	Npr1	0.314512
309095_1	Nkx6-2	499941_1	Dbndd2	0.31367
309095_1	Nkx6-2	310533_1	Rapgef2	0.300445
309095_1	Nkx6-2	361726_1	RGD1309216	0.269964
309095_1	Nkx6-2	366859_1	Glt8d2	0.263753
309095_1	Nkx6-2	310677_1	Otud7b	0.254662
309095_1	Nkx6-2	100302373_1	Ctxn2	0.23273
309095_1	Nkx6-2	246153_1	Kcnc2	0.21523
309095_1	Nkx6-2	24588_1	Nefm	0.186364
309095_1	Nkx6-2	25444_1	Fgf9	0.18285
309095_1	Nkx6-2	25697_1	Ctsl1	0.181313
309095_1	Nkx6-2	499486_1	Gpr150	0.154711
309095_1	Nkx6-2	81673_1	Gtf2b	0.100917
309095_1	Nkx6-2	291939_1	Mmaa	0.0917209
309095_1	Nkx6-2	310376_1	RGD1308116	0.0469425
309095_1	Nkx6-2	499587_1	LOC499587	0.0468637
309095_1	Nkx6-2	314249_1	Plekhg3	0.00613981
365755_1	Tbl1xr1	500377_1	Tuba8	6.75143
365755_1	Tbl1xr1	316539_1	Epha4	6.28699
365755_1	Tbl1xr1	315530_1	Rics	5.65651
365755_1	Tbl1xr1	311236_1	Lrrc4c	5.13883
365755_1	Tbl1xr1	100125362_1	rCG_58138	5.06511
365755_1	Tbl1xr1	114020_1	Cml5	4.13163
365755_1	Tbl1xr1	364475_1	Dzip1	4.0139
365755_1	Tbl1xr1	84599_1	Tmed10	3.99456
365755_1	Tbl1xr1	691335_2	Sept6_2	3.47919
365755_1	Tbl1xr1	307206_1	Neto1	3.37593
365755_1	Tbl1xr1	63885_1	Pde10a	2.87306
365755_1	Tbl1xr1	289264_1	Grem2	2.73267
365755_1	Tbl1xr1	309326_1	Ranbp6	2.55628
365755_1	Tbl1xr1	296959_1	Cpa2	2.43206
365755_1	Tbl1xr1	64443_1	Gpr88	2.35693
365755_1	Tbl1xr1	294088_1	Pank1	2.33977
365755_1	Tbl1xr1	680130_1	Timp4	2.30671
365755_1	Tbl1xr1	59322_2	Cnksr2_2	2.28565
365755_1	Tbl1xr1	83722_1	Plk2	2.23853
365755_1	Tbl1xr1	315134_1	Josd1	2.21354
365755_1	Tbl1xr1	299256_1	Cpsf2	2.19134
365755_1	Tbl1xr1	310040_1	Mast4	2.17719
365755_1	Tbl1xr1	299197_1	RGD1307597	2.16134
365755_1	Tbl1xr1	83425_1	Akap12	2.10922
365755_1	Tbl1xr1	360616_1	Ppp1r1b	2.08574
365755_1	Tbl1xr1	81749_1	Prkch	2.07917
365755_1	Tbl1xr1	309957_2	Mef2a_2	2.03785
365755_1	Tbl1xr1	360843_1	Etnk2	2.02223
365755_1	Tbl1xr1	25614_1	Ptk2	2.01694
365755_1	Tbl1xr1	309696_1	Bcr	1.91039
365755_1	Tbl1xr1	363989_1	Phlda3	1.89061
365755_1	Tbl1xr1	291553_1	Nedd4l	1.86777
365755_1	Tbl1xr1	301618_1	Ppp1r7	1.85897
365755_1	Tbl1xr1	59322_1	Cnksr2	1.81308
365755_1	Tbl1xr1	29546_1	Homer1	1.79404
365755_1	Tbl1xr1	303311_1	Rtn4rl1	1.7939
365755_1	Tbl1xr1	289874_1	RGD1306508	1.79262
365755_1	Tbl1xr1	116679_1	Cgrrf1	1.76974
365755_1	Tbl1xr1	688502_1	LOC688502	1.75333
365755_1	Tbl1xr1	500446_1	RGD1559864	1.66581
365755_1	Tbl1xr1	361601_1	Fam108c1	1.58599
365755_1	Tbl1xr1	25318_1	Fnta	1.51619
365755_1	Tbl1xr1	691431_1	LOC691431	1.51218
365755_1	Tbl1xr1	58970_1	Degs1	1.39099
365755_1	Tbl1xr1	29598_1	Atp2b1	1.34516
365755_1	Tbl1xr1	65192_1	Slc27a2	1.32951
365755_1	Tbl1xr1	301388_1	Mfsd6	1.3268
365755_1	Tbl1xr1	367073_1	Trappc4	1.30424
365755_1	Tbl1xr1	404280_1	Mid1ip1	1.30005
365755_1	Tbl1xr1	140693_1	Plcd4	1.25188
365755_1	Tbl1xr1	619580_1	Ctps2	1.24362
365755_1	Tbl1xr1	192251_1	Gpr149	1.20678
365755_1	Tbl1xr1	366624_2	Cfl2_2	1.19703
365755_1	Tbl1xr1	293632_1	RGD1563319	1.17131
365755_1	Tbl1xr1	246212_1	Sipa1l1	1.1291
365755_1	Tbl1xr1	81513_1	Lig1	1.08732
365755_1	Tbl1xr1	500616_1	Socs5	1.06423
365755_1	Tbl1xr1	115771_1	Usp2	1.04796
365755_1	Tbl1xr1	25055_1	Lipa	1.00086
365755_1	Tbl1xr1	363153_1	rCG_25854	0.997437
365755_1	Tbl1xr1	282587_1	Cttnbp2	0.969923
365755_1	Tbl1xr1	286758_1	Aqp11	0.928075
365755_1	Tbl1xr1	66030_1	Synpr	0.847106
365755_1	Tbl1xr1	362298_1	Actr3b	0.820224
365755_1	Tbl1xr1	292027_1	Cfdp1	0.705922
365755_1	Tbl1xr1	361615_1	Relt	0.700203
365755_1	Tbl1xr1	50677_1	Ptpro	0.690934
365755_1	Tbl1xr1	298771_1	Prepl	0.670929
365755_1	Tbl1xr1	362191_1	Atpbd4	0.646015
365755_1	Tbl1xr1	252881_1	Exoc3	0.615944
365755_1	Tbl1xr1	24716_1	Ret	0.606472
365755_1	Tbl1xr1	298874_1	Pum2	0.594033
365755_1	Tbl1xr1	310803_1	Extl2	0.577808
365755_1	Tbl1xr1	291963_1	Tmem208	0.569395
365755_1	Tbl1xr1	307649_1	Ciapin1	0.536641
365755_1	Tbl1xr1	25356_1	Cntn2	0.527545
365755_1	Tbl1xr1	79011_1	Camkv	0.456543
365755_1	Tbl1xr1	311562_1	Necab3	0.448151
365755_1	Tbl1xr1	29719_1	Kcnj16	0.447213
365755_1	Tbl1xr1	293852_1	Bcap31	0.422157
365755_1	Tbl1xr1	117279_1	Cflar	0.382108
365755_1	Tbl1xr1	361815_1	Rnf8	0.370059
365755_1	Tbl1xr1	29434_1	Rasgrp1	0.362798
365755_1	Tbl1xr1	301351_1	RGD1310819	0.351493
365755_1	Tbl1xr1	365023_1	Ankrd11	0.274966
365755_1	Tbl1xr1	361084_1	Lmo7	0.25296
365755_1	Tbl1xr1	314472_1	RGD1310269	0.24
365755_1	Tbl1xr1	100302373_1	Ctxn2	0.23273
365755_1	Tbl1xr1	363781_2	Plcxd2_2	0.229833
365755_1	Tbl1xr1	361714_1	Rasgrp2	0.224071
365755_1	Tbl1xr1	288109_1	Sidt1	0.181927
365755_1	Tbl1xr1	298366_1	Ttc39a	0.175155
365755_1	Tbl1xr1	64053_1	Dlg2	0.149714
365755_1	Tbl1xr1	316021_2	Epm2aip1_2	0.130002
365755_1	Tbl1xr1	313757_1	RGD1565591	0.112107
365755_1	Tbl1xr1	691770_1	LOC691770	0.110548
365755_1	Tbl1xr1	306844_1	Phactr1	0.0995499
365755_1	Tbl1xr1	298916_1	Cpsf3	0.0555898
365755_1	Tbl1xr1	309804_1	Cdc2l6	0.0435243
365755_1	Tbl1xr1	363781_1	Plcxd2	0.00655059
365755_1	Tbl1xr1	362040_1	Ostc	0.000260339
310667_1	Lass2	64471_1	Plekhb1	7.50836
310667_1	Lass2	116744_1	Lpar1	4.19153
310667_1	Lass2	364475_1	Dzip1	4.0139
310667_1	Lass2	24558_1	Mog	3.86376
310667_1	Lass2	259275_1	Ostf1	3.45834
310667_1	Lass2	29534_1	Pxmp3	3.22185
310667_1	Lass2	25485_1	Myo1d	3.11127
310667_1	Lass2	303135_1	2014-09-08	3.02697
310667_1	Lass2	63885_1	Pde10a	2.87306
310667_1	Lass2	85420_1	Prkcq	2.72656
310667_1	Lass2	499749_1	LOC499749	2.6236
310667_1	Lass2	84588_1	Cldn11	2.58692
310667_1	Lass2	303317_1	RGD1307493	2.50374
310667_1	Lass2	289080_1	Rgl1	2.2935
310667_1	Lass2	305078_1	Lamb3	2.2226
310667_1	Lass2	307855_1	Fa2h	2.1798
310667_1	Lass2	299197_1	RGD1307597	2.16134
310667_1	Lass2	83425_1	Akap12	2.10922
310667_1	Lass2	361449_1	Ppil4	2.09351
310667_1	Lass2	315655_1	Rdx	2.08128
310667_1	Lass2	289318_1	Tmem63a	2.06385
310667_1	Lass2	25037_1	Mobp	2.0301
310667_1	Lass2	689147_1	LOC689147	1.99571
310667_1	Lass2	290214_1	Cmtm5	1.99064
310667_1	Lass2	29360_1	Sepp1	1.96818
310667_1	Lass2	54293_1	Rgs3	1.91713
310667_1	Lass2	316516_1	Tmbim1	1.86559
310667_1	Lass2	306619_1	Cln8	1.85316
310667_1	Lass2	246755_1	Bcas1	1.8509
310667_1	Lass2	29144_1	Canx	1.8172
310667_1	Lass2	29245_1	Klk6	1.81438
310667_1	Lass2	24660_1	Pmp22	1.7953
310667_1	Lass2	311078_1	Psmd14	1.77701
310667_1	Lass2	94338_1	Smpd3	1.77318
310667_1	Lass2	303749_1	RGD1305007	1.73301
310667_1	Lass2	306994_1	RGD1306613	1.73035
310667_1	Lass2	361032_1	RGD1310110	1.6708
310667_1	Lass2	64027_1	Bspry	1.6703
310667_1	Lass2	59115_1	Ninj2	1.61445
310667_1	Lass2	297082_1	RGD1306936	1.54756
310667_1	Lass2	290408_1	Sugt1	1.4879
310667_1	Lass2	308113_1	Cnksr3	1.48782
310667_1	Lass2	306260_1	Capn7	1.47965
310667_1	Lass2	24766_1	Scn2a1	1.47526
310667_1	Lass2	293561_1	Rnf152	1.46518
310667_1	Lass2	361757_1	Opalin	1.44158
310667_1	Lass2	313663_1	Crocc	1.43006
310667_1	Lass2	309429_1	Kank1	1.4138
310667_1	Lass2	306270_1	Oxnad1	1.4106
310667_1	Lass2	58970_1	Degs1	1.39099
310667_1	Lass2	294674_2	Enc1_2	1.36251
310667_1	Lass2	295224_1	mrpl24	1.35287
310667_1	Lass2	408223_1	Usp54	1.34352
310667_1	Lass2	64365_1	Tcn2	1.28717
310667_1	Lass2	29409_1	Mag	1.22392
310667_1	Lass2	115769_1	Tjp2	1.21788
310667_1	Lass2	303356_1	Tmem98	1.19273
310667_1	Lass2	171497_1	Sgk2	1.13941
310667_1	Lass2	64521_1	Tspan2	1.13785
310667_1	Lass2	29383_1	Fah	1.11445
310667_1	Lass2	360971_1	Nipsnap1	1.10783
310667_1	Lass2	304024_1	Cpox	1.08759
310667_1	Lass2	366669_1	LOC366669	1.08199
310667_1	Lass2	25022_1	Fgfr2	1.07957
310667_1	Lass2	314262_2	Plekhh1_2	1.06313
310667_1	Lass2	306860_1	Gcnt2	1.04431
310667_1	Lass2	360692_1	RGD1563888	1.03391
310667_1	Lass2	63881_1	Rapgef1	1.03062
310667_1	Lass2	60399_1	S1pr5	1.02706
310667_1	Lass2	306600_1	Atp11a	1.00573
310667_1	Lass2	295922_2	Mtch2_2	1.00244
310667_1	Lass2	363153_1	rCG_25854	0.997437
310667_1	Lass2	308959_1	Usp31	0.906544
310667_1	Lass2	117538_1	Wipf1	0.891954
310667_1	Lass2	282844_1	Rffl	0.818458
310667_1	Lass2	361110_1	Tmem110	0.794079
310667_1	Lass2	171093_1	Shank2	0.789135
310667_1	Lass2	114487_1	Wnt2	0.786674
310667_1	Lass2	114029_1	Megf8	0.782118
310667_1	Lass2	192227_1	Ptgr1	0.726671
310667_1	Lass2	360928_1	Dcun1d4	0.704551
310667_1	Lass2	500921_1	Tmem117	0.692322
310667_1	Lass2	314855_1	Cpm	0.659166
310667_1	Lass2	292485_1	Fuca2	0.647687
310667_1	Lass2	363074_1	RGD1309779	0.641158
310667_1	Lass2	81800_1	St13	0.614272
310667_1	Lass2	81660_1	Gatm	0.613393
310667_1	Lass2	362732_1	Tmem195	0.582156
310667_1	Lass2	291963_1	Tmem208	0.569395
310667_1	Lass2	373544_1	Ermp1	0.563046
310667_1	Lass2	306165_1	Gpr180	0.561646
310667_1	Lass2	170907_1	Tpo1	0.536687
310667_1	Lass2	171099_1	Rasd2	0.487964
310667_1	Lass2	361274_1	Nudt5	0.472958
310667_1	Lass2	59312_1	Shank3	0.466371
310667_1	Lass2	140937_1	Higd1a	0.460254
310667_1	Lass2	362171_1	Prr5l	0.436583
310667_1	Lass2	686098_1	Sorbs1	0.418656
310667_1	Lass2	679532_1	LOC679532	0.414118
310667_1	Lass2	295053_1	Spg20	0.394756
310667_1	Lass2	497903_1	Ankrd43	0.387841
310667_1	Lass2	117279_1	Cflar	0.382108
310667_1	Lass2	679668_1	LRRTM1	0.353815
310667_1	Lass2	499088_1	RGD1563892	0.351583
310667_1	Lass2	682888_1	LOC682888	0.339208
310667_1	Lass2	295619_1	Ermn	0.338499
310667_1	Lass2	362061_1	Cryz	0.334299
310667_1	Lass2	315722_1	Adpgk	0.318093
310667_1	Lass2	245986_1	Gng8	0.296171
310667_1	Lass2	499870_1	Rad51	0.259702
310667_1	Lass2	300084_1	Rbx1	0.255483
310667_1	Lass2	298712_1	RGD1307254	0.254222
310667_1	Lass2	64199_1	Gng11	0.245384
310667_1	Lass2	313409_1	Dnajc6	0.23202
310667_1	Lass2	64442_1	St3gal2	0.214319
310667_1	Lass2	64526_1	Ech1	0.194815
310667_1	Lass2	691947_1	Eif3j	0.192565
310667_1	Lass2	246769_1	Hint3	0.159592
310667_1	Lass2	312504_1	RGD1566130	0.139683
310667_1	Lass2	503164_1	Apol9a	0.106153
310667_1	Lass2	685001_1	LOC685001	0.100498
310667_1	Lass2	24950_1	Srd5a1	0.025956
297093_1	Cbx3	315923_1	Lysmd3	3.80887
297093_1	Cbx3	293117_1	Ankrd42	3.72391
297093_1	Cbx3	296370_1	Ctsa	3.72356
297093_1	Cbx3	690419_1	Zfp709l1	3.23703
297093_1	Cbx3	64823_1	Csnk1g3	3.02654
297093_1	Cbx3	361354_1	Fbxo15	3.02319
297093_1	Cbx3	25742_1	S100b	2.8835
297093_1	Cbx3	686883_1	Larp7	2.85394
297093_1	Cbx3	288150_1	Mtx2	2.82511
297093_1	Cbx3	297486_1	Ppp4r2	2.57325
297093_1	Cbx3	308118_1	Rgs17	2.49029
297093_1	Cbx3	25673_1	Anxa5	2.44721
297093_1	Cbx3	305424_1	Fbxl5	2.42802
297093_1	Cbx3	295461_1	Sec24b	2.39255
297093_1	Cbx3	289054_1	Aspm	2.37464
297093_1	Cbx3	310362_1	RGD1305938	2.33744
297093_1	Cbx3	291794_1	Snrpd1	2.3044
297093_1	Cbx3	311617_1	Fitm2	2.30013
297093_1	Cbx3	314169_1	RGD1310474	2.24995
297093_1	Cbx3	362545_1	Tm2d1	2.17073
297093_1	Cbx3	363001_1	Bcdin3d	2.15935
297093_1	Cbx3	24399_1	Glud1	2.15462
297093_1	Cbx3	317395_1	Spin2a	2.14485
297093_1	Cbx3	314157_3	Fbxo33	2.03545
297093_1	Cbx3	306404_1	Spock3	1.96411
297093_1	Cbx3	192180_1	Nip7	1.93996
297093_1	Cbx3	314543_1	Gulp1	1.92472
297093_1	Cbx3	114217_1	Yme1l1	1.81661
297093_1	Cbx3	24660_1	Pmp22	1.7953
297093_1	Cbx3	50690_1	Slc6a8	1.78435
297093_1	Cbx3	25533_1	Rabggtb	1.75661
297093_1	Cbx3	312616_1	Trnt1	1.74723
297093_1	Cbx3	362272_1	Trp53rk	1.73924
297093_1	Cbx3	304469_1	Rilpl1	1.73359
297093_1	Cbx3	282585_1	Mrfap1	1.64762
297093_1	Cbx3	360992_1	Pnpt1	1.64741
297093_1	Cbx3	246304_1	Cep350	1.63014
297093_1	Cbx3	117521_1	Znf291	1.61993
297093_1	Cbx3	306141_1	Spry2	1.5584
297093_1	Cbx3	298757_1	Arl6ip2	1.55771
297093_1	Cbx3	299827_1	Tbk1	1.5485
297093_1	Cbx3	500707_1	Tc2n	1.50877
297093_1	Cbx3	306260_1	Capn7	1.47965
297093_1	Cbx3	366474_1	Col16a1	1.47036
297093_1	Cbx3	360725_1	Snx4	1.44613
297093_1	Cbx3	287526_1	Serpinf1	1.43306
297093_1	Cbx3	29318_1	Ddt	1.41335
297093_1	Cbx3	24640_1	Pfkfb2	1.39031
297093_1	Cbx3	686019_1	Casq1	1.331
297093_1	Cbx3	498489_1	RGD1559923	1.32947
297093_1	Cbx3	294925_1	Fndc3b	1.22117
297093_1	Cbx3	290783_1	Tusc3	1.18358
297093_1	Cbx3	317203_1	Rps6ka6	1.17816
297093_1	Cbx3	361627_1	Zfp143	1.17258
297093_1	Cbx3	499137_1	RGD1562094	1.16642
297093_1	Cbx3	641452_1	Ube2d2	1.16519
297093_1	Cbx3	293493_1	RGD1308215	1.11159
297093_1	Cbx3	252916_1	Rab38	1.10537
297093_1	Cbx3	24957_1	Glul	1.08075
297093_1	Cbx3	116493_1	Gripap1	1.05317
297093_1	Cbx3	360692_1	RGD1563888	1.03391
297093_1	Cbx3	24679_1	Prkar2b	1.02762
297093_1	Cbx3	361064_1	R3hcc1	1.02386
297093_1	Cbx3	364678_1	Sfxn1	1.00805
297093_1	Cbx3	289143_1	Mrps14	1.00308
297093_1	Cbx3	302987_1	RGD1565247	0.943375
297093_1	Cbx3	500069_1	Tsga14	0.940586
297093_1	Cbx3	501454_1	Oaz2	0.869016
297093_1	Cbx3	500501_1	MGC125002	0.833334
297093_1	Cbx3	287532_1	Slc43a2	0.828788
297093_1	Cbx3	310958_1	LOC310958	0.808207
297093_1	Cbx3	541589_1	Ccbl2	0.794426
297093_1	Cbx3	246152_1	Wdr44	0.786195
297093_1	Cbx3	299209_1	RGD1307392	0.772404
297093_1	Cbx3	362728_1	Twistnb	0.770825
297093_1	Cbx3	690661_1	Zfp40	0.684962
297093_1	Cbx3	290556_1	Gnl3	0.660352
297093_1	Cbx3	498486_1	Gnpnat1	0.615745
297093_1	Cbx3	313196_2	RGD1306148_2	0.575241
297093_1	Cbx3	192248_1	Cdh13	0.567523
297093_1	Cbx3	361385_1	Ndufb7	0.52068
297093_1	Cbx3	192178_1	Tnrc6b	0.501898
297093_1	Cbx3	25281_1	Nup153	0.500681
297093_1	Cbx3	362178_1	Cstf3	0.486083
297093_1	Cbx3	309053_1	RGD1307235	0.481171
297093_1	Cbx3	502632_1	Mettl5	0.469556
297093_1	Cbx3	303073_1	Cyfip2	0.46404
297093_1	Cbx3	25744_1	Nf2	0.439198
297093_1	Cbx3	29489_1	Dync1h1	0.424468
297093_1	Cbx3	361675_1	Cend1	0.423387
297093_1	Cbx3	311911_1	Rabgap1	0.374072
297093_1	Cbx3	170908_1	Tesk2	0.32861
297093_1	Cbx3	94196_1	Rnf138	0.316978
297093_1	Cbx3	116657_1	Cplx2	0.300526
297093_1	Cbx3	299811_1	Cpsf6	0.297614
297093_1	Cbx3	361640_1	Polr3e	0.277518
297093_1	Cbx3	306147_1	Slitrk1	0.265342
297093_1	Cbx3	295602_1	Rif1	0.232772
297093_1	Cbx3	680451_1	Nrbp2	0.146166
297093_1	Cbx3	360584_1	Ggnbp2	0.141087
297093_1	Cbx3	364676_1	Gprin1	0.12205
297093_1	Cbx3	295654_1	Ttc21b	0.0848231
297093_1	Cbx3	363278_1	Atg16l1	0.0811212
297093_1	Cbx3	303652_1	Cog1	0.021474
297093_1	Cbx3	289693_1	Dhx15	0.0093983
297093_1	Cbx3	362472_1	RGD1307055	0.00574187
257634_1	Lhx1	362220_1	RGD1306991	7.66309
257634_1	Lhx1	498192_1	RGD1560398	4.7691
257634_1	Lhx1	685859_1	Ubxd4	4.32093
257634_1	Lhx1	362285_1	Col9a3	4.19623
257634_1	Lhx1	81765_1	Rpl13	3.93014
257634_1	Lhx1	362818_1	Silv	3.90612
257634_1	Lhx1	293049_1	Rlbp1	3.65426
257634_1	Lhx1	363219_1	Mitd1	3.64999
257634_1	Lhx1	64458_1	Scrg1	3.59581
257634_1	Lhx1	305156_1	Arhgap24	3.55709
257634_1	Lhx1	309922_1	Rhobtb3	3.55469
257634_1	Lhx1	315939_1	Acpl2	3.44978
257634_1	Lhx1	117260_1	Nudt1	3.42317
257634_1	Lhx1	81803_1	Stx4	3.41895
257634_1	Lhx1	289456_1	Hsd17b11	3.32602
257634_1	Lhx1	308875_1	Rhog	3.23321
257634_1	Lhx1	362975_1	RGD1306001	2.93768
257634_1	Lhx1	85254_1	Cdw92	2.91733
257634_1	Lhx1	289992_1	Fermt2	2.88628
257634_1	Lhx1	114027_1	Dao	2.85001
257634_1	Lhx1	266998_1	Slc13a5	2.80693
257634_1	Lhx1	306570_1	Ank1	2.76601
257634_1	Lhx1	313200_1	Hsdl2	2.75233
257634_1	Lhx1	307553_1	Nol4	2.74561
257634_1	Lhx1	24245_1	Camk2b	2.62055
257634_1	Lhx1	312192_1	Ahcyl2	2.59453
257634_1	Lhx1	361323_1	Commd10	2.52908
257634_1	Lhx1	25674_1	Glra1	2.4947
257634_1	Lhx1	314312_1	Entpd5	2.45375
257634_1	Lhx1	117269_1	Rps6ka2	2.43805
257634_1	Lhx1	170900_1	Rbm14	2.42605
257634_1	Lhx1	680726_1	LOC680726	2.35657
257634_1	Lhx1	60586_1	Clcn4-2	2.31895
257634_1	Lhx1	116723_1	Pip4k2a	2.30741
257634_1	Lhx1	361112_1	RGD1310423	2.2746
257634_1	Lhx1	308283_1	Fbxo30	2.22463
257634_1	Lhx1	312437_1	Krcc1	2.22215
257634_1	Lhx1	307855_1	Fa2h	2.1798
257634_1	Lhx1	25750_1	Maob	2.15294
257634_1	Lhx1	360668_1	Sec14l1	2.12906
257634_1	Lhx1	60460_1	Hspa2	2.08125
257634_1	Lhx1	299147_1	Ppp2r5e	2.04803
257634_1	Lhx1	360843_1	Etnk2	2.02223
257634_1	Lhx1	361980_1	RGD1565775	1.9671
257634_1	Lhx1	29758_1	St6galnac3	1.93755
257634_1	Lhx1	314543_1	Gulp1	1.92472
257634_1	Lhx1	303304_1	Sgsm2	1.91235
257634_1	Lhx1	84587_1	Plcl1	1.89099
257634_1	Lhx1	246755_1	Bcas1	1.8509
257634_1	Lhx1	171050_1	Mobkl3	1.84909
257634_1	Lhx1	287803_1	Ttyh2	1.82885
257634_1	Lhx1	276720_1	Kcnj14	1.81475
257634_1	Lhx1	313365_1	Ift74	1.80835
257634_1	Lhx1	360703_1	Dscr3	1.80238
257634_1	Lhx1	171128_1	Gchfr	1.79585
257634_1	Lhx1	24660_1	Pmp22	1.7953
257634_1	Lhx1	362218_1	Rnf24	1.77056
257634_1	Lhx1	688922_1	LOC688922	1.7683
257634_1	Lhx1	306994_1	RGD1306613	1.73035
257634_1	Lhx1	292657_1	Slc1a5	1.72441
257634_1	Lhx1	360743_1	Med15	1.66012
257634_1	Lhx1	29707_1	Gabra5	1.65557
257634_1	Lhx1	25031_1	Plcb4	1.63729
257634_1	Lhx1	306991_2	RGD1560511_2	1.52492
257634_1	Lhx1	363614_1	Gtlf3b	1.52026
257634_1	Lhx1	54259_1	Inpp5d	1.51728
257634_1	Lhx1	287276_1	Sar1b	1.51258
257634_1	Lhx1	307393_1	Sh3tc2	1.48882
257634_1	Lhx1	64302_1	Rpl4	1.48326
257634_1	Lhx1	24766_1	Scn2a1	1.47526
257634_1	Lhx1	24420_1	Gspt1	1.47303
257634_1	Lhx1	499883_1	Gabpb1	1.45331
257634_1	Lhx1	29482_1	Slc1a2	1.45297
257634_1	Lhx1	500441_1	RGD1561916	1.44416
257634_1	Lhx1	84471_1	Snx1	1.43378
257634_1	Lhx1	414819_1	RT1-CE16	1.39335
257634_1	Lhx1	309172_1	Frmd8	1.39205
257634_1	Lhx1	29253_1	Maoa	1.3777
257634_1	Lhx1	29686_1	Scn1b	1.35476
257634_1	Lhx1	361018_1	Fam107a	1.31355
257634_1	Lhx1	100312984_1	Eif2s3y	1.29116
257634_1	Lhx1	29748_1	Ppp3r1	1.28643
257634_1	Lhx1	310344_1	Plk4	1.27179
257634_1	Lhx1	25578_1	Ywhaz	1.24785
257634_1	Lhx1	64512_1	Fzd2	1.2445
257634_1	Lhx1	60334_2	Ensa_2	1.23291
257634_1	Lhx1	65028_1	Dnaja1	1.2263
257634_1	Lhx1	171112_1	Wfdc1	1.22142
257634_1	Lhx1	363198_1	Cenpq	1.20827
257634_1	Lhx1	24375_1	Fuca1	1.1832
257634_1	Lhx1	29528_1	Vamp3	1.16451
257634_1	Lhx1	311984_1	Pion	1.16219
257634_1	Lhx1	315348_1	Nckap1l	1.15477
257634_1	Lhx1	171497_1	Sgk2	1.13941
257634_1	Lhx1	301517_1	Cyp27a1	1.13918
257634_1	Lhx1	363522_1	Dnase1l1	1.13361
257634_1	Lhx1	679811_1	LOC679811	1.13197
257634_1	Lhx1	301164_1	Pcaf	1.12953
257634_1	Lhx1	304024_1	Cpox	1.08759
257634_1	Lhx1	83789_1	Rps2	1.08079
257634_1	Lhx1	65218_1	Agap2	1.03013
257634_1	Lhx1	361968_1	Tmem144	1.02876
257634_1	Lhx1	291309_1	Usp6nl	1.02528
257634_1	Lhx1	24260_1	Chrm3	1.00415
257634_1	Lhx1	308652_1	Smox	1.00177
257634_1	Lhx1	100158233_1	Slc35a2	1.00035
257634_1	Lhx1	56042_1	Uso1	0.965918
257634_1	Lhx1	24653_1	Pla2g4a	0.955432
257634_1	Lhx1	305918_1	Ift88	0.942593
257634_1	Lhx1	315434_1	Ankrd49	0.940123
257634_1	Lhx1	363494_1	Gla	0.929929
257634_1	Lhx1	500954_1	Ubl5	0.926801
257634_1	Lhx1	313521_1	Hpdl	0.922443
257634_1	Lhx1	25113_1	Ddn	0.894878
257634_1	Lhx1	365793_1	Rab33b	0.879084
257634_1	Lhx1	309812_1	Rev3l	0.876332
257634_1	Lhx1	117035_1	Slc25a20	0.87246
257634_1	Lhx1	300950_1	Spsb4	0.864118
257634_1	Lhx1	500988_1	RGD1564560	0.864043
257634_1	Lhx1	296654_1	Gsn	0.86353
257634_1	Lhx1	291031_1	Fam8a1	0.859917
257634_1	Lhx1	192270_1	Ppap2b	0.85801
257634_1	Lhx1	24392_1	Gja1	0.84606
257634_1	Lhx1	65157_1	Amotl2	0.839354
257634_1	Lhx1	89826_1	Rpe65	0.821432
257634_1	Lhx1	282844_1	Rffl	0.818458
257634_1	Lhx1	295325_1	Igsf3	0.815732
257634_1	Lhx1	316403_1	Mars2	0.811798
257634_1	Lhx1	306487_1	Mtus1	0.773114
257634_1	Lhx1	685433_1	Evi2a	0.762026
257634_1	Lhx1	293939_1	Erlin1	0.753845
257634_1	Lhx1	288111_1	Ccdc52	0.752227
257634_1	Lhx1	498034_1	Fn3k	0.734651
257634_1	Lhx1	302864_1	Tmem32	0.730562
257634_1	Lhx1	295934_1	Chst1	0.724616
257634_1	Lhx1	295237_1	Msto1	0.692007
257634_1	Lhx1	311598_1	Fam83d	0.691384
257634_1	Lhx1	315598_1	C1qtnf5	0.677436
257634_1	Lhx1	114247_1	Slfn3	0.672317
257634_1	Lhx1	117541_1	Smu1	0.665814
257634_1	Lhx1	314855_1	Cpm	0.659166
257634_1	Lhx1	286978_1	Tmsbl1	0.654879
257634_1	Lhx1	313969_1	Fam84a	0.650432
257634_1	Lhx1	363886_1	Cnpy4	0.629577
257634_1	Lhx1	362423_1	Rassf4	0.620417
257634_1	Lhx1	81800_1	St13	0.614272
257634_1	Lhx1	362638_1	Cda	0.603118
257634_1	Lhx1	25553_1	Slc6a4	0.597501
257634_1	Lhx1	312675_1	Fbxl14	0.595476
257634_1	Lhx1	79123_1	Accn2	0.584309
257634_1	Lhx1	113892_1	Cml3	0.576547
257634_1	Lhx1	311384_1	Sema6d	0.574373
257634_1	Lhx1	499309_1	RGD1560108	0.569192
257634_1	Lhx1	294783_1	Wdr70	0.568399
257634_1	Lhx1	306165_1	Gpr180	0.561646
257634_1	Lhx1	361684_1	Nap1l4	0.561226
257634_1	Lhx1	292887_1	Akt1s1	0.559505
257634_1	Lhx1	362366_1	Fkbp14	0.548161
257634_1	Lhx1	170907_1	Tpo1	0.536687
257634_1	Lhx1	311337_1	Ltk	0.525942
257634_1	Lhx1	289668_1	Lap3	0.512043
257634_1	Lhx1	60628_1	Cxcr4	0.505564
257634_1	Lhx1	315771_1	Herc1	0.499184
257634_1	Lhx1	502348_1	Stard5	0.495891
257634_1	Lhx1	300666_2	C2cd2l_2	0.478394
257634_1	Lhx1	361071_1	Sucla2	0.478305
257634_1	Lhx1	60627_1	Exoc5	0.475777
257634_1	Lhx1	58856_1	Ddx25	0.432095
257634_1	Lhx1	66027_1	Drp2	0.424848
257634_1	Lhx1	360792_1	Styxl1	0.420825
257634_1	Lhx1	294091_1	Ifit2	0.4164
257634_1	Lhx1	293856_1	Pdzd4	0.413211
257634_1	Lhx1	500281_1	Setmar	0.412125
257634_1	Lhx1	300901_1	Plod2	0.400093
257634_1	Lhx1	29502_1	Slc20a2	0.391442
257634_1	Lhx1	81514_1	Lrrn3	0.387791
257634_1	Lhx1	304733_1	Epb4.1l5	0.380362
257634_1	Lhx1	307091_1	Akr1cl2	0.379208
257634_1	Lhx1	296603_1	Vav2	0.375952
257634_1	Lhx1	312701_1	Cd163	0.359452
257634_1	Lhx1	170840_1	Slc40a1	0.357999
257634_1	Lhx1	681578_1	Rnf13	0.35682
257634_1	Lhx1	360503_2	Luc7l_2	0.351282
257634_1	Lhx1	363236_1	Fam117b	0.345632
257634_1	Lhx1	362212_2	Tmem87b_2	0.345074
257634_1	Lhx1	266729_1	Dab1	0.341197
257634_1	Lhx1	79249_1	Abi1	0.337694
257634_1	Lhx1	361798_1	Ehmt2	0.315448
257634_1	Lhx1	306253_1	Glt8d1	0.314984
257634_1	Lhx1	29142_1	Vnn1	0.302858
257634_1	Lhx1	94266_1	Rps27	0.28785
257634_1	Lhx1	619374_2	Jam2_2	0.286942
257634_1	Lhx1	312254_1	Chmp4b	0.280971
257634_1	Lhx1	361640_1	Polr3e	0.277518
257634_1	Lhx1	315608_1	Ube4a	0.274805
257634_1	Lhx1	304376_1	RGD1310964	0.272481
257634_1	Lhx1	50664_1	Gnao1	0.256322
257634_1	Lhx1	310677_1	Otud7b	0.254662
257634_1	Lhx1	361740_1	RGD1359158	0.238306
257634_1	Lhx1	641603_1	Slc41a3	0.230248
257634_1	Lhx1	191569_1	Pde9a	0.211462
257634_1	Lhx1	60418_1	Gde1	0.208446
257634_1	Lhx1	290381_1	RGD1308772	0.179414
257634_1	Lhx1	690407_1	Rab36	0.173424
257634_1	Lhx1	54350_1	Scfd1	0.162294
257634_1	Lhx1	361634_1	Cp110	0.161748
257634_1	Lhx1	54318_1	Eif2s1	0.159912
257634_1	Lhx1	310526_1	Golim4	0.156117
257634_1	Lhx1	680102_1	Mab21l2	0.148327
257634_1	Lhx1	64529_1	Ctsb	0.143663
257634_1	Lhx1	79216_1	Gdf10	0.13961
257634_1	Lhx1	286900_1	Sels	0.108786
257634_1	Lhx1	308061_1	Pdcd6	0.107672
257634_1	Lhx1	363442_1	Fundc1	0.106242
257634_1	Lhx1	685001_1	LOC685001	0.100498
257634_1	Lhx1	304580_1	Ssh1	0.0933786
257634_1	Lhx1	113948_1	Bbs2	0.0931422
257634_1	Lhx1	29642_1	Slc38a2	0.0736505
257634_1	Lhx1	309081_1	Dock1	0.0693928
257634_1	Lhx1	50993_1	Rab10	0.066304
257634_1	Lhx1	295357_1	Hbxip	0.0617281
257634_1	Lhx1	314415_1	Atg2b	0.0578069
257634_1	Lhx1	298384_1	RGD1559786	0.0520292
257634_1	Lhx1	310376_1	RGD1308116	0.0469425
257634_1	Lhx1	364948_1	Asphd2	0.0266104
257634_1	Lhx1	316064_1	Oxsr1	0.0265244
257634_1	Lhx1	286904_1	Cyp4f4	0.0258316
257634_1	Lhx1	291903_1	RGD1565975	0.0223009
257634_1	Lhx1	306607_1	Tmco3	0.00316713
315798_1	RGD1560796	686506_1	LOC686506	14.9429
315798_1	RGD1560796	312946_1	Tmem68	6.20485
315798_1	RGD1560796	361621_1	Olfml1	4.83628
315798_1	RGD1560796	297029_1	Gstk1	4.24234
315798_1	RGD1560796	312937_1	Cyld	4.21587
315798_1	RGD1560796	25275_2	Cnp_2	4.21043
315798_1	RGD1560796	313838_1	Cdc42ep3	4.12069
315798_1	RGD1560796	309922_1	Rhobtb3	3.55469
315798_1	RGD1560796	307206_1	Neto1	3.37593
315798_1	RGD1560796	287466_1	Wscd1	3.29531
315798_1	RGD1560796	689415_1	Mt2A	2.90462
315798_1	RGD1560796	266998_1	Slc13a5	2.80693
315798_1	RGD1560796	116552_1	Plod1	2.8009
315798_1	RGD1560796	29737_1	Kcnab1	2.62975
315798_1	RGD1560796	499749_1	LOC499749	2.6236
315798_1	RGD1560796	289827_1	Ugp2	2.61075
315798_1	RGD1560796	314743_1	Pctk2	2.56528
315798_1	RGD1560796	25739_1	Pygb	2.39939
315798_1	RGD1560796	680130_1	Timp4	2.30671
315798_1	RGD1560796	291355_1	Prtfdc1	2.27983
315798_1	RGD1560796	315134_1	Josd1	2.21354
315798_1	RGD1560796	29436_1	Tfpi	2.20056
315798_1	RGD1560796	299256_1	Cpsf2	2.19134
315798_1	RGD1560796	288707_1	Gltp	2.1886
315798_1	RGD1560796	261736_1	Cops2	2.14593
315798_1	RGD1560796	315047_1	Laptm4b	2.13092
315798_1	RGD1560796	81749_1	Prkch	2.07917
315798_1	RGD1560796	298914_1	Itgb1bp1	2.07111
315798_1	RGD1560796	289318_1	Tmem63a	2.06385
315798_1	RGD1560796	29533_1	Pxmp2	2.03121
315798_1	RGD1560796	498130_1	Stard13	2.03029
315798_1	RGD1560796	360843_1	Etnk2	2.02223
315798_1	RGD1560796	303754_1	Rab40b	1.90286
315798_1	RGD1560796	362580_1	RGD1305604	1.89297
315798_1	RGD1560796	300666_1	C2cd2l	1.87817
315798_1	RGD1560796	287803_1	Ttyh2	1.82885
315798_1	RGD1560796	306471_1	Snx25	1.7467
315798_1	RGD1560796	311061_1	Itgb6	1.70034
315798_1	RGD1560796	171413_1	Spata6	1.67806
315798_1	RGD1560796	307492_1	Hars	1.62487
315798_1	RGD1560796	361601_1	Fam108c1	1.58599
315798_1	RGD1560796	287276_1	Sar1b	1.51258
315798_1	RGD1560796	687758_1	LOC687758	1.51065
315798_1	RGD1560796	361626_1	Tmem41b	1.51006
315798_1	RGD1560796	361517_1	Vasp	1.4681
315798_1	RGD1560796	25547_1	St8sia3	1.42453
315798_1	RGD1560796	309172_1	Frmd8	1.39205
315798_1	RGD1560796	24675_1	Ppp3cb	1.38763
315798_1	RGD1560796	301388_1	Mfsd6	1.3268
315798_1	RGD1560796	317431_1	Ribc1	1.2571
315798_1	RGD1560796	619580_1	Ctps2	1.24362
315798_1	RGD1560796	192251_1	Gpr149	1.20678
315798_1	RGD1560796	360500_1	Arhgdig	1.19555
315798_1	RGD1560796	24375_1	Fuca1	1.1832
315798_1	RGD1560796	300813_2	Rnf111_2	1.12355
315798_1	RGD1560796	360983_1	Hspc159	1.11198
315798_1	RGD1560796	363084_1	Usp3	1.05453
315798_1	RGD1560796	311328_1	Fam82a2	1.03585
315798_1	RGD1560796	24822_1	Tmbim6	1.03372
315798_1	RGD1560796	291309_1	Usp6nl	1.02528
315798_1	RGD1560796	308652_1	Smox	1.00177
315798_1	RGD1560796	316628_1	Asb1	0.983294
315798_1	RGD1560796	81801_1	Stc1	0.959021
315798_1	RGD1560796	306761_1	F12	0.937968
315798_1	RGD1560796	24311_1	Ddc	0.92838
315798_1	RGD1560796	362324_1	Mios	0.920368
315798_1	RGD1560796	313689_1	Dhrs3	0.906482
315798_1	RGD1560796	85267_1	Slc24a3	0.898499
315798_1	RGD1560796	296480_1	Tpd52l2	0.896634
315798_1	RGD1560796	363153_2	rCG_25854_2	0.881002
315798_1	RGD1560796	24172_1	Adh1	0.880839
315798_1	RGD1560796	291081_1	Tubb2b	0.864505
315798_1	RGD1560796	66030_1	Synpr	0.847106
315798_1	RGD1560796	81738_1	Nup98	0.844281
315798_1	RGD1560796	26759_1	Acot7	0.839833
315798_1	RGD1560796	501841_1	Coro1c	0.834538
315798_1	RGD1560796	305685_1	Comtd1	0.832432
315798_1	RGD1560796	362298_1	Actr3b	0.820224
315798_1	RGD1560796	65030_1	Ephx2	0.813565
315798_1	RGD1560796	304330_1	Cox19	0.760586
315798_1	RGD1560796	680039_1	LOC680039	0.723491
315798_1	RGD1560796	360853_1	Uchl5	0.715953
315798_1	RGD1560796	29477_1	Mapt	0.694264
315798_1	RGD1560796	59085_1	Asl	0.694008
315798_1	RGD1560796	295500_1	Metap1	0.690797
315798_1	RGD1560796	25450_1	Gabrb1	0.685453
315798_1	RGD1560796	362790_1	RGD1308350	0.619637
315798_1	RGD1560796	305479_1	Sf3a1	0.585362
315798_1	RGD1560796	308937_1	Wee1	0.553574
315798_1	RGD1560796	301035_1	Lrrfip2	0.546707
315798_1	RGD1560796	58948_1	Dlg3	0.538788
315798_1	RGD1560796	307649_1	Ciapin1	0.536641
315798_1	RGD1560796	25356_1	Cntn2	0.527545
315798_1	RGD1560796	286928_1	Abi2	0.512407
315798_1	RGD1560796	305177_1	Enoph1	0.496243
315798_1	RGD1560796	113947_1	Maged2	0.489067
315798_1	RGD1560796	171099_1	Rasd2	0.487964
315798_1	RGD1560796	296466_1	Bwk1	0.48491
315798_1	RGD1560796	301226_1	Apobec2	0.479282
315798_1	RGD1560796	25374_1	Alad	0.472201
315798_1	RGD1560796	685548_1	LOC685548	0.450065
315798_1	RGD1560796	362436_1	Gpr162	0.434931
315798_1	RGD1560796	361437_1	Dbndd1	0.409841
315798_1	RGD1560796	299732_1	Lta4h	0.398424
315798_1	RGD1560796	310693_1	Cd5l	0.374096
315798_1	RGD1560796	362164_1	Harbi1l	0.373887
315798_1	RGD1560796	307075_2	Wdr37_2	0.372232
315798_1	RGD1560796	361815_1	Rnf8	0.370059
315798_1	RGD1560796	288595_1	Nsun5	0.368925
315798_1	RGD1560796	309201_1	Rom1	0.359317
315798_1	RGD1560796	25425_1	Ctsh	0.354079
315798_1	RGD1560796	29584_1	Gjb1	0.34286
315798_1	RGD1560796	266729_1	Dab1	0.341197
315798_1	RGD1560796	170551_1	Slc5a6	0.317455
315798_1	RGD1560796	685398_1	LOC685398	0.312226
315798_1	RGD1560796	24314_1	Nqo1	0.310519
315798_1	RGD1560796	25420_1	Cryab	0.303089
315798_1	RGD1560796	116657_1	Cplx2	0.300526
315798_1	RGD1560796	310533_1	Rapgef2	0.300445
315798_1	RGD1560796	366859_1	Glt8d2	0.263753
315798_1	RGD1560796	298712_1	RGD1307254	0.254222
315798_1	RGD1560796	361084_1	Lmo7	0.25296
315798_1	RGD1560796	24267_1	Comt	0.125361
315798_1	RGD1560796	113907_1	Sbk1	0.121449
315798_1	RGD1560796	305956_1	Wdfy2	0.117995
315798_1	RGD1560796	191575_1	Nme1	0.106878
315798_1	RGD1560796	81673_1	Gtf2b	0.100917
315798_1	RGD1560796	81754_1	Rab1	0.0972427
315798_1	RGD1560796	50566_1	Grem1	0.0377839
315798_1	RGD1560796	291903_1	RGD1565975	0.0223009
313507_1	Tal1	64471_1	Plekhb1	7.50836
313507_1	Tal1	316539_1	Epha4	6.28699
313507_1	Tal1	24158_1	Acadm	4.8931
313507_1	Tal1	301309_1	Bai3	4.50713
313507_1	Tal1	58919_2	Ccnd1_2	4.34711
313507_1	Tal1	685859_1	Ubxd4	4.32093
313507_1	Tal1	308572_1	Myh14	4.28682
313507_1	Tal1	684441_1	LOC684441	3.71534
313507_1	Tal1	259275_1	Ostf1	3.45834
313507_1	Tal1	307206_1	Neto1	3.37593
313507_1	Tal1	308875_1	Rhog	3.23321
313507_1	Tal1	500390_1	RGD1564053	2.98242
313507_1	Tal1	114027_1	Dao	2.85001
313507_1	Tal1	116552_1	Plod1	2.8009
313507_1	Tal1	307553_1	Nol4	2.74561
313507_1	Tal1	85420_1	Prkcq	2.72656
313507_1	Tal1	54231_1	Car2	2.67826
313507_1	Tal1	499749_1	LOC499749	2.6236
313507_1	Tal1	289827_1	Ugp2	2.61075
313507_1	Tal1	300083_1	Slc25a17	2.55481
313507_1	Tal1	295347_1	Rap1a	2.2903
313507_1	Tal1	308918_1	Ppfibp2	2.19044
313507_1	Tal1	312563_1	Prickle2	1.96086
313507_1	Tal1	24944_1	Lamp2	1.83773
313507_1	Tal1	59322_1	Cnksr2	1.81308
313507_1	Tal1	292657_1	Slc1a5	1.72441
313507_1	Tal1	171413_1	Spata6	1.67806
313507_1	Tal1	25031_1	Plcb4	1.63729
313507_1	Tal1	362194_1	Bahd1	1.61523
313507_1	Tal1	192207_1	Ubxn11	1.57434
313507_1	Tal1	79251_1	Aspa	1.55297
313507_1	Tal1	292156_1	Sh3glb1	1.54875
313507_1	Tal1	367763_1	Tmem164	1.54297
313507_1	Tal1	362011_1	Tmem77	1.51436
313507_1	Tal1	312248_1	Ubn2	1.51037
313507_1	Tal1	307393_1	Sh3tc2	1.48882
313507_1	Tal1	308113_1	Cnksr3	1.48782
313507_1	Tal1	24766_1	Scn2a1	1.47526
313507_1	Tal1	24681_1	Prkcg	1.47307
313507_1	Tal1	291699_1	Stard4	1.46894
313507_1	Tal1	293561_1	Rnf152	1.46518
313507_1	Tal1	361052_1	Cdadc1	1.44513
313507_1	Tal1	363016_1	RGD1309534	1.4447
313507_1	Tal1	289094_1	Hmcn1	1.43725
313507_1	Tal1	84471_1	Snx1	1.43378
313507_1	Tal1	308899_1	Mrvi1	1.39374
313507_1	Tal1	309172_1	Frmd8	1.39205
313507_1	Tal1	64356_1	Nrgn	1.3667
313507_1	Tal1	691149_1	Capza1	1.32933
313507_1	Tal1	365903_2	Fam102b_2	1.28037
313507_1	Tal1	25578_1	Ywhaz	1.24785
313507_1	Tal1	298906_1	Pqlc3	1.23948
313507_1	Tal1	252853_1	Stx17	1.22577
313507_1	Tal1	29409_1	Mag	1.22392
313507_1	Tal1	301261_1	Enpp4	1.17697
313507_1	Tal1	301164_1	Pcaf	1.12953
313507_1	Tal1	246212_1	Sipa1l1	1.1291
313507_1	Tal1	64347_1	Sncg	1.07796
313507_1	Tal1	312664_1	Rasgef1a	1.06003
313507_1	Tal1	307251_1	Rnf165	1.04075
313507_1	Tal1	25555_1	Sstr4	0.999214
313507_1	Tal1	295395_1	Rtcd1	0.980377
313507_1	Tal1	289007_1	Thsd7b	0.978516
313507_1	Tal1	259242_1	Wipf3	0.966398
313507_1	Tal1	361605_1	Pcf11	0.946048
313507_1	Tal1	24311_1	Ddc	0.92838
313507_1	Tal1	313521_1	Hpdl	0.922443
313507_1	Tal1	117254_1	Prdx1	0.902084
313507_1	Tal1	360540_1	Akap10	0.901082
313507_1	Tal1	432358_1	Elavl4	0.861612
313507_1	Tal1	25353_1	Spp1	0.86023
313507_1	Tal1	310843_1	Sec24d	0.83292
313507_1	Tal1	24896_1	Gnas	0.781765
313507_1	Tal1	24398_1	Gls	0.755838
313507_1	Tal1	366507_1	Lzic	0.751848
313507_1	Tal1	292994_1	Tjp1	0.746844
313507_1	Tal1	304023_1	St3gal6	0.731386
313507_1	Tal1	85425_1	Tdrd7	0.676225
313507_1	Tal1	499506_1	Ankrd34b	0.675683
313507_1	Tal1	29138_1	Bsn	0.666708
313507_1	Tal1	362902_1	Wdsof1	0.657003
313507_1	Tal1	363074_1	RGD1309779	0.641158
313507_1	Tal1	140945_1	Rtn3	0.614002
313507_1	Tal1	313438_1	Dock11	0.602862
313507_1	Tal1	305000_1	Exo1	0.587738
313507_1	Tal1	362971_1	Mpped1	0.567816
313507_1	Tal1	29156_1	Capns1	0.550687
313507_1	Tal1	304887_1	Ralgps2	0.520297
313507_1	Tal1	364879_1	Isoc1	0.50809
313507_1	Tal1	302396_1	RGD1561931	0.480207
313507_1	Tal1	361274_1	Nudt5	0.472958
313507_1	Tal1	361416_1	Cenpn	0.465667
313507_1	Tal1	114095_1	Stxbp3	0.459615
313507_1	Tal1	79011_1	Camkv	0.456543
313507_1	Tal1	85274_1	Prdx4	0.402089
313507_1	Tal1	300901_1	Plod2	0.400093
313507_1	Tal1	288671_1	Anapc5	0.386127
313507_1	Tal1	170840_1	Slc40a1	0.357999
313507_1	Tal1	140666_1	Rcan2	0.356212
313507_1	Tal1	266729_1	Dab1	0.341197
313507_1	Tal1	25420_1	Cryab	0.303089
313507_1	Tal1	361941_1	RGD1359508	0.286875
313507_1	Tal1	362782_1	Cyp46a1	0.268995
313507_1	Tal1	306147_1	Slitrk1	0.265342
313507_1	Tal1	499870_1	Rad51	0.259702
313507_1	Tal1	365865_1	Pip5k1a	0.257284
313507_1	Tal1	308820_1	Ccdc90b	0.224579
313507_1	Tal1	286930_1	Dlgap4	0.215622
313507_1	Tal1	499486_1	Gpr150	0.154711
313507_1	Tal1	64053_1	Dlg2	0.149714
313507_1	Tal1	25145_1	Cd24	0.144983
313507_1	Tal1	364676_1	Gprin1	0.12205
313507_1	Tal1	306128_1	Cln5	0.118341
313507_1	Tal1	308061_1	Pdcd6	0.107672
313507_1	Tal1	683519_1	LOC683519	0.106785
313507_1	Tal1	81673_1	Gtf2b	0.100917
313507_1	Tal1	60373_1	Nop58	0.0892344
313507_1	Tal1	29739_1	Gclm	0.0758988
313507_1	Tal1	29642_1	Slc38a2	0.0736505
313507_1	Tal1	690634_1	Fbxo3	0.0624859
313507_1	Tal1	291903_1	RGD1565975	0.0223009
313507_1	Tal1	305268_1	Uba6	0.021521
313507_1	Tal1	29454_1	Gdf11	0.00878141
58868_1	Fzd1	362667_1	Thap3	7.14097
58868_1	Fzd1	117052_1	Kcnj12	6.43445
58868_1	Fzd1	29740_1	Dci	4.36589
58868_1	Fzd1	63836_1	Actn4	4.07369
58868_1	Fzd1	81765_1	Rpl13	3.93014
58868_1	Fzd1	296207_1	RGD1566320	3.79137
58868_1	Fzd1	305156_1	Arhgap24	3.55709
58868_1	Fzd1	117059_1	Calb2	3.34058
58868_1	Fzd1	362359_2	Mpp6_2	3.11781
58868_1	Fzd1	363091_1	Gcom1	3.1039
58868_1	Fzd1	294079_1	2014-03-05	2.91954
58868_1	Fzd1	25434_1	Sparcl1	2.82595
58868_1	Fzd1	313200_1	Hsdl2	2.75233
58868_1	Fzd1	289632_1	Pgm2	2.62883
58868_1	Fzd1	24245_1	Camk2b	2.62055
58868_1	Fzd1	313598_1	Zmym4	2.60963
58868_1	Fzd1	498726_1	Rnf182	2.60954
58868_1	Fzd1	293551_1	Arl6ip1	2.53463
58868_1	Fzd1	296959_1	Cpa2	2.43206
58868_1	Fzd1	307309_1	Sncaip	2.42688
58868_1	Fzd1	64185_2	Cap1_2	2.33771
58868_1	Fzd1	24781_1	Slc4a3	2.33693
58868_1	Fzd1	288444_1	Hsph1	2.31026
58868_1	Fzd1	689995_1	Ppp1r3d	2.13073
58868_1	Fzd1	192262_1	C1s	2.12464
58868_1	Fzd1	687694_1	LOC687694	2.08396
58868_1	Fzd1	362332_1	Flnc	2.07515
58868_1	Fzd1	498130_1	Stard13	2.03029
58868_1	Fzd1	364878_1	2014-03-03	2.02785
58868_1	Fzd1	300955_1	Nck1	2.01724
58868_1	Fzd1	361221_1	Nol8	1.95077
58868_1	Fzd1	361180_1	Grtp1	1.94518
58868_1	Fzd1	116641_1	Lgals8	1.92862
58868_1	Fzd1	305645_1	Dlg5	1.86052
58868_1	Fzd1	171050_1	Mobkl3	1.84909
58868_1	Fzd1	364052_1	Pea15a	1.73866
58868_1	Fzd1	313196_1	RGD1306148	1.73005
58868_1	Fzd1	299949_1	Wdr67	1.66543
58868_1	Fzd1	362737_1	Heatr5a	1.65438
58868_1	Fzd1	474154_1	Rbm4b	1.61518
58868_1	Fzd1	365548_1	Pttg1ip	1.59018
58868_1	Fzd1	50864_1	Ntm	1.56702
58868_1	Fzd1	311130_1	Prkra	1.56697
58868_1	Fzd1	306141_1	Spry2	1.5584
58868_1	Fzd1	361273_1	Sec61a2	1.55514
58868_1	Fzd1	500707_1	Tc2n	1.50877
58868_1	Fzd1	309532_1	Atad1	1.45794
58868_1	Fzd1	25306_1	Cpd	1.39438
58868_1	Fzd1	81677_1	Itpka	1.36646
58868_1	Fzd1	691149_1	Capza1	1.32933
58868_1	Fzd1	50577_1	Galr1	1.32303
58868_1	Fzd1	691170_1	LOC691170	1.29648
58868_1	Fzd1	361627_1	Zfp143	1.17258
58868_1	Fzd1	290655_1	Crlf1	1.14716
58868_1	Fzd1	24896_2	Gnas_2	1.12519
58868_1	Fzd1	312132_1	Tmem106b	1.07373
58868_1	Fzd1	116493_1	Gripap1	1.05317
58868_1	Fzd1	115771_1	Usp2	1.04796
58868_1	Fzd1	29218_1	Rcn2	0.975299
58868_1	Fzd1	691318_1	Ppp2r5c	0.961855
58868_1	Fzd1	361715_1	Ccdc88b	0.955095
58868_1	Fzd1	312903_1	Tram1	0.950669
58868_1	Fzd1	310635_1	Arhgef2	0.901042
58868_1	Fzd1	498211_1	RGD1560523	0.893926
58868_1	Fzd1	362134_1	Mmadhc	0.888134
58868_1	Fzd1	171494_1	Ap1g1	0.88178
58868_1	Fzd1	171335_1	Cox8a	0.783667
58868_1	Fzd1	114029_1	Megf8	0.782118
58868_1	Fzd1	63880_1	Dnajc3	0.74522
58868_1	Fzd1	298072_1	RGD1305420	0.719366
58868_1	Fzd1	305600_1	Fancl	0.718982
58868_1	Fzd1	305505_1	Ccm2	0.710611
58868_1	Fzd1	361999_1	Anp32e	0.697451
58868_1	Fzd1	24185_1	Akt1	0.692212
58868_1	Fzd1	690661_1	Zfp40	0.684962
58868_1	Fzd1	114495_1	Map2k6	0.641106
58868_1	Fzd1	25719_1	Scg5	0.605164
58868_1	Fzd1	302421_1	Gdpd2	0.601353
58868_1	Fzd1	79119_1	Arf2	0.593815
58868_1	Fzd1	367915_1	Rab9b	0.589692
58868_1	Fzd1	363237_1	Wdr12	0.582279
58868_1	Fzd1	85237_1	Ptp4a2	0.560116
58868_1	Fzd1	688173_1	LOC688173	0.546351
58868_1	Fzd1	25605_1	Hcrtr2	0.524692
58868_1	Fzd1	54243_1	Cr1l	0.51031
58868_1	Fzd1	29719_1	Kcnj16	0.447213
58868_1	Fzd1	245956_3	Scn3b	0.436439
58868_1	Fzd1	25522_1	Prkcz	0.434816
58868_1	Fzd1	502531_1	Eif2a	0.429843
58868_1	Fzd1	363256_1	Speg	0.426321
58868_1	Fzd1	362715_1	Dtnb	0.42088
58868_1	Fzd1	305451_1	Tnip2	0.406554
58868_1	Fzd1	266601_1	Tomm20	0.382149
58868_1	Fzd1	362164_1	Harbi1l	0.373887
58868_1	Fzd1	116657_1	Cplx2	0.300526
58868_1	Fzd1	24401_1	Got1	0.292458
58868_1	Fzd1	362782_1	Cyp46a1	0.268995
58868_1	Fzd1	24170_1	Add1	0.220446
58868_1	Fzd1	306306_1	Gcap14	0.208479
58868_1	Fzd1	289125_1	Acbd6	0.203816
58868_1	Fzd1	25479_1	Vps35	0.201073
58868_1	Fzd1	682967_1	LOC682967	0.183463
58868_1	Fzd1	308986_1	Tmem219	0.177504
58868_1	Fzd1	298366_1	Ttc39a	0.175155
58868_1	Fzd1	362549_1	Efcab7	0.169619
58868_1	Fzd1	288993_1	Slc35f5	0.148362
58868_1	Fzd1	29221_1	Arg1	0.114554
58868_1	Fzd1	295654_1	Ttc21b	0.0848231
58868_1	Fzd1	192260_1	Cdipt	0.0808706
58868_1	Fzd1	296753_1	Srpk2	0.0793978
58868_1	Fzd1	296048_1	Lpcat4	0.0757564
58868_1	Fzd1	295283_1	Ankrd34a	0.0327012
58868_1	Fzd1	679578_1	LOC679578	0.0287879
58868_1	Fzd1	246254_1	Gpsm1	0.000653433
302593_1	Tceal1	296050_1	RGD1305045	5.053
302593_1	Tceal1	309860_1	Sobpl	4.76585
302593_1	Tceal1	63836_1	Actn4	4.07369
302593_1	Tceal1	498107_1	RGD1562339	4.04835
302593_1	Tceal1	296190_1	RGD1309829	3.88538
302593_1	Tceal1	315923_1	Lysmd3	3.80887
302593_1	Tceal1	56817_1	Kcnip2	3.66007
302593_1	Tceal1	64823_1	Csnk1g3	3.02654
302593_1	Tceal1	314647_1	Brunol5	2.87869
302593_1	Tceal1	288150_1	Mtx2	2.82511
302593_1	Tceal1	312890_1	Gdap1	2.72866
302593_1	Tceal1	313598_1	Zmym4	2.60963
302593_1	Tceal1	498726_1	Rnf182	2.60954
302593_1	Tceal1	362090_1	Fam69b	2.52425
302593_1	Tceal1	363445_1	Usp9x	2.51972
302593_1	Tceal1	29189_1	Fdx1	2.3543
302593_1	Tceal1	301374_1	RGD1310553	2.28555
302593_1	Tceal1	501619_1	Armcx1	2.26609
302593_1	Tceal1	79011_2	Camkv_2	2.2406
302593_1	Tceal1	317395_1	Spin2a	2.14485
302593_1	Tceal1	362691_1	Tmem178	2.11372
302593_1	Tceal1	246295_1	LOC246295	2.09171
302593_1	Tceal1	306264_1	Ankrd28	2.07844
302593_1	Tceal1	364878_1	2014-03-03	2.02785
302593_1	Tceal1	300955_1	Nck1	2.01724
302593_1	Tceal1	64185_1	Cap1	1.97892
302593_1	Tceal1	297406_1	Cct7	1.96111
302593_1	Tceal1	305645_1	Dlg5	1.86052
302593_1	Tceal1	289144_1	Cacybp	1.75989
302593_1	Tceal1	364052_1	Pea15a	1.73866
302593_1	Tceal1	64088_1	Snx16	1.73384
302593_1	Tceal1	307428_1	Tnfaip8	1.60625
302593_1	Tceal1	311130_1	Prkra	1.56697
302593_1	Tceal1	301419_1	RGD1311269	1.55745
302593_1	Tceal1	313155_1	RGD1359108	1.44479
302593_1	Tceal1	309419_1	Pip5k1b	1.42653
302593_1	Tceal1	687633_1	rCG_21212	1.42536
302593_1	Tceal1	362918_1	Mtss1	1.41692
302593_1	Tceal1	289357_1	Lyplal1	1.41537
302593_1	Tceal1	314690_1	RGD1309995	1.40823
302593_1	Tceal1	58966_1	Ramp2	1.33767
302593_1	Tceal1	363449_1	RGD1560784	1.30768
302593_1	Tceal1	25639_1	Fkbp1a	1.27177
302593_1	Tceal1	56003_1	2014-09-03	1.26257
302593_1	Tceal1	310508_1	B3galnt1	1.22881
302593_1	Tceal1	294292_1	Nudt3	1.22626
302593_1	Tceal1	29559_1	Grik1	1.21964
302593_1	Tceal1	192251_1	Gpr149	1.20678
302593_1	Tceal1	24411_1	Grin2c	1.20175
302593_1	Tceal1	302313_1	Tspan6	1.20163
302593_1	Tceal1	373066_1	Ift81	1.14578
302593_1	Tceal1	317409_1	Spcs3	1.09674
302593_1	Tceal1	315957_1	Tmem22	1.05316
302593_1	Tceal1	500629_1	Rdh14	1.04335
302593_1	Tceal1	317486_1	RGD1565844	1.00914
302593_1	Tceal1	289143_1	Mrps14	1.00308
302593_1	Tceal1	116699_1	Inpp4b	0.999068
302593_1	Tceal1	304791_1	Ripk5	0.947616
302593_1	Tceal1	303915_1	Iqcb1	0.923594
302593_1	Tceal1	314718_1	Actr6	0.917181
302593_1	Tceal1	310635_1	Arhgef2	0.901042
302593_1	Tceal1	24718_1	Reln	0.900932
302593_1	Tceal1	686393_1	LOC686393	0.877575
302593_1	Tceal1	60336_1	Arpp19	0.852569
302593_1	Tceal1	362298_1	Actr3b	0.820224
302593_1	Tceal1	362481_1	Tox	0.796571
302593_1	Tceal1	289500_1	Ccni	0.780963
302593_1	Tceal1	360952_1	Tmem128	0.691475
302593_1	Tceal1	291772_1	Kctd1	0.684952
302593_1	Tceal1	24560_1	Cd200	0.639817
302593_1	Tceal1	685131_1	Mea1	0.622858
302593_1	Tceal1	24716_1	Ret	0.606472
302593_1	Tceal1	302421_1	Gdpd2	0.601353
302593_1	Tceal1	314894_1	Mon2	0.594566
302593_1	Tceal1	362049_1	Unc5c	0.581203
302593_1	Tceal1	309097_1	Gpr123	0.580226
302593_1	Tceal1	501231_1	Vwc2	0.576196
302593_1	Tceal1	25605_1	Hcrtr2	0.524692
302593_1	Tceal1	305434_1	Jakmip1	0.508354
302593_1	Tceal1	29660_1	Pnck	0.504866
302593_1	Tceal1	311331_1	Spint1	0.465756
302593_1	Tceal1	25514_1	Lypla1	0.452998
302593_1	Tceal1	29719_1	Kcnj16	0.447213
302593_1	Tceal1	245956_3	Scn3b	0.436439
302593_1	Tceal1	361149_1	Ankrd37	0.431607
302593_1	Tceal1	500400_1	Fam110b	0.424448
302593_1	Tceal1	83633_1	Gabbr2	0.423082
302593_1	Tceal1	690043_1	Rnf168	0.415376
302593_1	Tceal1	25232_1	Tyro3	0.397506
302593_1	Tceal1	117240_1	Heph	0.283837
302593_1	Tceal1	316452_1	Ccnyl1	0.217451
302593_1	Tceal1	296565_1	RGD1306215	0.198016
302593_1	Tceal1	287746_1	Fmnl1	0.194759
302593_1	Tceal1	192276_1	Coro7	0.146946
302593_1	Tceal1	500941_1	MGC105560	0.133393
302593_1	Tceal1	81754_1	Rab1	0.0972427
302593_1	Tceal1	79212_1	Slc6a1	0.081143
302593_1	Tceal1	83535_1	Kcnj11	0.0749963
302593_1	Tceal1	364190_1	Rasl10a	0.0687493
302593_1	Tceal1	29741_1	Pik3r2	0.0501412
302593_1	Tceal1	85268_1	Hrh3	0.0202847
302593_1	Tceal1	293504_1	Qprt	0.018245
313128_1	Casp8ap2	362912_1	Derl1	4.57142
313128_1	Casp8ap2	500118_1	LOC500118	4.33061
313128_1	Casp8ap2	24397_1	Glra2	4.02431
313128_1	Casp8ap2	287417_1	Rpl26	4.02273
313128_1	Casp8ap2	289456_1	Hsd17b11	3.32602
313128_1	Casp8ap2	304859_1	Dhx9	3.11395
313128_1	Casp8ap2	64823_1	Csnk1g3	3.02654
313128_1	Casp8ap2	686883_1	Larp7	2.85394
313128_1	Casp8ap2	363443_1	Ndp	2.71532
313128_1	Casp8ap2	360947_1	Pacrgl	2.66733
313128_1	Casp8ap2	116458_1	Ipo13	2.60598
313128_1	Casp8ap2	300083_1	Slc25a17	2.55481
313128_1	Casp8ap2	362740_1	Mbip	2.4528
313128_1	Casp8ap2	289990_2	Psmc6_2	2.42246
313128_1	Casp8ap2	295461_1	Sec24b	2.39255
313128_1	Casp8ap2	291794_1	Snrpd1	2.3044
313128_1	Casp8ap2	301374_1	RGD1310553	2.28555
313128_1	Casp8ap2	313069_1	Rbm12b	2.28475
313128_1	Casp8ap2	289324_1	Cnih4	2.26661
313128_1	Casp8ap2	79011_2	Camkv_2	2.2406
313128_1	Casp8ap2	681234_1	Dbr1	2.205
313128_1	Casp8ap2	64363_1	Araf	2.19134
313128_1	Casp8ap2	362699_1	Yipf4	2.06479
313128_1	Casp8ap2	360863_1	Dd25	1.99331
313128_1	Casp8ap2	310358_1	RGD1308448	1.84682
313128_1	Casp8ap2	114217_1	Yme1l1	1.81661
313128_1	Casp8ap2	301555_1	Cul3	1.7689
313128_1	Casp8ap2	25533_1	Rabggtb	1.75661
313128_1	Casp8ap2	312616_1	Trnt1	1.74723
313128_1	Casp8ap2	362272_1	Trp53rk	1.73924
313128_1	Casp8ap2	298374_1	Prpf38a	1.68597
313128_1	Casp8ap2	499360_1	Fam178a	1.65203
313128_1	Casp8ap2	310512_1	Nmd3	1.63672
313128_1	Casp8ap2	366896_1	Tbc1d15	1.63622
313128_1	Casp8ap2	362303_1	Klhl7	1.6272
313128_1	Casp8ap2	298757_1	Arl6ip2	1.55771
313128_1	Casp8ap2	310775_1	RGD1306520	1.47418
313128_1	Casp8ap2	64187_1	Arl1	1.44009
313128_1	Casp8ap2	298700_1	Eif3g	1.4292
313128_1	Casp8ap2	304092_1	Son	1.4267
313128_1	Casp8ap2	293725_1	Eef1g	1.41441
313128_1	Casp8ap2	29318_1	Ddt	1.41335
313128_1	Casp8ap2	305586_1	Papolg	1.41216
313128_1	Casp8ap2	84030_1	Chn1	1.38453
313128_1	Casp8ap2	679028_1	Rbpj	1.36339
313128_1	Casp8ap2	499798_1	Arl6ip6	1.28892
313128_1	Casp8ap2	245958_1	Atp5e	1.2125
313128_1	Casp8ap2	313101_1	Fbxl4	1.20514
313128_1	Casp8ap2	301416_1	Coq10b	1.2046
313128_1	Casp8ap2	290783_1	Tusc3	1.18358
313128_1	Casp8ap2	291314_1	Sephs1	1.14227
313128_1	Casp8ap2	306630_1	Abhd13	1.1327
313128_1	Casp8ap2	306687_1	Hiatl1	1.08666
313128_1	Casp8ap2	54304_1	Ssbp1	1.03713
313128_1	Casp8ap2	286931_1	Unc13c	1.01319
313128_1	Casp8ap2	360888_1	LOC360888	0.991407
313128_1	Casp8ap2	353307_1	Slc29a3	0.988325
313128_1	Casp8ap2	305606_1	Mtif2	0.972561
313128_1	Casp8ap2	29611_1	Dbt	0.9607
313128_1	Casp8ap2	297455_1	Lsm3	0.954023
313128_1	Casp8ap2	310946_1	Lrrc40	0.943286
313128_1	Casp8ap2	100174910_1	LOC100174910	0.912311
313128_1	Casp8ap2	288785_1	Bloc1s1	0.890855
313128_1	Casp8ap2	366624_1	Cfl2	0.834656
313128_1	Casp8ap2	500501_1	MGC125002	0.833334
313128_1	Casp8ap2	310958_1	LOC310958	0.808207
313128_1	Casp8ap2	252889_1	Tmed7	0.801001
313128_1	Casp8ap2	688235_1	LOC688235	0.782755
313128_1	Casp8ap2	171090_1	Giot1	0.7693
313128_1	Casp8ap2	500950_2	Zfp317_2	0.725303
313128_1	Casp8ap2	114562_1	Cdc37	0.723623
313128_1	Casp8ap2	498418_1	RGD1563863	0.699031
313128_1	Casp8ap2	500921_1	Tmem117	0.692322
313128_1	Casp8ap2	85384_1	Sos2	0.644155
313128_1	Casp8ap2	303158_1	Larp1	0.642597
313128_1	Casp8ap2	113912_1	Rtn4r	0.622504
313128_1	Casp8ap2	310801_1	Slc30a7	0.611174
313128_1	Casp8ap2	297518_1	Arpc4	0.604558
313128_1	Casp8ap2	81741_1	Pctk1	0.581725
313128_1	Casp8ap2	25281_1	Nup153	0.500681
313128_1	Casp8ap2	310461_1	Dhx36	0.485377
313128_1	Casp8ap2	305149_1	Nudt9	0.459903
313128_1	Casp8ap2	317576_1	Ocrl	0.454084
313128_1	Casp8ap2	25744_1	Nf2	0.439198
313128_1	Casp8ap2	29489_1	Dync1h1	0.424468
313128_1	Casp8ap2	25246_1	Bsg	0.380016
313128_1	Casp8ap2	289608_1	Gnpda2	0.365187
313128_1	Casp8ap2	305714_1	Thoc7	0.314674
313128_1	Casp8ap2	299811_1	Cpsf6	0.297614
313128_1	Casp8ap2	300189_1	Rpap3	0.293142
313128_1	Casp8ap2	302817_1	Enox2	0.279802
313128_1	Casp8ap2	365865_1	Pip5k1a	0.257284
313128_1	Casp8ap2	311401_1	Sppl2a	0.242949
313128_1	Casp8ap2	294010_1	Actr1a	0.226983
313128_1	Casp8ap2	81667_1	Gnb2	0.187429
313128_1	Casp8ap2	60393_1	Sult1d1	0.162868
313128_1	Casp8ap2	680451_1	Nrbp2	0.146166
313128_1	Casp8ap2	361305_1	Wdr36	0.13314
313128_1	Casp8ap2	308495_1	Lrfn3	0.123618
313128_1	Casp8ap2	683519_1	LOC683519	0.106785
313128_1	Casp8ap2	117063_1	Ptpn2	0.0875384
313128_1	Casp8ap2	364032_1	Pigc	0.0574114
313128_1	Casp8ap2	289693_1	Dhx15	0.0093983
498392_1	Cytl1	311287_1	Ano3	7.35081
498392_1	Cytl1	24158_1	Acadm	4.8931
498392_1	Cytl1	301309_1	Bai3	4.50713
498392_1	Cytl1	25404_2	Cav1_2	4.3888
498392_1	Cytl1	117036_1	Lamc1	4.23817
498392_1	Cytl1	361029_1	Ktn1	3.90484
498392_1	Cytl1	25333_1	Mgp	3.80575
498392_1	Cytl1	311024_1	Kif5c	3.77629
498392_1	Cytl1	498967_1	RGD1559896	3.57289
498392_1	Cytl1	295952_1	RGD1309730	3.21826
498392_1	Cytl1	363091_1	Gcom1	3.1039
498392_1	Cytl1	310019_1	Utp15	2.97129
498392_1	Cytl1	114027_1	Dao	2.85001
498392_1	Cytl1	245959_1	Slc25a3	2.7813
498392_1	Cytl1	500450_1	Tpm2	2.75443
498392_1	Cytl1	24245_1	Camk2b	2.62055
498392_1	Cytl1	84588_1	Cldn11	2.58692
498392_1	Cytl1	314743_1	Pctk2	2.56528
498392_1	Cytl1	362021_1	Gpsm2	2.33962
498392_1	Cytl1	293016_1	Map7	2.32157
498392_1	Cytl1	288444_1	Hsph1	2.31026
498392_1	Cytl1	25179_1	Idh3g	2.27495
498392_1	Cytl1	297682_1	Dusp16	2.18711
498392_1	Cytl1	25123_1	Tagln	2.18306
498392_1	Cytl1	192204_1	Ehd4	2.16258
498392_1	Cytl1	116659_1	Dync1i2	2.14937
498392_1	Cytl1	24922_1	Gabrb3	2.14868
498392_1	Cytl1	310097_1	Snx18	2.13095
498392_1	Cytl1	192262_1	C1s	2.12464
498392_1	Cytl1	302969_1	Srrm2	2.04452
498392_1	Cytl1	619393_1	Dnajc12	2.04324
498392_1	Cytl1	301007_1	Wdr6	2.04135
498392_1	Cytl1	680262_1	LOC680262	2.02114
498392_1	Cytl1	362463_1	Fgfr1op2	2.01857
498392_1	Cytl1	65043_1	Rpl14	2.01142
498392_1	Cytl1	84589_1	Rab9a	2.0034
498392_1	Cytl1	373545_1	Prkag2	2.00109
498392_1	Cytl1	65210_1	Cyp2j4	1.99902
498392_1	Cytl1	361180_1	Grtp1	1.94518
498392_1	Cytl1	24582_1	Myh11	1.91875
498392_1	Cytl1	290046_1	Hnrnpc	1.89797
498392_1	Cytl1	287097_1	Hcfc1r1	1.81499
498392_1	Cytl1	360703_1	Dscr3	1.80238
498392_1	Cytl1	24660_1	Pmp22	1.7953
498392_1	Cytl1	362218_1	Rnf24	1.77056
498392_1	Cytl1	498642_1	RGD1561067	1.76717
498392_1	Cytl1	288238_1	Pigp	1.75375
498392_1	Cytl1	304470_1	Sbno1	1.71342
498392_1	Cytl1	305251_1	Rassf6	1.69644
498392_1	Cytl1	171413_1	Spata6	1.67806
498392_1	Cytl1	300963_1	cep63	1.66976
498392_1	Cytl1	501005_1	Cplx3	1.59301
498392_1	Cytl1	83583_1	Rabac1	1.58644
498392_1	Cytl1	83720_1	Fat1	1.56887
498392_1	Cytl1	79251_1	Aspa	1.55297
498392_1	Cytl1	297082_1	RGD1306936	1.54756
498392_1	Cytl1	60562_1	Stx6	1.54567
498392_1	Cytl1	302526_1	Atp6ap2	1.53003
498392_1	Cytl1	688168_1	LOC688168	1.5163
498392_1	Cytl1	363061_1	Sdhd	1.51212
498392_1	Cytl1	24766_1	Scn2a1	1.47526
498392_1	Cytl1	293561_1	Rnf152	1.46518
498392_1	Cytl1	305679_1	Vcl	1.45357
498392_1	Cytl1	25165_1	Zfp386	1.43178
498392_1	Cytl1	306270_1	Oxnad1	1.4106
498392_1	Cytl1	414819_1	RT1-CE16	1.39335
498392_1	Cytl1	81677_1	Itpka	1.36646
498392_1	Cytl1	363425_1	Cav2	1.35077
498392_1	Cytl1	360817_1	Med13l	1.30615
498392_1	Cytl1	64365_1	Tcn2	1.28717
498392_1	Cytl1	500865_1	Golsyn	1.2791
498392_1	Cytl1	83572_1	Pafah1b1	1.26953
498392_1	Cytl1	57022_1	Adam4	1.24492
498392_1	Cytl1	300838_1	Tmod3	1.22166
498392_1	Cytl1	498405_1	RGD1560273	1.21701
498392_1	Cytl1	681383_1	LOC681383	1.20171
498392_1	Cytl1	246217_1	Ngef	1.19231
498392_1	Cytl1	29433_1	Pak3	1.17112
498392_1	Cytl1	362401_1	Tmem43	1.16757
498392_1	Cytl1	689931_1	Osap	1.164
498392_1	Cytl1	499818_1	Ppp1r1c	1.1573
498392_1	Cytl1	303439_1	Mmd	1.14627
498392_1	Cytl1	308376_1	Gpr126	1.13908
498392_1	Cytl1	309338_1	Cstf2t	1.10419
498392_1	Cytl1	295703_1	Serping1	1.09554
498392_1	Cytl1	293497_1	Kctd13	1.07206
498392_1	Cytl1	296313_1	Myl9	1.06238
498392_1	Cytl1	312664_1	Rasgef1a	1.06003
498392_1	Cytl1	246776_1	Filip1	1.05477
498392_1	Cytl1	65196_1	B4galt6	1.05074
498392_1	Cytl1	360692_1	RGD1563888	1.03391
498392_1	Cytl1	63881_1	Rapgef1	1.03062
498392_1	Cytl1	309368_1	Lama2	1.02625
498392_1	Cytl1	294141_1	Clic2	1.02284
498392_1	Cytl1	317486_1	RGD1565844	1.00914
498392_1	Cytl1	297969_1	Rars2	1.00879
498392_1	Cytl1	364678_1	Sfxn1	1.00805
498392_1	Cytl1	100158233_1	Slc35a2	1.00035
498392_1	Cytl1	310519_1	Slitrk3	0.992483
498392_1	Cytl1	304218_1	Pds5b	0.985324
498392_1	Cytl1	56766_1	Leprot	0.966015
498392_1	Cytl1	362378_1	Fam13a1	0.901244
498392_1	Cytl1	29480_1	Rgs4	0.899028
498392_1	Cytl1	365793_1	Rab33b	0.879084
498392_1	Cytl1	312381_1	Ppm1k	0.866936
498392_1	Cytl1	287129_1	Tmem204	0.848276
498392_1	Cytl1	362481_1	Tox	0.796571
498392_1	Cytl1	306768_1	Nop16	0.790038
498392_1	Cytl1	171093_1	Shank2	0.789135
498392_1	Cytl1	60377_1	Lin7b	0.787354
498392_1	Cytl1	302248_1	Nid2	0.775327
498392_1	Cytl1	299209_1	RGD1307392	0.772404
498392_1	Cytl1	312824_1	Recql	0.770227
498392_1	Cytl1	157074_1	Sdha	0.764848
498392_1	Cytl1	282712_1	Slc6a15	0.733598
498392_1	Cytl1	79434_1	Rab11b	0.730069
498392_1	Cytl1	684122_1	LOC684122	0.702584
498392_1	Cytl1	266735_1	Gpr64	0.671109
498392_1	Cytl1	50563_1	Gja5	0.669593
498392_1	Cytl1	117106_1	Scarb2	0.634085
498392_1	Cytl1	300051_1	Slc39a4	0.624149
498392_1	Cytl1	25569_1	Trh	0.606379
498392_1	Cytl1	59299_1	Trdn	0.606216
498392_1	Cytl1	25719_1	Scg5	0.605164
498392_1	Cytl1	305000_1	Exo1	0.587738
498392_1	Cytl1	298836_1	Snx17	0.582681
498392_1	Cytl1	291530_1	Ccdc68	0.573568
498392_1	Cytl1	298584_1	Capzb	0.538278
498392_1	Cytl1	360820_1	Pxn	0.501376
498392_1	Cytl1	116670_1	Ppp1r12a	0.470873
498392_1	Cytl1	114095_1	Stxbp3	0.459615
498392_1	Cytl1	25250_1	Cox8b	0.456647
498392_1	Cytl1	361662_1	Bub3	0.443803
498392_1	Cytl1	25181_1	Bgn	0.440152
498392_1	Cytl1	26760_1	Akr7a3	0.422753
498392_1	Cytl1	362715_1	Dtnb	0.42088
498392_1	Cytl1	301363_1	Map4k4	0.41994
498392_1	Cytl1	299732_1	Lta4h	0.398424
498392_1	Cytl1	291327_1	Mrc1	0.39368
498392_1	Cytl1	116653_1	Cap2	0.388118
498392_1	Cytl1	64846_1	Slc13a3	0.367996
498392_1	Cytl1	312701_1	Cd163	0.359452
498392_1	Cytl1	315959_1	Msl2l1	0.358635
498392_1	Cytl1	297357_1	Ctnna2	0.348215
498392_1	Cytl1	303565_1	G6pc3	0.326612
498392_1	Cytl1	305714_1	Thoc7	0.314674
498392_1	Cytl1	24314_1	Nqo1	0.310519
498392_1	Cytl1	25420_1	Cryab	0.303089
498392_1	Cytl1	25528_1	Sirpa	0.30101
498392_1	Cytl1	312495_1	Cyp26b1	0.300566
498392_1	Cytl1	500578_1	Tmem51	0.293417
498392_1	Cytl1	619374_2	Jam2_2	0.286942
498392_1	Cytl1	83576_1	Sort1	0.285672
498392_1	Cytl1	25545_1	Sepw1	0.281469
498392_1	Cytl1	64300_1	Mthfd1	0.268687
498392_1	Cytl1	361084_1	Lmo7	0.25296
498392_1	Cytl1	361882_1	Rgnef	0.242393
498392_1	Cytl1	291002_1	Pcdh24	0.237146
498392_1	Cytl1	114248_1	Pde6h	0.237117
498392_1	Cytl1	310999_1	Plekhg5	0.230408
498392_1	Cytl1	641603_1	Slc41a3	0.230248
498392_1	Cytl1	305633_1	LOC305633	0.20249
498392_1	Cytl1	79244_1	Hsd17b4	0.198779
498392_1	Cytl1	500087_1	Fmc1	0.183508
498392_1	Cytl1	288109_1	Sidt1	0.181927
498392_1	Cytl1	171373_1	Slc12a5	0.181211
498392_1	Cytl1	314859_1	Mdm1	0.178398
498392_1	Cytl1	432360_1	Sgce	0.167991
498392_1	Cytl1	290947_1	Mtrr	0.158731
498392_1	Cytl1	361293_1	Riok3	0.147687
498392_1	Cytl1	64529_1	Ctsb	0.143663
498392_1	Cytl1	290651_1	Isyna1	0.138029
498392_1	Cytl1	140635_1	Flt3	0.12124
498392_1	Cytl1	286900_1	Sels	0.108786
498392_1	Cytl1	361201_1	RGD1311345	0.0997684
498392_1	Cytl1	252959_1	Dnah12	0.0820111
498392_1	Cytl1	303393_1	Cox7b	0.0689893
498392_1	Cytl1	63994_1	Arhgap17	0.0618828
498392_1	Cytl1	364032_1	Pigc	0.0574114
498392_1	Cytl1	29704_1	Pacsin1	0.0517198
498392_1	Cytl1	679578_1	LOC679578	0.0287879
498392_1	Cytl1	308398_1	Lrrc68	0.0283238
498392_1	Cytl1	315097_1	Cyhr1	0.0164425
498392_1	Cytl1	683932_1	LOC683932	0.0132103
498392_1	Cytl1	85385_1	Shc1	0.00635382
690450_1	Taf1b	316370_1	Kdelc1	4.90023
690450_1	Taf1b	362912_1	Derl1	4.57142
690450_1	Taf1b	29701_1	Scn11a	3.14523
690450_1	Taf1b	363091_1	Gcom1	3.1039
690450_1	Taf1b	308939_1	Ipo7	2.86292
690450_1	Taf1b	686883_1	Larp7	2.85394
690450_1	Taf1b	361580_1	Gtf2h1	2.7643
690450_1	Taf1b	81815_1	Tpp2	2.65696
690450_1	Taf1b	192129_1	Tmem49	2.54469
690450_1	Taf1b	362037_1	RGD1311435	2.538
690450_1	Taf1b	313934_1	Itsn2	2.4562
690450_1	Taf1b	289323_1	Nvl	2.4216
690450_1	Taf1b	293967_1	Smc5	2.40022
690450_1	Taf1b	289054_1	Aspm	2.37464
690450_1	Taf1b	365841_2	Slc25a44_2	2.33065
690450_1	Taf1b	313069_1	Rbm12b	2.28475
690450_1	Taf1b	294103_1	Papss2	2.13602
690450_1	Taf1b	362911_1	Mal2	2.05349
690450_1	Taf1b	314171_1	Prpf39	2.03019
690450_1	Taf1b	116641_1	Lgals8	1.92862
690450_1	Taf1b	314543_1	Gulp1	1.92472
690450_1	Taf1b	29745_1	Sema4f	1.90216
690450_1	Taf1b	362320_1	Fam133b	1.87678
690450_1	Taf1b	114217_1	Yme1l1	1.81661
690450_1	Taf1b	114023_1	Copb1	1.7458
690450_1	Taf1b	293828_1	Mphosph10	1.74465
690450_1	Taf1b	362272_1	Trp53rk	1.73924
690450_1	Taf1b	364052_1	Pea15a	1.73866
690450_1	Taf1b	257648_1	Cacna1b	1.67933
690450_1	Taf1b	499360_1	Fam178a	1.65203
690450_1	Taf1b	304923_1	Scyl1bp1	1.64066
690450_1	Taf1b	361239_1	Bphl	1.63172
690450_1	Taf1b	362303_1	Klhl7	1.6272
690450_1	Taf1b	362187_1	Ccdc34	1.61769
690450_1	Taf1b	308004_1	RGD1305500	1.5885
690450_1	Taf1b	298757_1	Arl6ip2	1.55771
690450_1	Taf1b	362750_2	Atl1_2	1.54849
690450_1	Taf1b	308864_1	Fchsd2	1.53347
690450_1	Taf1b	287159_1	Pigq	1.48112
690450_1	Taf1b	300744_1	Ubl7	1.48033
690450_1	Taf1b	24766_1	Scn2a1	1.47526
690450_1	Taf1b	360725_1	Snx4	1.44613
690450_1	Taf1b	303260_1	Spag7	1.44583
690450_1	Taf1b	364154_1	RGD1311122	1.44053
690450_1	Taf1b	64187_1	Arl1	1.44009
690450_1	Taf1b	305586_1	Papolg	1.41216
690450_1	Taf1b	24640_1	Pfkfb2	1.39031
690450_1	Taf1b	313777_1	Noc2l	1.35827
690450_1	Taf1b	64636_1	Ntsr2	1.34365
690450_1	Taf1b	498489_1	RGD1559923	1.32947
690450_1	Taf1b	116600_1	Cacnb2	1.31626
690450_1	Taf1b	80843_1	Sec61a1	1.2264
690450_1	Taf1b	307657_1	Ogfod1	1.21739
690450_1	Taf1b	83500_1	Slc22a8	1.12689
690450_1	Taf1b	312437_2	Krcc1_2	1.1254
690450_1	Taf1b	116643_1	Vcp	1.11818
690450_1	Taf1b	360650_1	Amz2	1.11608
690450_1	Taf1b	294790_1	Skp2	1.11546
690450_1	Taf1b	310698_1	Dclk2	1.07232
690450_1	Taf1b	289419_1	Nuak2	1.02968
690450_1	Taf1b	360888_1	LOC360888	0.991407
690450_1	Taf1b	94267_1	Nudt4	0.989657
690450_1	Taf1b	303915_1	Iqcb1	0.923594
690450_1	Taf1b	360540_1	Akap10	0.901082
690450_1	Taf1b	309812_1	Rev3l	0.876332
690450_1	Taf1b	308896_1	Usp47	0.823711
690450_1	Taf1b	310958_1	LOC310958	0.808207
690450_1	Taf1b	246152_1	Wdr44	0.786195
690450_1	Taf1b	113929_1	Nup88	0.737645
690450_1	Taf1b	362335_1	Nup205	0.674069
690450_1	Taf1b	299864_1	Ebag9	0.67014
690450_1	Taf1b	309307_1	RGD1311595	0.649323
690450_1	Taf1b	498486_1	Gnpnat1	0.615745
690450_1	Taf1b	64313_1	Oat	0.612952
690450_1	Taf1b	313438_1	Dock11	0.602862
690450_1	Taf1b	314894_1	Mon2	0.594566
690450_1	Taf1b	293652_1	Ndufs8	0.591107
690450_1	Taf1b	367915_1	Rab9b	0.589692
690450_1	Taf1b	360464_1	Parn	0.57361
690450_1	Taf1b	314442_1	Wars	0.55029
690450_1	Taf1b	60628_1	Cxcr4	0.505564
690450_1	Taf1b	25281_1	Nup153	0.500681
690450_1	Taf1b	362178_1	Cstf3	0.486083
690450_1	Taf1b	494322_1	Pms1	0.475617
690450_1	Taf1b	313981_1	Nol10	0.423885
690450_1	Taf1b	266760_1	Nalcn	0.378107
690450_1	Taf1b	689997_1	Fam91a1	0.353602
690450_1	Taf1b	65169_1	Scamp3	0.349391
690450_1	Taf1b	94196_1	Rnf138	0.316978
690450_1	Taf1b	691429_1	LOC691429	0.247041
690450_1	Taf1b	287554_1	RGD1306595	0.184336
690450_1	Taf1b	690407_1	Rab36	0.173424
690450_1	Taf1b	60393_1	Sult1d1	0.162868
690450_1	Taf1b	292683_1	Sympk	0.157454
690450_1	Taf1b	300120_1	Fam118a	0.157288
690450_1	Taf1b	361293_1	Riok3	0.147687
690450_1	Taf1b	50594_1	Nbl1	0.142075
690450_1	Taf1b	360584_1	Ggnbp2	0.141087
690450_1	Taf1b	54322_1	Cox6c	0.0934972
690450_1	Taf1b	295654_1	Ttc21b	0.0848231
690450_1	Taf1b	309081_1	Dock1	0.0693928
690450_1	Taf1b	498014_1	RGD1565033	0.0644177
690450_1	Taf1b	24264_1	Ckb	0.0533297
690450_1	Taf1b	307757_1	Neto2	0.0482705
84577_1	Hdac2	296370_1	Ctsa	3.72356
84577_1	Hdac2	84013_1	Hsd17b12	3.57015
84577_1	Hdac2	305156_1	Arhgap24	3.55709
84577_1	Hdac2	24851_1	Tpm1	3.49362
84577_1	Hdac2	315119_1	Mfng	3.48005
84577_1	Hdac2	289992_1	Fermt2	2.88628
84577_1	Hdac2	361580_1	Gtf2h1	2.7643
84577_1	Hdac2	85420_1	Prkcq	2.72656
[truncated: 960 more rows]

## Sheet: NAcSh
MR	MRname	Target	TargetName	DiffExp
286973_1	Elavl2	691644_1	Myh2	4.22442
286973_1	Elavl2	25055_1	Lipa	3.75257
286973_1	Elavl2	114020_1	Cml5	3.74937
286973_1	Elavl2	116564_1	Npr2	3.2903
286973_1	Elavl2	314396_1	Slc24a4	3.17431
286973_1	Elavl2	25469_1	Kcna4	3.17035
286973_1	Elavl2	314647_1	Brunol5	3.15685
286973_1	Elavl2	362535_1	RGD1308059	3.10997
286973_1	Elavl2	305248_1	Mthfd2l	2.89775
286973_1	Elavl2	293632_1	RGD1563319	2.89036
286973_1	Elavl2	307206_1	Neto1	2.87471
286973_1	Elavl2	315820_1	Myo5c	2.70015
286973_1	Elavl2	312166_1	Cadps2	2.66185
286973_1	Elavl2	286758_1	Aqp11	2.62736
286973_1	Elavl2	363153_1	rCG_25854	2.42454
286973_1	Elavl2	360592_1	Trim37	2.41667
286973_1	Elavl2	64443_1	Gpr88	2.40837
286973_1	Elavl2	246212_1	Sipa1l1	2.34742
286973_1	Elavl2	306844_1	Phactr1	2.34655
286973_1	Elavl2	83722_1	Plk2	2.2937
286973_1	Elavl2	309362_1	Dnmbp	2.28074
286973_1	Elavl2	310803_1	Extl2	2.19319
286973_1	Elavl2	295395_1	Rtcd1	2.14528
286973_1	Elavl2	685244_1	LOC685244	2.01847
286973_1	Elavl2	361437_1	Dbndd1	1.90793
286973_1	Elavl2	29402_1	Unc119	1.8699
286973_1	Elavl2	79011_1	Camkv	1.84943
286973_1	Elavl2	84487_1	Slc17a6	1.83422
286973_1	Elavl2	309696_1	Bcr	1.81778
286973_1	Elavl2	292485_1	Fuca2	1.79107
286973_1	Elavl2	304914_1	Rabgap1l	1.72334
286973_1	Elavl2	286928_1	Abi2	1.70357
286973_1	Elavl2	307926_1	RGD1563235	1.58942
286973_1	Elavl2	29144_1	Canx	1.57612
286973_1	Elavl2	367145_2	Chst2_2	1.56058
286973_1	Elavl2	300666_2	C2cd2l_2	1.49713
286973_1	Elavl2	310645_1	Pmvk	1.49338
286973_1	Elavl2	246776_1	Filip1	1.45816
286973_1	Elavl2	303754_1	Rab40b	1.4551
286973_1	Elavl2	29737_1	Kcnab1	1.40146
286973_1	Elavl2	307649_1	Ciapin1	1.39742
286973_1	Elavl2	26989_1	Cadps	1.38282
286973_1	Elavl2	353252_1	Rdh10	1.34857
286973_1	Elavl2	58812_1	Apln	1.30545
286973_1	Elavl2	25327_1	Kcnc1	1.29629
286973_1	Elavl2	246323_1	Aard	1.1678
286973_1	Elavl2	500921_1	Tmem117	1.11926
286973_1	Elavl2	114767_1	Ptpre	1.0915
286973_1	Elavl2	498803_1	Otud1	1.08497
286973_1	Elavl2	303311_1	Rtn4rl1	1.05703
286973_1	Elavl2	302421_1	Gdpd2	1.04106
286973_1	Elavl2	83633_1	Gabbr2	1.01193
286973_1	Elavl2	311287_1	Ano3	1.00806
286973_1	Elavl2	362691_1	Tmem178	0.999444
286973_1	Elavl2	360616_1	Ppp1r1b	0.989061
286973_1	Elavl2	25113_1	Ddn	0.947629
286973_1	Elavl2	29241_1	Adcy8	0.945725
286973_1	Elavl2	367763_1	Tmem164	0.943295
286973_1	Elavl2	24590_1	Mme	0.939356
286973_1	Elavl2	114217_2	Yme1l1_2	0.935675
286973_1	Elavl2	56817_1	Kcnip2	0.931226
286973_1	Elavl2	361233_1	Ssr1	0.921747
286973_1	Elavl2	81677_1	Itpka	0.911647
286973_1	Elavl2	309326_1	Ranbp6	0.893636
286973_1	Elavl2	299197_1	RGD1307597	0.885637
286973_1	Elavl2	29221_1	Arg1	0.871543
286973_1	Elavl2	29644_1	Ptpn5	0.826618
286973_1	Elavl2	25145_1	Cd24	0.826104
286973_1	Elavl2	58965_1	Ramp1	0.822614
286973_1	Elavl2	116839_1	Rims2	0.81317
286973_1	Elavl2	691770_1	LOC691770	0.810493
286973_1	Elavl2	29598_1	Atp2b1	0.775671
286973_1	Elavl2	192251_1	Gpr149	0.775514
286973_1	Elavl2	294335_1	Susd2	0.705114
286973_1	Elavl2	363449_1	RGD1560784	0.669606
286973_1	Elavl2	314743_1	Pctk2	0.605475
286973_1	Elavl2	59312_1	Shank3	0.600805
286973_1	Elavl2	685826_1	Rprml	0.594218
286973_1	Elavl2	25132_1	Myo5b	0.591611
286973_1	Elavl2	24242_1	Calm1	0.588415
286973_1	Elavl2	683655_1	LOC683655	0.584958
286973_1	Elavl2	29689_1	Gabrd	0.576554
286973_1	Elavl2	312052_1	Steap2	0.563628
286973_1	Elavl2	24567_1	Mt1a	0.523904
286973_1	Elavl2	94338_1	Smpd3	0.516929
286973_1	Elavl2	361810_1	Fkbp5	0.516056
286973_1	Elavl2	58838_1	Sh2b3	0.480868
286973_1	Elavl2	295401_1	Lppr4	0.473198
286973_1	Elavl2	306722_1	Dapk1	0.465861
286973_1	Elavl2	289820_1	Actr2	0.45049
286973_1	Elavl2	313837_1	RGD1562284	0.416349
286973_1	Elavl2	301351_1	RGD1310819	0.386906
286973_1	Elavl2	29219_1	Snca	0.382162
286973_1	Elavl2	315134_1	Josd1	0.375649
286973_1	Elavl2	361149_1	Ankrd37	0.362993
286973_1	Elavl2	315789_1	Fam81a	0.360257
286973_1	Elavl2	302920_1	A2bp1	0.302138
286973_1	Elavl2	115771_1	Usp2	0.164812
286973_1	Elavl2	361032_1	RGD1310110	0.093638
286973_1	Elavl2	305156_1	Arhgap24	0.0840344
286973_1	Elavl2	83472_1	Ugdh	0.0417849
24370_1	Foxg1	500616_2	Socs5_2	5.6583
24370_1	Foxg1	364983_1	Rnf150	4.64698
24370_1	Foxg1	282587_1	Cttnbp2	4.28424
24370_1	Foxg1	83425_1	Akap12	4.06788
24370_1	Foxg1	114020_1	Cml5	3.74937
24370_1	Foxg1	361626_1	Tmem41b	3.32062
24370_1	Foxg1	25469_1	Kcna4	3.17035
24370_1	Foxg1	252963_1	Il13ra1	3.14742
24370_1	Foxg1	305685_1	Comtd1	2.94927
24370_1	Foxg1	307206_1	Neto1	2.87471
24370_1	Foxg1	286758_1	Aqp11	2.62736
24370_1	Foxg1	29434_1	Rasgrp1	2.61773
24370_1	Foxg1	25374_1	Alad	2.55423
24370_1	Foxg1	363153_1	rCG_25854	2.42454
24370_1	Foxg1	64443_1	Gpr88	2.40837
24370_1	Foxg1	306844_1	Phactr1	2.34655
24370_1	Foxg1	361667_1	Dhx32	2.33278
24370_1	Foxg1	140666_1	Rcan2	2.32357
24370_1	Foxg1	362883_1	Slc35e3	2.31031
24370_1	Foxg1	63880_1	Dnajc3	2.17361
24370_1	Foxg1	361219_1	Fbxw17	2.01906
24370_1	Foxg1	63885_1	Pde10a	1.9014
24370_1	Foxg1	113947_1	Maged2	1.86767
24370_1	Foxg1	79011_1	Camkv	1.84943
24370_1	Foxg1	24552_1	Me1	1.78267
24370_1	Foxg1	79131_1	Fabp3	1.77811
24370_1	Foxg1	364676_1	Gprin1	1.7178
24370_1	Foxg1	289392_1	Plxna2	1.70023
24370_1	Foxg1	314553_1	Ptdss1	1.54972
24370_1	Foxg1	66030_1	Synpr	1.46204
24370_1	Foxg1	246776_1	Filip1	1.45816
24370_1	Foxg1	303754_1	Rab40b	1.4551
24370_1	Foxg1	363781_1	Plcxd2	1.44871
24370_1	Foxg1	301388_1	Mfsd6	1.43673
24370_1	Foxg1	24827_1	Tgfa	1.42447
24370_1	Foxg1	307649_1	Ciapin1	1.39742
24370_1	Foxg1	93667_1	Olfm1	1.38209
24370_1	Foxg1	66013_1	Arhgef9	1.37302
24370_1	Foxg1	303514_1	Msl1	1.26387
24370_1	Foxg1	84599_1	Tmed10	1.23571
24370_1	Foxg1	293947_1	Arhgap18	1.19168
24370_1	Foxg1	689147_1	LOC689147	1.18842
24370_1	Foxg1	312664_1	Rasgef1a	1.18501
24370_1	Foxg1	65042_1	Sfxn3	1.15081
24370_1	Foxg1	685076_1	Pgm2l1	1.14871
24370_1	Foxg1	29179_2	Syn2_2	1.13448
24370_1	Foxg1	691335_2	Sept6_2	1.11642
24370_1	Foxg1	502916_1	Rerg	1.08975
24370_1	Foxg1	29204_1	Neu2	1.06138
24370_1	Foxg1	29131_1	Cartpt	1.01839
24370_1	Foxg1	363084_1	Usp3	1.00949
24370_1	Foxg1	311287_1	Ano3	1.00806
24370_1	Foxg1	79215_1	Mtpn	1.00631
24370_1	Foxg1	311562_1	Necab3	0.99219
24370_1	Foxg1	308632_1	Hebp2	0.986567
24370_1	Foxg1	500595_1	RGD1564257	0.981627
24370_1	Foxg1	29241_1	Adcy8	0.945725
24370_1	Foxg1	291539_1	Psmg2	0.943688
24370_1	Foxg1	309326_1	Ranbp6	0.893636
24370_1	Foxg1	299197_1	RGD1307597	0.885637
24370_1	Foxg1	681849_1	LOC681849	0.863171
24370_1	Foxg1	24225_1	Bdnf	0.843347
24370_1	Foxg1	29644_1	Ptpn5	0.826618
24370_1	Foxg1	289382_1	Ints7	0.824988
24370_1	Foxg1	58965_1	Ramp1	0.822614
24370_1	Foxg1	116839_1	Rims2	0.81317
24370_1	Foxg1	691770_1	LOC691770	0.810493
24370_1	Foxg1	29254_1	Mgll	0.788744
24370_1	Foxg1	24611_1	Gnal	0.782726
24370_1	Foxg1	29598_1	Atp2b1	0.775671
24370_1	Foxg1	498297_1	RGD1564833	0.7663
24370_1	Foxg1	363915_1	Tmem132c	0.762307
24370_1	Foxg1	25252_1	Dlg1	0.735659
24370_1	Foxg1	360983_1	Hspc159	0.686885
24370_1	Foxg1	252881_1	Exoc3	0.680535
24370_1	Foxg1	83731_1	Kcnma1	0.660309
24370_1	Foxg1	29190_1	Pdyn	0.630621
24370_1	Foxg1	361601_1	Fam108c1	0.620532
24370_1	Foxg1	308717_1	Slc35d3	0.610794
24370_1	Foxg1	314743_1	Pctk2	0.605475
24370_1	Foxg1	298874_1	Pum2	0.589569
24370_1	Foxg1	83825_1	Dclk1	0.567861
24370_1	Foxg1	59322_1	Cnksr2	0.56159
24370_1	Foxg1	304763_1	R3hdm1	0.545559
24370_1	Foxg1	291553_1	Nedd4l	0.518375
24370_1	Foxg1	140868_1	Fabp5	0.498923
24370_1	Foxg1	295378_1	Vav3	0.492444
24370_1	Foxg1	298312_1	Yipf1	0.480446
24370_1	Foxg1	117043_1	RragB	0.455544
24370_1	Foxg1	315992_1	Dock3	0.437117
24370_1	Foxg1	24875_1	Vipr1	0.435179
24370_1	Foxg1	362061_1	Cryz	0.431339
24370_1	Foxg1	689079_1	Arl15	0.426634
24370_1	Foxg1	311328_1	Fam82a2	0.383966
24370_1	Foxg1	24877_1	Vsnl1	0.342425
24370_1	Foxg1	310200_1	Ankrd33b	0.249663
24370_1	Foxg1	314941_1	Lrp12	0.146788
24370_1	Foxg1	29464_1	Slc6a6	0.116697
24370_1	Foxg1	29191_1	Tac2	0.0957327
24370_1	Foxg1	64469_1	Slc30a4	0.0562108
24370_1	Foxg1	29748_1	Ppp3r1	0.0485298
29700_1	Pcbd1	291772_1	Kctd1	4.41014
29700_1	Pcbd1	691644_1	Myh2	4.22442
29700_1	Pcbd1	497903_1	Ankrd43	4.2188
29700_1	Pcbd1	25055_1	Lipa	3.75257
29700_1	Pcbd1	116564_1	Npr2	3.2903
29700_1	Pcbd1	314396_1	Slc24a4	3.17431
29700_1	Pcbd1	25469_1	Kcna4	3.17035
29700_1	Pcbd1	293632_1	RGD1563319	2.89036
29700_1	Pcbd1	362133_1	Lypd6b	2.81813
29700_1	Pcbd1	312166_1	Cadps2	2.66185
29700_1	Pcbd1	688319_1	LOC688319	2.42881
29700_1	Pcbd1	363153_1	rCG_25854	2.42454
29700_1	Pcbd1	360592_1	Trim37	2.41667
29700_1	Pcbd1	64443_1	Gpr88	2.40837
29700_1	Pcbd1	246212_1	Sipa1l1	2.34742
29700_1	Pcbd1	306844_1	Phactr1	2.34655
29700_1	Pcbd1	29485_1	Slc7a3	2.2162
29700_1	Pcbd1	295395_1	Rtcd1	2.14528
29700_1	Pcbd1	361226_1	Cd83	2.05322
29700_1	Pcbd1	361437_1	Dbndd1	1.90793
29700_1	Pcbd1	63885_1	Pde10a	1.9014
29700_1	Pcbd1	29402_1	Unc119	1.8699
29700_1	Pcbd1	113947_1	Maged2	1.86767
29700_1	Pcbd1	79011_1	Camkv	1.84943
29700_1	Pcbd1	306527_1	Dusp26	1.71352
29700_1	Pcbd1	289392_1	Plxna2	1.70023
29700_1	Pcbd1	25033_1	Sstr1	1.68822
29700_1	Pcbd1	305549_1	Peli1	1.60221
29700_1	Pcbd1	25504_1	Oxt	1.59349
29700_1	Pcbd1	367145_2	Chst2_2	1.56058
29700_1	Pcbd1	29580_1	Fdft1	1.51775
29700_1	Pcbd1	246776_1	Filip1	1.45816
29700_1	Pcbd1	303754_1	Rab40b	1.4551
29700_1	Pcbd1	363781_1	Plcxd2	1.44871
29700_1	Pcbd1	360500_1	Arhgdig	1.41041
29700_1	Pcbd1	29737_1	Kcnab1	1.40146
29700_1	Pcbd1	685448_1	Pcp4l1	1.3693
29700_1	Pcbd1	353252_1	Rdh10	1.34857
29700_1	Pcbd1	361084_1	Lmo7	1.33939
29700_1	Pcbd1	25743_1	Kcnj6	1.33628
29700_1	Pcbd1	313382_1	Inadl	1.31076
29700_1	Pcbd1	304017_1	Tomm70a	1.2928
29700_1	Pcbd1	29230_1	Sqle	1.28491
29700_1	Pcbd1	24587_1	Nefh	1.28364
29700_1	Pcbd1	681708_1	LOC681708	1.27117
29700_1	Pcbd1	24806_1	Tac1	1.26568
29700_1	Pcbd1	286931_1	Unc13c	1.23653
29700_1	Pcbd1	25356_1	Cntn2	1.22815
29700_1	Pcbd1	363781_2	Plcxd2_2	1.14697
29700_1	Pcbd1	362316_1	Pftk1	1.1406
29700_1	Pcbd1	298366_1	Ttc39a	1.13995
29700_1	Pcbd1	306860_1	Gcnt2	1.13335
29700_1	Pcbd1	691335_2	Sept6_2	1.11642
29700_1	Pcbd1	114767_1	Ptpre	1.0915
29700_1	Pcbd1	361612_1	P4ha3	1.05369
29700_1	Pcbd1	170899_1	Kcnk2	1.04408
29700_1	Pcbd1	305604_1	Efemp1	1.03646
29700_1	Pcbd1	25407_1	Cd59	1.01216
29700_1	Pcbd1	311287_1	Ano3	1.00806
29700_1	Pcbd1	362691_1	Tmem178	0.999444
29700_1	Pcbd1	360616_1	Ppp1r1b	0.989061
29700_1	Pcbd1	316452_1	Ccnyl1	0.978274
29700_1	Pcbd1	498309_1	Vash2	0.971889
29700_1	Pcbd1	680130_1	Timp4	0.954351
29700_1	Pcbd1	353118_1	MAST1	0.917909
29700_1	Pcbd1	316539_1	Epha4	0.902222
29700_1	Pcbd1	299197_1	RGD1307597	0.885637
29700_1	Pcbd1	300516_1	Tmem218	0.870721
29700_1	Pcbd1	290224_1	Fam158a	0.857256
29700_1	Pcbd1	363153_2	rCG_25854_2	0.855308
29700_1	Pcbd1	309804_1	Cdc2l6	0.832572
29700_1	Pcbd1	58965_1	Ramp1	0.822614
29700_1	Pcbd1	116839_1	Rims2	0.81317
29700_1	Pcbd1	691770_1	LOC691770	0.810493
29700_1	Pcbd1	114901_1	Argbp2	0.789463
29700_1	Pcbd1	29598_1	Atp2b1	0.775671
29700_1	Pcbd1	192251_1	Gpr149	0.775514
29700_1	Pcbd1	64356_1	Nrgn	0.770739
29700_1	Pcbd1	365903_2	Fam102b_2	0.719466
29700_1	Pcbd1	293551_1	Arl6ip1	0.709479
29700_1	Pcbd1	294335_1	Susd2	0.705114
29700_1	Pcbd1	252881_1	Exoc3	0.680535
29700_1	Pcbd1	312607_1	Pdzrn3	0.625161
29700_1	Pcbd1	314743_1	Pctk2	0.605475
29700_1	Pcbd1	685826_1	Rprml	0.594218
29700_1	Pcbd1	300186_1	Amigo2	0.577442
29700_1	Pcbd1	94338_1	Smpd3	0.516929
29700_1	Pcbd1	361538_1	Prodh2	0.494885
29700_1	Pcbd1	24896_1	Gnas	0.454123
29700_1	Pcbd1	313231_1	Alg2	0.42385
29700_1	Pcbd1	60565_1	Syt6	0.420283
29700_1	Pcbd1	367311_1	Arl4c	0.381735
29700_1	Pcbd1	64317_1	Gpx3	0.356677
29700_1	Pcbd1	361018_1	Fam107a	0.334166
29700_1	Pcbd1	305751_1	Nkiras1	0.293321
29700_1	Pcbd1	171026_1	Akap5	0.251539
29700_1	Pcbd1	310200_1	Ankrd33b	0.249663
29700_1	Pcbd1	24807_1	Tacr1	0.175356
29700_1	Pcbd1	192361_1	Ppp1r2	0.147903
29700_1	Pcbd1	361032_1	RGD1310110	0.093638
29700_1	Pcbd1	171093_1	Shank2	0.0434363
298400_1	Creb3	500616_2	Socs5_2	5.6583
298400_1	Creb3	291772_1	Kctd1	4.41014
298400_1	Creb3	25055_1	Lipa	3.75257
298400_1	Creb3	25469_1	Kcna4	3.17035
298400_1	Creb3	314647_1	Brunol5	3.15685
298400_1	Creb3	305248_1	Mthfd2l	2.89775
298400_1	Creb3	293410_1	Swap70	2.7458
298400_1	Creb3	312166_1	Cadps2	2.66185
298400_1	Creb3	286758_1	Aqp11	2.62736
298400_1	Creb3	29434_1	Rasgrp1	2.61773
298400_1	Creb3	362298_1	Actr3b	2.43325
298400_1	Creb3	363153_1	rCG_25854	2.42454
298400_1	Creb3	64443_1	Gpr88	2.40837
298400_1	Creb3	24186_1	Alb	2.3502
298400_1	Creb3	246212_1	Sipa1l1	2.34742
298400_1	Creb3	306844_1	Phactr1	2.34655
298400_1	Creb3	362883_1	Slc35e3	2.31031
298400_1	Creb3	83722_1	Plk2	2.2937
298400_1	Creb3	29485_1	Slc7a3	2.2162
298400_1	Creb3	295395_1	Rtcd1	2.14528
298400_1	Creb3	365684_1	Paip1	2.10538
298400_1	Creb3	116679_1	Cgrrf1	1.88537
298400_1	Creb3	113947_1	Maged2	1.86767
298400_1	Creb3	289500_1	Ccni	1.81694
298400_1	Creb3	362196_1	Chac1	1.79034
298400_1	Creb3	619580_1	Ctps2	1.76172
298400_1	Creb3	307008_1	RGD1308147	1.76104
298400_1	Creb3	691335_1	2014-09-06	1.75493
298400_1	Creb3	81749_1	Prkch	1.65563
298400_1	Creb3	307926_1	RGD1563235	1.58942
298400_1	Creb3	314553_1	Ptdss1	1.54972
298400_1	Creb3	298694_1	RGD1311019	1.52963
298400_1	Creb3	66030_1	Synpr	1.46204
298400_1	Creb3	246776_1	Filip1	1.45816
298400_1	Creb3	500616_1	Socs5	1.45693
298400_1	Creb3	315957_1	Tmem22	1.42275
298400_1	Creb3	307649_1	Ciapin1	1.39742
298400_1	Creb3	66013_1	Arhgef9	1.37302
298400_1	Creb3	58812_1	Apln	1.30545
298400_1	Creb3	25023_1	Prkcb	1.26832
298400_1	Creb3	25356_1	Cntn2	1.22815
298400_1	Creb3	315776_1	RGD1565416	1.20175
298400_1	Creb3	689147_1	LOC689147	1.18842
298400_1	Creb3	312664_1	Rasgef1a	1.18501
298400_1	Creb3	24503_1	Ina	1.17135
298400_1	Creb3	363781_2	Plcxd2_2	1.14697
298400_1	Creb3	298366_1	Ttc39a	1.13995
298400_1	Creb3	619393_1	Dnajc12	1.09883
298400_1	Creb3	303311_1	Rtn4rl1	1.05703
298400_1	Creb3	302421_1	Gdpd2	1.04106
298400_1	Creb3	311287_1	Ano3	1.00806
298400_1	Creb3	311562_1	Necab3	0.99219
298400_1	Creb3	360616_1	Ppp1r1b	0.989061
298400_1	Creb3	308632_1	Hebp2	0.986567
298400_1	Creb3	500595_1	RGD1564257	0.981627
298400_1	Creb3	641603_1	Slc41a3	0.958674
298400_1	Creb3	303749_1	RGD1305007	0.940247
298400_1	Creb3	56817_1	Kcnip2	0.931226
298400_1	Creb3	316539_1	Epha4	0.902222
298400_1	Creb3	688502_1	LOC688502	0.90184
298400_1	Creb3	311350_1	Tmem62	0.875795
298400_1	Creb3	29221_1	Arg1	0.871543
298400_1	Creb3	363153_2	rCG_25854_2	0.855308
298400_1	Creb3	294988_2	Ankrd50_2	0.841594
298400_1	Creb3	309804_1	Cdc2l6	0.832572
298400_1	Creb3	25145_1	Cd24	0.826104
298400_1	Creb3	246217_1	Ngef	0.812054
298400_1	Creb3	691770_1	LOC691770	0.810493
298400_1	Creb3	29254_1	Mgll	0.788744
298400_1	Creb3	192251_1	Gpr149	0.775514
298400_1	Creb3	294088_1	Pank1	0.766686
298400_1	Creb3	25252_1	Dlg1	0.735659
298400_1	Creb3	299507_1	Asnsd1	0.713213
298400_1	Creb3	303559_1	Arf4l	0.703442
298400_1	Creb3	25262_1	Itpr1	0.699916
298400_1	Creb3	313757_1	RGD1565591	0.6988
298400_1	Creb3	312824_1	Recql	0.694491
298400_1	Creb3	361165_2	RGD1560755_2	0.689318
298400_1	Creb3	252881_1	Exoc3	0.680535
298400_1	Creb3	117024_1	Crym	0.66676
298400_1	Creb3	83731_1	Kcnma1	0.660309
298400_1	Creb3	364475_1	Dzip1	0.647485
298400_1	Creb3	361601_1	Fam108c1	0.620532
298400_1	Creb3	59322_2	Cnksr2_2	0.608464
298400_1	Creb3	685826_1	Rprml	0.594218
298400_1	Creb3	298874_1	Pum2	0.589569
298400_1	Creb3	29546_1	Homer1	0.58951
298400_1	Creb3	29689_1	Gabrd	0.576554
298400_1	Creb3	691149_1	Capza1	0.572179
298400_1	Creb3	298792_2	Ypel5_2	0.519412
298400_1	Creb3	291553_1	Nedd4l	0.518375
298400_1	Creb3	300950_1	Spsb4	0.517464
298400_1	Creb3	298312_1	Yipf1	0.480446
298400_1	Creb3	29416_1	Aadat	0.469402
298400_1	Creb3	306722_1	Dapk1	0.465861
298400_1	Creb3	24875_1	Vipr1	0.435179
298400_1	Creb3	58970_1	Degs1	0.402582
298400_1	Creb3	315134_1	Josd1	0.375649
298400_1	Creb3	306587_1	Tcta	0.338061
298400_1	Creb3	116641_1	Lgals8	0.313898
298400_1	Creb3	293481_1	Tufm	0.307811
84017_1	Hmga2	64539_1	Ndufv3	10.6476
84017_1	Hmga2	691657_1	Crip	4.64931
84017_1	Hmga2	503269_1	Rab17	4.16686
84017_1	Hmga2	500709_1	Itpk1	3.47094
84017_1	Hmga2	361626_1	Tmem41b	3.32062
84017_1	Hmga2	503164_1	Apol9a	3.31058
84017_1	Hmga2	414819_1	RT1-CE16	3.22537
84017_1	Hmga2	315348_1	Nckap1l	2.91957
84017_1	Hmga2	171460_1	Hspbap1	2.88103
84017_1	Hmga2	287830_1	Nup85	2.73934
84017_1	Hmga2	259275_1	Ostf1	2.48868
84017_1	Hmga2	140923_1	Bnip3l	2.47663
84017_1	Hmga2	310693_1	Cd5l	2.47263
84017_1	Hmga2	81529_1	Pde1a	2.29059
84017_1	Hmga2	363259_1	Obsl1	2.18763
84017_1	Hmga2	362860_1	Appl2	2.18654
84017_1	Hmga2	290802_1	Ubxd6	2.15014
84017_1	Hmga2	688765_1	LOC688765	2.13817
84017_1	Hmga2	361238_1	RGD1311307	2.12736
84017_1	Hmga2	60373_1	Nop58	2.04711
84017_1	Hmga2	24950_1	Srd5a1	2.03854
84017_1	Hmga2	363886_1	Cnpy4	2.02584
84017_1	Hmga2	309922_1	Rhobtb3	1.99175
84017_1	Hmga2	313156_1	RGD1310773	1.98912
84017_1	Hmga2	294385_1	Supv3l1	1.97754
84017_1	Hmga2	81738_1	Nup98	1.92304
84017_1	Hmga2	171517_1	Gpc2	1.88171
84017_1	Hmga2	306994_1	RGD1306613	1.84957
84017_1	Hmga2	315648_1	Ppp2r1b	1.83105
84017_1	Hmga2	313173_1	Cntfr	1.82316
84017_1	Hmga2	25589_1	Kdr	1.79389
84017_1	Hmga2	293864_1	Ubl4	1.77305
84017_1	Hmga2	360928_1	Dcun1d4	1.73769
84017_1	Hmga2	688079_1	LOC688079	1.70752
84017_1	Hmga2	246115_1	Ppap2c	1.68623
84017_1	Hmga2	360853_1	Uchl5	1.66705
84017_1	Hmga2	140595_1	Gpr83	1.64531
84017_1	Hmga2	362580_1	RGD1305604	1.64059
84017_1	Hmga2	314862_1	Dyrk2	1.53179
84017_1	Hmga2	81674_1	Gtf2f2	1.39967
84017_1	Hmga2	309969_1	Ap3b1	1.38284
84017_1	Hmga2	308543_1	Plekhf1	1.36197
84017_1	Hmga2	360702_1	Ttc3	1.34274
84017_1	Hmga2	81664_1	Gnai2	1.31242
84017_1	Hmga2	64681_1	Mvp	1.27359
84017_1	Hmga2	60381_1	Tsn	1.23131
84017_1	Hmga2	294993_1	Hspa4l	1.19563
84017_1	Hmga2	29681_1	C1qbp	1.16689
84017_1	Hmga2	314249_1	Plekhg3	1.16504
84017_1	Hmga2	315463_1	RGD1309188	1.14767
84017_1	Hmga2	117549_1	Gpr37	1.12403
84017_1	Hmga2	117106_1	Scarb2	1.10594
84017_1	Hmga2	29541_1	Nthl1	1.09607
84017_1	Hmga2	308201_1	Riok2	1.03616
84017_1	Hmga2	289584_1	Usp46	1.03165
84017_1	Hmga2	361038_1	RGD1308430	1.02129
84017_1	Hmga2	171522_1	Cyp2d4v1	1.00934
84017_1	Hmga2	685425_1	Odf2l	0.943301
84017_1	Hmga2	294696_1	Mrps36	0.92507
84017_1	Hmga2	297437_1	Txnrd3	0.924765
84017_1	Hmga2	309172_1	Frmd8	0.92436
84017_1	Hmga2	361866_1	Hace1	0.922843
84017_1	Hmga2	682888_1	LOC682888	0.905574
84017_1	Hmga2	303073_1	Cyfip2	0.904636
84017_1	Hmga2	246255_1	Ppp2r2d	0.904227
84017_1	Hmga2	293508_1	Prkacb	0.876107
84017_1	Hmga2	26760_1	Akr7a3	0.864925
84017_1	Hmga2	363687_1	Mettl2	0.859393
84017_1	Hmga2	364208_1	Cnrip1	0.849649
84017_1	Hmga2	54240_1	Chrnd	0.844121
84017_1	Hmga2	292535_1	Leng1	0.809773
84017_1	Hmga2	299135_1	RGD1565002	0.80713
84017_1	Hmga2	114709_1	Ifitm2	0.792493
84017_1	Hmga2	286900_1	Sels	0.791664
84017_1	Hmga2	58856_1	Ddx25	0.788759
84017_1	Hmga2	29245_1	Klk6	0.771296
84017_1	Hmga2	305918_1	Ift88	0.761115
84017_1	Hmga2	64387_1	Ccdc80	0.731634
84017_1	Hmga2	114024_1	Acsl3	0.704095
84017_1	Hmga2	299142_1	Syt16	0.682559
84017_1	Hmga2	317431_1	Ribc1	0.676214
84017_1	Hmga2	308381_1	RGD1310257	0.664834
84017_1	Hmga2	652955_1	Rnf130	0.659046
84017_1	Hmga2	684050_1	PCOLCE2	0.653785
84017_1	Hmga2	282836_1	Cthrc1	0.642349
84017_1	Hmga2	65052_1	Pik3c3	0.639373
84017_1	Hmga2	361888_2	Sfrs12ip1_2	0.635445
84017_1	Hmga2	361980_1	RGD1565775	0.630437
84017_1	Hmga2	66027_1	Drp2	0.610858
84017_1	Hmga2	363133_1	Pcbp4	0.605689
84017_1	Hmga2	314157_2	Fbxo33_2	0.598293
84017_1	Hmga2	311114_1	Klhl23	0.594348
84017_1	Hmga2	302248_1	Nid2	0.592602
84017_1	Hmga2	501083_1	Pdcd6ip	0.581927
84017_1	Hmga2	24472_1	Hspa1a	0.572692
84017_1	Hmga2	252853_1	Stx17	0.551882
84017_1	Hmga2	58949_1	Ptafr	0.545331
84017_1	Hmga2	308899_1	Mrvi1	0.527103
84017_1	Hmga2	361597_1	Fes	0.514487
84017_1	Hmga2	362708_1	Trim54	0.501945
84017_1	Hmga2	117538_1	Wipf1	0.501486
84017_1	Hmga2	361818_1	Rsph1	0.490687
84017_1	Hmga2	362750_1	Atl1	0.486631
84017_1	Hmga2	299732_1	Lta4h	0.457227
84017_1	Hmga2	315422_1	Mtmr2	0.438272
84017_1	Hmga2	308845_1	Prkrir	0.394286
84017_1	Hmga2	687856_1	LOC687856	0.385334
84017_1	Hmga2	25420_1	Cryab	0.38057
84017_1	Hmga2	170698_1	Slco1a4	0.377691
84017_1	Hmga2	311146_1	Ssfa2	0.366956
84017_1	Hmga2	303792_1	Klhl22	0.357725
84017_1	Hmga2	500578_1	Tmem51	0.355373
84017_1	Hmga2	367915_1	Rab9b	0.346427
84017_1	Hmga2	361941_1	RGD1359508	0.327127
84017_1	Hmga2	293504_1	Qprt	0.319853
84017_1	Hmga2	363522_1	Dnase1l1	0.314492
84017_1	Hmga2	298504_1	Mfsd2	0.312948
84017_1	Hmga2	25278_1	Cox6a2	0.309099
84017_1	Hmga2	302920_1	A2bp1	0.302138
84017_1	Hmga2	24314_1	Nqo1	0.293061
84017_1	Hmga2	24420_1	Gspt1	0.279584
84017_1	Hmga2	685055_1	LOC685055	0.278833
84017_1	Hmga2	363528_1	RGD1305537	0.274048
84017_1	Hmga2	316415_1	Fam126b	0.257079
84017_1	Hmga2	294504_1	Ppa1	0.252548
84017_1	Hmga2	362597_1	Fam176b	0.251277
84017_1	Hmga2	304530_1	Taok3	0.237646
84017_1	Hmga2	315707_1	Csk	0.217546
84017_1	Hmga2	289318_1	Tmem63a	0.206842
84017_1	Hmga2	299256_1	Cpsf2	0.192194
84017_1	Hmga2	85263_1	Slc25a14	0.189022
84017_1	Hmga2	59303_1	Tmem33	0.17706
84017_1	Hmga2	83836_1	Nde1	0.174946
84017_1	Hmga2	171107_1	Arr3	0.139572
84017_1	Hmga2	308518_1	Nudt19	0.123034
84017_1	Hmga2	116506_1	Calcr	0.113531
84017_1	Hmga2	310013_1	Fam169a	0.113025
84017_1	Hmga2	300047_1	Cyc1	0.108944
84017_1	Hmga2	252857_1	Rapgef4	0.0717465
84017_1	Hmga2	295625_1	Pkp4	0.071246
84017_1	Hmga2	54272_1	Mcpt9	0.0695829
84017_1	Hmga2	307075_2	Wdr37_2	0.0679105
84017_1	Hmga2	362164_1	Harbi1l	0.0570006
84017_1	Hmga2	24406_1	Grik4	0.0540901
84017_1	Hmga2	362426_1	Bms1	0.043467
84017_1	Hmga2	497874_1	RGD1565784	0.0375351
29563_1	Crabp2	304900_1	Astn1	4.84724
29563_1	Crabp2	282587_1	Cttnbp2	4.28424
29563_1	Crabp2	691644_1	Myh2	4.22442
29563_1	Crabp2	299707_1	Ccdc53	3.9726
29563_1	Crabp2	295347_1	Rap1a	3.1117
29563_1	Crabp2	314467_1	RGD1305627	2.67157
29563_1	Crabp2	312166_1	Cadps2	2.66185
29563_1	Crabp2	286758_1	Aqp11	2.62736
29563_1	Crabp2	361256_1	Svil	2.52903
29563_1	Crabp2	302863_1	Slc9a6	2.48184
29563_1	Crabp2	310693_1	Cd5l	2.47263
29563_1	Crabp2	688319_1	LOC688319	2.42881
29563_1	Crabp2	363153_1	rCG_25854	2.42454
29563_1	Crabp2	64443_1	Gpr88	2.40837
29563_1	Crabp2	306844_1	Phactr1	2.34655
29563_1	Crabp2	361667_1	Dhx32	2.33278
29563_1	Crabp2	24153_1	A2m	2.3103
29563_1	Crabp2	305614_1	Sptbn1	2.23289
29563_1	Crabp2	29485_1	Slc7a3	2.2162
29563_1	Crabp2	54297_1	Rgs8	2.16774
29563_1	Crabp2	246153_1	Kcnc2	2.09159
29563_1	Crabp2	296959_1	Cpa2	2.0519
29563_1	Crabp2	288256_1	Cryzl1	2.03587
29563_1	Crabp2	362739_1	Ppp2r3c	2.02268
29563_1	Crabp2	361219_1	Fbxw17	2.01906
29563_1	Crabp2	294385_1	Supv3l1	1.97754
29563_1	Crabp2	286906_1	Pdia6	1.96003
29563_1	Crabp2	289827_1	Ugp2	1.95889
29563_1	Crabp2	361437_1	Dbndd1	1.90793
29563_1	Crabp2	63885_1	Pde10a	1.9014
29563_1	Crabp2	29402_1	Unc119	1.8699
29563_1	Crabp2	361697_1	Tbc1d10c	1.80942
29563_1	Crabp2	362481_1	Tox	1.76527
29563_1	Crabp2	290644_1	Ifi30	1.73589
29563_1	Crabp2	306527_1	Dusp26	1.71352
29563_1	Crabp2	289392_1	Plxna2	1.70023
29563_1	Crabp2	680110_1	Rprm	1.65667
29563_1	Crabp2	79210_1	Fstl1	1.63108
29563_1	Crabp2	366894_1	Trhde	1.57582
29563_1	Crabp2	498667_1	Fam155a	1.56855
29563_1	Crabp2	314553_1	Ptdss1	1.54972
29563_1	Crabp2	54348_1	Stk39	1.54911
29563_1	Crabp2	681913_1	Gstz1	1.52661
29563_1	Crabp2	83683_1	Gpr6	1.51062
29563_1	Crabp2	310645_1	Pmvk	1.49338
29563_1	Crabp2	362216_1	Mrps26	1.47811
29563_1	Crabp2	29141_1	Gal	1.47331
29563_1	Crabp2	246776_1	Filip1	1.45816
29563_1	Crabp2	306879_1	Fars2	1.45436
29563_1	Crabp2	363781_1	Plcxd2	1.44871
29563_1	Crabp2	29175_1	Ctsk	1.44488
29563_1	Crabp2	289745_1	Mtp18	1.42084
29563_1	Crabp2	307649_1	Ciapin1	1.39742
29563_1	Crabp2	362524_1	Ptpn3	1.3652
29563_1	Crabp2	309446_1	Hps6	1.36186
29563_1	Crabp2	293587_1	RGD1311186	1.32847
29563_1	Crabp2	308173_1	Kif13a	1.32732
29563_1	Crabp2	140693_1	Plcd4	1.30624
29563_1	Crabp2	307526_1	Ammecr1l	1.30266
29563_1	Crabp2	64160_1	Basp1	1.26114
29563_1	Crabp2	24678_1	Pkib	1.25259
29563_1	Crabp2	293056_1	Cpeb1	1.23519
29563_1	Crabp2	25703_1	Rbp4	1.23364
29563_1	Crabp2	25356_1	Cntn2	1.22815
29563_1	Crabp2	295457_2	Cisd2_2	1.21155
29563_1	Crabp2	171439_1	Bzw2	1.19122
29563_1	Crabp2	170546_1	Ryr3	1.1897
29563_1	Crabp2	192203_1	Fap	1.17194
29563_1	Crabp2	295690_1	Dnajc10	1.14664
29563_1	Crabp2	288109_1	Sidt1	1.12497
29563_1	Crabp2	691335_2	Sept6_2	1.11642
29563_1	Crabp2	365381_1	Stk32c	1.08492
29563_1	Crabp2	83800_1	Clta	1.08457
29563_1	Crabp2	64185_2	Cap1_2	1.08064
29563_1	Crabp2	140937_1	Higd1a	1.07808
29563_1	Crabp2	81778_1	S100a10	1.04582
29563_1	Crabp2	317405_1	Gprasp2	1.01649
29563_1	Crabp2	497886_1	C1qtnf2	1.01349
29563_1	Crabp2	304132_1	Rwdd2b	1.01173
29563_1	Crabp2	363229_1	Slc39a10	1.00471
29563_1	Crabp2	245921_1	Acvr1c	1.00009
29563_1	Crabp2	311562_1	Necab3	0.99219
29563_1	Crabp2	500595_1	RGD1564257	0.981627
29563_1	Crabp2	293614_1	Ric8a	0.97962
29563_1	Crabp2	289437_1	Glmn	0.95495
29563_1	Crabp2	24419_1	Grm6	0.941014
29563_1	Crabp2	291002_1	Pcdh24	0.925074
29563_1	Crabp2	290224_1	Fam158a	0.857256
29563_1	Crabp2	362218_1	Rnf24	0.839905
29563_1	Crabp2	303298_1	Garnl4	0.838578
29563_1	Crabp2	29644_1	Ptpn5	0.826618
29563_1	Crabp2	60590_1	Grm8	0.814382
29563_1	Crabp2	494340_1	MGC72612	0.787406
29563_1	Crabp2	29598_1	Atp2b1	0.775671
29563_1	Crabp2	192251_1	Gpr149	0.775514
29563_1	Crabp2	306576_1	Nek3	0.775256
29563_1	Crabp2	155012_1	Cfh	0.766476
29563_1	Crabp2	360993_1	Smek2	0.764557
29563_1	Crabp2	363915_1	Tmem132c	0.762307
29563_1	Crabp2	362211_1	Mall	0.760105
29563_1	Crabp2	305164_2	Wdfy3_2	0.748559
29563_1	Crabp2	81761_1	Rnpep	0.745095
29563_1	Crabp2	308100_1	Acat2	0.742392
29563_1	Crabp2	360956_1	Tbc1d14	0.719013
29563_1	Crabp2	500557_1	RGD1561205	0.714897
29563_1	Crabp2	362084_1	RGD1307615	0.697473
29563_1	Crabp2	117024_1	Crym	0.66676
29563_1	Crabp2	312607_1	Pdzrn3	0.625161
29563_1	Crabp2	309008_1	Inpp5f	0.610703
29563_1	Crabp2	362945_1	Lrrc24	0.609666
29563_1	Crabp2	311039_1	Galnt13	0.580141
29563_1	Crabp2	499783_1	RGD1564019	0.577286
29563_1	Crabp2	25478_1	Man2a1	0.575636
29563_1	Crabp2	362012_1	Fam40a	0.565045
29563_1	Crabp2	59322_1	Cnksr2	0.56159
29563_1	Crabp2	304285_1	Tecpr1	0.547459
29563_1	Crabp2	25524_1	Psap	0.533962
29563_1	Crabp2	25541_3	Scp2	0.527983
29563_1	Crabp2	291553_1	Nedd4l	0.518375
29563_1	Crabp2	94338_1	Smpd3	0.516929
29563_1	Crabp2	364837_1	Gypc	0.485689
29563_1	Crabp2	365023_1	Ankrd11	0.473195
29563_1	Crabp2	24896_1	Gnas	0.454123
29563_1	Crabp2	24875_1	Vipr1	0.435179
29563_1	Crabp2	29316_1	Adora2b	0.430648
29563_1	Crabp2	313346_1	RGD1311849	0.424466
29563_1	Crabp2	60565_1	Syt6	0.420283
29563_1	Crabp2	291987_1	Cirh1a	0.384927
29563_1	Crabp2	361149_1	Ankrd37	0.362993
29563_1	Crabp2	117016_1	Mark1	0.352412
29563_1	Crabp2	24560_1	Cd200	0.330442
29563_1	Crabp2	289357_1	Lyplal1	0.311823
29563_1	Crabp2	58966_1	Ramp2	0.31121
29563_1	Crabp2	116670_1	Ppp1r12a	0.285045
29563_1	Crabp2	64053_1	Dlg2	0.264934
29563_1	Crabp2	171548_1	Dkk3	0.250841
29563_1	Crabp2	24775_1	Shbg	0.242045
29563_1	Crabp2	302499_1	C1galt1c1	0.230598
29563_1	Crabp2	299933_1	Dscc1	0.223726
29563_1	Crabp2	296076_1	Srp14	0.203857
29563_1	Crabp2	361815_1	Rnf8	0.177628
29563_1	Crabp2	315500_1	Eepd1	0.139585
29563_1	Crabp2	60379_1	Col5a3	0.117327
29563_1	Crabp2	85382_1	Ngb	0.101591
29563_1	Crabp2	689931_1	Osap	0.0975668
29563_1	Crabp2	361032_1	RGD1310110	0.093638
29563_1	Crabp2	498967_1	RGD1559896	0.0415732
29563_1	Crabp2	100125362_1	rCG_58138	0.0281987
29563_1	Crabp2	497798_1	RGD1561357	0.0255364
360845_1	RGD1308290	291567_1	Ppargc1b	5.16021
360845_1	RGD1308290	361467_1	Lpcat1	3.58122
360845_1	RGD1308290	293186_1	Lyve1	3.1426
360845_1	RGD1308290	310812_1	Lppr5	2.93108
360845_1	RGD1308290	685383_1	Gpr98	2.89787
360845_1	RGD1308290	293130_1	Ndufc2	2.8413
360845_1	RGD1308290	688311_1	LOC688311	2.74518
360845_1	RGD1308290	315820_1	Myo5c	2.70015
360845_1	RGD1308290	287556_1	Rhbdl3	2.6189
360845_1	RGD1308290	311462_1	Btbd3	2.59547
360845_1	RGD1308290	81822_2	Actb_2	2.57177
360845_1	RGD1308290	288280_1	Ncam2	2.46058
360845_1	RGD1308290	312654_1	Tmcc1	2.33318
360845_1	RGD1308290	684536_1	Gba	2.13716
360845_1	RGD1308290	304862_1	Tpr	2.13618
360845_1	RGD1308290	362923_1	Efr3a	2.05978
360845_1	RGD1308290	140608_1	Atp5i	1.96486
360845_1	RGD1308290	29463_1	Ptp4a1	1.84951
360845_1	RGD1308290	309650_1	Cpne5	1.80397
360845_1	RGD1308290	362609_1	Pum1	1.79104
360845_1	RGD1308290	24552_1	Me1	1.78267
360845_1	RGD1308290	499250_1	RGD1563508	1.69213
360845_1	RGD1308290	365022_1	Rnf166	1.57401
360845_1	RGD1308290	54348_1	Stk39	1.54911
360845_1	RGD1308290	362359_1	Mpp6	1.53638
360845_1	RGD1308290	25246_1	Bsg	1.52256
360845_1	RGD1308290	499157_1	RGD1565432	1.49652
360845_1	RGD1308290	65180_1	Kcnd2	1.49559
360845_1	RGD1308290	679906_1	Trpm7	1.49548
360845_1	RGD1308290	140590_1	Bmpr2	1.47271
360845_1	RGD1308290	306270_1	Oxnad1	1.46873
360845_1	RGD1308290	29332_1	Stmn1	1.45842
360845_1	RGD1308290	363781_1	Plcxd2	1.44871
360845_1	RGD1308290	305055_1	Kctd3	1.4413
360845_1	RGD1308290	300763_1	Lrrc49	1.40907
360845_1	RGD1308290	294565_1	Fam13c1	1.40738
360845_1	RGD1308290	362166_1	RGD1560612	1.37386
360845_1	RGD1308290	361084_1	Lmo7	1.33939
360845_1	RGD1308290	363001_1	Bcdin3d	1.32426
360845_1	RGD1308290	288038_1	Mfi2	1.29761
360845_1	RGD1308290	681708_1	LOC681708	1.27117
360845_1	RGD1308290	83612_1	Slc32a1	1.2432
360845_1	RGD1308290	293056_1	Cpeb1	1.23519
360845_1	RGD1308290	315792_2	Sltm_2	1.22864
360845_1	RGD1308290	288919_1	Asna1	1.17367
360845_1	RGD1308290	29365_1	Mpdz	1.15711
360845_1	RGD1308290	686539_1	LOC686539	1.14246
360845_1	RGD1308290	361705_1	Cnih2	1.1408
360845_1	RGD1308290	293719_1	Ubxn1	1.13631
360845_1	RGD1308290	54290_1	Rgs10	1.13247
360845_1	RGD1308290	24616_1	Pah	1.11228
360845_1	RGD1308290	287715_1	Wnk4	1.10421
360845_1	RGD1308290	29481_1	Rgs9	1.0768
360845_1	RGD1308290	306570_1	Ank1	1.0531
360845_1	RGD1308290	498166_1	Gal3st4	1.03124
360845_1	RGD1308290	300968_1	Uba5	1.01034
360845_1	RGD1308290	680885_1	LOC680885	0.957769
360845_1	RGD1308290	291180_1	Epdr1	0.936117
360845_1	RGD1308290	64313_1	Oat	0.844325
360845_1	RGD1308290	298836_1	Snx17	0.839618
360845_1	RGD1308290	406167_1	Prrt1	0.839262
360845_1	RGD1308290	691770_1	LOC691770	0.810493
360845_1	RGD1308290	287635_1	Mrpl27	0.808017
360845_1	RGD1308290	313053_1	Ythdf2	0.802819
360845_1	RGD1308290	117520_1	Oxr1	0.799601
360845_1	RGD1308290	362720_1	Rrm2	0.775261
360845_1	RGD1308290	298019_1	Ctnnal1	0.774026
360845_1	RGD1308290	314442_1	Wars	0.738686
360845_1	RGD1308290	500557_1	RGD1561205	0.714897
360845_1	RGD1308290	309628_1	Wdr46	0.685574
360845_1	RGD1308290	171099_1	Rasd2	0.675137
360845_1	RGD1308290	680216_1	Dnajb3	0.629816
360845_1	RGD1308290	25306_1	Cpd	0.629095
360845_1	RGD1308290	282585_1	Mrfap1	0.605859
360845_1	RGD1308290	309957_1	Mef2a	0.592852
360845_1	RGD1308290	311428_1	RGD1311739	0.592113
360845_1	RGD1308290	140670_1	Ap2b1	0.583822
360845_1	RGD1308290	304928_1	RGD1306783	0.573067
360845_1	RGD1308290	311061_1	Itgb6	0.555918
360845_1	RGD1308290	304763_1	R3hdm1	0.545559
360845_1	RGD1308290	298543_1	Aim1l	0.522056
360845_1	RGD1308290	311422_1	Itpa	0.48337
360845_1	RGD1308290	303122_1	RGD1310352	0.442564
360845_1	RGD1308290	114846_1	Gsto1	0.440872
360845_1	RGD1308290	83721_1	Dvl1	0.419619
360845_1	RGD1308290	24917_1	Kpnb1	0.394984
360845_1	RGD1308290	171373_1	Slc12a5	0.382904
360845_1	RGD1308290	497757_1	Gucy1a3	0.35938
360845_1	RGD1308290	314416_1	Ak7	0.351964
360845_1	RGD1308290	548106_1	Pcdhb19	0.343358
360845_1	RGD1308290	304592_1	Orai2	0.314643
360845_1	RGD1308290	58966_1	Ramp2	0.31121
360845_1	RGD1308290	312077_1	Golga3	0.30618
360845_1	RGD1308290	302934_1	Ppl	0.305879
360845_1	RGD1308290	298744_1	Crim1	0.298484
360845_1	RGD1308290	170924_1	Abcc4	0.281725
360845_1	RGD1308290	361814_1	Sfrs3	0.277141
360845_1	RGD1308290	24446_1	Hgf	0.271613
360845_1	RGD1308290	296565_1	RGD1306215	0.212424
360845_1	RGD1308290	307757_1	Neto2	0.212261
360845_1	RGD1308290	29355_1	Pkn1	0.185529
360845_1	RGD1308290	246146_1	Hspbp1	0.145158
360845_1	RGD1308290	25507_1	Pcsk6	0.139493
360845_1	RGD1308290	311502_1	RGD1307071	0.136413
360845_1	RGD1308290	29464_1	Slc6a6	0.116697
360845_1	RGD1308290	117275_1	Chrd	0.0884646
360845_1	RGD1308290	64469_1	Slc30a4	0.0562108
360845_1	RGD1308290	362426_1	Bms1	0.043467
287094_2	Znf213_2	64539_1	Ndufv3	10.6476
287094_2	Znf213_2	362950_1	Rbm9	4.39333
287094_2	Znf213_2	503269_1	Rab17	4.16686
287094_2	Znf213_2	100312984_1	Eif2s3y	4.15846
287094_2	Znf213_2	25055_1	Lipa	3.75257
287094_2	Znf213_2	500709_1	Itpk1	3.47094
287094_2	Znf213_2	503164_1	Apol9a	3.31058
287094_2	Znf213_2	298762_1	Cox7a2l	3.24589
287094_2	Znf213_2	414819_1	RT1-CE16	3.22537
287094_2	Znf213_2	315348_1	Nckap1l	2.91957
287094_2	Znf213_2	686841_1	LOC686841	2.87929
287094_2	Znf213_2	287739_1	Eftud2	2.69988
287094_2	Znf213_2	364786_1	RGD1564327	2.67016
287094_2	Znf213_2	140610_1	Dbc1	2.57975
287094_2	Znf213_2	25374_1	Alad	2.55423
287094_2	Znf213_2	259275_1	Ostf1	2.48868
287094_2	Znf213_2	310693_1	Cd5l	2.47263
287094_2	Znf213_2	84589_1	Rab9a	2.47054
287094_2	Znf213_2	361621_1	Olfml1	2.3474
287094_2	Znf213_2	361667_1	Dhx32	2.33278
287094_2	Znf213_2	680262_1	LOC680262	2.26908
287094_2	Znf213_2	59299_1	Trdn	2.26478
287094_2	Znf213_2	294964_1	Ndufb5	2.24447
287094_2	Znf213_2	296302_1	Eif2s2	2.20309
287094_2	Znf213_2	363259_1	Obsl1	2.18763
287094_2	Znf213_2	289668_1	Lap3	1.99872
287094_2	Znf213_2	294385_1	Supv3l1	1.97754
287094_2	Znf213_2	500221_1	Fam176a	1.95936
287094_2	Znf213_2	289827_1	Ugp2	1.95889
287094_2	Znf213_2	81738_1	Nup98	1.92304
287094_2	Znf213_2	691506_1	Ttc19	1.91624
287094_2	Znf213_2	171497_1	Sgk2	1.91212
287094_2	Znf213_2	680782_1	LOC680782	1.85882
287094_2	Znf213_2	309014_1	Ppapdc1a	1.85728
287094_2	Znf213_2	362285_1	Col9a3	1.76791
287094_2	Znf213_2	293546_1	Gprc5b	1.72289
287094_2	Znf213_2	688079_1	LOC688079	1.70752
287094_2	Znf213_2	499883_1	Gabpb1	1.69673
287094_2	Znf213_2	687295_1	LOC687295	1.69312
287094_2	Znf213_2	50689_1	Mapk3	1.68676
287094_2	Znf213_2	259167_1	Art5	1.67096
287094_2	Znf213_2	362580_1	RGD1305604	1.64059
287094_2	Znf213_2	682469_1	LOC682469	1.62696
287094_2	Znf213_2	29436_1	Tfpi	1.59029
287094_2	Znf213_2	498726_1	Rnf182	1.57868
287094_2	Znf213_2	313035_1	Dnajc8	1.53533
287094_2	Znf213_2	361634_1	Cp110	1.51328
287094_2	Znf213_2	289990_2	Psmc6_2	1.50963
287094_2	Znf213_2	499157_1	RGD1565432	1.49652
287094_2	Znf213_2	117056_2	H3f3b_2	1.42933
287094_2	Znf213_2	24827_1	Tgfa	1.42447
287094_2	Znf213_2	84357_1	Sh3kbp1	1.42289
287094_2	Znf213_2	681352_1	Letmd1	1.39497
287094_2	Znf213_2	81649_1	Mapk14	1.3878
287094_2	Znf213_2	289582_1	Fip1l1	1.37672
287094_2	Znf213_2	170900_1	Rbm14	1.37435
287094_2	Znf213_2	24949_1	Syn1	1.29827
287094_2	Znf213_2	314850_1	Frs2	1.26556
287094_2	Znf213_2	310137_1	RGD1310081	1.26412
287094_2	Znf213_2	59087_1	Nxf1	1.25052
287094_2	Znf213_2	360971_1	Nipsnap1	1.23203
287094_2	Znf213_2	367167_1	Traip	1.21691
287094_2	Znf213_2	24825_1	Tf	1.21099
287094_2	Znf213_2	303304_1	Sgsm2	1.18212
287094_2	Znf213_2	311494_1	Rin2	1.17008
287094_2	Znf213_2	304822_1	Pkp1	1.1467
287094_2	Znf213_2	364137_1	Tmem165	1.13202
287094_2	Znf213_2	29541_1	Nthl1	1.09607
287094_2	Znf213_2	304881_1	Tor1aip2	1.07872
287094_2	Znf213_2	29544_1	Tspyl1	1.07635
287094_2	Znf213_2	29154_1	Capn2	1.06205
287094_2	Znf213_2	83842_1	Crot	1.06105
287094_2	Znf213_2	310630_1	Sema4a	1.03915
287094_2	Znf213_2	292758_1	Mrps12	1.02998
287094_2	Znf213_2	378467_1	Tmem159	0.977286
287094_2	Znf213_2	367767_1	Mageh1	0.975863
287094_2	Znf213_2	171352_1	Cyp3a9	0.960431
287094_2	Znf213_2	362778_1	RGD1308470	0.953773
287094_2	Znf213_2	498405_1	RGD1560273	0.946575
287094_2	Znf213_2	24582_1	Myh11	0.939076
287094_2	Znf213_2	246255_1	Ppp2r2d	0.904227
287094_2	Znf213_2	688843_1	Nap1l5	0.892733
287094_2	Znf213_2	293016_1	Map7	0.892097
287094_2	Znf213_2	308718_1	Pex7	0.887853
287094_2	Znf213_2	245922_1	Nupl1	0.882151
287094_2	Znf213_2	305268_1	Uba6	0.849874
287094_2	Znf213_2	54240_1	Chrnd	0.844121
287094_2	Znf213_2	291464_1	Snx2	0.834991
287094_2	Znf213_2	315598_1	C1qtnf5	0.834316
287094_2	Znf213_2	292535_1	Leng1	0.809773
287094_2	Znf213_2	303039_1	Wwc1	0.799822
287094_2	Znf213_2	305000_1	Exo1	0.795181
287094_2	Znf213_2	361618_1	Stim1	0.79444
287094_2	Znf213_2	63938_1	Hibadh	0.788022
287094_2	Znf213_2	25353_1	Spp1	0.783654
287094_2	Znf213_2	363016_1	RGD1309534	0.770422
287094_2	Znf213_2	155012_1	Cfh	0.766476
287094_2	Znf213_2	494345_1	Pdcd10	0.728406
287094_2	Znf213_2	362517_1	Mrpl50	0.727909
287094_2	Znf213_2	315121_1	Cdc42ep1	0.724692
287094_2	Znf213_2	29707_1	Gabra5	0.712079
287094_2	Znf213_2	316403_1	Mars2	0.707654
287094_2	Znf213_2	60328_1	Mark2	0.695484
287094_2	Znf213_2	25288_1	Acsl1	0.687896
287094_2	Znf213_2	299142_1	Syt16	0.682559
287094_2	Znf213_2	289400_1	RGD1310950	0.670736
287094_2	Znf213_2	293049_1	Rlbp1	0.657876
287094_2	Znf213_2	56766_1	Leprot	0.656886
287094_2	Znf213_2	306761_1	F12	0.656749
287094_2	Znf213_2	83629_1	Slc12a2	0.655628
287094_2	Znf213_2	296753_1	Srpk2	0.645203
287094_2	Znf213_2	360850_1	Nek7	0.640595
287094_2	Znf213_2	288233_1	Wrb	0.616386
287094_2	Znf213_2	66027_1	Drp2	0.610858
287094_2	Znf213_2	690244_1	Sumo2	0.601745
287094_2	Znf213_2	298874_1	Pum2	0.589569
287094_2	Znf213_2	297444_1	Ccdc37	0.580594
287094_2	Znf213_2	361836_1	Slc25a16	0.571177
287094_2	Znf213_2	288174_1	Nit2	0.557262
287094_2	Znf213_2	114027_1	Dao	0.549356
287094_2	Znf213_2	296137_1	Bub1	0.542055
287094_2	Znf213_2	304024_1	Cpox	0.538287
287094_2	Znf213_2	64551_1	2014-09-07	0.528128
287094_2	Znf213_2	293721_1	Ganab	0.526636
287094_2	Znf213_2	361597_1	Fes	0.514487
287094_2	Znf213_2	679565_1	LOC679565	0.513944
287094_2	Znf213_2	54349_1	Aox1	0.506258
287094_2	Znf213_2	117538_1	Wipf1	0.501486
287094_2	Znf213_2	312664_2	Rasgef1a_2	0.499371
287094_2	Znf213_2	140868_1	Fabp5	0.498923
287094_2	Znf213_2	502541_1	Lor	0.493191
287094_2	Znf213_2	364837_1	Gypc	0.485689
287094_2	Znf213_2	690516_1	RGD1309707	0.472121
287094_2	Znf213_2	24212_1	Atp1a2	0.459719
287094_2	Znf213_2	315422_1	Mtmr2	0.438272
287094_2	Znf213_2	394266_1	Gjb2	0.428051
287094_2	Znf213_2	296060_1	Arhgap11a	0.413793
287094_2	Znf213_2	94197_1	Rab14	0.412316
287094_2	Znf213_2	24437_1	H1f0	0.402307
287094_2	Znf213_2	295323_1	Trim45	0.40068
287094_2	Znf213_2	311328_1	Fam82a2	0.383966
287094_2	Znf213_2	171373_1	Slc12a5	0.382904
287094_2	Znf213_2	497815_2	Nrcam_2	0.380683
287094_2	Znf213_2	25420_1	Cryab	0.38057
287094_2	Znf213_2	315134_1	Josd1	0.375649
287094_2	Znf213_2	56042_1	Uso1	0.371168
287094_2	Znf213_2	301514_1	Bcs1l	0.361384
287094_2	Znf213_2	310533_1	Rapgef2	0.336648
287094_2	Znf213_2	360546_1	Efnb3	0.327835
287094_2	Znf213_2	361941_1	RGD1359508	0.327127
287094_2	Znf213_2	288626_1	Mmp17	0.326008
287094_2	Znf213_2	689415_1	Mt2A	0.31562
287094_2	Znf213_2	298504_1	Mfsd2	0.312948
287094_2	Znf213_2	298744_1	Crim1	0.298484
287094_2	Znf213_2	302969_2	Srrm2_2	0.270869
287094_2	Znf213_2	299828_1	Xrcc6bp1	0.266447
287094_2	Znf213_2	683077_1	LOC683077	0.264298
287094_2	Znf213_2	498830_1	MGC116121	0.261642
287094_2	Znf213_2	314855_1	Cpm	0.246113
287094_2	Znf213_2	294963_1	Mrpl47	0.242739
287094_2	Znf213_2	25707_1	Cntf	0.242624
287094_2	Znf213_2	24775_1	Shbg	0.242045
287094_2	Znf213_2	306141_1	Spry2	0.23545
287094_2	Znf213_2	363447_1	Tspan7	0.224185
287094_2	Znf213_2	364952_1	Nkd1	0.222749
287094_2	Znf213_2	316628_1	Asb1	0.216548
287094_2	Znf213_2	300472_1	Vps26b	0.214252
287094_2	Znf213_2	113912_1	Rtn4r	0.202935
287094_2	Znf213_2	290923_1	Aga	0.195555
287094_2	Znf213_2	362873_1	Plxnc1	0.195039
287094_2	Znf213_2	114214_1	Dffa	0.191289
287094_2	Znf213_2	500246_1	Arhgap25	0.18762
287094_2	Znf213_2	64300_1	Mthfd1	0.175802
287094_2	Znf213_2	25250_1	Cox8b	0.16386
287094_2	Znf213_2	313373_1	Cyp2j10	0.1482
287094_2	Znf213_2	305679_1	Vcl	0.141896
287094_2	Znf213_2	368062_1	Ankib1	0.128639
287094_2	Znf213_2	310013_1	Fam169a	0.113025
287094_2	Znf213_2	85382_1	Ngb	0.101591
287094_2	Znf213_2	78965_1	Csf1	0.101028
287094_2	Znf213_2	689931_1	Osap	0.0975668
287094_2	Znf213_2	50555_1	Ugt8	0.0911879
287094_2	Znf213_2	116487_1	Tgfbi	0.0736381
287094_2	Znf213_2	54272_1	Mcpt9	0.0695829
287094_2	Znf213_2	94201_1	Cdk4	0.0691307
287094_2	Znf213_2	362224_1	Csrp2bp	0.0585386
287094_2	Znf213_2	307505_1	Ctnna1	0.0581889
287094_2	Znf213_2	24406_1	Grik4	0.0540901
287094_2	Znf213_2	114029_1	Megf8	0.0514509
287094_2	Znf213_2	317580_1	Rab33a	0.0488765
287094_2	Znf213_2	24398_1	Gls	0.0396967
287094_2	Znf213_2	497874_1	RGD1565784	0.0375351
287094_2	Znf213_2	29693_1	Atp2a2	0.0371088
287094_2	Znf213_2	304791_1	Ripk5	0.0156018
311311_1	Meis2	291567_1	Ppargc1b	5.16021
311311_1	Meis2	25469_1	Kcna4	3.17035
311311_1	Meis2	307206_1	Neto1	2.87471
311311_1	Meis2	286758_1	Aqp11	2.62736
311311_1	Meis2	363153_1	rCG_25854	2.42454
311311_1	Meis2	64443_1	Gpr88	2.40837
311311_1	Meis2	306844_1	Phactr1	2.34655
311311_1	Meis2	83722_1	Plk2	2.2937
311311_1	Meis2	298381_1	Echdc2	2.27925
311311_1	Meis2	310348_1	RGD1307509	2.23575
311311_1	Meis2	312937_1	Cyld	2.19754
311311_1	Meis2	295395_1	Rtcd1	2.14528
311311_1	Meis2	54230_1	Btg3	2.1445
311311_1	Meis2	361219_1	Fbxw17	2.01906
311311_1	Meis2	81513_1	Lig1	1.97207
311311_1	Meis2	63885_1	Pde10a	1.9014
311311_1	Meis2	498130_1	Stard13	1.87626
311311_1	Meis2	79011_1	Camkv	1.84943
311311_1	Meis2	58979_1	Gng7	1.84887
311311_1	Meis2	84487_1	Slc17a6	1.83422
311311_1	Meis2	687758_1	LOC687758	1.8264
311311_1	Meis2	361697_1	Tbc1d10c	1.80942
311311_1	Meis2	309650_1	Cpne5	1.80397
311311_1	Meis2	24552_1	Me1	1.78267
311311_1	Meis2	266729_1	Dab1	1.70782
311311_1	Meis2	25033_1	Sstr1	1.68822
311311_1	Meis2	432358_1	Elavl4	1.67868
311311_1	Meis2	81749_1	Prkch	1.65563
311311_1	Meis2	364878_1	2014-03-03	1.63066
311311_1	Meis2	29436_1	Tfpi	1.59029
311311_1	Meis2	29580_1	Fdft1	1.51775
311311_1	Meis2	310645_1	Pmvk	1.49338
311311_1	Meis2	29332_1	Stmn1	1.45842
311311_1	Meis2	303754_1	Rab40b	1.4551
311311_1	Meis2	81748_1	Pls3	1.44265
311311_1	Meis2	313771_1	Gltpd1	1.43422
311311_1	Meis2	289745_1	Mtp18	1.42084
311311_1	Meis2	192268_1	Gls2	1.39894
311311_1	Meis2	307649_1	Ciapin1	1.39742
311311_1	Meis2	361084_1	Lmo7	1.33939
311311_1	Meis2	25743_1	Kcnj6	1.33628
311311_1	Meis2	25023_1	Prkcb	1.26832
311311_1	Meis2	286931_1	Unc13c	1.23653
311311_1	Meis2	313873_1	Fam98a	1.23385
311311_1	Meis2	89784_1	Idi1	1.20074
311311_1	Meis2	293947_1	Arhgap18	1.19168
311311_1	Meis2	312664_1	Rasgef1a	1.18501
311311_1	Meis2	81918_1	Pard3	1.17858
311311_1	Meis2	84030_1	Chn1	1.16327
311311_1	Meis2	363781_2	Plcxd2_2	1.14697
311311_1	Meis2	362316_1	Pftk1	1.1406
311311_1	Meis2	500921_1	Tmem117	1.11926
311311_1	Meis2	361129_1	Hapln4	1.09438
311311_1	Meis2	312563_1	Prickle2	1.08032
311311_1	Meis2	300475_1	Adamts8	1.07712
311311_1	Meis2	29481_1	Rgs9	1.0768
311311_1	Meis2	29204_1	Neu2	1.06138
311311_1	Meis2	362691_1	Tmem178	0.999444
311311_1	Meis2	311562_1	Necab3	0.99219
311311_1	Meis2	56817_1	Kcnip2	0.931226
311311_1	Meis2	361600_1	Tm6sf1	0.906926
311311_1	Meis2	316539_1	Epha4	0.902222
311311_1	Meis2	116599_1	Blvra	0.891712
311311_1	Meis2	29221_1	Arg1	0.871543
311311_1	Meis2	363153_2	rCG_25854_2	0.855308
311311_1	Meis2	364208_1	Cnrip1	0.849649
311311_1	Meis2	24225_1	Bdnf	0.843347
311311_1	Meis2	294988_2	Ankrd50_2	0.841594
311311_1	Meis2	363074_1	RGD1309779	0.831304
311311_1	Meis2	58965_1	Ramp1	0.822614
311311_1	Meis2	246217_1	Ngef	0.812054
311311_1	Meis2	691770_1	LOC691770	0.810493
311311_1	Meis2	114901_1	Argbp2	0.789463
311311_1	Meis2	171409_1	Tnnt1	0.77844
311311_1	Meis2	29598_1	Atp2b1	0.775671
311311_1	Meis2	192251_1	Gpr149	0.775514
311311_1	Meis2	308100_1	Acat2	0.742392
311311_1	Meis2	363494_1	Gla	0.722786
311311_1	Meis2	292156_1	Sh3glb1	0.701149
311311_1	Meis2	313757_1	RGD1565591	0.6988
311311_1	Meis2	308511_1	Chst8	0.675461
311311_1	Meis2	29190_1	Pdyn	0.630621
311311_1	Meis2	288233_1	Wrb	0.616386
311311_1	Meis2	314743_1	Pctk2	0.605475
311311_1	Meis2	83825_1	Dclk1	0.567861
311311_1	Meis2	59322_1	Cnksr2	0.56159
311311_1	Meis2	140910_1	Sc4mol	0.534314
311311_1	Meis2	29177_1	Hpca	0.532758
311311_1	Meis2	361810_1	Fkbp5	0.516056
311311_1	Meis2	306722_1	Dapk1	0.465861
311311_1	Meis2	24875_1	Vipr1	0.435179
311311_1	Meis2	689079_1	Arl15	0.426634
311311_1	Meis2	116657_1	Cplx2	0.408776
311311_1	Meis2	498922_1	Cbln1	0.399806
311311_1	Meis2	306451_1	Odz3	0.398051
311311_1	Meis2	29219_1	Snca	0.382162
311311_1	Meis2	361149_1	Ankrd37	0.362993
311311_1	Meis2	294674_2	Enc1_2	0.339184
311311_1	Meis2	294674_1	Enc1	0.337168
311311_1	Meis2	305156_1	Arhgap24	0.0840344
311311_1	Meis2	295625_1	Pkp4	0.071246
311796_1	Cobra1	288513_1	RGD1305593	3.67404
311796_1	Cobra1	293455_1	Gga2	3.39338
311796_1	Cobra1	116564_1	Npr2	3.2903
311796_1	Cobra1	25469_1	Kcna4	3.17035
311796_1	Cobra1	314647_1	Brunol5	3.15685
311796_1	Cobra1	307206_1	Neto1	2.87471
311796_1	Cobra1	315820_1	Myo5c	2.70015
311796_1	Cobra1	312166_1	Cadps2	2.66185
311796_1	Cobra1	25374_1	Alad	2.55423
311796_1	Cobra1	288923_1	Dhps	2.52973
311796_1	Cobra1	29525_1	Pitpna	2.49989
311796_1	Cobra1	64443_1	Gpr88	2.40837
311796_1	Cobra1	499335_1	Fxn	2.26036
311796_1	Cobra1	295395_1	Rtcd1	2.14528
311796_1	Cobra1	65172_1	Limk1	2.03902
311796_1	Cobra1	685244_1	LOC685244	2.01847
311796_1	Cobra1	306404_1	Spock3	2.00159
311796_1	Cobra1	361437_1	Dbndd1	1.90793
311796_1	Cobra1	79011_1	Camkv	1.84943
311796_1	Cobra1	297942_1	Sfrs18	1.82866
311796_1	Cobra1	687758_1	LOC687758	1.8264
311796_1	Cobra1	309696_1	Bcr	1.81778
311796_1	Cobra1	361192_1	RGD1308544	1.79528
311796_1	Cobra1	292485_1	Fuca2	1.79107
311796_1	Cobra1	315959_1	Msl2l1	1.76116
311796_1	Cobra1	288545_1	RGD1305455	1.74959
311796_1	Cobra1	171121_1	Ppp6c	1.74114
311796_1	Cobra1	501661_1	F8a1	1.74011
311796_1	Cobra1	266729_1	Dab1	1.70782
311796_1	Cobra1	289372_1	Smyd2	1.70136
311796_1	Cobra1	289392_1	Plxna2	1.70023
311796_1	Cobra1	25455_1	Ggh	1.68655
311796_1	Cobra1	680110_1	Rprm	1.65667
311796_1	Cobra1	24788_1	Sord	1.48292
311796_1	Cobra1	29332_1	Stmn1	1.45842
311796_1	Cobra1	303754_1	Rab40b	1.4551
311796_1	Cobra1	313771_1	Gltpd1	1.43422
311796_1	Cobra1	140607_1	Pip4k2c	1.37533
311796_1	Cobra1	685448_1	Pcp4l1	1.3693
311796_1	Cobra1	25743_1	Kcnj6	1.33628
311796_1	Cobra1	311642_1	Sulf2	1.31349
311796_1	Cobra1	304017_1	Tomm70a	1.2928
311796_1	Cobra1	29230_1	Sqle	1.28491
311796_1	Cobra1	681708_1	LOC681708	1.27117
311796_1	Cobra1	64160_1	Basp1	1.26114
311796_1	Cobra1	363071_1	Stra6	1.23537
311796_1	Cobra1	25356_1	Cntn2	1.22815
311796_1	Cobra1	293947_1	Arhgap18	1.19168
311796_1	Cobra1	26759_1	Acot7	1.16743
311796_1	Cobra1	171140_1	Camk2g	1.16717
311796_1	Cobra1	498398_1	Selm	1.16107
311796_1	Cobra1	308118_2	Rgs17_2	1.16013
311796_1	Cobra1	363781_2	Plcxd2_2	1.14697
311796_1	Cobra1	54355_1	Rassf5	1.11321
311796_1	Cobra1	289264_1	Grem2	1.10822
311796_1	Cobra1	114767_1	Ptpre	1.0915
311796_1	Cobra1	64191_1	Dhcr7	1.07913
311796_1	Cobra1	170899_1	Kcnk2	1.04408
311796_1	Cobra1	246294_1	Optn	1.00569
311796_1	Cobra1	362691_1	Tmem178	0.999444
311796_1	Cobra1	311562_1	Necab3	0.99219
311796_1	Cobra1	317322_1	Gpc4	0.985133
311796_1	Cobra1	64665_1	Flot1	0.979322
311796_1	Cobra1	293854_1	Srpk3	0.940134
311796_1	Cobra1	246172_1	Nexn	0.903468
311796_1	Cobra1	311866_1	Lrsam1	0.871629
311796_1	Cobra1	290224_1	Fam158a	0.857256
311796_1	Cobra1	363153_2	rCG_25854_2	0.855308
311796_1	Cobra1	316023_1	Dclk3	0.799658
311796_1	Cobra1	114901_1	Argbp2	0.789463
311796_1	Cobra1	29598_1	Atp2b1	0.775671
311796_1	Cobra1	192251_1	Gpr149	0.775514
311796_1	Cobra1	363016_1	RGD1309534	0.770422
311796_1	Cobra1	363915_1	Tmem132c	0.762307
311796_1	Cobra1	315508_1	Ncapd3	0.737532
311796_1	Cobra1	294291_1	RGD1564450	0.724841
311796_1	Cobra1	365903_2	Fam102b_2	0.719466
311796_1	Cobra1	294335_1	Susd2	0.705114
311796_1	Cobra1	29252_1	Gzmm	0.699103
311796_1	Cobra1	89825_1	Nap1l1	0.644038
311796_1	Cobra1	29190_1	Pdyn	0.630621
311796_1	Cobra1	312607_1	Pdzrn3	0.625161
311796_1	Cobra1	308834_1	Usp35	0.61611
311796_1	Cobra1	362945_1	Lrrc24	0.609666
311796_1	Cobra1	294326_1	RGD1303003	0.56159
311796_1	Cobra1	84492_1	Tec	0.556251
311796_1	Cobra1	171581_1	Rhov	0.523721
311796_1	Cobra1	94338_1	Smpd3	0.516929
311796_1	Cobra1	306991_1	RGD1560511	0.485896
311796_1	Cobra1	29416_1	Aadat	0.469402
311796_1	Cobra1	24875_1	Vipr1	0.435179
311796_1	Cobra1	306451_1	Odz3	0.398051
311796_1	Cobra1	302470_1	F8	0.397239
311796_1	Cobra1	497757_1	Gucy1a3	0.35938
311796_1	Cobra1	294674_2	Enc1_2	0.339184
311796_1	Cobra1	296558_1	Anapc2	0.317332
311796_1	Cobra1	306141_1	Spry2	0.23545
311796_1	Cobra1	298544_1	Sh3bgrl3	0.231649
311796_1	Cobra1	116563_1	Ap2m1	0.216821
311796_1	Cobra1	26295_1	Ogt	0.21237
311796_1	Cobra1	689593_1	LOC689593	0.208676
311796_1	Cobra1	361815_1	Rnf8	0.177628
311796_1	Cobra1	305302_1	Rasl11b	0.0514767
311796_1	Cobra1	298771_1	Prepl	0.0358824
311796_1	Cobra1	314224_1	Tmem30b	0.00759466
314423_1	Bcl11b	364983_1	Rnf150	4.64698
314423_1	Bcl11b	497903_1	Ankrd43	4.2188
314423_1	Bcl11b	83425_1	Akap12	4.06788
314423_1	Bcl11b	25469_1	Kcna4	3.17035
314423_1	Bcl11b	314647_1	Brunol5	3.15685
314423_1	Bcl11b	29434_1	Rasgrp1	2.61773
314423_1	Bcl11b	363153_1	rCG_25854	2.42454
314423_1	Bcl11b	64443_1	Gpr88	2.40837
314423_1	Bcl11b	246212_1	Sipa1l1	2.34742
314423_1	Bcl11b	306844_1	Phactr1	2.34655
314423_1	Bcl11b	140666_1	Rcan2	2.32357
314423_1	Bcl11b	83722_1	Plk2	2.2937
314423_1	Bcl11b	81529_1	Pde1a	2.29059
314423_1	Bcl11b	29485_1	Slc7a3	2.2162
314423_1	Bcl11b	312937_1	Cyld	2.19754
314423_1	Bcl11b	295395_1	Rtcd1	2.14528
314423_1	Bcl11b	83720_1	Fat1	2.11062
314423_1	Bcl11b	65172_1	Limk1	2.03902
314423_1	Bcl11b	685244_1	LOC685244	2.01847
314423_1	Bcl11b	54248_1	Dgkb	1.94891
314423_1	Bcl11b	63885_1	Pde10a	1.9014
314423_1	Bcl11b	79011_1	Camkv	1.84943
314423_1	Bcl11b	84487_1	Slc17a6	1.83422
314423_1	Bcl11b	687758_1	LOC687758	1.8264
314423_1	Bcl11b	309650_1	Cpne5	1.80397
314423_1	Bcl11b	170901_1	Efna3	1.76572
314423_1	Bcl11b	304914_1	Rabgap1l	1.72334
314423_1	Bcl11b	307251_1	Rnf165	1.69891
314423_1	Bcl11b	305549_1	Peli1	1.60221
314423_1	Bcl11b	498667_1	Fam155a	1.56855
314423_1	Bcl11b	367145_2	Chst2_2	1.56058
314423_1	Bcl11b	362736_1	Hectd1	1.55918
314423_1	Bcl11b	29580_1	Fdft1	1.51775
314423_1	Bcl11b	300666_2	C2cd2l_2	1.49713
314423_1	Bcl11b	66030_1	Synpr	1.46204
314423_1	Bcl11b	303754_1	Rab40b	1.4551
314423_1	Bcl11b	363781_1	Plcxd2	1.44871
314423_1	Bcl11b	360500_1	Arhgdig	1.41041
314423_1	Bcl11b	304078_1	Cbr3	1.37449
314423_1	Bcl11b	66013_1	Arhgef9	1.37302
314423_1	Bcl11b	366669_1	LOC366669	1.35808
314423_1	Bcl11b	361084_1	Lmo7	1.33939
314423_1	Bcl11b	25743_1	Kcnj6	1.33628
314423_1	Bcl11b	24679_1	Prkar2b	1.31201
314423_1	Bcl11b	315611_1	Scn4b	1.298
314423_1	Bcl11b	25327_1	Kcnc1	1.29629
314423_1	Bcl11b	24587_1	Nefh	1.28364
314423_1	Bcl11b	170546_1	Ryr3	1.1897
314423_1	Bcl11b	312664_1	Rasgef1a	1.18501
314423_1	Bcl11b	29705_1	Gabra1	1.12368
314423_1	Bcl11b	500921_1	Tmem117	1.11926
314423_1	Bcl11b	691335_2	Sept6_2	1.11642
314423_1	Bcl11b	29481_1	Rgs9	1.0768
314423_1	Bcl11b	29204_1	Neu2	1.06138
314423_1	Bcl11b	361875_1	Atp6ap1l	1.0555
314423_1	Bcl11b	84471_1	Snx1	1.04779
314423_1	Bcl11b	170899_1	Kcnk2	1.04408
314423_1	Bcl11b	311287_1	Ano3	1.00806
314423_1	Bcl11b	25547_1	St8sia3	0.998663
314423_1	Bcl11b	360616_1	Ppp1r1b	0.989061
314423_1	Bcl11b	316452_1	Ccnyl1	0.978274
314423_1	Bcl11b	311968_1	Mll5	0.91471
314423_1	Bcl11b	246172_1	Nexn	0.903468
314423_1	Bcl11b	316539_1	Epha4	0.902222
314423_1	Bcl11b	65040_1	Dlgap1	0.900928
314423_1	Bcl11b	299197_1	RGD1307597	0.885637
314423_1	Bcl11b	363153_2	rCG_25854_2	0.855308
314423_1	Bcl11b	303298_1	Garnl4	0.838578
314423_1	Bcl11b	58965_1	Ramp1	0.822614
314423_1	Bcl11b	116839_1	Rims2	0.81317
314423_1	Bcl11b	691770_1	LOC691770	0.810493
314423_1	Bcl11b	316023_1	Dclk3	0.799658
314423_1	Bcl11b	114901_1	Argbp2	0.789463
314423_1	Bcl11b	58856_1	Ddx25	0.788759
314423_1	Bcl11b	29598_1	Atp2b1	0.775671
314423_1	Bcl11b	308100_1	Acat2	0.742392
314423_1	Bcl11b	315903_1	RGD1307882	0.711338
314423_1	Bcl11b	313757_1	RGD1565591	0.6988
314423_1	Bcl11b	83791_1	Fdps	0.685825
314423_1	Bcl11b	363449_1	RGD1560784	0.669606
314423_1	Bcl11b	295053_1	Spg20	0.630183
314423_1	Bcl11b	59322_2	Cnksr2_2	0.608464
314423_1	Bcl11b	314743_1	Pctk2	0.605475
314423_1	Bcl11b	685826_1	Rprml	0.594218
314423_1	Bcl11b	94338_1	Smpd3	0.516929
314423_1	Bcl11b	361810_1	Fkbp5	0.516056
314423_1	Bcl11b	362331_1	Ccdc136	0.501674
314423_1	Bcl11b	58838_1	Sh2b3	0.480868
314423_1	Bcl11b	295401_1	Lppr4	0.473198
314423_1	Bcl11b	306013_1	Lgi3	0.446042
314423_1	Bcl11b	24875_1	Vipr1	0.435179
314423_1	Bcl11b	689079_1	Arl15	0.426634
314423_1	Bcl11b	308588_1	Car11	0.402312
314423_1	Bcl11b	315789_1	Fam81a	0.360257
314423_1	Bcl11b	302920_1	A2bp1	0.302138
314423_1	Bcl11b	171026_1	Akap5	0.251539
314423_1	Bcl11b	313438_1	Dock11	0.191435
314423_1	Bcl11b	25507_1	Pcsk6	0.139493
314423_1	Bcl11b	363018_1	RGD1311723	0.129137
314423_1	Bcl11b	25614_1	Ptk2	0.123993
314423_1	Bcl11b	24398_1	Gls	0.0396967
24179_1	Agt	282587_1	Cttnbp2	4.28424
24179_1	Agt	691644_1	Myh2	4.22442
24179_1	Agt	497903_1	Ankrd43	4.2188
24179_1	Agt	114020_1	Cml5	3.74937
24179_1	Agt	315745_1	Fem1b	3.44331
24179_1	Agt	116564_1	Npr2	3.2903
24179_1	Agt	366624_2	Cfl2_2	3.21997
24179_1	Agt	314396_1	Slc24a4	3.17431
24179_1	Agt	25469_1	Kcna4	3.17035
24179_1	Agt	362535_1	RGD1308059	3.10997
24179_1	Agt	293632_1	RGD1563319	2.89036
24179_1	Agt	307206_1	Neto1	2.87471
24179_1	Agt	362133_1	Lypd6b	2.81813
24179_1	Agt	502643_1	Ypel4	2.66873
24179_1	Agt	312166_1	Cadps2	2.66185
24179_1	Agt	29434_1	Rasgrp1	2.61773
24179_1	Agt	688319_1	LOC688319	2.42881
24179_1	Agt	363153_1	rCG_25854	2.42454
24179_1	Agt	306844_1	Phactr1	2.34655
24179_1	Agt	309362_1	Dnmbp	2.28074
24179_1	Agt	298381_1	Echdc2	2.27925
24179_1	Agt	29485_1	Slc7a3	2.2162
24179_1	Agt	246153_1	Kcnc2	2.09159
24179_1	Agt	65172_1	Limk1	2.03902
24179_1	Agt	685244_1	LOC685244	2.01847
24179_1	Agt	63885_1	Pde10a	1.9014
24179_1	Agt	79011_1	Camkv	1.84943
24179_1	Agt	499420_1	Prmt2	1.73618
24179_1	Agt	286928_1	Abi2	1.70357
24179_1	Agt	289392_1	Plxna2	1.70023
24179_1	Agt	81749_1	Prkch	1.65563
24179_1	Agt	24896_2	Gnas_2	1.65113
24179_1	Agt	311118_1	Tlk1	1.64332
24179_1	Agt	367145_2	Chst2_2	1.56058
24179_1	Agt	310645_1	Pmvk	1.49338
24179_1	Agt	303754_1	Rab40b	1.4551
24179_1	Agt	363781_1	Plcxd2	1.44871
24179_1	Agt	24827_1	Tgfa	1.42447
24179_1	Agt	66013_1	Arhgef9	1.37302
24179_1	Agt	353252_1	Rdh10	1.34857
24179_1	Agt	313382_1	Inadl	1.31076
24179_1	Agt	58812_1	Apln	1.30545
24179_1	Agt	25327_1	Kcnc1	1.29629
24179_1	Agt	681708_1	LOC681708	1.27117
24179_1	Agt	25703_1	Rbp4	1.23364
24179_1	Agt	497895_1	RGD1564036	1.17697
24179_1	Agt	362316_1	Pftk1	1.1406
24179_1	Agt	29705_1	Gabra1	1.12368
24179_1	Agt	691335_2	Sept6_2	1.11642
24179_1	Agt	114767_1	Ptpre	1.0915
24179_1	Agt	679725_1	Ankhd1-Eif4ebp3	1.08014
24179_1	Agt	311287_1	Ano3	1.00806
24179_1	Agt	360616_1	Ppp1r1b	0.989061
24179_1	Agt	29430_1	Hap1	0.966975
24179_1	Agt	29241_1	Adcy8	0.945725
24179_1	Agt	297960_1	Rragd	0.94526
24179_1	Agt	24590_1	Mme	0.939356
24179_1	Agt	316539_1	Epha4	0.902222
24179_1	Agt	266764_1	Tbkbp1	0.898792
24179_1	Agt	299197_1	RGD1307597	0.885637
24179_1	Agt	25659_1	Khk	0.871767
24179_1	Agt	290224_1	Fam158a	0.857256
24179_1	Agt	85267_1	Slc24a3	0.854548
24179_1	Agt	691770_1	LOC691770	0.810493
24179_1	Agt	29598_1	Atp2b1	0.775671
24179_1	Agt	192251_1	Gpr149	0.775514
24179_1	Agt	292051_1	Cmip	0.705334
24179_1	Agt	294335_1	Susd2	0.705114
24179_1	Agt	313757_1	RGD1565591	0.6988
24179_1	Agt	360983_1	Hspc159	0.686885
24179_1	Agt	24604_1	Npy	0.666563
24179_1	Agt	364475_1	Dzip1	0.647485
24179_1	Agt	308834_1	Usp35	0.61611
24179_1	Agt	314743_1	Pctk2	0.605475
24179_1	Agt	25132_1	Myo5b	0.591611
24179_1	Agt	499783_1	RGD1564019	0.577286
24179_1	Agt	310811_1	Palmd	0.575727
24179_1	Agt	312052_1	Steap2	0.563628
24179_1	Agt	25106_1	Rgn	0.553635
24179_1	Agt	298312_1	Yipf1	0.480446
24179_1	Agt	29416_1	Aadat	0.469402
24179_1	Agt	24896_1	Gnas	0.454123
24179_1	Agt	289820_1	Actr2	0.45049
24179_1	Agt	298890_1	Fam49a	0.399235
24179_1	Agt	361149_1	Ankrd37	0.362993
24179_1	Agt	64317_1	Gpx3	0.356677
24179_1	Agt	296658_1	Ndufa8	0.355754
24179_1	Agt	117016_1	Mark1	0.352412
24179_1	Agt	314416_1	Ak7	0.351964
24179_1	Agt	302920_1	A2bp1	0.302138
24179_1	Agt	305751_1	Nkiras1	0.293321
24179_1	Agt	171026_1	Akap5	0.251539
24179_1	Agt	252900_1	Dgat2	0.249949
24179_1	Agt	310200_1	Ankrd33b	0.249663
24179_1	Agt	287721_1	Vat1	0.246869
24179_1	Agt	307553_1	Nol4	0.218034
24179_1	Agt	25405_1	Ccng1	0.187662
24179_1	Agt	192361_1	Ppp1r2	0.147903
24179_1	Agt	361032_1	RGD1310110	0.093638
24179_1	Agt	315923_1	Lysmd3	0.0535108
24179_1	Agt	298771_1	Prepl	0.0358824
304063_1	Ets2	291772_1	Kctd1	4.41014
304063_1	Ets2	497903_1	Ankrd43	4.2188
304063_1	Ets2	288707_1	Gltp	4.16186
304063_1	Ets2	314647_1	Brunol5	3.15685
304063_1	Ets2	367145_1	Chst2	2.94031
304063_1	Ets2	85420_1	Prkcq	2.83637
304063_1	Ets2	25578_1	Ywhaz	2.55288
304063_1	Ets2	26955_1	Mllt4	2.54821
304063_1	Ets2	64443_1	Gpr88	2.40837
304063_1	Ets2	24186_1	Alb	2.3502
304063_1	Ets2	361621_1	Olfml1	2.3474
304063_1	Ets2	83722_1	Plk2	2.2937
304063_1	Ets2	83720_1	Fat1	2.11062
304063_1	Ets2	316348_1	Pdcl3	2.03574
304063_1	Ets2	619582_1	Tmem69	2.03262
304063_1	Ets2	362739_1	Ppp2r3c	2.02268
304063_1	Ets2	313156_1	RGD1310773	1.98912
304063_1	Ets2	294119_1	Moxd1	1.97046
304063_1	Ets2	317183_1	Pcdh19	1.96559
304063_1	Ets2	54248_1	Dgkb	1.94891
304063_1	Ets2	301419_1	RGD1311269	1.9004
304063_1	Ets2	116679_1	Cgrrf1	1.88537
304063_1	Ets2	498130_1	Stard13	1.87626
304063_1	Ets2	113947_1	Maged2	1.86767
304063_1	Ets2	79011_1	Camkv	1.84943
304063_1	Ets2	115769_1	Tjp2	1.84187
304063_1	Ets2	361110_1	Tmem110	1.75699
304063_1	Ets2	170551_1	Slc5a6	1.7555
304063_1	Ets2	361879_1	Wdr41	1.73901
304063_1	Ets2	360843_1	Etnk2	1.65771
304063_1	Ets2	294010_1	Actr1a	1.63264
304063_1	Ets2	290541_1	Arhgef3	1.58681
304063_1	Ets2	311911_1	Rabgap1	1.58422
304063_1	Ets2	29533_1	Pxmp2	1.53378
304063_1	Ets2	66030_1	Synpr	1.46204
304063_1	Ets2	246776_1	Filip1	1.45816
304063_1	Ets2	500616_1	Socs5	1.45693
304063_1	Ets2	362676_1	RGD1308251	1.43418
304063_1	Ets2	299117_1	Nin	1.42117
304063_1	Ets2	360917_1	Cnot6l	1.41678
304063_1	Ets2	303356_1	Tmem98	1.38407
304063_1	Ets2	297416_1	Nfu1	1.37577
304063_1	Ets2	366669_1	LOC366669	1.35808
304063_1	Ets2	294004_1	RGD1307648	1.32732
304063_1	Ets2	309673_1	Rrp1b	1.31305
304063_1	Ets2	24679_1	Prkar2b	1.31201
304063_1	Ets2	311130_1	Prkra	1.19169
304063_1	Ets2	689147_1	LOC689147	1.18842
304063_1	Ets2	312664_1	Rasgef1a	1.18501
304063_1	Ets2	303304_1	Sgsm2	1.18212
304063_1	Ets2	24503_1	Ina	1.17135
304063_1	Ets2	60586_1	Clcn4-2	1.17061
304063_1	Ets2	54323_1	Arc	1.1425
304063_1	Ets2	500921_1	Tmem117	1.11926
304063_1	Ets2	29482_1	Slc1a2	1.05932
304063_1	Ets2	311287_1	Ano3	1.00806
304063_1	Ets2	79215_1	Mtpn	1.00631
304063_1	Ets2	498309_1	Vash2	0.971889
304063_1	Ets2	501231_1	Vwc2	0.965779
304063_1	Ets2	114217_2	Yme1l1_2	0.935675
304063_1	Ets2	81677_1	Itpka	0.911647
304063_1	Ets2	688502_1	LOC688502	0.90184
304063_1	Ets2	309326_1	Ranbp6	0.893636
304063_1	Ets2	26760_1	Akr7a3	0.864925
304063_1	Ets2	29254_1	Mgll	0.788744
304063_1	Ets2	294088_1	Pank1	0.766686
304063_1	Ets2	25262_1	Itpr1	0.699916
304063_1	Ets2	312824_1	Recql	0.694491
304063_1	Ets2	360983_1	Hspc159	0.686885
304063_1	Ets2	252881_1	Exoc3	0.680535
304063_1	Ets2	300018_1	Lynx1	0.672249
304063_1	Ets2	24604_1	Npy	0.666563
304063_1	Ets2	83825_1	Dclk1	0.567861
304063_1	Ets2	288444_1	Hsph1	0.520709
304063_1	Ets2	291553_1	Nedd4l	0.518375
304063_1	Ets2	140940_1	Arf3	0.513641
304063_1	Ets2	310040_1	Mast4	0.48553
304063_1	Ets2	24896_1	Gnas	0.454123
304063_1	Ets2	682999_1	LOC682999	0.446909
304063_1	Ets2	315992_1	Dock3	0.437117
304063_1	Ets2	291355_1	Prtfdc1	0.431523
304063_1	Ets2	301351_1	RGD1310819	0.386906
304063_1	Ets2	361169_1	Letm2	0.380936
304063_1	Ets2	246258_1	Slc45a1	0.28523
304063_1	Ets2	500000_1	Cldn12	0.283431
304063_1	Ets2	295952_1	RGD1309730	0.282728
304063_1	Ets2	299828_1	Xrcc6bp1	0.266447
304063_1	Ets2	287772_1	Psmd12	0.226402
304063_1	Ets2	303882_1	Tnk2	0.220941
304063_1	Ets2	64523_1	Tep1	0.218693
304063_1	Ets2	315707_1	Csk	0.217546
304063_1	Ets2	299256_1	Cpsf2	0.192194
304063_1	Ets2	363256_1	Speg	0.188963
304063_1	Ets2	29739_1	Gclm	0.15835
304063_1	Ets2	81801_1	Stc1	0.154206
304063_1	Ets2	291966_1	Tppp3	0.110483
304063_1	Ets2	29502_1	Slc20a2	0.0966474
304063_1	Ets2	361032_1	RGD1310110	0.093638
304063_1	Ets2	300675_1	RGD1307682	0.0772433
304063_1	Ets2	25111_1	Chrm4	0.043696
304063_1	Ets2	171093_1	Shank2	0.0434363
362489_1	Runx1t1	291567_1	Ppargc1b	5.16021
362489_1	Runx1t1	364983_1	Rnf150	4.64698
362489_1	Runx1t1	691644_1	Myh2	4.22442
362489_1	Runx1t1	114020_1	Cml5	3.74937
362489_1	Runx1t1	688746_1	Hdhd3	3.73693
362489_1	Runx1t1	314979_1	Depdc6	3.27947
362489_1	Runx1t1	25469_1	Kcna4	3.17035
362489_1	Runx1t1	307206_1	Neto1	2.87471
362489_1	Runx1t1	29434_1	Rasgrp1	2.61773
362489_1	Runx1t1	25374_1	Alad	2.55423
362489_1	Runx1t1	361256_1	Svil	2.52903
362489_1	Runx1t1	363153_1	rCG_25854	2.42454
362489_1	Runx1t1	306844_1	Phactr1	2.34655
362489_1	Runx1t1	362766_1	Alkbh	2.30909
362489_1	Runx1t1	309362_1	Dnmbp	2.28074
362489_1	Runx1t1	83720_1	Fat1	2.11062
362489_1	Runx1t1	246153_1	Kcnc2	2.09159
362489_1	Runx1t1	685244_1	LOC685244	2.01847
362489_1	Runx1t1	362182_1	Rcn1	1.99895
362489_1	Runx1t1	54248_1	Dgkb	1.94891
362489_1	Runx1t1	63885_1	Pde10a	1.9014
362489_1	Runx1t1	301419_1	RGD1311269	1.9004
362489_1	Runx1t1	79011_1	Camkv	1.84943
362489_1	Runx1t1	309650_1	Cpne5	1.80397
362489_1	Runx1t1	316764_1	RGD1308319	1.73536
362489_1	Runx1t1	364676_1	Gprin1	1.7178
362489_1	Runx1t1	289392_1	Plxna2	1.70023
362489_1	Runx1t1	307251_1	Rnf165	1.69891
362489_1	Runx1t1	289606_1	Gabra2	1.67595
362489_1	Runx1t1	81749_1	Prkch	1.65563
362489_1	Runx1t1	29144_1	Canx	1.57612
362489_1	Runx1t1	367145_2	Chst2_2	1.56058
362489_1	Runx1t1	29580_1	Fdft1	1.51775
362489_1	Runx1t1	310645_1	Pmvk	1.49338
362489_1	Runx1t1	24173_1	Adra1b	1.47914
362489_1	Runx1t1	316077_1	Entpd3	1.45996
362489_1	Runx1t1	24827_1	Tgfa	1.42447
362489_1	Runx1t1	66013_1	Arhgef9	1.37302
362489_1	Runx1t1	353252_1	Rdh10	1.34857
362489_1	Runx1t1	365243_1	Sergef	1.33122
362489_1	Runx1t1	290567_1	Chat	1.18735
362489_1	Runx1t1	287606_1	2014-09-04	1.16356
362489_1	Runx1t1	308118_2	Rgs17_2	1.16013
362489_1	Runx1t1	306860_1	Gcnt2	1.13335
362489_1	Runx1t1	679725_1	Ankhd1-Eif4ebp3	1.08014
362489_1	Runx1t1	63837_1	Tagln3	1.07423
362489_1	Runx1t1	29204_1	Neu2	1.06138
362489_1	Runx1t1	170899_1	Kcnk2	1.04408
362489_1	Runx1t1	306147_2	Slitrk1_2	1.01754
362489_1	Runx1t1	25407_1	Cd59	1.01216
362489_1	Runx1t1	245921_1	Acvr1c	1.00009
362489_1	Runx1t1	25547_1	St8sia3	0.998663
362489_1	Runx1t1	311562_1	Necab3	0.99219
362489_1	Runx1t1	502348_1	Stard5	0.982792
362489_1	Runx1t1	315891_1	RGD1309079	0.948834
362489_1	Runx1t1	29241_1	Adcy8	0.945725
362489_1	Runx1t1	292023_1	Aars	0.923823
362489_1	Runx1t1	311968_1	Mll5	0.91471
362489_1	Runx1t1	246172_1	Nexn	0.903468
362489_1	Runx1t1	316539_1	Epha4	0.902222
362489_1	Runx1t1	58965_1	Ramp1	0.822614
362489_1	Runx1t1	116839_1	Rims2	0.81317
362489_1	Runx1t1	316023_1	Dclk3	0.799658
362489_1	Runx1t1	29254_1	Mgll	0.788744
362489_1	Runx1t1	25202_1	Gucy1b3	0.779726
362489_1	Runx1t1	29598_1	Atp2b1	0.775671
362489_1	Runx1t1	192251_1	Gpr149	0.775514
362489_1	Runx1t1	308100_1	Acat2	0.742392
362489_1	Runx1t1	25252_1	Dlg1	0.735659
362489_1	Runx1t1	302950_1	Adcy9	0.681435
362489_1	Runx1t1	306147_1	Slitrk1	0.670388
362489_1	Runx1t1	361888_2	Sfrs12ip1_2	0.635445
362489_1	Runx1t1	314743_1	Pctk2	0.605475
362489_1	Runx1t1	309957_1	Mef2a	0.592852
362489_1	Runx1t1	25132_1	Myo5b	0.591611
362489_1	Runx1t1	312358_1	RGD1311589	0.545037
362489_1	Runx1t1	94338_1	Smpd3	0.516929
362489_1	Runx1t1	361810_1	Fkbp5	0.516056
362489_1	Runx1t1	361538_1	Prodh2	0.494885
362489_1	Runx1t1	295401_1	Lppr4	0.473198
362489_1	Runx1t1	690516_1	RGD1309707	0.472121
362489_1	Runx1t1	306722_1	Dapk1	0.465861
362489_1	Runx1t1	315992_1	Dock3	0.437117
362489_1	Runx1t1	501841_1	Coro1c	0.433588
362489_1	Runx1t1	689079_1	Arl15	0.426634
362489_1	Runx1t1	306451_1	Odz3	0.398051
362489_1	Runx1t1	315134_1	Josd1	0.375649
362489_1	Runx1t1	315789_1	Fam81a	0.360257
362489_1	Runx1t1	302934_1	Ppl	0.305879
362489_1	Runx1t1	85423_1	Tfpt	0.289088
362489_1	Runx1t1	500000_1	Cldn12	0.283431
362489_1	Runx1t1	24416_1	Grm3	0.280287
362489_1	Runx1t1	64053_1	Dlg2	0.264934
362489_1	Runx1t1	171026_1	Akap5	0.251539
362489_1	Runx1t1	691938_1	Fam124a	0.243314
362489_1	Runx1t1	307553_1	Nol4	0.218034
362489_1	Runx1t1	83628_1	Cd82	0.204488
362489_1	Runx1t1	81801_1	Stc1	0.154206
362489_1	Runx1t1	303242_1	Dnah2	0.142728
362489_1	Runx1t1	29464_1	Slc6a6	0.116697
362489_1	Runx1t1	680726_1	LOC680726	0.113423
312440_1	Kdm3a	293058_1	Fam103a1	5.20062
312440_1	Kdm3a	282587_1	Cttnbp2	4.28424
312440_1	Kdm3a	116564_1	Npr2	3.2903
312440_1	Kdm3a	314979_1	Depdc6	3.27947
312440_1	Kdm3a	307206_1	Neto1	2.87471
312440_1	Kdm3a	502643_1	Ypel4	2.66873
312440_1	Kdm3a	287556_1	Rhbdl3	2.6189
312440_1	Kdm3a	100302453_1	Mettl9	2.57283
312440_1	Kdm3a	361256_1	Svil	2.52903
312440_1	Kdm3a	64443_1	Gpr88	2.40837
312440_1	Kdm3a	494125_1	Rcn3	2.36503
312440_1	Kdm3a	361667_1	Dhx32	2.33278
312440_1	Kdm3a	29485_1	Slc7a3	2.2162
312440_1	Kdm3a	361704_1	Ctsf	2.16874
312440_1	Kdm3a	361439_2	Abcb10_2	2.08994
312440_1	Kdm3a	296603_1	Vav2	2.02737
312440_1	Kdm3a	361437_1	Dbndd1	1.90793
312440_1	Kdm3a	313838_1	Cdc42ep3	1.85584
312440_1	Kdm3a	114113_1	Pafah1b3	1.80792
312440_1	Kdm3a	361192_1	RGD1308544	1.79528
312440_1	Kdm3a	24552_1	Me1	1.78267
312440_1	Kdm3a	307486_1	Pcdhb22	1.7585
312440_1	Kdm3a	288545_1	RGD1305455	1.74959
312440_1	Kdm3a	306527_1	Dusp26	1.71352
312440_1	Kdm3a	289372_1	Smyd2	1.70136
312440_1	Kdm3a	81749_1	Prkch	1.65563
312440_1	Kdm3a	79124_1	Anxa4	1.60749
312440_1	Kdm3a	314164_1	Lrfn5	1.60732
312440_1	Kdm3a	171119_1	Dscam	1.47371
312440_1	Kdm3a	293667_1	B3gnt1	1.46495
312440_1	Kdm3a	29332_1	Stmn1	1.45842
312440_1	Kdm3a	246776_1	Filip1	1.45816
312440_1	Kdm3a	311730_1	Gpr155	1.41929
312440_1	Kdm3a	93667_1	Olfm1	1.38209
312440_1	Kdm3a	304078_1	Cbr3	1.37449
312440_1	Kdm3a	298914_1	Itgb1bp1	1.37302
312440_1	Kdm3a	685448_1	Pcp4l1	1.3693
312440_1	Kdm3a	353252_1	Rdh10	1.34857
312440_1	Kdm3a	361632_1	Pik3c2a	1.33265
312440_1	Kdm3a	79208_1	Epha5	1.31944
312440_1	Kdm3a	305571_1	B3gnt2	1.30186
312440_1	Kdm3a	363028_1	Spc24	1.23796
312440_1	Kdm3a	293688_1	Tm7sf2	1.23649
312440_1	Kdm3a	363071_1	Stra6	1.23537
312440_1	Kdm3a	678766_1	LOC678766	1.23041
312440_1	Kdm3a	306349_1	Tmem59l	1.19591
312440_1	Kdm3a	293947_1	Arhgap18	1.19168
312440_1	Kdm3a	290567_1	Chat	1.18735
312440_1	Kdm3a	362235_1	RGD1310753	1.17948
312440_1	Kdm3a	83516_1	Ppargc1a	1.1609
312440_1	Kdm3a	501552_1	Fancb	1.15705
312440_1	Kdm3a	685607_1	Pfdn2	1.13378
312440_1	Kdm3a	360839_1	Tmem163	1.13212
312440_1	Kdm3a	305076_1	Def	1.07757
312440_1	Kdm3a	29204_1	Neu2	1.06138
312440_1	Kdm3a	317405_1	Gprasp2	1.01649
312440_1	Kdm3a	363084_1	Usp3	1.00949
312440_1	Kdm3a	362691_1	Tmem178	0.999444
312440_1	Kdm3a	64627_1	Hist1h4b	0.992997
312440_1	Kdm3a	317322_1	Gpc4	0.985133
312440_1	Kdm3a	29241_1	Adcy8	0.945725
312440_1	Kdm3a	500026_1	RGD1563612	0.925954
312440_1	Kdm3a	287585_1	Ppm1d	0.920056
312440_1	Kdm3a	353118_1	MAST1	0.917909
312440_1	Kdm3a	246172_1	Nexn	0.903468
312440_1	Kdm3a	316539_1	Epha4	0.902222
312440_1	Kdm3a	309097_1	Gpr123	0.882391
312440_1	Kdm3a	300516_1	Tmem218	0.870721
312440_1	Kdm3a	29545_1	Uchl1	0.845345
312440_1	Kdm3a	29644_1	Ptpn5	0.826618
312440_1	Kdm3a	362191_1	Atpbd4	0.72177
312440_1	Kdm3a	365903_2	Fam102b_2	0.719466
312440_1	Kdm3a	308004_1	RGD1305500	0.679423
312440_1	Kdm3a	689978_1	Nrsn2	0.656371
312440_1	Kdm3a	361527_1	Pld3	0.630073
312440_1	Kdm3a	25132_1	Myo5b	0.591611
312440_1	Kdm3a	303565_1	G6pc3	0.58621
312440_1	Kdm3a	292944_1	Reps1	0.539863
312440_1	Kdm3a	362331_1	Ccdc136	0.501674
312440_1	Kdm3a	361538_1	Prodh2	0.494885
312440_1	Kdm3a	58838_1	Sh2b3	0.480868
312440_1	Kdm3a	93662_1	Pcdh21	0.45619
312440_1	Kdm3a	24896_1	Gnas	0.454123
312440_1	Kdm3a	362160_1	Cugbp1	0.426878
312440_1	Kdm3a	313231_1	Alg2	0.42385
312440_1	Kdm3a	80840_1	Gpcr12	0.406558
312440_1	Kdm3a	306451_1	Odz3	0.398051
312440_1	Kdm3a	29568_1	Map2k5	0.388588
312440_1	Kdm3a	367311_1	Arl4c	0.381735
312440_1	Kdm3a	307639_1	Gins3	0.377177
312440_1	Kdm3a	548106_1	Pcdhb19	0.343358
312440_1	Kdm3a	408243_1	Ece2	0.298354
312440_1	Kdm3a	500000_1	Cldn12	0.283431
312440_1	Kdm3a	365960_1	Gipc2	0.262359
312440_1	Kdm3a	25739_1	Pygb	0.260708
312440_1	Kdm3a	116563_1	Ap2m1	0.216821
312440_1	Kdm3a	689593_1	LOC689593	0.208676
312440_1	Kdm3a	117559_1	Sv2a	0.205373
312440_1	Kdm3a	501560_1	Rps6ka3	0.201576
312440_1	Kdm3a	315617_1	Sidt2	0.135303
312440_1	Kdm3a	360826_1	Hscb	0.121968
312440_1	Kdm3a	24398_1	Gls	0.0396967
312440_1	Kdm3a	290228_1	Ipo4	0.0374777
312440_1	Kdm3a	298771_1	Prepl	0.0358824
312440_1	Kdm3a	79049_1	Secisbp2	0.0230878
305454_1	Zfyve28	291772_1	Kctd1	4.41014
305454_1	Zfyve28	497903_1	Ankrd43	4.2188
305454_1	Zfyve28	361626_1	Tmem41b	3.32062
305454_1	Zfyve28	314647_1	Brunol5	3.15685
305454_1	Zfyve28	313211_1	Nipsnap3b	2.97262
305454_1	Zfyve28	367145_1	Chst2	2.94031
305454_1	Zfyve28	305248_1	Mthfd2l	2.89775
305454_1	Zfyve28	65192_1	Slc27a2	2.81465
305454_1	Zfyve28	363020_1	RGD1309410	2.45579
305454_1	Zfyve28	362298_1	Actr3b	2.43325
305454_1	Zfyve28	64443_1	Gpr88	2.40837
305454_1	Zfyve28	24186_1	Alb	2.3502
305454_1	Zfyve28	306844_1	Phactr1	2.34655
305454_1	Zfyve28	25736_1	Kcnb1	2.24498
305454_1	Zfyve28	29485_1	Slc7a3	2.2162
305454_1	Zfyve28	171485_1	Cd99l2	2.2003
305454_1	Zfyve28	306264_1	Ankrd28	2.05555
305454_1	Zfyve28	314472_1	RGD1310269	1.98369
305454_1	Zfyve28	498130_1	Stard13	1.87626
305454_1	Zfyve28	113947_1	Maged2	1.86767
305454_1	Zfyve28	25495_1	Nog	1.82628
305454_1	Zfyve28	363455_1	Chrdl1	1.81162
305454_1	Zfyve28	81749_1	Prkch	1.65563
305454_1	Zfyve28	365823_1	Fstl5	1.64653
305454_1	Zfyve28	300666_1	C2cd2l	1.56981
305454_1	Zfyve28	25298_1	Cck	1.54715
305454_1	Zfyve28	266735_1	Gpr64	1.49759
305454_1	Zfyve28	300666_2	C2cd2l_2	1.49713
305454_1	Zfyve28	29141_1	Gal	1.47331
305454_1	Zfyve28	246776_1	Filip1	1.45816
305454_1	Zfyve28	500616_1	Socs5	1.45693
305454_1	Zfyve28	363781_1	Plcxd2	1.44871
305454_1	Zfyve28	301388_1	Mfsd6	1.43673
305454_1	Zfyve28	81824_1	Arpc1a	1.43378
305454_1	Zfyve28	315957_1	Tmem22	1.42275
305454_1	Zfyve28	289745_1	Mtp18	1.42084
305454_1	Zfyve28	29648_1	Nudc	1.41925
305454_1	Zfyve28	307649_1	Ciapin1	1.39742
305454_1	Zfyve28	93667_1	Olfm1	1.38209
305454_1	Zfyve28	362524_1	Ptpn3	1.3652
305454_1	Zfyve28	306091_1	Pcdh9	1.35191
305454_1	Zfyve28	171101_1	Grp	1.27483
305454_1	Zfyve28	64160_1	Basp1	1.26114
305454_1	Zfyve28	365984_1	Siat7E	1.23323
305454_1	Zfyve28	64532_1	Adcy5	1.20808
305454_1	Zfyve28	315530_1	Rics	1.19874
305454_1	Zfyve28	65042_1	Sfxn3	1.15081
305454_1	Zfyve28	363781_2	Plcxd2_2	1.14697
305454_1	Zfyve28	362316_1	Pftk1	1.1406
305454_1	Zfyve28	288109_1	Sidt1	1.12497
305454_1	Zfyve28	691335_2	Sept6_2	1.11642
305454_1	Zfyve28	54355_1	Rassf5	1.11321
305454_1	Zfyve28	64185_2	Cap1_2	1.08064
305454_1	Zfyve28	302421_1	Gdpd2	1.04106
305454_1	Zfyve28	289440_1	Ephx4	1.02694
305454_1	Zfyve28	83633_1	Gabbr2	1.01193
305454_1	Zfyve28	362691_1	Tmem178	0.999444
305454_1	Zfyve28	311562_1	Necab3	0.99219
305454_1	Zfyve28	316452_1	Ccnyl1	0.978274
305454_1	Zfyve28	498309_1	Vash2	0.971889
305454_1	Zfyve28	24716_1	Ret	0.936899
305454_1	Zfyve28	313200_1	Hsdl2	0.927698
305454_1	Zfyve28	688843_1	Nap1l5	0.892733
305454_1	Zfyve28	309804_1	Cdc2l6	0.832572
305454_1	Zfyve28	29254_1	Mgll	0.788744
305454_1	Zfyve28	24611_1	Gnal	0.782726
305454_1	Zfyve28	498297_1	RGD1564833	0.7663
305454_1	Zfyve28	363915_1	Tmem132c	0.762307
305454_1	Zfyve28	302313_1	Tspan6	0.704188
305454_1	Zfyve28	303559_1	Arf4l	0.703442
305454_1	Zfyve28	313757_1	RGD1565591	0.6988
305454_1	Zfyve28	363449_1	RGD1560784	0.669606
305454_1	Zfyve28	117024_1	Crym	0.66676
305454_1	Zfyve28	24604_1	Npy	0.666563
305454_1	Zfyve28	83731_1	Kcnma1	0.660309
305454_1	Zfyve28	361180_1	Grtp1	0.62866
305454_1	Zfyve28	29689_1	Gabrd	0.576554
305454_1	Zfyve28	691149_1	Capza1	0.572179
305454_1	Zfyve28	310056_1	Ipo11	0.53953
305454_1	Zfyve28	29177_1	Hpca	0.532758
305454_1	Zfyve28	291553_1	Nedd4l	0.518375
305454_1	Zfyve28	117542_1	Baiap2	0.47387
305454_1	Zfyve28	308588_1	Car11	0.402312
305454_1	Zfyve28	298890_1	Fam49a	0.399235
305454_1	Zfyve28	289874_1	RGD1306508	0.379215
305454_1	Zfyve28	361149_1	Ankrd37	0.362993
305454_1	Zfyve28	24560_1	Cd200	0.330442
305454_1	Zfyve28	116641_1	Lgals8	0.313898
305454_1	Zfyve28	306471_1	Snx25	0.298111
305454_1	Zfyve28	362667_1	Thap3	0.257625
305454_1	Zfyve28	117240_1	Heph	0.255967
305454_1	Zfyve28	306141_1	Spry2	0.23545
305454_1	Zfyve28	115771_1	Usp2	0.164812
305454_1	Zfyve28	361202_1	Gkap1	0.161349
305454_1	Zfyve28	297415_1	Fam136a	0.160933
305454_1	Zfyve28	85382_1	Ngb	0.101591
305454_1	Zfyve28	314212_1	Daam1	0.0970487
305454_1	Zfyve28	361032_1	RGD1310110	0.093638
305454_1	Zfyve28	171572_1	Ttl	0.0731138
305454_1	Zfyve28	83472_1	Ugdh	0.0417849
305454_1	Zfyve28	307428_1	Tnfaip8	0.0366185
297480_1	Foxp1	291772_1	Kctd1	4.41014
297480_1	Foxp1	282587_1	Cttnbp2	4.28424
297480_1	Foxp1	497903_1	Ankrd43	4.2188
297480_1	Foxp1	25055_1	Lipa	3.75257
297480_1	Foxp1	293455_1	Gga2	3.39338
297480_1	Foxp1	25469_1	Kcna4	3.17035
297480_1	Foxp1	293632_1	RGD1563319	2.89036
297480_1	Foxp1	65192_1	Slc27a2	2.81465
297480_1	Foxp1	502643_1	Ypel4	2.66873
297480_1	Foxp1	312166_1	Cadps2	2.66185
297480_1	Foxp1	29525_1	Pitpna	2.49989
297480_1	Foxp1	363153_1	rCG_25854	2.42454
297480_1	Foxp1	246212_1	Sipa1l1	2.34742
297480_1	Foxp1	306844_1	Phactr1	2.34655
297480_1	Foxp1	499335_1	Fxn	2.26036
297480_1	Foxp1	29485_1	Slc7a3	2.2162
297480_1	Foxp1	246153_1	Kcnc2	2.09159
297480_1	Foxp1	306264_1	Ankrd28	2.05555
297480_1	Foxp1	361226_1	Cd83	2.05322
297480_1	Foxp1	63885_1	Pde10a	1.9014
297480_1	Foxp1	301419_1	RGD1311269	1.9004
297480_1	Foxp1	58979_1	Gng7	1.84887
297480_1	Foxp1	63847_1	Fxyd6	1.83391
297480_1	Foxp1	687758_1	LOC687758	1.8264
297480_1	Foxp1	24896_2	Gnas_2	1.65113
297480_1	Foxp1	64373_1	Rhob	1.59149
297480_1	Foxp1	310645_1	Pmvk	1.49338
297480_1	Foxp1	29332_1	Stmn1	1.45842
297480_1	Foxp1	246776_1	Filip1	1.45816
297480_1	Foxp1	500616_1	Socs5	1.45693
297480_1	Foxp1	363781_1	Plcxd2	1.44871
297480_1	Foxp1	360500_1	Arhgdig	1.41041
297480_1	Foxp1	304078_1	Cbr3	1.37449
297480_1	Foxp1	353252_1	Rdh10	1.34857
297480_1	Foxp1	29660_1	Pnck	1.34708
297480_1	Foxp1	25743_1	Kcnj6	1.33628
297480_1	Foxp1	291388_1	Cbln2	1.32459
297480_1	Foxp1	309673_1	Rrp1b	1.31305
297480_1	Foxp1	305571_1	B3gnt2	1.30186
297480_1	Foxp1	29230_1	Sqle	1.28491
297480_1	Foxp1	681708_1	LOC681708	1.27117
297480_1	Foxp1	313387_1	Usp1	1.27086
297480_1	Foxp1	24806_1	Tac1	1.26568
297480_1	Foxp1	286931_1	Unc13c	1.23653
297480_1	Foxp1	306349_1	Tmem59l	1.19591
297480_1	Foxp1	293947_1	Arhgap18	1.19168
297480_1	Foxp1	171439_1	Bzw2	1.19122
297480_1	Foxp1	170546_1	Ryr3	1.1897
297480_1	Foxp1	24503_1	Ina	1.17135
297480_1	Foxp1	501552_1	Fancb	1.15705
297480_1	Foxp1	362316_1	Pftk1	1.1406
297480_1	Foxp1	685607_1	Pfdn2	1.13378
297480_1	Foxp1	288109_1	Sidt1	1.12497
297480_1	Foxp1	29705_1	Gabra1	1.12368
297480_1	Foxp1	54355_1	Rassf5	1.11321
297480_1	Foxp1	116600_1	Cacnb2	1.07523
297480_1	Foxp1	170899_1	Kcnk2	1.04408
297480_1	Foxp1	304132_1	Rwdd2b	1.01173
297480_1	Foxp1	311287_1	Ano3	1.00806
297480_1	Foxp1	362691_1	Tmem178	0.999444
297480_1	Foxp1	360616_1	Ppp1r1b	0.989061
297480_1	Foxp1	316452_1	Ccnyl1	0.978274
297480_1	Foxp1	246172_1	Nexn	0.903468
297480_1	Foxp1	316539_1	Epha4	0.902222
297480_1	Foxp1	266764_1	Tbkbp1	0.898792
297480_1	Foxp1	299197_1	RGD1307597	0.885637
297480_1	Foxp1	312495_1	Cyp26b1	0.868448
297480_1	Foxp1	29545_1	Uchl1	0.845345
297480_1	Foxp1	691770_1	LOC691770	0.810493
297480_1	Foxp1	24611_1	Gnal	0.782726
297480_1	Foxp1	29598_1	Atp2b1	0.775671
297480_1	Foxp1	192251_1	Gpr149	0.775514
297480_1	Foxp1	292051_1	Cmip	0.705334
297480_1	Foxp1	289277_1	Pppde1	0.704559
297480_1	Foxp1	170667_1	Atp6v0c	0.700171
297480_1	Foxp1	313757_1	RGD1565591	0.6988
297480_1	Foxp1	252881_1	Exoc3	0.680535
297480_1	Foxp1	687609_1	LOC687609	0.675108
297480_1	Foxp1	312607_1	Pdzrn3	0.625161
297480_1	Foxp1	81650_1	Csnk2b	0.623104
297480_1	Foxp1	363989_1	Phlda3	0.621231
297480_1	Foxp1	314743_1	Pctk2	0.605475
297480_1	Foxp1	310811_1	Palmd	0.575727
297480_1	Foxp1	308106_1	Map3k4	0.568923
297480_1	Foxp1	289716_1	Ccdc96	0.539109
297480_1	Foxp1	291553_1	Nedd4l	0.518375
297480_1	Foxp1	362331_1	Ccdc136	0.501674
297480_1	Foxp1	24896_1	Gnas	0.454123
297480_1	Foxp1	689079_1	Arl15	0.426634
297480_1	Foxp1	361149_1	Ankrd37	0.362993
297480_1	Foxp1	116643_1	Vcp	0.346027
297480_1	Foxp1	24877_1	Vsnl1	0.342425
297480_1	Foxp1	296558_1	Anapc2	0.317332
297480_1	Foxp1	641434_1	Atp5h	0.263226
297480_1	Foxp1	24397_1	Glra2	0.207914
297480_1	Foxp1	307492_1	Hars	0.206865
297480_1	Foxp1	192361_1	Ppp1r2	0.147903
297480_1	Foxp1	306759_1	Spock1	0.116006
297480_1	Foxp1	361032_1	RGD1310110	0.093638
297480_1	Foxp1	316033_1	Glb1	0.0617705
297480_1	Foxp1	305302_1	Rasl11b	0.0514767
365755_1	Tbl1xr1	282587_1	Cttnbp2	4.28424
365755_1	Tbl1xr1	83425_1	Akap12	4.06788
365755_1	Tbl1xr1	291963_1	Tmem208	3.86232
365755_1	Tbl1xr1	25055_1	Lipa	3.75257
365755_1	Tbl1xr1	114020_1	Cml5	3.74937
365755_1	Tbl1xr1	366624_2	Cfl2_2	3.21997
365755_1	Tbl1xr1	293632_1	RGD1563319	2.89036
365755_1	Tbl1xr1	307206_1	Neto1	2.87471
365755_1	Tbl1xr1	298916_1	Cpsf3	2.87246
365755_1	Tbl1xr1	65192_1	Slc27a2	2.81465
365755_1	Tbl1xr1	286758_1	Aqp11	2.62736
365755_1	Tbl1xr1	29434_1	Rasgrp1	2.61773
365755_1	Tbl1xr1	362298_1	Actr3b	2.43325
365755_1	Tbl1xr1	363153_1	rCG_25854	2.42454
365755_1	Tbl1xr1	64443_1	Gpr88	2.40837
365755_1	Tbl1xr1	246212_1	Sipa1l1	2.34742
365755_1	Tbl1xr1	306844_1	Phactr1	2.34655
365755_1	Tbl1xr1	83722_1	Plk2	2.2937
365755_1	Tbl1xr1	310803_1	Extl2	2.19319
365755_1	Tbl1xr1	296959_1	Cpa2	2.0519
365755_1	Tbl1xr1	500377_1	Tuba8	1.99871
365755_1	Tbl1xr1	314472_1	RGD1310269	1.98369
365755_1	Tbl1xr1	81513_1	Lig1	1.97207
365755_1	Tbl1xr1	63885_1	Pde10a	1.9014
365755_1	Tbl1xr1	116679_1	Cgrrf1	1.88537
365755_1	Tbl1xr1	79011_1	Camkv	1.84943
365755_1	Tbl1xr1	309696_1	Bcr	1.81778
365755_1	Tbl1xr1	619580_1	Ctps2	1.76172
365755_1	Tbl1xr1	360843_1	Etnk2	1.65771
365755_1	Tbl1xr1	81749_1	Prkch	1.65563
365755_1	Tbl1xr1	309957_2	Mef2a_2	1.61578
365755_1	Tbl1xr1	311236_1	Lrrc4c	1.5869
365755_1	Tbl1xr1	117279_1	Cflar	1.56155
365755_1	Tbl1xr1	66030_1	Synpr	1.46204
365755_1	Tbl1xr1	500616_1	Socs5	1.45693
365755_1	Tbl1xr1	363781_1	Plcxd2	1.44871
365755_1	Tbl1xr1	301388_1	Mfsd6	1.43673
365755_1	Tbl1xr1	307649_1	Ciapin1	1.39742
365755_1	Tbl1xr1	361084_1	Lmo7	1.33939
365755_1	Tbl1xr1	140693_1	Plcd4	1.30624
365755_1	Tbl1xr1	84599_1	Tmed10	1.23571
365755_1	Tbl1xr1	25356_1	Cntn2	1.22815
365755_1	Tbl1xr1	362040_1	Ostc	1.21344
365755_1	Tbl1xr1	315530_1	Rics	1.19874
365755_1	Tbl1xr1	363781_2	Plcxd2_2	1.14697
365755_1	Tbl1xr1	298366_1	Ttc39a	1.13995
365755_1	Tbl1xr1	288109_1	Sidt1	1.12497
365755_1	Tbl1xr1	691335_2	Sept6_2	1.11642
365755_1	Tbl1xr1	289264_1	Grem2	1.10822
365755_1	Tbl1xr1	404280_1	Mid1ip1	1.07202
365755_1	Tbl1xr1	303311_1	Rtn4rl1	1.05703
365755_1	Tbl1xr1	311562_1	Necab3	0.99219
365755_1	Tbl1xr1	360616_1	Ppp1r1b	0.989061
365755_1	Tbl1xr1	680130_1	Timp4	0.954351
365755_1	Tbl1xr1	24716_1	Ret	0.936899
365755_1	Tbl1xr1	316539_1	Epha4	0.902222
365755_1	Tbl1xr1	688502_1	LOC688502	0.90184
365755_1	Tbl1xr1	309326_1	Ranbp6	0.893636
365755_1	Tbl1xr1	299197_1	RGD1307597	0.885637
365755_1	Tbl1xr1	292027_1	Cfdp1	0.849706
365755_1	Tbl1xr1	309804_1	Cdc2l6	0.832572
365755_1	Tbl1xr1	691770_1	LOC691770	0.810493
365755_1	Tbl1xr1	29598_1	Atp2b1	0.775671
365755_1	Tbl1xr1	192251_1	Gpr149	0.775514
365755_1	Tbl1xr1	294088_1	Pank1	0.766686
365755_1	Tbl1xr1	691431_1	LOC691431	0.74634
365755_1	Tbl1xr1	100302373_1	Ctxn2	0.724842
365755_1	Tbl1xr1	362191_1	Atpbd4	0.72177
365755_1	Tbl1xr1	25318_1	Fnta	0.702453
365755_1	Tbl1xr1	313757_1	RGD1565591	0.6988
365755_1	Tbl1xr1	252881_1	Exoc3	0.680535
365755_1	Tbl1xr1	361615_1	Relt	0.66524
365755_1	Tbl1xr1	364475_1	Dzip1	0.647485
365755_1	Tbl1xr1	361714_1	Rasgrp2	0.637476
365755_1	Tbl1xr1	363989_1	Phlda3	0.621231
365755_1	Tbl1xr1	361601_1	Fam108c1	0.620532
365755_1	Tbl1xr1	316021_2	Epm2aip1_2	0.608826
365755_1	Tbl1xr1	59322_2	Cnksr2_2	0.608464
365755_1	Tbl1xr1	298874_1	Pum2	0.589569
365755_1	Tbl1xr1	29546_1	Homer1	0.58951
365755_1	Tbl1xr1	59322_1	Cnksr2	0.56159
[truncated: 936 more rows]

## Sheet: NAcC
MR	MRname	Target	TargetName	DiffExp
361944_1	Elf2	315352_1	Nxt2	7.34279
361944_1	Elf2	25558_1	Stxbp1	5.39294
361944_1	Elf2	301384_1	Hibch	4.82122
361944_1	Elf2	690848_1	Uqcr	4.28921
361944_1	Elf2	367034_1	Zfp426l	3.7727
361944_1	Elf2	297518_1	Arpc4	3.57064
361944_1	Elf2	54320_1	Pdpn	3.29982
361944_1	Elf2	314148_1	Clec14a	3.1403
361944_1	Elf2	291202_1	Hs1bp1	3.12843
361944_1	Elf2	299864_1	Ebag9	2.98587
361944_1	Elf2	366896_1	Tbc1d15	2.69156
361944_1	Elf2	29631_1	Bet1	2.63975
361944_1	Elf2	60393_1	Sult1d1	2.6319
361944_1	Elf2	299617_1	Fam108a1	2.58892
361944_1	Elf2	313840_1	Fam82a1	2.51666
361944_1	Elf2	360480_1	RGD1310686	2.42047
361944_1	Elf2	311478_1	Kif16b	2.30887
361944_1	Elf2	114122_1	Vcan	2.30845
361944_1	Elf2	501157_1	Rpe	2.29847
361944_1	Elf2	363463_1	RGD1563952	2.29029
361944_1	Elf2	308836_1	Kctd14	2.26598
361944_1	Elf2	362521_1	Tmem38b	2.2488
361944_1	Elf2	314633_1	Ap3d1	2.17143
361944_1	Elf2	309060_1	RGD1310799	2.14081
361944_1	Elf2	58945_1	Dynll1	2.01371
361944_1	Elf2	362300_1	Agap3	2.00821
361944_1	Elf2	685384_1	Rnf180	1.99498
361944_1	Elf2	29468_1	Pdia3	1.86829
361944_1	Elf2	361305_1	Wdr36	1.8319
361944_1	Elf2	54304_1	Ssbp1	1.83106
361944_1	Elf2	679934_1	LOC679934	1.80279
361944_1	Elf2	500226_1	Wdr54	1.7902
361944_1	Elf2	361413_1	Nudt7	1.76731
361944_1	Elf2	300838_1	Tmod3	1.76316
361944_1	Elf2	363425_1	Cav2	1.69614
361944_1	Elf2	116596_1	Map3k8	1.69234
361944_1	Elf2	307302_1	Cep120	1.67237
361944_1	Elf2	309008_1	Inpp5f	1.53578
361944_1	Elf2	289324_1	Cnih4	1.51179
361944_1	Elf2	315463_1	RGD1309188	1.47712
361944_1	Elf2	289608_1	Gnpda2	1.43533
361944_1	Elf2	79115_1	Evl	1.30773
361944_1	Elf2	295428_1	Mettl14	1.23253
361944_1	Elf2	315617_1	Sidt2	1.23082
361944_1	Elf2	302913_1	RGD1309748	1.21524
361944_1	Elf2	299706_1	Nup37	1.19316
361944_1	Elf2	291295_1	Rbm17	1.18901
361944_1	Elf2	60377_1	Lin7b	1.16963
361944_1	Elf2	679937_1	Dram	1.16716
361944_1	Elf2	117538_1	Wipf1	1.16541
361944_1	Elf2	361760_1	Cutc	1.09146
361944_1	Elf2	304023_1	St3gal6	1.06194
361944_1	Elf2	311848_1	Sh3glb2	1.03308
361944_1	Elf2	302499_1	C1galt1c1	0.978924
361944_1	Elf2	316575_2	Trip12_2	0.961562
361944_1	Elf2	25643_1	Gnai3	0.926112
361944_1	Elf2	298096_1	Wdr31	0.920797
361944_1	Elf2	116718_1	Pex12	0.903888
361944_1	Elf2	494444_1	Cdkn2d	0.890878
361944_1	Elf2	300726_1	Etfa	0.889045
361944_1	Elf2	24653_1	Pla2g4a	0.879925
361944_1	Elf2	83519_1	Pex3	0.873775
361944_1	Elf2	155183_1	Skap2	0.86237
361944_1	Elf2	25096_1	Pld1	0.850741
361944_1	Elf2	299949_1	Wdr67	0.840732
361944_1	Elf2	363931_1	Gtpbp6	0.82607
361944_1	Elf2	365881_1	Ankrd35	0.822616
361944_1	Elf2	25313_1	Egf	0.813908
361944_1	Elf2	54309_1	Syt5	0.800165
361944_1	Elf2	364405_1	Scara3	0.776259
361944_1	Elf2	317409_1	Spcs3	0.745092
361944_1	Elf2	360540_1	Akap10	0.740909
361944_1	Elf2	363016_1	RGD1309534	0.73515
361944_1	Elf2	302941_1	Fam100a	0.720984
361944_1	Elf2	63848_1	Fxyd7	0.716965
361944_1	Elf2	311146_1	Ssfa2	0.701903
361944_1	Elf2	682967_1	LOC682967	0.695711
361944_1	Elf2	293705_1	Otub1	0.689922
[truncated: 2,492 more rows]

## Sheet: mPFC
MR	MRname	Target	TargetName	DiffExp
[truncated: 2,734 more rows]

[truncated: 1 more sheets: VTA]
