# Supplementary material for: Identifying candidate drivers of alcohol dependence-induced excessive drinking by assembly and interrogation of brain-specific regulatory networks
Source: Genome Biol. 2015 Feb 2;16(1):68. doi: 10.1186/s13059-015-0593-5 (PMC4410476; doi:10.1186/s13059-015-0593-5)
Supplement: Additional file 4: — Excel spreadsheet showing ARACNe-predicted targets for the Nr3c1 in the alcohol addicted (NonDepvsDep) signature for the eight profiled regions. Shown are the entrez ID and name for each ARACNe predicted target, as well as the absolute value of the t-statistic for each target in each region. [file 13059_2015_593_MOESM4_ESM.xlsx]

## Sheet: BLA
MR	MRname	Target	TargetName	DiffExp
24413_1	Nr3c1	302378_1	Lpar4	7.40198
24413_1	Nr3c1	683687_1	Snx9	4.1376
24413_1	Nr3c1	25288_1	Acsl1	3.40321
24413_1	Nr3c1	289716_1	Ccdc96	2.93184
24413_1	Nr3c1	25179_1	Idh3g	2.92287
24413_1	Nr3c1	50998_1	Coil	2.91926
24413_1	Nr3c1	498256_1	Ier5	2.91257
24413_1	Nr3c1	293484_1	Eif3c	2.85447
24413_1	Nr3c1	298653_1	Nmnat1	2.8196
24413_1	Nr3c1	64020_1	Gpr85	2.74381
24413_1	Nr3c1	84586_1	Fgl2	2.5661
24413_1	Nr3c1	302969_2	Srrm2_2	2.55389
24413_1	Nr3c1	64205_1	Arbp	2.53603
24413_1	Nr3c1	314417_1	Papola	2.53253
24413_1	Nr3c1	691538_1	Rnpc3	2.53149
24413_1	Nr3c1	291925_1	RGD1308706	2.51245
24413_1	Nr3c1	307956_1	Rbm34	2.4828
24413_1	Nr3c1	252939_1	Gpr37l1	2.3808
24413_1	Nr3c1	316575_2	Trip12_2	2.37948
24413_1	Nr3c1	362706_1	Rbks	2.37813
24413_1	Nr3c1	684996_1	LOC684996	2.37663
24413_1	Nr3c1	296371_1	Pltp	2.37653
24413_1	Nr3c1	361991_1	S100a16	2.36117
24413_1	Nr3c1	297865_1	Dsel	2.31576
24413_1	Nr3c1	63845_2	Tmeff1_2	2.27524
24413_1	Nr3c1	288920_1	RGD1564093	2.25923
24413_1	Nr3c1	310662_1	Scnm1	2.24618
24413_1	Nr3c1	299198_1	RGD1310899	2.24362
24413_1	Nr3c1	360860_1	Rfwd2	2.2318
24413_1	Nr3c1	54320_1	Pdpn	2.22871
24413_1	Nr3c1	311422_1	Itpa	2.19995
24413_1	Nr3c1	297900_1	Pef1	2.19911
24413_1	Nr3c1	24191_1	Aldoc	2.19673
24413_1	Nr3c1	360677_1	RGD1311925	2.16967
24413_1	Nr3c1	360947_1	Pacrgl	2.08063
24413_1	Nr3c1	288455_1	Pomp	2.06002
24413_1	Nr3c1	100151767_1	LOC100151767	2.01801
24413_1	Nr3c1	29630_1	Psme1	2.00114
24413_1	Nr3c1	54322_1	Cox6c	1.99018
24413_1	Nr3c1	299971_1	Atp6v1c1	1.95253
24413_1	Nr3c1	302562_1	Plp2	1.93515
24413_1	Nr3c1	680089_1	Ncaph	1.9272
24413_1	Nr3c1	50672_1	Ednrb	1.92528
24413_1	Nr3c1	298841_1	RGD1311605	1.92322
24413_1	Nr3c1	85385_1	Shc1	1.92182
24413_1	Nr3c1	362041_1	Rpl34	1.91
24413_1	Nr3c1	690407_1	Rab36	1.90482
24413_1	Nr3c1	29726_1	Slc22a5	1.86749
24413_1	Nr3c1	499731_1	Tyw3	1.82402
24413_1	Nr3c1	362759_1	Exd2	1.79871
24413_1	Nr3c1	25716_1	Syt1	1.793
24413_1	Nr3c1	246152_1	Wdr44	1.78601
24413_1	Nr3c1	25737_1	Pcna	1.76412
24413_1	Nr3c1	315969_1	Topbp1	1.75637
24413_1	Nr3c1	94266_1	Rps27	1.75629
24413_1	Nr3c1	500591_1	Camta1	1.75231
24413_1	Nr3c1	690354_1	Lyrm2	1.74229
24413_1	Nr3c1	252928_1	Timm13	1.73765
24413_1	Nr3c1	294948_1	Armc1	1.72964
24413_1	Nr3c1	25429_1	Cyp7b1	1.71311
24413_1	Nr3c1	64630_1	Snap23	1.70649
24413_1	Nr3c1	363222_1	Rnf149	1.68746
24413_1	Nr3c1	171083_1	Itfg1	1.67857
24413_1	Nr3c1	303396_1	Appbp2	1.67385
24413_1	Nr3c1	117515_1	2014-09-02	1.66139
24413_1	Nr3c1	257644_1	Zwint	1.65737
24413_1	Nr3c1	307075_2	Wdr37_2	1.65174
24413_1	Nr3c1	63868_1	Hspd1	1.64553
24413_1	Nr3c1	266631_1	Rbm45	1.63645
24413_1	Nr3c1	310306_1	Usp13	1.62323
24413_1	Nr3c1	360636_1	Slc25a39	1.5864
24413_1	Nr3c1	292462_1	Lrp11	1.58085
24413_1	Nr3c1	114507_1	Slc5a3	1.56962
24413_1	Nr3c1	361740_1	RGD1359158	1.56138
24413_1	Nr3c1	363644_1	Glod4	1.55982
24413_1	Nr3c1	310461_1	Dhx36	1.55733
24413_1	Nr3c1	60414_1	Rhd	1.54225
24413_1	Nr3c1	29502_1	Slc20a2	1.53538
24413_1	Nr3c1	314243_1	Wdr89	1.53305
24413_1	Nr3c1	60443_1	Epn2	1.52985
24413_1	Nr3c1	317399_1	Ddx21	1.50951
24413_1	Nr3c1	287273_1	Nhp2	1.50813
24413_1	Nr3c1	116650_1	Srp54a	1.49773
24413_1	Nr3c1	316732_1	RGD1307234	1.48548
24413_1	Nr3c1	314941_1	Lrp12	1.4843
24413_1	Nr3c1	290401_1	Esd	1.48145
24413_1	Nr3c1	316435_1	Cyp20a1	1.47684
24413_1	Nr3c1	363236_1	Fam117b	1.47636
24413_1	Nr3c1	299864_1	Ebag9	1.47379
24413_1	Nr3c1	170946_1	Lkap	1.46735
24413_1	Nr3c1	298584_1	Capzb	1.45478
24413_1	Nr3c1	289668_1	Lap3	1.44896
24413_1	Nr3c1	24534_1	Ldhb	1.44752
24413_1	Nr3c1	684800_1	LOC684800	1.43873
24413_1	Nr3c1	299811_1	Cpsf6	1.42659
24413_1	Nr3c1	363153_2	rCG_25854_2	1.4265
24413_1	Nr3c1	308942_1	Dennd5a	1.39661
24413_1	Nr3c1	25618_1	Acadsb	1.3961
24413_1	Nr3c1	64823_1	Csnk1g3	1.39561
24413_1	Nr3c1	315054_1	Slc45a4	1.38843
24413_1	Nr3c1	307362_1	Znf532	1.37962
24413_1	Nr3c1	25306_1	Cpd	1.3792
24413_1	Nr3c1	83533_1	Aifm1	1.36545
24413_1	Nr3c1	303280_1	RGD1307929	1.36527
24413_1	Nr3c1	299707_1	Ccdc53	1.35757
24413_1	Nr3c1	289874_1	RGD1306508	1.33997
24413_1	Nr3c1	502084_1	Rwdd4a	1.33211
24413_1	Nr3c1	295461_1	Sec24b	1.33153
24413_1	Nr3c1	59073_1	Lxn	1.32882
24413_1	Nr3c1	294709_1	RGD1306583	1.27991
24413_1	Nr3c1	362618_1	Fam76a	1.26064
24413_1	Nr3c1	306022_1	Fndc3a	1.25173
24413_1	Nr3c1	81814_1	Tmsb4x	1.24921
24413_1	Nr3c1	290995_1	Prelid1	1.24435
24413_1	Nr3c1	312437_2	Krcc1_2	1.23759
24413_1	Nr3c1	310846_1	Tram1l1	1.23306
24413_1	Nr3c1	311642_1	Sulf2	1.23281
24413_1	Nr3c1	81815_1	Tpp2	1.23237
24413_1	Nr3c1	301073_1	Hhatl	1.21962
24413_1	Nr3c1	307133_1	Hspa14	1.21409
24413_1	Nr3c1	24551_1	Mdh1	1.21313
24413_1	Nr3c1	685232_1	Atp6v1a	1.21176
24413_1	Nr3c1	310803_1	Extl2	1.19463
24413_1	Nr3c1	363133_1	Pcbp4	1.19215
24413_1	Nr3c1	307302_1	Cep120	1.18033
24413_1	Nr3c1	300756_1	Arih1	1.17672
24413_1	Nr3c1	308821_1	Rab30	1.17559
24413_1	Nr3c1	294313_1	Mtch1	1.17392
24413_1	Nr3c1	361107_1	Actr8	1.16313
24413_1	Nr3c1	307070_1	Larp5	1.16307
24413_1	Nr3c1	295663_1	Phospho2	1.16289
24413_1	Nr3c1	361778_1	Sfxn4	1.15568
24413_1	Nr3c1	63865_1	Lgmn	1.14877
24413_1	Nr3c1	309172_1	Frmd8	1.14658
24413_1	Nr3c1	687575_1	LOC687575	1.14492
24413_1	Nr3c1	293343_1	Fam160a2	1.14249
24413_1	Nr3c1	294141_1	Clic2	1.12981
24413_1	Nr3c1	363084_1	Usp3	1.12831
24413_1	Nr3c1	688173_1	LOC688173	1.11067
24413_1	Nr3c1	305351_1	Klhl5	1.10919
24413_1	Nr3c1	680594_1	Dph3	1.10758
24413_1	Nr3c1	307350_1	Afg3l2	1.08768
24413_1	Nr3c1	117056_2	H3f3b_2	1.0815
24413_1	Nr3c1	171562_1	Ero1l	1.08072
24413_1	Nr3c1	288783_1	Ormdl2	1.08029
24413_1	Nr3c1	309307_1	RGD1311595	1.07537
24413_1	Nr3c1	288238_1	Pigp	1.0691
24413_1	Nr3c1	498538_1	Trim35	1.06863
24413_1	Nr3c1	25104_1	Pc	1.05283
24413_1	Nr3c1	29593_1	Ckmt1	1.0508
24413_1	Nr3c1	363443_1	Ndp	1.04933
24413_1	Nr3c1	304670_1	Tnpo2	1.03532
24413_1	Nr3c1	361323_1	Commd10	1.03006
24413_1	Nr3c1	680451_1	Nrbp2	1.02957
24413_1	Nr3c1	293484_2	Eif3c_2	1.00947
24413_1	Nr3c1	360519_1	Rasgef1c	1.00113
24413_1	Nr3c1	298374_1	Prpf38a	0.985796
24413_1	Nr3c1	363151_1	Ccdc12	0.985644
24413_1	Nr3c1	310775_1	RGD1306520	0.979363
24413_1	Nr3c1	310877_1	Tifa	0.97686
24413_1	Nr3c1	498398_1	Selm	0.95532
24413_1	Nr3c1	170913_1	Abcb1a	0.941912
24413_1	Nr3c1	497930_1	Sco1	0.934611
24413_1	Nr3c1	361261_1	Ccny	0.924
24413_1	Nr3c1	308864_1	Fchsd2	0.91497
24413_1	Nr3c1	302470_1	F8	0.912888
24413_1	Nr3c1	310288_1	Hps3	0.912825
24413_1	Nr3c1	499780_1	RGD1561113	0.909625
24413_1	Nr3c1	317470_1	Egfl6	0.909097
24413_1	Nr3c1	303803_1	Klhl24	0.905354
24413_1	Nr3c1	361410_1	RGD1306153	0.898359
24413_1	Nr3c1	683514_1	LOC683514	0.89245
24413_1	Nr3c1	363931_1	Gtpbp6	0.890524
24413_1	Nr3c1	362704_1	Bre	0.889319
24413_1	Nr3c1	292588_1	Ube2s	0.87476
24413_1	Nr3c1	294436_1	Bxdc1	0.865594
24413_1	Nr3c1	689249_1	Rspry1	0.862795
24413_1	Nr3c1	296925_1	Aass	0.84484
24413_1	Nr3c1	361465_1	Echdc1	0.844175
24413_1	Nr3c1	498366_1	Fam114a1	0.84359
24413_1	Nr3c1	116720_1	Pik3c2g	0.841531
24413_1	Nr3c1	310791_1	Slc25a24	0.837873
24413_1	Nr3c1	360738_1	RGD1310348	0.824012
24413_1	Nr3c1	170922_1	Ilk	0.820604
24413_1	Nr3c1	308993_1	Sephs2	0.815704
24413_1	Nr3c1	310801_1	Slc30a7	0.811578
24413_1	Nr3c1	83501_2	Cdh2_2	0.808203
24413_1	Nr3c1	681578_1	Rnf13	0.802721
24413_1	Nr3c1	83824_1	Cxxc4	0.797173
24413_1	Nr3c1	313111_1	RGD1310364	0.789513
24413_1	Nr3c1	171069_1	Usmg5	0.783438
24413_1	Nr3c1	619374_2	Jam2_2	0.77801
24413_1	Nr3c1	64523_1	Tep1	0.777529
24413_1	Nr3c1	117087_1	Stim2	0.774033
24413_1	Nr3c1	360492_1	Hn1l	0.773705
24413_1	Nr3c1	679937_1	Dram	0.772902
24413_1	Nr3c1	64458_1	Scrg1	0.769196
24413_1	Nr3c1	292267_1	RGD1305235	0.76369
24413_1	Nr3c1	680102_1	Mab21l2	0.758017
24413_1	Nr3c1	192256_1	Pja2	0.756615
24413_1	Nr3c1	295934_1	Chst1	0.754879
24413_1	Nr3c1	289456_1	Hsd17b11	0.753482
24413_1	Nr3c1	29554_1	Pdha1	0.740449
24413_1	Nr3c1	100125361_1	rCG_64343	0.731405
24413_1	Nr3c1	366461_1	RGD1564921	0.730336
24413_1	Nr3c1	498959_1	Fbxo31	0.718755
24413_1	Nr3c1	297725_1	Tm7sf3	0.710173
24413_1	Nr3c1	25613_1	Ptprz1	0.708082
24413_1	Nr3c1	308473_1	Samd4b	0.704809
24413_1	Nr3c1	301374_1	RGD1310553	0.692565
24413_1	Nr3c1	317247_1	Nap1l2	0.689507
24413_1	Nr3c1	292804_1	Gpi	0.687597
24413_1	Nr3c1	310856_1	Ppa2	0.684745
24413_1	Nr3c1	498100_1	RGD1559643	0.684609
24413_1	Nr3c1	291794_1	Snrpd1	0.677851
24413_1	Nr3c1	56064_1	Nptn	0.677737
24413_1	Nr3c1	500629_1	Rdh14	0.668228
24413_1	Nr3c1	84013_1	Hsd17b12	0.665895
24413_1	Nr3c1	498630_1	Wwc2	0.659929
24413_1	Nr3c1	499506_1	Ankrd34b	0.653669
24413_1	Nr3c1	24213_1	Atp1a3	0.650796
24413_1	Nr3c1	688133_1	LOC688133	0.648235
24413_1	Nr3c1	310358_1	RGD1308448	0.64758
24413_1	Nr3c1	362385_1	Pole4	0.64289
24413_1	Nr3c1	81750_1	Pros1	0.639831
24413_1	Nr3c1	64862_1	Map1lc3b	0.630892
24413_1	Nr3c1	295264_1	Mllt11	0.625758
24413_1	Nr3c1	500118_1	LOC500118	0.619487
24413_1	Nr3c1	310749_1	Rsbn1	0.618789
24413_1	Nr3c1	116479_1	F11r	0.609067
24413_1	Nr3c1	304337_1	Zfp68	0.597302
24413_1	Nr3c1	364154_1	RGD1311122	0.589259
24413_1	Nr3c1	309004_1	Vkorc1	0.586899
24413_1	Nr3c1	116743_1	Sh3gl2	0.586746
24413_1	Nr3c1	361100_1	LOC361100	0.576753
24413_1	Nr3c1	307764_1	Usp38	0.576412
24413_1	Nr3c1	361242_1	Dusp22	0.575067
24413_1	Nr3c1	24699_1	Ptprc	0.57057
24413_1	Nr3c1	300189_1	Rpap3	0.555964
24413_1	Nr3c1	309400_1	Tmem2	0.548001
24413_1	Nr3c1	296467_1	Ythdf1	0.547504
24413_1	Nr3c1	311405_1	Tmem127	0.544298
24413_1	Nr3c1	116644_1	Rtn1	0.540083
24413_1	Nr3c1	501454_1	Oaz2	0.531126
24413_1	Nr3c1	499814_1	Ttc30b	0.528776
24413_1	Nr3c1	317163_1	Eif1a	0.528134
24413_1	Nr3c1	681219_1	LOC681219	0.526208
24413_1	Nr3c1	24423_1	Gstm1	0.523717
24413_1	Nr3c1	257650_1	LOC257650	0.522606
24413_1	Nr3c1	683897_1	LOC683897	0.521336
24413_1	Nr3c1	361990_1	LOC361990	0.520491
24413_1	Nr3c1	50594_1	Nbl1	0.509232
24413_1	Nr3c1	295928_1	Slc39a13	0.50268
24413_1	Nr3c1	65179_1	Ppp5c	0.496032
24413_1	Nr3c1	500400_1	Fam110b	0.495463
24413_1	Nr3c1	25455_1	Ggh	0.490677
24413_1	Nr3c1	287212_1	Rnf145	0.485929
24413_1	Nr3c1	29611_1	Dbt	0.485784
24413_1	Nr3c1	300235_1	Dazap2	0.481018
24413_1	Nr3c1	295462_1	Ccdc109b	0.472967
24413_1	Nr3c1	25604_1	Pcmt1	0.46778
24413_1	Nr3c1	474154_1	Rbm4b	0.462297
24413_1	Nr3c1	85238_1	Synj1	0.455384
24413_1	Nr3c1	304887_1	Ralgps2	0.446037
24413_1	Nr3c1	298250_1	Fggy	0.445611
24413_1	Nr3c1	295344_1	St7l	0.445428
24413_1	Nr3c1	309812_1	Rev3l	0.445214
24413_1	Nr3c1	29603_1	Bckdk	0.43547
24413_1	Nr3c1	499991_1	Steap4	0.434742
24413_1	Nr3c1	619579_1	Nrbp	0.433246
24413_1	Nr3c1	360917_1	Cnot6l	0.432721
24413_1	Nr3c1	117028_1	Bin1	0.430505
24413_1	Nr3c1	303024_1	Fbxw11	0.415994
24413_1	Nr3c1	171063_1	Gtf3c1	0.414686
24413_1	Nr3c1	362364_1	RGD1310827	0.414478
24413_1	Nr3c1	363464_1	Piga	0.412051
24413_1	Nr3c1	690419_1	Zfp709l1	0.409709
24413_1	Nr3c1	315422_1	Mtmr2	0.409668
24413_1	Nr3c1	316137_1	Emr1	0.3978
24413_1	Nr3c1	295323_1	Trim45	0.383073
24413_1	Nr3c1	366896_1	Tbc1d15	0.380696
24413_1	Nr3c1	363016_1	RGD1309534	0.379796
24413_1	Nr3c1	687395_1	LOC687395	0.379403
24413_1	Nr3c1	246274_1	Faim2	0.373729
24413_1	Nr3c1	365813_1	Trim59	0.361634
24413_1	Nr3c1	287924_1	Yars2	0.353094
24413_1	Nr3c1	295971_1	Depdc7	0.346628
24413_1	Nr3c1	316794_1	Brcc3	0.342613
24413_1	Nr3c1	684506_1	LOC684506	0.341474
24413_1	Nr3c1	252889_1	Tmed7	0.337781
24413_1	Nr3c1	303637_1	Abca8	0.333179
24413_1	Nr3c1	114114_1	Dnm1l	0.330902
24413_1	Nr3c1	65218_1	Agap2	0.328477
24413_1	Nr3c1	297989_1	Ddx58	0.326271
24413_1	Nr3c1	306128_1	Cln5	0.317078
24413_1	Nr3c1	498486_1	Gnpnat1	0.309129
24413_1	Nr3c1	361029_1	Ktn1	0.302125
24413_1	Nr3c1	364396_1	Arl11	0.302058
24413_1	Nr3c1	296134_1	Mrps5	0.290975
24413_1	Nr3c1	316335_1	Tmem131	0.285934
24413_1	Nr3c1	361256_1	Svil	0.279388
24413_1	Nr3c1	65026_1	Rwdd3	0.278208
24413_1	Nr3c1	24158_1	Acadm	0.275758
24413_1	Nr3c1	140674_1	Gabrg1	0.26438
24413_1	Nr3c1	29686_1	Scn1b	0.262256
24413_1	Nr3c1	299334_1	Cinp	0.253166
24413_1	Nr3c1	287159_1	Pigq	0.251642
24413_1	Nr3c1	503164_1	Apol9a	0.250421
24413_1	Nr3c1	289693_1	Dhx15	0.235892
24413_1	Nr3c1	113912_1	Rtn4r	0.229644
24413_1	Nr3c1	310362_1	RGD1305938	0.22015
24413_1	Nr3c1	362740_1	Mbip	0.217585
24413_1	Nr3c1	502642_1	RGD1563348	0.210714
24413_1	Nr3c1	299799_1	Rab21	0.207138
24413_1	Nr3c1	361046_1	Parp4	0.203802
24413_1	Nr3c1	363441_1	Ndufa1	0.178257
24413_1	Nr3c1	313373_1	Cyp2j10	0.173541
24413_1	Nr3c1	360650_1	Amz2	0.169248
24413_1	Nr3c1	170577_1	Mark3	0.165249
24413_1	Nr3c1	687633_1	rCG_21212	0.147122
24413_1	Nr3c1	58835_1	Phgdh	0.143463
24413_1	Nr3c1	116643_1	Vcp	0.140266
24413_1	Nr3c1	290270_1	Mphosph8	0.138678
24413_1	Nr3c1	311078_1	Psmd14	0.13814
24413_1	Nr3c1	246146_1	Hspbp1	0.130534
24413_1	Nr3c1	305268_1	Uba6	0.129401
24413_1	Nr3c1	58952_1	Pgcp	0.127448
24413_1	Nr3c1	360762_1	Rpo1-3	0.126528
24413_1	Nr3c1	170956_1	Yt521	0.123327
24413_1	Nr3c1	296121_1	Usp8	0.119926
24413_1	Nr3c1	24242_1	Calm1	0.111499
24413_1	Nr3c1	78957_1	Shank1	0.109288
24413_1	Nr3c1	685548_1	LOC685548	0.107691
24413_1	Nr3c1	685729_1	LOC685729	0.0893105
24413_1	Nr3c1	56759_1	Rnase4	0.078971
24413_1	Nr3c1	301351_1	RGD1310819	0.0786991
24413_1	Nr3c1	316221_1	Tbcc	0.0638912
24413_1	Nr3c1	360703_1	Dscr3	0.0582712
24413_1	Nr3c1	309650_2	Cpne5_2	0.0570318
24413_1	Nr3c1	679906_1	Trpm7	0.0493005
24413_1	Nr3c1	252921_1	Tubg1	0.0441294
24413_1	Nr3c1	314417_2	Papola_2	0.0335702
24413_1	Nr3c1	246769_1	Hint3	0.0258254
24413_1	Nr3c1	295053_1	Spg20	0.0229808
24413_1	Nr3c1	307178_1	Arhgap21	0.0205674
24413_1	Nr3c1	65138_1	Adrm1	0.018837

## Sheet: dlBNST
MR	MRname	Target	TargetName	DiffExp
24413_1	Nr3c1	117056_2	H3f3b_2	7.39352
24413_1	Nr3c1	310775_1	RGD1306520	5.55366
24413_1	Nr3c1	83824_1	Cxxc4	4.75156
24413_1	Nr3c1	59073_1	Lxn	3.49582
24413_1	Nr3c1	140674_1	Gabrg1	3.42075
24413_1	Nr3c1	170913_1	Abcb1a	3.35863
24413_1	Nr3c1	295928_1	Slc39a13	3.13653
24413_1	Nr3c1	502084_1	Rwdd4a	3.05763
24413_1	Nr3c1	680594_1	Dph3	2.93978
24413_1	Nr3c1	170956_1	Yt521	2.90203
24413_1	Nr3c1	683897_1	LOC683897	2.85844
24413_1	Nr3c1	24158_1	Acadm	2.68201
24413_1	Nr3c1	308993_1	Sephs2	2.66975
24413_1	Nr3c1	50672_1	Ednrb	2.5912
24413_1	Nr3c1	294948_1	Armc1	2.56906
24413_1	Nr3c1	499731_1	Tyw3	2.55806
24413_1	Nr3c1	305351_1	Klhl5	2.52941
24413_1	Nr3c1	296467_1	Ythdf1	2.49875
24413_1	Nr3c1	310749_1	Rsbn1	2.47021
24413_1	Nr3c1	25613_1	Ptprz1	2.43158
24413_1	Nr3c1	301073_1	Hhatl	2.37255
24413_1	Nr3c1	307075_2	Wdr37_2	2.36855
24413_1	Nr3c1	360860_1	Rfwd2	2.34594
24413_1	Nr3c1	114507_1	Slc5a3	2.16213
24413_1	Nr3c1	684800_1	LOC684800	2.10311
24413_1	Nr3c1	362041_1	Rpl34	2.08598
24413_1	Nr3c1	25737_1	Pcna	2.06083
24413_1	Nr3c1	295934_1	Chst1	1.93941
24413_1	Nr3c1	288920_1	RGD1564093	1.93778
24413_1	Nr3c1	680102_1	Mab21l2	1.92511
24413_1	Nr3c1	499814_1	Ttc30b	1.92287
24413_1	Nr3c1	687633_1	rCG_21212	1.90982
24413_1	Nr3c1	311405_1	Tmem127	1.86578
24413_1	Nr3c1	687395_1	LOC687395	1.86212
24413_1	Nr3c1	360762_1	Rpo1-3	1.8579
24413_1	Nr3c1	25104_1	Pc	1.84925
24413_1	Nr3c1	309812_1	Rev3l	1.844
24413_1	Nr3c1	308864_1	Fchsd2	1.8336
24413_1	Nr3c1	25716_1	Syt1	1.77907
24413_1	Nr3c1	295323_1	Trim45	1.75448
24413_1	Nr3c1	317163_1	Eif1a	1.73405
24413_1	Nr3c1	687575_1	LOC687575	1.72669
24413_1	Nr3c1	308942_1	Dennd5a	1.71832
24413_1	Nr3c1	360492_1	Hn1l	1.71472
24413_1	Nr3c1	288238_1	Pigp	1.70766
24413_1	Nr3c1	310791_1	Slc25a24	1.68874
24413_1	Nr3c1	297989_1	Ddx58	1.6602
24413_1	Nr3c1	363443_1	Ndp	1.65545
24413_1	Nr3c1	309004_1	Vkorc1	1.64728
24413_1	Nr3c1	361029_1	Ktn1	1.6367
24413_1	Nr3c1	316732_1	RGD1307234	1.58968
24413_1	Nr3c1	308473_1	Samd4b	1.57904
24413_1	Nr3c1	170922_1	Ilk	1.55216
24413_1	Nr3c1	499506_1	Ankrd34b	1.51411
24413_1	Nr3c1	299811_1	Cpsf6	1.50753
24413_1	Nr3c1	307070_1	Larp5	1.48931
24413_1	Nr3c1	361465_1	Echdc1	1.46995
24413_1	Nr3c1	24551_1	Mdh1	1.46948
24413_1	Nr3c1	363084_1	Usp3	1.40914
24413_1	Nr3c1	56064_1	Nptn	1.40395
24413_1	Nr3c1	362385_1	Pole4	1.39736
24413_1	Nr3c1	171063_1	Gtf3c1	1.39179
24413_1	Nr3c1	114114_1	Dnm1l	1.38584
24413_1	Nr3c1	25179_1	Idh3g	1.3837
24413_1	Nr3c1	117515_1	2014-09-02	1.3793
24413_1	Nr3c1	299799_1	Rab21	1.36868
24413_1	Nr3c1	252939_1	Gpr37l1	1.36682
24413_1	Nr3c1	299707_1	Ccdc53	1.35803
24413_1	Nr3c1	295264_1	Mllt11	1.35451
24413_1	Nr3c1	287924_1	Yars2	1.35123
24413_1	Nr3c1	307178_1	Arhgap21	1.34824
24413_1	Nr3c1	290270_1	Mphosph8	1.33546
24413_1	Nr3c1	117087_1	Stim2	1.31902
24413_1	Nr3c1	299334_1	Cinp	1.31173
24413_1	Nr3c1	361991_1	S100a16	1.30858
24413_1	Nr3c1	305268_1	Uba6	1.30499
24413_1	Nr3c1	314417_2	Papola_2	1.27785
24413_1	Nr3c1	310662_1	Scnm1	1.25034
24413_1	Nr3c1	306128_1	Cln5	1.23987
24413_1	Nr3c1	192256_1	Pja2	1.23504
24413_1	Nr3c1	25455_1	Ggh	1.23465
24413_1	Nr3c1	78957_1	Shank1	1.23419
24413_1	Nr3c1	302470_1	F8	1.23085
24413_1	Nr3c1	499780_1	RGD1561113	1.21883
24413_1	Nr3c1	498256_1	Ier5	1.21842
24413_1	Nr3c1	296371_1	Pltp	1.20294
24413_1	Nr3c1	691538_1	Rnpc3	1.19678
24413_1	Nr3c1	310288_1	Hps3	1.18022
24413_1	Nr3c1	171562_1	Ero1l	1.17361
24413_1	Nr3c1	361261_1	Ccny	1.17358
24413_1	Nr3c1	684996_1	LOC684996	1.16366
24413_1	Nr3c1	295053_1	Spg20	1.15544
24413_1	Nr3c1	294436_1	Bxdc1	1.15131
24413_1	Nr3c1	316137_1	Emr1	1.1467
24413_1	Nr3c1	307302_1	Cep120	1.14027
24413_1	Nr3c1	117028_1	Bin1	1.13892
24413_1	Nr3c1	293343_1	Fam160a2	1.13809
24413_1	Nr3c1	54322_1	Cox6c	1.12862
24413_1	Nr3c1	316221_1	Tbcc	1.12444
24413_1	Nr3c1	315969_1	Topbp1	1.11447
24413_1	Nr3c1	304337_1	Zfp68	1.1025
24413_1	Nr3c1	287273_1	Nhp2	1.10049
24413_1	Nr3c1	292267_1	RGD1305235	1.09903
24413_1	Nr3c1	499991_1	Steap4	1.04328
24413_1	Nr3c1	65218_1	Agap2	1.0338
24413_1	Nr3c1	116643_1	Vcp	1.03349
24413_1	Nr3c1	360519_1	Rasgef1c	1.02823
24413_1	Nr3c1	100125361_1	rCG_64343	1.02563
24413_1	Nr3c1	64862_1	Map1lc3b	1.01692
24413_1	Nr3c1	314941_1	Lrp12	1.01682
24413_1	Nr3c1	315054_1	Slc45a4	1.01322
24413_1	Nr3c1	63868_1	Hspd1	1.01191
24413_1	Nr3c1	314243_1	Wdr89	1.00798
24413_1	Nr3c1	681219_1	LOC681219	1.00476
24413_1	Nr3c1	304670_1	Tnpo2	0.996971
24413_1	Nr3c1	294709_1	RGD1306583	0.990725
24413_1	Nr3c1	63845_2	Tmeff1_2	0.990303
24413_1	Nr3c1	303024_1	Fbxw11	0.9828
24413_1	Nr3c1	314417_1	Papola	0.982748
24413_1	Nr3c1	361242_1	Dusp22	0.977886
24413_1	Nr3c1	310877_1	Tifa	0.976263
24413_1	Nr3c1	289456_1	Hsd17b11	0.973763
24413_1	Nr3c1	361323_1	Commd10	0.964092
24413_1	Nr3c1	50998_1	Coil	0.964052
24413_1	Nr3c1	310856_1	Ppa2	0.948402
24413_1	Nr3c1	295663_1	Phospho2	0.947099
24413_1	Nr3c1	65138_1	Adrm1	0.938735
24413_1	Nr3c1	54320_1	Pdpn	0.92842
24413_1	Nr3c1	497930_1	Sco1	0.925367
24413_1	Nr3c1	363931_1	Gtpbp6	0.912383
24413_1	Nr3c1	294313_1	Mtch1	0.897254
24413_1	Nr3c1	257644_1	Zwint	0.895868
24413_1	Nr3c1	366896_1	Tbc1d15	0.880134
24413_1	Nr3c1	302562_1	Plp2	0.876882
24413_1	Nr3c1	363644_1	Glod4	0.87627
24413_1	Nr3c1	681578_1	Rnf13	0.862295
24413_1	Nr3c1	246769_1	Hint3	0.857201
24413_1	Nr3c1	363016_1	RGD1309534	0.855794
24413_1	Nr3c1	311642_1	Sulf2	0.849615
24413_1	Nr3c1	299198_1	RGD1310899	0.846083
24413_1	Nr3c1	361100_1	LOC361100	0.845026
24413_1	Nr3c1	361046_1	Parp4	0.838508
24413_1	Nr3c1	116743_1	Sh3gl2	0.833687
24413_1	Nr3c1	85385_1	Shc1	0.824004
24413_1	Nr3c1	313373_1	Cyp2j10	0.82362
24413_1	Nr3c1	298374_1	Prpf38a	0.813485
24413_1	Nr3c1	361740_1	RGD1359158	0.81083
24413_1	Nr3c1	360650_1	Amz2	0.803928
24413_1	Nr3c1	680451_1	Nrbp2	0.79719
24413_1	Nr3c1	317247_1	Nap1l2	0.794361
24413_1	Nr3c1	298250_1	Fggy	0.790895
24413_1	Nr3c1	292804_1	Gpi	0.790887
24413_1	Nr3c1	65026_1	Rwdd3	0.789895
24413_1	Nr3c1	362759_1	Exd2	0.78611
24413_1	Nr3c1	310306_1	Usp13	0.784876
24413_1	Nr3c1	300756_1	Arih1	0.78181
24413_1	Nr3c1	298653_1	Nmnat1	0.768252
24413_1	Nr3c1	116650_1	Srp54a	0.767757
24413_1	Nr3c1	170946_1	Lkap	0.761781
24413_1	Nr3c1	303637_1	Abca8	0.761065
24413_1	Nr3c1	302378_1	Lpar4	0.76101
24413_1	Nr3c1	289693_1	Dhx15	0.756627
24413_1	Nr3c1	302969_2	Srrm2_2	0.75408
24413_1	Nr3c1	60443_1	Epn2	0.745029
24413_1	Nr3c1	289874_1	RGD1306508	0.738353
24413_1	Nr3c1	25604_1	Pcmt1	0.736608
24413_1	Nr3c1	252928_1	Timm13	0.734059
24413_1	Nr3c1	309172_1	Frmd8	0.73136
24413_1	Nr3c1	311422_1	Itpa	0.730771
24413_1	Nr3c1	84013_1	Hsd17b12	0.725285
24413_1	Nr3c1	296134_1	Mrps5	0.724522
24413_1	Nr3c1	113912_1	Rtn4r	0.722271
24413_1	Nr3c1	246152_1	Wdr44	0.721763
24413_1	Nr3c1	300235_1	Dazap2	0.720842
24413_1	Nr3c1	362704_1	Bre	0.720158
24413_1	Nr3c1	366461_1	RGD1564921	0.719741
24413_1	Nr3c1	316335_1	Tmem131	0.717698
24413_1	Nr3c1	29686_1	Scn1b	0.710726
24413_1	Nr3c1	300189_1	Rpap3	0.706085
24413_1	Nr3c1	317399_1	Ddx21	0.705226
24413_1	Nr3c1	292588_1	Ube2s	0.700408
24413_1	Nr3c1	360703_1	Dscr3	0.699075
24413_1	Nr3c1	498630_1	Wwc2	0.697227
24413_1	Nr3c1	29611_1	Dbt	0.696205
24413_1	Nr3c1	683687_1	Snx9	0.687983
24413_1	Nr3c1	679937_1	Dram	0.687658
24413_1	Nr3c1	363133_1	Pcbp4	0.687287
24413_1	Nr3c1	361990_1	LOC361990	0.684072
24413_1	Nr3c1	252889_1	Tmed7	0.658405
24413_1	Nr3c1	29726_1	Slc22a5	0.657928
24413_1	Nr3c1	498366_1	Fam114a1	0.656535
24413_1	Nr3c1	364154_1	RGD1311122	0.651758
24413_1	Nr3c1	361107_1	Actr8	0.651143
24413_1	Nr3c1	301374_1	RGD1310553	0.650804
24413_1	Nr3c1	307362_1	Znf532	0.648532
24413_1	Nr3c1	690419_1	Zfp709l1	0.644797
24413_1	Nr3c1	58952_1	Pgcp	0.640511
24413_1	Nr3c1	619579_1	Nrbp	0.640197
24413_1	Nr3c1	25429_1	Cyp7b1	0.637456
24413_1	Nr3c1	688173_1	LOC688173	0.628696
24413_1	Nr3c1	116720_1	Pik3c2g	0.626058
24413_1	Nr3c1	500400_1	Fam110b	0.625346
24413_1	Nr3c1	306022_1	Fndc3a	0.614452
24413_1	Nr3c1	312437_2	Krcc1_2	0.614271
24413_1	Nr3c1	83533_1	Aifm1	0.610998
24413_1	Nr3c1	303803_1	Klhl24	0.608889
24413_1	Nr3c1	298841_1	RGD1311605	0.606465
24413_1	Nr3c1	24423_1	Gstm1	0.598523
24413_1	Nr3c1	290995_1	Prelid1	0.598409
24413_1	Nr3c1	303396_1	Appbp2	0.595054
24413_1	Nr3c1	288455_1	Pomp	0.590461
24413_1	Nr3c1	63865_1	Lgmn	0.582274
24413_1	Nr3c1	498398_1	Selm	0.581648
24413_1	Nr3c1	360947_1	Pacrgl	0.579389
24413_1	Nr3c1	309307_1	RGD1311595	0.577769
24413_1	Nr3c1	81814_1	Tmsb4x	0.57297
24413_1	Nr3c1	501454_1	Oaz2	0.562696
24413_1	Nr3c1	362706_1	Rbks	0.54626
24413_1	Nr3c1	363441_1	Ndufa1	0.526537
24413_1	Nr3c1	360738_1	RGD1310348	0.519564
24413_1	Nr3c1	24213_1	Atp1a3	0.517036
24413_1	Nr3c1	299864_1	Ebag9	0.516097
24413_1	Nr3c1	500591_1	Camta1	0.515806
24413_1	Nr3c1	360677_1	RGD1311925	0.508281
24413_1	Nr3c1	50594_1	Nbl1	0.495536
24413_1	Nr3c1	684506_1	LOC684506	0.492626
24413_1	Nr3c1	307764_1	Usp38	0.49209
24413_1	Nr3c1	295344_1	St7l	0.48669
24413_1	Nr3c1	293484_2	Eif3c_2	0.486205
24413_1	Nr3c1	310358_1	RGD1308448	0.482032
24413_1	Nr3c1	64020_1	Gpr85	0.479688
24413_1	Nr3c1	64823_1	Csnk1g3	0.477681
24413_1	Nr3c1	24534_1	Ldhb	0.472225
24413_1	Nr3c1	316435_1	Cyp20a1	0.471157
24413_1	Nr3c1	365813_1	Trim59	0.467374
24413_1	Nr3c1	360917_1	Cnot6l	0.458666
24413_1	Nr3c1	685232_1	Atp6v1a	0.443915
24413_1	Nr3c1	295971_1	Depdc7	0.434272
24413_1	Nr3c1	301351_1	RGD1310819	0.433471
24413_1	Nr3c1	298584_1	Capzb	0.430013
24413_1	Nr3c1	60414_1	Rhd	0.428038
24413_1	Nr3c1	310362_1	RGD1305938	0.422743
24413_1	Nr3c1	690354_1	Lyrm2	0.418906
24413_1	Nr3c1	246274_1	Faim2	0.413035
24413_1	Nr3c1	171069_1	Usmg5	0.409185
24413_1	Nr3c1	690407_1	Rab36	0.406994
24413_1	Nr3c1	313111_1	RGD1310364	0.406416
24413_1	Nr3c1	293484_1	Eif3c	0.400172
24413_1	Nr3c1	498538_1	Trim35	0.393921
24413_1	Nr3c1	116644_1	Rtn1	0.393844
24413_1	Nr3c1	288783_1	Ormdl2	0.379706
24413_1	Nr3c1	315422_1	Mtmr2	0.379619
24413_1	Nr3c1	64523_1	Tep1	0.379169
24413_1	Nr3c1	309400_1	Tmem2	0.373194
24413_1	Nr3c1	500118_1	LOC500118	0.373093
24413_1	Nr3c1	361256_1	Svil	0.369958
24413_1	Nr3c1	303280_1	RGD1307929	0.365079
24413_1	Nr3c1	360636_1	Slc25a39	0.363905
24413_1	Nr3c1	307350_1	Afg3l2	0.360463
24413_1	Nr3c1	503164_1	Apol9a	0.36022
24413_1	Nr3c1	29593_1	Ckmt1	0.351601
24413_1	Nr3c1	362618_1	Fam76a	0.349691
24413_1	Nr3c1	29502_1	Slc20a2	0.341213
24413_1	Nr3c1	296121_1	Usp8	0.335978
24413_1	Nr3c1	498959_1	Fbxo31	0.326366
24413_1	Nr3c1	685548_1	LOC685548	0.326026
24413_1	Nr3c1	688133_1	LOC688133	0.308645
24413_1	Nr3c1	292462_1	Lrp11	0.303088
24413_1	Nr3c1	29630_1	Psme1	0.302477
24413_1	Nr3c1	170577_1	Mark3	0.302004
24413_1	Nr3c1	316575_2	Trip12_2	0.297982
24413_1	Nr3c1	362364_1	RGD1310827	0.296194
24413_1	Nr3c1	246146_1	Hspbp1	0.293788
24413_1	Nr3c1	364396_1	Arl11	0.289283
24413_1	Nr3c1	498486_1	Gnpnat1	0.286674
24413_1	Nr3c1	679906_1	Trpm7	0.286552
24413_1	Nr3c1	299971_1	Atp6v1c1	0.278651
24413_1	Nr3c1	171083_1	Itfg1	0.275699
24413_1	Nr3c1	619374_2	Jam2_2	0.274956
24413_1	Nr3c1	310846_1	Tram1l1	0.269455
24413_1	Nr3c1	316794_1	Brcc3	0.257228
24413_1	Nr3c1	58835_1	Phgdh	0.256378
24413_1	Nr3c1	100151767_1	LOC100151767	0.253693
24413_1	Nr3c1	29554_1	Pdha1	0.226652
24413_1	Nr3c1	289716_1	Ccdc96	0.225539
24413_1	Nr3c1	307956_1	Rbm34	0.225171
24413_1	Nr3c1	310461_1	Dhx36	0.223553
24413_1	Nr3c1	85238_1	Synj1	0.211692
24413_1	Nr3c1	266631_1	Rbm45	0.207691
24413_1	Nr3c1	64458_1	Scrg1	0.206456
24413_1	Nr3c1	291794_1	Snrpd1	0.203114
24413_1	Nr3c1	311078_1	Psmd14	0.188191
24413_1	Nr3c1	310803_1	Extl2	0.180513
24413_1	Nr3c1	307133_1	Hspa14	0.178318
24413_1	Nr3c1	116479_1	F11r	0.177545
24413_1	Nr3c1	317470_1	Egfl6	0.17509
24413_1	Nr3c1	81750_1	Pros1	0.171429
24413_1	Nr3c1	363151_1	Ccdc12	0.171386
24413_1	Nr3c1	498100_1	RGD1559643	0.169346
24413_1	Nr3c1	308821_1	Rab30	0.166582
24413_1	Nr3c1	56759_1	Rnase4	0.158422
24413_1	Nr3c1	25288_1	Acsl1	0.156846
24413_1	Nr3c1	304887_1	Ralgps2	0.148449
24413_1	Nr3c1	252921_1	Tubg1	0.147322
24413_1	Nr3c1	295462_1	Ccdc109b	0.140049
24413_1	Nr3c1	680089_1	Ncaph	0.129699
24413_1	Nr3c1	64630_1	Snap23	0.126693
24413_1	Nr3c1	65179_1	Ppp5c	0.122327
24413_1	Nr3c1	83501_2	Cdh2_2	0.116548
24413_1	Nr3c1	363153_2	rCG_25854_2	0.114687
24413_1	Nr3c1	685729_1	LOC685729	0.111045
24413_1	Nr3c1	287159_1	Pigq	0.109684
24413_1	Nr3c1	309650_2	Cpne5_2	0.10302
24413_1	Nr3c1	297865_1	Dsel	0.102987
24413_1	Nr3c1	363222_1	Rnf149	0.10061
24413_1	Nr3c1	474154_1	Rbm4b	0.0995414
24413_1	Nr3c1	289668_1	Lap3	0.0964778
24413_1	Nr3c1	29603_1	Bckdk	0.0906496
24413_1	Nr3c1	81815_1	Tpp2	0.0877715
24413_1	Nr3c1	296925_1	Aass	0.0842276
24413_1	Nr3c1	500629_1	Rdh14	0.0826194
24413_1	Nr3c1	294141_1	Clic2	0.0792394
24413_1	Nr3c1	361410_1	RGD1306153	0.0760295
24413_1	Nr3c1	64205_1	Arbp	0.0740593
24413_1	Nr3c1	94266_1	Rps27	0.0728376
24413_1	Nr3c1	502642_1	RGD1563348	0.0725183
24413_1	Nr3c1	290401_1	Esd	0.0720915
24413_1	Nr3c1	362740_1	Mbip	0.0678067
24413_1	Nr3c1	297900_1	Pef1	0.0669479
24413_1	Nr3c1	287212_1	Rnf145	0.0651915
24413_1	Nr3c1	295461_1	Sec24b	0.0627349
24413_1	Nr3c1	689249_1	Rspry1	0.0614871
24413_1	Nr3c1	84586_1	Fgl2	0.0596431
24413_1	Nr3c1	297725_1	Tm7sf3	0.059046
24413_1	Nr3c1	24699_1	Ptprc	0.0579272
24413_1	Nr3c1	291925_1	RGD1308706	0.0538146
24413_1	Nr3c1	25618_1	Acadsb	0.0467603
24413_1	Nr3c1	361778_1	Sfxn4	0.0337239
24413_1	Nr3c1	24242_1	Calm1	0.032594
24413_1	Nr3c1	25306_1	Cpd	0.032417
24413_1	Nr3c1	257650_1	LOC257650	0.0315206
24413_1	Nr3c1	363464_1	Piga	0.0233239
24413_1	Nr3c1	24191_1	Aldoc	0.0161835
24413_1	Nr3c1	310801_1	Slc30a7	0.0154204
24413_1	Nr3c1	363236_1	Fam117b	0.0141428
24413_1	Nr3c1	683514_1	LOC683514	0.0105648

## Sheet: vBNST
MR	MRname	Target	TargetName	DiffExp
24413_1	Nr3c1	293484_2	Eif3c_2	8.84355
24413_1	Nr3c1	171562_1	Ero1l	5.77915
24413_1	Nr3c1	305268_1	Uba6	4.79718
24413_1	Nr3c1	681219_1	LOC681219	4.3938
24413_1	Nr3c1	81814_1	Tmsb4x	4.23691
24413_1	Nr3c1	360917_1	Cnot6l	3.95983
24413_1	Nr3c1	315969_1	Topbp1	3.85036
24413_1	Nr3c1	308993_1	Sephs2	3.6329
24413_1	Nr3c1	85385_1	Shc1	3.59332
24413_1	Nr3c1	360860_1	Rfwd2	3.47609
24413_1	Nr3c1	363084_1	Usp3	3.35399
24413_1	Nr3c1	170946_1	Lkap	3.34318
24413_1	Nr3c1	293484_1	Eif3c	3.26209
24413_1	Nr3c1	313373_1	Cyp2j10	3.18242
24413_1	Nr3c1	252921_1	Tubg1	3.04559
24413_1	Nr3c1	687575_1	LOC687575	2.98513
24413_1	Nr3c1	252928_1	Timm13	2.97134
24413_1	Nr3c1	684996_1	LOC684996	2.89464
24413_1	Nr3c1	363236_1	Fam117b	2.84971
24413_1	Nr3c1	362759_1	Exd2	2.80815
24413_1	Nr3c1	64205_1	Arbp	2.65913
24413_1	Nr3c1	81815_1	Tpp2	2.63065
24413_1	Nr3c1	311642_1	Sulf2	2.61689
24413_1	Nr3c1	306022_1	Fndc3a	2.55676
24413_1	Nr3c1	29686_1	Scn1b	2.53446
24413_1	Nr3c1	619579_1	Nrbp	2.47321
24413_1	Nr3c1	316794_1	Brcc3	2.45249
24413_1	Nr3c1	64523_1	Tep1	2.42057
24413_1	Nr3c1	688173_1	LOC688173	2.33326
24413_1	Nr3c1	294948_1	Armc1	2.30189
24413_1	Nr3c1	361261_1	Ccny	2.23182
24413_1	Nr3c1	288783_1	Ormdl2	2.21879
24413_1	Nr3c1	308473_1	Samd4b	2.19642
24413_1	Nr3c1	303637_1	Abca8	2.1716
24413_1	Nr3c1	360519_1	Rasgef1c	2.0559
24413_1	Nr3c1	25737_1	Pcna	1.99296
24413_1	Nr3c1	65138_1	Adrm1	1.99288
24413_1	Nr3c1	295663_1	Phospho2	1.96454
24413_1	Nr3c1	302470_1	F8	1.946
24413_1	Nr3c1	29603_1	Bckdk	1.93999
24413_1	Nr3c1	289693_1	Dhx15	1.91565
24413_1	Nr3c1	246146_1	Hspbp1	1.91507
24413_1	Nr3c1	499731_1	Tyw3	1.87226
24413_1	Nr3c1	501454_1	Oaz2	1.86535
24413_1	Nr3c1	315054_1	Slc45a4	1.85836
24413_1	Nr3c1	310662_1	Scnm1	1.84761
24413_1	Nr3c1	295344_1	St7l	1.83583
24413_1	Nr3c1	683687_1	Snx9	1.70875
24413_1	Nr3c1	361256_1	Svil	1.6688
24413_1	Nr3c1	29611_1	Dbt	1.64989
24413_1	Nr3c1	50672_1	Ednrb	1.63436
24413_1	Nr3c1	29726_1	Slc22a5	1.63048
24413_1	Nr3c1	680594_1	Dph3	1.62674
24413_1	Nr3c1	309400_1	Tmem2	1.60507
24413_1	Nr3c1	292267_1	RGD1305235	1.60158
24413_1	Nr3c1	305351_1	Klhl5	1.57031
24413_1	Nr3c1	314941_1	Lrp12	1.55167
24413_1	Nr3c1	292588_1	Ube2s	1.54552
24413_1	Nr3c1	363931_1	Gtpbp6	1.5423
24413_1	Nr3c1	680089_1	Ncaph	1.5392
24413_1	Nr3c1	363464_1	Piga	1.53627
24413_1	Nr3c1	310856_1	Ppa2	1.51194
24413_1	Nr3c1	116650_1	Srp54a	1.49901
24413_1	Nr3c1	311078_1	Psmd14	1.4737
24413_1	Nr3c1	690419_1	Zfp709l1	1.46882
24413_1	Nr3c1	83533_1	Aifm1	1.46316
24413_1	Nr3c1	296121_1	Usp8	1.44776
24413_1	Nr3c1	362041_1	Rpl34	1.44522
24413_1	Nr3c1	681578_1	Rnf13	1.41885
24413_1	Nr3c1	60443_1	Epn2	1.41138
24413_1	Nr3c1	289874_1	RGD1306508	1.40917
24413_1	Nr3c1	94266_1	Rps27	1.37733
24413_1	Nr3c1	309650_2	Cpne5_2	1.37711
24413_1	Nr3c1	292804_1	Gpi	1.37379
24413_1	Nr3c1	297900_1	Pef1	1.35622
24413_1	Nr3c1	24158_1	Acadm	1.35207
24413_1	Nr3c1	310461_1	Dhx36	1.34707
24413_1	Nr3c1	360762_1	Rpo1-3	1.3399
24413_1	Nr3c1	309307_1	RGD1311595	1.33407
24413_1	Nr3c1	192256_1	Pja2	1.3138
24413_1	Nr3c1	302969_2	Srrm2_2	1.3105
24413_1	Nr3c1	499506_1	Ankrd34b	1.29175
24413_1	Nr3c1	316137_1	Emr1	1.28691
24413_1	Nr3c1	303396_1	Appbp2	1.28445
24413_1	Nr3c1	296925_1	Aass	1.26752
24413_1	Nr3c1	683897_1	LOC683897	1.26637
24413_1	Nr3c1	81750_1	Pros1	1.25778
24413_1	Nr3c1	311405_1	Tmem127	1.22933
24413_1	Nr3c1	294141_1	Clic2	1.22634
24413_1	Nr3c1	25716_1	Syt1	1.21446
24413_1	Nr3c1	363151_1	Ccdc12	1.20619
24413_1	Nr3c1	24699_1	Ptprc	1.18084
24413_1	Nr3c1	65026_1	Rwdd3	1.17931
24413_1	Nr3c1	499780_1	RGD1561113	1.16623
24413_1	Nr3c1	303803_1	Klhl24	1.16347
24413_1	Nr3c1	361029_1	Ktn1	1.16277
24413_1	Nr3c1	499814_1	Ttc30b	1.15679
24413_1	Nr3c1	498630_1	Wwc2	1.15606
24413_1	Nr3c1	116644_1	Rtn1	1.15274
24413_1	Nr3c1	679937_1	Dram	1.13575
24413_1	Nr3c1	297725_1	Tm7sf3	1.12522
24413_1	Nr3c1	497930_1	Sco1	1.11991
24413_1	Nr3c1	689249_1	Rspry1	1.11666
24413_1	Nr3c1	54322_1	Cox6c	1.11073
24413_1	Nr3c1	29502_1	Slc20a2	1.09627
24413_1	Nr3c1	83501_2	Cdh2_2	1.05319
24413_1	Nr3c1	310775_1	RGD1306520	1.04261
24413_1	Nr3c1	310288_1	Hps3	1.04192
24413_1	Nr3c1	361410_1	RGD1306153	1.04103
24413_1	Nr3c1	83824_1	Cxxc4	1.02678
24413_1	Nr3c1	680451_1	Nrbp2	1.01082
24413_1	Nr3c1	289716_1	Ccdc96	1.0087
24413_1	Nr3c1	360677_1	RGD1311925	1.00859
24413_1	Nr3c1	295934_1	Chst1	1.00587
24413_1	Nr3c1	362618_1	Fam76a	1.00545
24413_1	Nr3c1	298841_1	RGD1311605	1.00459
24413_1	Nr3c1	299198_1	RGD1310899	1.00203
24413_1	Nr3c1	170956_1	Yt521	1.00167
24413_1	Nr3c1	288455_1	Pomp	0.999223
24413_1	Nr3c1	63845_2	Tmeff1_2	0.996159
24413_1	Nr3c1	298374_1	Prpf38a	0.988486
24413_1	Nr3c1	314243_1	Wdr89	0.980273
24413_1	Nr3c1	298250_1	Fggy	0.971523
24413_1	Nr3c1	365813_1	Trim59	0.965118
24413_1	Nr3c1	117056_2	H3f3b_2	0.949352
24413_1	Nr3c1	84586_1	Fgl2	0.943016
24413_1	Nr3c1	170922_1	Ilk	0.928212
24413_1	Nr3c1	291794_1	Snrpd1	0.918777
24413_1	Nr3c1	171063_1	Gtf3c1	0.912087
24413_1	Nr3c1	25306_1	Cpd	0.908316
24413_1	Nr3c1	289668_1	Lap3	0.902658
24413_1	Nr3c1	363441_1	Ndufa1	0.896766
24413_1	Nr3c1	246274_1	Faim2	0.89648
24413_1	Nr3c1	295971_1	Depdc7	0.896061
24413_1	Nr3c1	364396_1	Arl11	0.887134
24413_1	Nr3c1	25179_1	Idh3g	0.885355
24413_1	Nr3c1	54320_1	Pdpn	0.884055
24413_1	Nr3c1	287212_1	Rnf145	0.880788
24413_1	Nr3c1	24423_1	Gstm1	0.88015
24413_1	Nr3c1	498366_1	Fam114a1	0.875405
24413_1	Nr3c1	85238_1	Synj1	0.865787
24413_1	Nr3c1	313111_1	RGD1310364	0.857907
24413_1	Nr3c1	56759_1	Rnase4	0.855055
24413_1	Nr3c1	316575_2	Trip12_2	0.854774
24413_1	Nr3c1	299707_1	Ccdc53	0.854576
24413_1	Nr3c1	290270_1	Mphosph8	0.853293
24413_1	Nr3c1	29593_1	Ckmt1	0.838716
24413_1	Nr3c1	310801_1	Slc30a7	0.833174
24413_1	Nr3c1	366461_1	RGD1564921	0.817794
24413_1	Nr3c1	294709_1	RGD1306583	0.814207
24413_1	Nr3c1	252889_1	Tmed7	0.812908
24413_1	Nr3c1	65179_1	Ppp5c	0.810045
24413_1	Nr3c1	64458_1	Scrg1	0.808646
24413_1	Nr3c1	688133_1	LOC688133	0.807384
24413_1	Nr3c1	301351_1	RGD1310819	0.80363
24413_1	Nr3c1	304670_1	Tnpo2	0.802493
24413_1	Nr3c1	310791_1	Slc25a24	0.800022
24413_1	Nr3c1	303024_1	Fbxw11	0.798271
24413_1	Nr3c1	25604_1	Pcmt1	0.77325
24413_1	Nr3c1	312437_2	Krcc1_2	0.76866
24413_1	Nr3c1	116643_1	Vcp	0.761213
24413_1	Nr3c1	117515_1	2014-09-02	0.755492
24413_1	Nr3c1	29554_1	Pdha1	0.755092
24413_1	Nr3c1	316732_1	RGD1307234	0.748326
24413_1	Nr3c1	25288_1	Acsl1	0.74435
24413_1	Nr3c1	25618_1	Acadsb	0.74335
24413_1	Nr3c1	307133_1	Hspa14	0.743162
24413_1	Nr3c1	683514_1	LOC683514	0.741551
24413_1	Nr3c1	65218_1	Agap2	0.741127
24413_1	Nr3c1	685548_1	LOC685548	0.740543
24413_1	Nr3c1	363133_1	Pcbp4	0.737793
24413_1	Nr3c1	29630_1	Psme1	0.737286
24413_1	Nr3c1	309004_1	Vkorc1	0.728846
24413_1	Nr3c1	316435_1	Cyp20a1	0.720092
24413_1	Nr3c1	360703_1	Dscr3	0.71584
24413_1	Nr3c1	287924_1	Yars2	0.691681
24413_1	Nr3c1	687633_1	rCG_21212	0.690805
24413_1	Nr3c1	299799_1	Rab21	0.68358
24413_1	Nr3c1	300756_1	Arih1	0.683256
24413_1	Nr3c1	361778_1	Sfxn4	0.67473
24413_1	Nr3c1	301073_1	Hhatl	0.673555
24413_1	Nr3c1	363153_2	rCG_25854_2	0.641301
24413_1	Nr3c1	295323_1	Trim45	0.637269
24413_1	Nr3c1	24191_1	Aldoc	0.636789
24413_1	Nr3c1	58835_1	Phgdh	0.632777
24413_1	Nr3c1	24242_1	Calm1	0.626499
24413_1	Nr3c1	60414_1	Rhd	0.623549
24413_1	Nr3c1	363222_1	Rnf149	0.619517
24413_1	Nr3c1	360650_1	Amz2	0.612839
24413_1	Nr3c1	266631_1	Rbm45	0.60545
24413_1	Nr3c1	363016_1	RGD1309534	0.602671
24413_1	Nr3c1	298584_1	Capzb	0.598805
24413_1	Nr3c1	64862_1	Map1lc3b	0.595149
24413_1	Nr3c1	362704_1	Bre	0.59255
24413_1	Nr3c1	502084_1	Rwdd4a	0.59188
24413_1	Nr3c1	361740_1	RGD1359158	0.580058
24413_1	Nr3c1	317163_1	Eif1a	0.575771
24413_1	Nr3c1	310846_1	Tram1l1	0.574024
24413_1	Nr3c1	114507_1	Slc5a3	0.56379
24413_1	Nr3c1	498959_1	Fbxo31	0.560195
24413_1	Nr3c1	252939_1	Gpr37l1	0.549314
24413_1	Nr3c1	299334_1	Cinp	0.547107
24413_1	Nr3c1	498256_1	Ier5	0.543107
24413_1	Nr3c1	303280_1	RGD1307929	0.54038
24413_1	Nr3c1	288920_1	RGD1564093	0.540112
24413_1	Nr3c1	246152_1	Wdr44	0.539784
24413_1	Nr3c1	311422_1	Itpa	0.539675
24413_1	Nr3c1	500118_1	LOC500118	0.53917
24413_1	Nr3c1	302378_1	Lpar4	0.535839
24413_1	Nr3c1	294436_1	Bxdc1	0.534745
24413_1	Nr3c1	140674_1	Gabrg1	0.530599
24413_1	Nr3c1	296134_1	Mrps5	0.529666
24413_1	Nr3c1	56064_1	Nptn	0.526814
24413_1	Nr3c1	619374_2	Jam2_2	0.523891
24413_1	Nr3c1	295264_1	Mllt11	0.521883
24413_1	Nr3c1	306128_1	Cln5	0.513278
24413_1	Nr3c1	314417_2	Papola_2	0.510614
24413_1	Nr3c1	307764_1	Usp38	0.504224
24413_1	Nr3c1	170577_1	Mark3	0.503595
24413_1	Nr3c1	310803_1	Extl2	0.497786
24413_1	Nr3c1	361990_1	LOC361990	0.495153
24413_1	Nr3c1	297989_1	Ddx58	0.492981
24413_1	Nr3c1	317399_1	Ddx21	0.489003
24413_1	Nr3c1	500591_1	Camta1	0.487763
24413_1	Nr3c1	78957_1	Shank1	0.486596
24413_1	Nr3c1	296371_1	Pltp	0.484157
24413_1	Nr3c1	361465_1	Echdc1	0.477368
24413_1	Nr3c1	316221_1	Tbcc	0.477275
24413_1	Nr3c1	50594_1	Nbl1	0.473894
24413_1	Nr3c1	288238_1	Pigp	0.466053
24413_1	Nr3c1	299864_1	Ebag9	0.463657
24413_1	Nr3c1	362385_1	Pole4	0.455957
24413_1	Nr3c1	684800_1	LOC684800	0.454509
24413_1	Nr3c1	685232_1	Atp6v1a	0.450641
24413_1	Nr3c1	63868_1	Hspd1	0.44908
24413_1	Nr3c1	317247_1	Nap1l2	0.443334
24413_1	Nr3c1	290995_1	Prelid1	0.442278
24413_1	Nr3c1	361046_1	Parp4	0.440732
24413_1	Nr3c1	171083_1	Itfg1	0.435747
24413_1	Nr3c1	362706_1	Rbks	0.426329
24413_1	Nr3c1	308864_1	Fchsd2	0.424838
24413_1	Nr3c1	290401_1	Esd	0.42318
24413_1	Nr3c1	679906_1	Trpm7	0.422658
24413_1	Nr3c1	363443_1	Ndp	0.422436
24413_1	Nr3c1	307070_1	Larp5	0.421316
24413_1	Nr3c1	360636_1	Slc25a39	0.420811
24413_1	Nr3c1	300189_1	Rpap3	0.420769
24413_1	Nr3c1	361100_1	LOC361100	0.420511
24413_1	Nr3c1	310306_1	Usp13	0.419407
24413_1	Nr3c1	116479_1	F11r	0.410694
24413_1	Nr3c1	25429_1	Cyp7b1	0.393142
24413_1	Nr3c1	298653_1	Nmnat1	0.390776
24413_1	Nr3c1	295462_1	Ccdc109b	0.390192
24413_1	Nr3c1	307075_2	Wdr37_2	0.383875
24413_1	Nr3c1	50998_1	Coil	0.377939
24413_1	Nr3c1	58952_1	Pgcp	0.377899
24413_1	Nr3c1	363644_1	Glod4	0.37253
24413_1	Nr3c1	300235_1	Dazap2	0.371736
24413_1	Nr3c1	361323_1	Commd10	0.368309
24413_1	Nr3c1	291925_1	RGD1308706	0.367428
24413_1	Nr3c1	316335_1	Tmem131	0.355147
24413_1	Nr3c1	685729_1	LOC685729	0.351133
24413_1	Nr3c1	100125361_1	rCG_64343	0.350192
24413_1	Nr3c1	308821_1	Rab30	0.337855
24413_1	Nr3c1	64823_1	Csnk1g3	0.331294
24413_1	Nr3c1	257650_1	LOC257650	0.330658
24413_1	Nr3c1	360738_1	RGD1310348	0.330504
24413_1	Nr3c1	25455_1	Ggh	0.328691
24413_1	Nr3c1	295928_1	Slc39a13	0.327286
24413_1	Nr3c1	297865_1	Dsel	0.301677
24413_1	Nr3c1	292462_1	Lrp11	0.293808
24413_1	Nr3c1	25613_1	Ptprz1	0.291361
24413_1	Nr3c1	366896_1	Tbc1d15	0.286113
24413_1	Nr3c1	360947_1	Pacrgl	0.278356
24413_1	Nr3c1	100151767_1	LOC100151767	0.278221
24413_1	Nr3c1	361107_1	Actr8	0.273695
24413_1	Nr3c1	287159_1	Pigq	0.270788
24413_1	Nr3c1	170913_1	Abcb1a	0.269424
24413_1	Nr3c1	499991_1	Steap4	0.268563
24413_1	Nr3c1	364154_1	RGD1311122	0.264769
24413_1	Nr3c1	315422_1	Mtmr2	0.264542
24413_1	Nr3c1	24534_1	Ldhb	0.259727
24413_1	Nr3c1	498398_1	Selm	0.255758
24413_1	Nr3c1	314417_1	Papola	0.245962
24413_1	Nr3c1	474154_1	Rbm4b	0.245089
24413_1	Nr3c1	307350_1	Afg3l2	0.24048
24413_1	Nr3c1	289456_1	Hsd17b11	0.232576
24413_1	Nr3c1	310362_1	RGD1305938	0.226057
24413_1	Nr3c1	304887_1	Ralgps2	0.222166
24413_1	Nr3c1	690354_1	Lyrm2	0.220524
24413_1	Nr3c1	691538_1	Rnpc3	0.219628
24413_1	Nr3c1	24213_1	Atp1a3	0.218921
24413_1	Nr3c1	84013_1	Hsd17b12	0.21713
24413_1	Nr3c1	246769_1	Hint3	0.216954
24413_1	Nr3c1	287273_1	Nhp2	0.202288
24413_1	Nr3c1	310877_1	Tifa	0.197045
24413_1	Nr3c1	64630_1	Snap23	0.192754
24413_1	Nr3c1	503164_1	Apol9a	0.18786
24413_1	Nr3c1	310749_1	Rsbn1	0.169092
24413_1	Nr3c1	317470_1	Egfl6	0.169014
24413_1	Nr3c1	684506_1	LOC684506	0.165499
24413_1	Nr3c1	307956_1	Rbm34	0.161833
24413_1	Nr3c1	171069_1	Usmg5	0.161217
24413_1	Nr3c1	502642_1	RGD1563348	0.152607
24413_1	Nr3c1	299811_1	Cpsf6	0.152604
24413_1	Nr3c1	63865_1	Lgmn	0.149678
24413_1	Nr3c1	310358_1	RGD1308448	0.147077
24413_1	Nr3c1	307178_1	Arhgap21	0.143706
24413_1	Nr3c1	117028_1	Bin1	0.140741
24413_1	Nr3c1	293343_1	Fam160a2	0.139923
24413_1	Nr3c1	361242_1	Dusp22	0.135875
24413_1	Nr3c1	309812_1	Rev3l	0.132558
24413_1	Nr3c1	304337_1	Zfp68	0.122305
24413_1	Nr3c1	309172_1	Frmd8	0.117168
24413_1	Nr3c1	59073_1	Lxn	0.09383
24413_1	Nr3c1	25104_1	Pc	0.0916072
24413_1	Nr3c1	116743_1	Sh3gl2	0.0905398
24413_1	Nr3c1	498538_1	Trim35	0.0878824
24413_1	Nr3c1	116720_1	Pik3c2g	0.087685
24413_1	Nr3c1	307302_1	Cep120	0.0814278
24413_1	Nr3c1	294313_1	Mtch1	0.0813747
24413_1	Nr3c1	307362_1	Znf532	0.0806777
24413_1	Nr3c1	301374_1	RGD1310553	0.0801689
24413_1	Nr3c1	24551_1	Mdh1	0.0780177
24413_1	Nr3c1	113912_1	Rtn4r	0.0773061
24413_1	Nr3c1	680102_1	Mab21l2	0.0770243
24413_1	Nr3c1	295461_1	Sec24b	0.0765959
24413_1	Nr3c1	296467_1	Ythdf1	0.0726733
24413_1	Nr3c1	114114_1	Dnm1l	0.0707727
24413_1	Nr3c1	360492_1	Hn1l	0.0646576
24413_1	Nr3c1	257644_1	Zwint	0.0619713
24413_1	Nr3c1	498100_1	RGD1559643	0.0551188
24413_1	Nr3c1	308942_1	Dennd5a	0.0521327
24413_1	Nr3c1	64020_1	Gpr85	0.0485681
24413_1	Nr3c1	302562_1	Plp2	0.0416514
24413_1	Nr3c1	687395_1	LOC687395	0.03903
24413_1	Nr3c1	295053_1	Spg20	0.0387278
24413_1	Nr3c1	117087_1	Stim2	0.0271782
24413_1	Nr3c1	690407_1	Rab36	0.017596
24413_1	Nr3c1	362364_1	RGD1310827	0.0143973
24413_1	Nr3c1	362740_1	Mbip	0.0131448
24413_1	Nr3c1	500629_1	Rdh14	0.00975863
24413_1	Nr3c1	361991_1	S100a16	0.00922587
24413_1	Nr3c1	498486_1	Gnpnat1	0.00892946
24413_1	Nr3c1	500400_1	Fam110b	0.00436154
24413_1	Nr3c1	299971_1	Atp6v1c1	0.00431108

## Sheet: CeA
MR	MRname	Target	TargetName	DiffExp
24413_1	Nr3c1	361465_1	Echdc1	9.60957
24413_1	Nr3c1	140674_1	Gabrg1	6.02167
24413_1	Nr3c1	499814_1	Ttc30b	4.12771
24413_1	Nr3c1	302470_1	F8	3.43585
24413_1	Nr3c1	296134_1	Mrps5	2.99183
24413_1	Nr3c1	500118_1	LOC500118	2.77808
24413_1	Nr3c1	116650_1	Srp54a	2.60419
24413_1	Nr3c1	362740_1	Mbip	2.57094
24413_1	Nr3c1	499991_1	Steap4	2.55701
24413_1	Nr3c1	294948_1	Armc1	2.55634
24413_1	Nr3c1	362041_1	Rpl34	2.43595
24413_1	Nr3c1	361029_1	Ktn1	2.28941
24413_1	Nr3c1	289716_1	Ccdc96	2.28129
24413_1	Nr3c1	307075_2	Wdr37_2	2.1982
24413_1	Nr3c1	679937_1	Dram	2.1588
24413_1	Nr3c1	681578_1	Rnf13	2.02905
24413_1	Nr3c1	296121_1	Usp8	1.96811
24413_1	Nr3c1	117028_1	Bin1	1.95457
24413_1	Nr3c1	307070_1	Larp5	1.94018
24413_1	Nr3c1	298250_1	Fggy	1.91724
24413_1	Nr3c1	306022_1	Fndc3a	1.8861
24413_1	Nr3c1	360650_1	Amz2	1.87774
24413_1	Nr3c1	313111_1	RGD1310364	1.87255
24413_1	Nr3c1	298374_1	Prpf38a	1.83558
24413_1	Nr3c1	317399_1	Ddx21	1.82444
24413_1	Nr3c1	362364_1	RGD1310827	1.81587
24413_1	Nr3c1	360703_1	Dscr3	1.78384
24413_1	Nr3c1	311078_1	Psmd14	1.77848
24413_1	Nr3c1	474154_1	Rbm4b	1.77079
24413_1	Nr3c1	361323_1	Commd10	1.76418
24413_1	Nr3c1	302562_1	Plp2	1.72192
24413_1	Nr3c1	295053_1	Spg20	1.6957
24413_1	Nr3c1	289456_1	Hsd17b11	1.67421
24413_1	Nr3c1	292588_1	Ube2s	1.66926
24413_1	Nr3c1	687575_1	LOC687575	1.65665
24413_1	Nr3c1	65179_1	Ppp5c	1.63036
24413_1	Nr3c1	316221_1	Tbcc	1.62587
24413_1	Nr3c1	54322_1	Cox6c	1.60154
24413_1	Nr3c1	81814_1	Tmsb4x	1.60126
24413_1	Nr3c1	25179_1	Idh3g	1.56837
24413_1	Nr3c1	309400_1	Tmem2	1.55821
24413_1	Nr3c1	314417_1	Papola	1.54825
24413_1	Nr3c1	307178_1	Arhgap21	1.5431
24413_1	Nr3c1	81815_1	Tpp2	1.5394
24413_1	Nr3c1	299198_1	RGD1310899	1.53299
24413_1	Nr3c1	500629_1	Rdh14	1.52516
24413_1	Nr3c1	310461_1	Dhx36	1.52346
24413_1	Nr3c1	65026_1	Rwdd3	1.50718
24413_1	Nr3c1	299811_1	Cpsf6	1.50645
24413_1	Nr3c1	317247_1	Nap1l2	1.47662
24413_1	Nr3c1	310846_1	Tram1l1	1.471
24413_1	Nr3c1	307302_1	Cep120	1.45648
24413_1	Nr3c1	25306_1	Cpd	1.44276
24413_1	Nr3c1	360947_1	Pacrgl	1.44087
24413_1	Nr3c1	316137_1	Emr1	1.43934
24413_1	Nr3c1	310749_1	Rsbn1	1.42858
24413_1	Nr3c1	78957_1	Shank1	1.41444
24413_1	Nr3c1	50672_1	Ednrb	1.39759
24413_1	Nr3c1	685729_1	LOC685729	1.38603
24413_1	Nr3c1	58835_1	Phgdh	1.3811
24413_1	Nr3c1	304670_1	Tnpo2	1.3724
24413_1	Nr3c1	308864_1	Fchsd2	1.36547
24413_1	Nr3c1	303637_1	Abca8	1.36466
24413_1	Nr3c1	499506_1	Ankrd34b	1.35894
24413_1	Nr3c1	288455_1	Pomp	1.35766
24413_1	Nr3c1	246146_1	Hspbp1	1.35169
24413_1	Nr3c1	313373_1	Cyp2j10	1.33345
24413_1	Nr3c1	308993_1	Sephs2	1.33
24413_1	Nr3c1	116743_1	Sh3gl2	1.3246
24413_1	Nr3c1	362706_1	Rbks	1.31695
24413_1	Nr3c1	360677_1	RGD1311925	1.31263
24413_1	Nr3c1	304887_1	Ralgps2	1.30046
24413_1	Nr3c1	687395_1	LOC687395	1.2952
24413_1	Nr3c1	303803_1	Klhl24	1.27823
24413_1	Nr3c1	292804_1	Gpi	1.26672
24413_1	Nr3c1	681219_1	LOC681219	1.26025
24413_1	Nr3c1	114507_1	Slc5a3	1.25916
24413_1	Nr3c1	314243_1	Wdr89	1.25701
24413_1	Nr3c1	29686_1	Scn1b	1.25502
24413_1	Nr3c1	25604_1	Pcmt1	1.2501
24413_1	Nr3c1	299334_1	Cinp	1.24726
24413_1	Nr3c1	691538_1	Rnpc3	1.2406
24413_1	Nr3c1	361107_1	Actr8	1.24011
24413_1	Nr3c1	689249_1	Rspry1	1.23743
24413_1	Nr3c1	290401_1	Esd	1.23725
24413_1	Nr3c1	295461_1	Sec24b	1.22765
24413_1	Nr3c1	498366_1	Fam114a1	1.22656
24413_1	Nr3c1	310362_1	RGD1305938	1.21544
24413_1	Nr3c1	363443_1	Ndp	1.21467
24413_1	Nr3c1	363153_2	rCG_25854_2	1.2127
24413_1	Nr3c1	296925_1	Aass	1.19757
24413_1	Nr3c1	114114_1	Dnm1l	1.19342
24413_1	Nr3c1	499731_1	Tyw3	1.18812
24413_1	Nr3c1	25455_1	Ggh	1.18386
24413_1	Nr3c1	690419_1	Zfp709l1	1.18172
24413_1	Nr3c1	246769_1	Hint3	1.1813
24413_1	Nr3c1	498256_1	Ier5	1.17921
24413_1	Nr3c1	83824_1	Cxxc4	1.16498
24413_1	Nr3c1	361261_1	Ccny	1.15542
24413_1	Nr3c1	60414_1	Rhd	1.15278
24413_1	Nr3c1	303280_1	RGD1307929	1.15173
24413_1	Nr3c1	65138_1	Adrm1	1.149
24413_1	Nr3c1	362618_1	Fam76a	1.14699
24413_1	Nr3c1	59073_1	Lxn	1.13943
24413_1	Nr3c1	366896_1	Tbc1d15	1.13074
24413_1	Nr3c1	170922_1	Ilk	1.13036
24413_1	Nr3c1	295462_1	Ccdc109b	1.12935
24413_1	Nr3c1	317163_1	Eif1a	1.11632
24413_1	Nr3c1	25288_1	Acsl1	1.11503
24413_1	Nr3c1	364396_1	Arl11	1.10788
24413_1	Nr3c1	29726_1	Slc22a5	1.09475
24413_1	Nr3c1	299971_1	Atp6v1c1	1.0797
24413_1	Nr3c1	289668_1	Lap3	1.07726
24413_1	Nr3c1	293484_1	Eif3c	1.07084
24413_1	Nr3c1	683514_1	LOC683514	1.06951
24413_1	Nr3c1	252921_1	Tubg1	1.06588
24413_1	Nr3c1	498538_1	Trim35	1.06299
24413_1	Nr3c1	24423_1	Gstm1	1.0521
24413_1	Nr3c1	308473_1	Samd4b	1.03648
24413_1	Nr3c1	83533_1	Aifm1	1.03484
24413_1	Nr3c1	100125361_1	rCG_64343	1.02479
24413_1	Nr3c1	360917_1	Cnot6l	1.02439
24413_1	Nr3c1	64823_1	Csnk1g3	1.01947
24413_1	Nr3c1	85238_1	Synj1	1.00822
24413_1	Nr3c1	294313_1	Mtch1	1.00625
24413_1	Nr3c1	309004_1	Vkorc1	1.00395
24413_1	Nr3c1	113912_1	Rtn4r	0.997334
24413_1	Nr3c1	310856_1	Ppa2	0.995974
24413_1	Nr3c1	305351_1	Klhl5	0.995043
24413_1	Nr3c1	688173_1	LOC688173	0.984942
24413_1	Nr3c1	363222_1	Rnf149	0.975656
24413_1	Nr3c1	309812_1	Rev3l	0.972793
24413_1	Nr3c1	297900_1	Pef1	0.956468
24413_1	Nr3c1	364154_1	RGD1311122	0.948916
24413_1	Nr3c1	307350_1	Afg3l2	0.933265
24413_1	Nr3c1	24158_1	Acadm	0.931194
24413_1	Nr3c1	503164_1	Apol9a	0.930861
24413_1	Nr3c1	314941_1	Lrp12	0.926973
24413_1	Nr3c1	100151767_1	LOC100151767	0.915965
24413_1	Nr3c1	292462_1	Lrp11	0.910515
24413_1	Nr3c1	298584_1	Capzb	0.90125
24413_1	Nr3c1	246152_1	Wdr44	0.89932
24413_1	Nr3c1	361256_1	Svil	0.888027
24413_1	Nr3c1	317470_1	Egfl6	0.885477
24413_1	Nr3c1	25104_1	Pc	0.878577
24413_1	Nr3c1	291794_1	Snrpd1	0.866903
24413_1	Nr3c1	316732_1	RGD1307234	0.860689
24413_1	Nr3c1	314417_2	Papola_2	0.85444
24413_1	Nr3c1	312437_2	Krcc1_2	0.849993
24413_1	Nr3c1	252889_1	Tmed7	0.843006
24413_1	Nr3c1	497930_1	Sco1	0.839645
24413_1	Nr3c1	307764_1	Usp38	0.838679
24413_1	Nr3c1	84013_1	Hsd17b12	0.831729
24413_1	Nr3c1	297865_1	Dsel	0.819094
24413_1	Nr3c1	360519_1	Rasgef1c	0.816006
24413_1	Nr3c1	307133_1	Hspa14	0.815503
24413_1	Nr3c1	171562_1	Ero1l	0.812703
24413_1	Nr3c1	363016_1	RGD1309534	0.806953
24413_1	Nr3c1	266631_1	Rbm45	0.80307
24413_1	Nr3c1	288920_1	RGD1564093	0.782179
24413_1	Nr3c1	361740_1	RGD1359158	0.781675
24413_1	Nr3c1	63845_2	Tmeff1_2	0.7815
24413_1	Nr3c1	684800_1	LOC684800	0.762698
24413_1	Nr3c1	361242_1	Dusp22	0.761804
24413_1	Nr3c1	293343_1	Fam160a2	0.760829
24413_1	Nr3c1	292267_1	RGD1305235	0.759825
24413_1	Nr3c1	498959_1	Fbxo31	0.748816
24413_1	Nr3c1	296467_1	Ythdf1	0.734528
24413_1	Nr3c1	684506_1	LOC684506	0.7207
24413_1	Nr3c1	500400_1	Fam110b	0.713811
24413_1	Nr3c1	298841_1	RGD1311605	0.709941
24413_1	Nr3c1	25613_1	Ptprz1	0.703034
24413_1	Nr3c1	85385_1	Shc1	0.699101
24413_1	Nr3c1	310877_1	Tifa	0.688874
24413_1	Nr3c1	502084_1	Rwdd4a	0.68542
24413_1	Nr3c1	299707_1	Ccdc53	0.678349
24413_1	Nr3c1	685232_1	Atp6v1a	0.676121
24413_1	Nr3c1	25429_1	Cyp7b1	0.670217
24413_1	Nr3c1	684996_1	LOC684996	0.669858
24413_1	Nr3c1	301073_1	Hhatl	0.661569
24413_1	Nr3c1	304337_1	Zfp68	0.660248
24413_1	Nr3c1	365813_1	Trim59	0.657573
24413_1	Nr3c1	171063_1	Gtf3c1	0.657182
24413_1	Nr3c1	170913_1	Abcb1a	0.653099
24413_1	Nr3c1	308942_1	Dennd5a	0.652895
24413_1	Nr3c1	363441_1	Ndufa1	0.649561
24413_1	Nr3c1	680089_1	Ncaph	0.644353
24413_1	Nr3c1	94266_1	Rps27	0.639344
24413_1	Nr3c1	171083_1	Itfg1	0.629221
24413_1	Nr3c1	362385_1	Pole4	0.629153
24413_1	Nr3c1	363236_1	Fam117b	0.621013
24413_1	Nr3c1	295264_1	Mllt11	0.620015
24413_1	Nr3c1	83501_2	Cdh2_2	0.617212
24413_1	Nr3c1	295323_1	Trim45	0.617071
24413_1	Nr3c1	311405_1	Tmem127	0.615485
24413_1	Nr3c1	192256_1	Pja2	0.610009
24413_1	Nr3c1	117056_2	H3f3b_2	0.604905
24413_1	Nr3c1	360636_1	Slc25a39	0.602303
24413_1	Nr3c1	29611_1	Dbt	0.590084
24413_1	Nr3c1	619374_2	Jam2_2	0.58413
24413_1	Nr3c1	64458_1	Scrg1	0.581161
24413_1	Nr3c1	64523_1	Tep1	0.57821
24413_1	Nr3c1	301374_1	RGD1310553	0.57468
24413_1	Nr3c1	117515_1	2014-09-02	0.571494
24413_1	Nr3c1	287212_1	Rnf145	0.571186
24413_1	Nr3c1	60443_1	Epn2	0.56904
24413_1	Nr3c1	116644_1	Rtn1	0.567485
24413_1	Nr3c1	361046_1	Parp4	0.567377
24413_1	Nr3c1	289693_1	Dhx15	0.566554
24413_1	Nr3c1	498486_1	Gnpnat1	0.565967
24413_1	Nr3c1	81750_1	Pros1	0.546378
24413_1	Nr3c1	680594_1	Dph3	0.54576
24413_1	Nr3c1	291925_1	RGD1308706	0.538732
24413_1	Nr3c1	360738_1	RGD1310348	0.53638
24413_1	Nr3c1	308821_1	Rab30	0.535169
24413_1	Nr3c1	58952_1	Pgcp	0.530596
24413_1	Nr3c1	501454_1	Oaz2	0.523528
24413_1	Nr3c1	287159_1	Pigq	0.518525
24413_1	Nr3c1	310306_1	Usp13	0.515709
24413_1	Nr3c1	361410_1	RGD1306153	0.513659
24413_1	Nr3c1	316435_1	Cyp20a1	0.512023
24413_1	Nr3c1	310775_1	RGD1306520	0.508111
24413_1	Nr3c1	366461_1	RGD1564921	0.504074
24413_1	Nr3c1	170946_1	Lkap	0.50398
24413_1	Nr3c1	63868_1	Hspd1	0.50065
24413_1	Nr3c1	50998_1	Coil	0.48961
24413_1	Nr3c1	299799_1	Rab21	0.487789
24413_1	Nr3c1	65218_1	Agap2	0.475337
24413_1	Nr3c1	116643_1	Vcp	0.474316
24413_1	Nr3c1	315054_1	Slc45a4	0.473111
24413_1	Nr3c1	316794_1	Brcc3	0.463202
24413_1	Nr3c1	24242_1	Calm1	0.459953
24413_1	Nr3c1	688133_1	LOC688133	0.458499
24413_1	Nr3c1	246274_1	Faim2	0.453347
24413_1	Nr3c1	361990_1	LOC361990	0.448544
24413_1	Nr3c1	288238_1	Pigp	0.439331
24413_1	Nr3c1	24699_1	Ptprc	0.4377
24413_1	Nr3c1	24191_1	Aldoc	0.435225
24413_1	Nr3c1	295663_1	Phospho2	0.429183
24413_1	Nr3c1	24213_1	Atp1a3	0.427995
24413_1	Nr3c1	294709_1	RGD1306583	0.42324
24413_1	Nr3c1	690407_1	Rab36	0.418604
24413_1	Nr3c1	683687_1	Snx9	0.4044
24413_1	Nr3c1	363133_1	Pcbp4	0.39648
24413_1	Nr3c1	64020_1	Gpr85	0.382445
24413_1	Nr3c1	360860_1	Rfwd2	0.380401
24413_1	Nr3c1	311422_1	Itpa	0.374529
24413_1	Nr3c1	502642_1	RGD1563348	0.373971
24413_1	Nr3c1	24534_1	Ldhb	0.36009
24413_1	Nr3c1	117087_1	Stim2	0.359475
24413_1	Nr3c1	315969_1	Topbp1	0.356083
24413_1	Nr3c1	310288_1	Hps3	0.353228
24413_1	Nr3c1	171069_1	Usmg5	0.34521
24413_1	Nr3c1	362704_1	Bre	0.338789
24413_1	Nr3c1	362759_1	Exd2	0.335917
24413_1	Nr3c1	297725_1	Tm7sf3	0.33295
24413_1	Nr3c1	25618_1	Acadsb	0.327953
24413_1	Nr3c1	296371_1	Pltp	0.32585
24413_1	Nr3c1	302969_2	Srrm2_2	0.32348
24413_1	Nr3c1	363464_1	Piga	0.32279
24413_1	Nr3c1	24551_1	Mdh1	0.31275
24413_1	Nr3c1	301351_1	RGD1310819	0.309926
24413_1	Nr3c1	290995_1	Prelid1	0.309575
24413_1	Nr3c1	257644_1	Zwint	0.307619
24413_1	Nr3c1	289874_1	RGD1306508	0.300436
24413_1	Nr3c1	290270_1	Mphosph8	0.289314
24413_1	Nr3c1	288783_1	Ormdl2	0.282301
24413_1	Nr3c1	619579_1	Nrbp	0.281752
24413_1	Nr3c1	500591_1	Camta1	0.276871
24413_1	Nr3c1	303396_1	Appbp2	0.269878
24413_1	Nr3c1	116479_1	F11r	0.268649
24413_1	Nr3c1	293484_2	Eif3c_2	0.268229
24413_1	Nr3c1	315422_1	Mtmr2	0.268046
24413_1	Nr3c1	298653_1	Nmnat1	0.267777
24413_1	Nr3c1	305268_1	Uba6	0.266535
24413_1	Nr3c1	29630_1	Psme1	0.263445
24413_1	Nr3c1	360492_1	Hn1l	0.242886
24413_1	Nr3c1	499780_1	RGD1561113	0.241222
24413_1	Nr3c1	29603_1	Bckdk	0.236989
24413_1	Nr3c1	50594_1	Nbl1	0.23642
24413_1	Nr3c1	116720_1	Pik3c2g	0.226026
24413_1	Nr3c1	687633_1	rCG_21212	0.222968
24413_1	Nr3c1	56759_1	Rnase4	0.218923
24413_1	Nr3c1	170577_1	Mark3	0.216927
24413_1	Nr3c1	680102_1	Mab21l2	0.208856
24413_1	Nr3c1	294141_1	Clic2	0.207171
24413_1	Nr3c1	306128_1	Cln5	0.20483
24413_1	Nr3c1	299864_1	Ebag9	0.204167
24413_1	Nr3c1	685548_1	LOC685548	0.201212
24413_1	Nr3c1	64630_1	Snap23	0.200366
24413_1	Nr3c1	63865_1	Lgmn	0.192564
24413_1	Nr3c1	252928_1	Timm13	0.191654
24413_1	Nr3c1	307956_1	Rbm34	0.18663
24413_1	Nr3c1	311642_1	Sulf2	0.17288
24413_1	Nr3c1	56064_1	Nptn	0.172323
24413_1	Nr3c1	316335_1	Tmem131	0.164399
24413_1	Nr3c1	287924_1	Yars2	0.163456
24413_1	Nr3c1	25737_1	Pcna	0.160305
24413_1	Nr3c1	690354_1	Lyrm2	0.158533
24413_1	Nr3c1	295928_1	Slc39a13	0.144635
24413_1	Nr3c1	361778_1	Sfxn4	0.144406
24413_1	Nr3c1	257650_1	LOC257650	0.142492
24413_1	Nr3c1	170956_1	Yt521	0.137697
24413_1	Nr3c1	680451_1	Nrbp2	0.126647
24413_1	Nr3c1	29593_1	Ckmt1	0.124597
24413_1	Nr3c1	361991_1	S100a16	0.124392
24413_1	Nr3c1	84586_1	Fgl2	0.123913
24413_1	Nr3c1	252939_1	Gpr37l1	0.123245
24413_1	Nr3c1	303024_1	Fbxw11	0.119626
24413_1	Nr3c1	309172_1	Frmd8	0.115154
24413_1	Nr3c1	310791_1	Slc25a24	0.114637
24413_1	Nr3c1	295934_1	Chst1	0.112941
24413_1	Nr3c1	679906_1	Trpm7	0.112747
24413_1	Nr3c1	300756_1	Arih1	0.110904
24413_1	Nr3c1	683897_1	LOC683897	0.104245
24413_1	Nr3c1	64862_1	Map1lc3b	0.104126
24413_1	Nr3c1	498100_1	RGD1559643	0.103763
24413_1	Nr3c1	498398_1	Selm	0.101862
24413_1	Nr3c1	302378_1	Lpar4	0.098526
24413_1	Nr3c1	360762_1	Rpo1-3	0.0957721
24413_1	Nr3c1	363084_1	Usp3	0.0931841
24413_1	Nr3c1	310801_1	Slc30a7	0.0881362
24413_1	Nr3c1	361100_1	LOC361100	0.0880954
24413_1	Nr3c1	316575_2	Trip12_2	0.0877055
24413_1	Nr3c1	300189_1	Rpap3	0.0780379
24413_1	Nr3c1	29554_1	Pdha1	0.0688829
24413_1	Nr3c1	295971_1	Depdc7	0.0679307
24413_1	Nr3c1	54320_1	Pdpn	0.0620176
24413_1	Nr3c1	310803_1	Extl2	0.0604518
24413_1	Nr3c1	29502_1	Slc20a2	0.0584161
24413_1	Nr3c1	310662_1	Scnm1	0.0568865
24413_1	Nr3c1	309307_1	RGD1311595	0.0530274
24413_1	Nr3c1	498630_1	Wwc2	0.0529064
24413_1	Nr3c1	64205_1	Arbp	0.051434
24413_1	Nr3c1	295344_1	St7l	0.0513858
24413_1	Nr3c1	297989_1	Ddx58	0.0487604
24413_1	Nr3c1	25716_1	Syt1	0.0481452
24413_1	Nr3c1	287273_1	Nhp2	0.0458566
24413_1	Nr3c1	309650_2	Cpne5_2	0.0442772
24413_1	Nr3c1	363151_1	Ccdc12	0.0434559
24413_1	Nr3c1	310358_1	RGD1308448	0.0371953
24413_1	Nr3c1	363644_1	Glod4	0.0323487
24413_1	Nr3c1	294436_1	Bxdc1	0.0250032
24413_1	Nr3c1	307362_1	Znf532	0.0138759
24413_1	Nr3c1	363931_1	Gtpbp6	0.00559556
24413_1	Nr3c1	300235_1	Dazap2	0.00446522

## Sheet: NAcC
MR	MRname	Target	TargetName	DiffExp
24413_1	Nr3c1	289456_1	Hsd17b11	4.47512
24413_1	Nr3c1	308864_1	Fchsd2	4.34225
24413_1	Nr3c1	316575_2	Trip12_2	4.27305
24413_1	Nr3c1	307302_1	Cep120	3.59857
24413_1	Nr3c1	252889_1	Tmed7	3.42653
24413_1	Nr3c1	25455_1	Ggh	3.3085
24413_1	Nr3c1	362364_1	RGD1310827	3.27379
24413_1	Nr3c1	499814_1	Ttc30b	3.19302
24413_1	Nr3c1	310856_1	Ppa2	3.1859
24413_1	Nr3c1	500629_1	Rdh14	2.98035
24413_1	Nr3c1	500118_1	LOC500118	2.97448
24413_1	Nr3c1	78957_1	Shank1	2.94626
24413_1	Nr3c1	310461_1	Dhx36	2.86291
24413_1	Nr3c1	25306_1	Cpd	2.79349
24413_1	Nr3c1	54320_1	Pdpn	2.78746
24413_1	Nr3c1	310288_1	Hps3	2.75724
24413_1	Nr3c1	499731_1	Tyw3	2.70665
24413_1	Nr3c1	363222_1	Rnf149	2.65665
24413_1	Nr3c1	361323_1	Commd10	2.54772
24413_1	Nr3c1	252939_1	Gpr37l1	2.49101
24413_1	Nr3c1	316137_1	Emr1	2.48077
24413_1	Nr3c1	246274_1	Faim2	2.46526
24413_1	Nr3c1	84013_1	Hsd17b12	2.43256
24413_1	Nr3c1	310775_1	RGD1306520	2.42351
24413_1	Nr3c1	300189_1	Rpap3	2.3983
24413_1	Nr3c1	691538_1	Rnpc3	2.36922
24413_1	Nr3c1	29726_1	Slc22a5	2.31638
24413_1	Nr3c1	56064_1	Nptn	2.30588
24413_1	Nr3c1	688133_1	LOC688133	2.16686
24413_1	Nr3c1	365813_1	Trim59	2.16003
24413_1	Nr3c1	25429_1	Cyp7b1	2.10197
24413_1	Nr3c1	60443_1	Epn2	2.0669
24413_1	Nr3c1	307764_1	Usp38	2.04689
24413_1	Nr3c1	310362_1	RGD1305938	2.02941
24413_1	Nr3c1	311405_1	Tmem127	2.01513
24413_1	Nr3c1	499780_1	RGD1561113	2.01511
24413_1	Nr3c1	296467_1	Ythdf1	2.00589
24413_1	Nr3c1	360703_1	Dscr3	1.98647
24413_1	Nr3c1	361991_1	S100a16	1.95507
24413_1	Nr3c1	50672_1	Ednrb	1.9377
24413_1	Nr3c1	680089_1	Ncaph	1.92007
24413_1	Nr3c1	295461_1	Sec24b	1.91613
24413_1	Nr3c1	287924_1	Yars2	1.90943
24413_1	Nr3c1	366896_1	Tbc1d15	1.90126
24413_1	Nr3c1	171083_1	Itfg1	1.89859
24413_1	Nr3c1	364154_1	RGD1311122	1.89797
24413_1	Nr3c1	360947_1	Pacrgl	1.87303
24413_1	Nr3c1	25716_1	Syt1	1.87235
24413_1	Nr3c1	64458_1	Scrg1	1.86947
24413_1	Nr3c1	317247_1	Nap1l2	1.86659
24413_1	Nr3c1	687395_1	LOC687395	1.83447
24413_1	Nr3c1	361046_1	Parp4	1.82301
24413_1	Nr3c1	65179_1	Ppp5c	1.8151
24413_1	Nr3c1	64823_1	Csnk1g3	1.79864
24413_1	Nr3c1	306022_1	Fndc3a	1.7944
24413_1	Nr3c1	140674_1	Gabrg1	1.77831
24413_1	Nr3c1	64205_1	Arbp	1.77055
24413_1	Nr3c1	295928_1	Slc39a13	1.76963
24413_1	Nr3c1	363443_1	Ndp	1.74765
24413_1	Nr3c1	295462_1	Ccdc109b	1.73838
24413_1	Nr3c1	307070_1	Larp5	1.72397
24413_1	Nr3c1	363151_1	Ccdc12	1.7168
24413_1	Nr3c1	361256_1	Svil	1.69904
24413_1	Nr3c1	83501_2	Cdh2_2	1.69673
24413_1	Nr3c1	619374_2	Jam2_2	1.65482
24413_1	Nr3c1	679906_1	Trpm7	1.65041
24413_1	Nr3c1	117087_1	Stim2	1.63982
24413_1	Nr3c1	116650_1	Srp54a	1.63929
24413_1	Nr3c1	246152_1	Wdr44	1.63735
24413_1	Nr3c1	294436_1	Bxdc1	1.61187
24413_1	Nr3c1	114507_1	Slc5a3	1.60555
24413_1	Nr3c1	316794_1	Brcc3	1.60546
24413_1	Nr3c1	304337_1	Zfp68	1.60428
24413_1	Nr3c1	363133_1	Pcbp4	1.59922
24413_1	Nr3c1	360492_1	Hn1l	1.58514
24413_1	Nr3c1	315422_1	Mtmr2	1.56944
24413_1	Nr3c1	498256_1	Ier5	1.56566
24413_1	Nr3c1	298374_1	Prpf38a	1.55662
24413_1	Nr3c1	117056_2	H3f3b_2	1.55258
24413_1	Nr3c1	113912_1	Rtn4r	1.5401
24413_1	Nr3c1	59073_1	Lxn	1.52951
24413_1	Nr3c1	292267_1	RGD1305235	1.48845
24413_1	Nr3c1	307956_1	Rbm34	1.4881
24413_1	Nr3c1	299334_1	Cinp	1.4811
24413_1	Nr3c1	25288_1	Acsl1	1.47288
24413_1	Nr3c1	25618_1	Acadsb	1.46475
24413_1	Nr3c1	366461_1	RGD1564921	1.45647
24413_1	Nr3c1	311422_1	Itpa	1.44911
24413_1	Nr3c1	314417_2	Papola_2	1.44104
24413_1	Nr3c1	314941_1	Lrp12	1.4253
24413_1	Nr3c1	362704_1	Bre	1.40656
24413_1	Nr3c1	297900_1	Pef1	1.39158
24413_1	Nr3c1	684996_1	LOC684996	1.38526
24413_1	Nr3c1	296134_1	Mrps5	1.37912
24413_1	Nr3c1	303280_1	RGD1307929	1.3637
24413_1	Nr3c1	309004_1	Vkorc1	1.36253
24413_1	Nr3c1	299707_1	Ccdc53	1.35984
24413_1	Nr3c1	295264_1	Mllt11	1.35784
24413_1	Nr3c1	24699_1	Ptprc	1.3544
24413_1	Nr3c1	683514_1	LOC683514	1.34825
24413_1	Nr3c1	64020_1	Gpr85	1.33483
24413_1	Nr3c1	116743_1	Sh3gl2	1.32857
24413_1	Nr3c1	58835_1	Phgdh	1.31639
24413_1	Nr3c1	298584_1	Capzb	1.31273
24413_1	Nr3c1	114114_1	Dnm1l	1.30428
24413_1	Nr3c1	680594_1	Dph3	1.29752
24413_1	Nr3c1	362759_1	Exd2	1.28606
24413_1	Nr3c1	257650_1	LOC257650	1.26473
24413_1	Nr3c1	297865_1	Dsel	1.24547
24413_1	Nr3c1	287273_1	Nhp2	1.23979
24413_1	Nr3c1	317163_1	Eif1a	1.23616
24413_1	Nr3c1	81750_1	Pros1	1.2343
24413_1	Nr3c1	311078_1	Psmd14	1.22388
24413_1	Nr3c1	296925_1	Aass	1.22199
24413_1	Nr3c1	317399_1	Ddx21	1.21447
24413_1	Nr3c1	310801_1	Slc30a7	1.21422
24413_1	Nr3c1	501454_1	Oaz2	1.2131
24413_1	Nr3c1	363084_1	Usp3	1.1703
24413_1	Nr3c1	54322_1	Cox6c	1.16231
24413_1	Nr3c1	299864_1	Ebag9	1.15501
24413_1	Nr3c1	361740_1	RGD1359158	1.13407
24413_1	Nr3c1	291794_1	Snrpd1	1.13066
24413_1	Nr3c1	363644_1	Glod4	1.11984
24413_1	Nr3c1	685548_1	LOC685548	1.10042
24413_1	Nr3c1	310306_1	Usp13	1.08777
24413_1	Nr3c1	361261_1	Ccny	1.08372
24413_1	Nr3c1	363236_1	Fam117b	1.08053
24413_1	Nr3c1	362618_1	Fam76a	1.07987
24413_1	Nr3c1	361100_1	LOC361100	1.0777
24413_1	Nr3c1	171069_1	Usmg5	1.06901
24413_1	Nr3c1	361410_1	RGD1306153	1.06593
24413_1	Nr3c1	295053_1	Spg20	1.06347
24413_1	Nr3c1	362740_1	Mbip	1.05293
24413_1	Nr3c1	361242_1	Dusp22	1.05021
24413_1	Nr3c1	291925_1	RGD1308706	1.04473
24413_1	Nr3c1	29630_1	Psme1	1.04236
24413_1	Nr3c1	170956_1	Yt521	1.03402
24413_1	Nr3c1	293484_2	Eif3c_2	1.02524
24413_1	Nr3c1	171562_1	Ero1l	1.02347
24413_1	Nr3c1	64862_1	Map1lc3b	1.02072
24413_1	Nr3c1	361107_1	Actr8	1.01888
24413_1	Nr3c1	503164_1	Apol9a	1.00223
24413_1	Nr3c1	498486_1	Gnpnat1	0.998182
24413_1	Nr3c1	65026_1	Rwdd3	0.99535
24413_1	Nr3c1	500400_1	Fam110b	0.993217
24413_1	Nr3c1	315054_1	Slc45a4	0.980655
24413_1	Nr3c1	29603_1	Bckdk	0.975418
24413_1	Nr3c1	684800_1	LOC684800	0.975026
24413_1	Nr3c1	316221_1	Tbcc	0.964179
24413_1	Nr3c1	309812_1	Rev3l	0.963925
24413_1	Nr3c1	500591_1	Camta1	0.949709
24413_1	Nr3c1	289693_1	Dhx15	0.929794
24413_1	Nr3c1	309172_1	Frmd8	0.917987
24413_1	Nr3c1	310846_1	Tram1l1	0.914138
24413_1	Nr3c1	29611_1	Dbt	0.907696
24413_1	Nr3c1	311642_1	Sulf2	0.905873
24413_1	Nr3c1	56759_1	Rnase4	0.902464
24413_1	Nr3c1	246769_1	Hint3	0.89953
24413_1	Nr3c1	85385_1	Shc1	0.890155
24413_1	Nr3c1	85238_1	Synj1	0.887156
24413_1	Nr3c1	308942_1	Dennd5a	0.885465
24413_1	Nr3c1	363441_1	Ndufa1	0.878508
24413_1	Nr3c1	619579_1	Nrbp	0.877878
24413_1	Nr3c1	361029_1	Ktn1	0.873941
24413_1	Nr3c1	363931_1	Gtpbp6	0.871232
24413_1	Nr3c1	25604_1	Pcmt1	0.868849
24413_1	Nr3c1	60414_1	Rhd	0.864981
24413_1	Nr3c1	84586_1	Fgl2	0.861157
24413_1	Nr3c1	361465_1	Echdc1	0.858139
24413_1	Nr3c1	24423_1	Gstm1	0.844131
24413_1	Nr3c1	24534_1	Ldhb	0.837118
24413_1	Nr3c1	299971_1	Atp6v1c1	0.83512
24413_1	Nr3c1	29686_1	Scn1b	0.813847
24413_1	Nr3c1	24191_1	Aldoc	0.811884
24413_1	Nr3c1	362706_1	Rbks	0.805841
24413_1	Nr3c1	498398_1	Selm	0.803638
24413_1	Nr3c1	298250_1	Fggy	0.801922
24413_1	Nr3c1	58952_1	Pgcp	0.800749
24413_1	Nr3c1	310803_1	Extl2	0.797803
24413_1	Nr3c1	288783_1	Ormdl2	0.796924
24413_1	Nr3c1	24551_1	Mdh1	0.784639
24413_1	Nr3c1	287212_1	Rnf145	0.783399
24413_1	Nr3c1	360519_1	Rasgef1c	0.781786
24413_1	Nr3c1	498538_1	Trim35	0.779128
24413_1	Nr3c1	360917_1	Cnot6l	0.778183
24413_1	Nr3c1	498100_1	RGD1559643	0.775095
24413_1	Nr3c1	316732_1	RGD1307234	0.7734
24413_1	Nr3c1	361990_1	LOC361990	0.758669
24413_1	Nr3c1	297989_1	Ddx58	0.755804
24413_1	Nr3c1	310877_1	Tifa	0.754519
24413_1	Nr3c1	292588_1	Ube2s	0.754433
24413_1	Nr3c1	50594_1	Nbl1	0.751242
24413_1	Nr3c1	300235_1	Dazap2	0.743414
24413_1	Nr3c1	498959_1	Fbxo31	0.743235
24413_1	Nr3c1	685232_1	Atp6v1a	0.727701
24413_1	Nr3c1	299198_1	RGD1310899	0.72343
24413_1	Nr3c1	29554_1	Pdha1	0.717576
24413_1	Nr3c1	687575_1	LOC687575	0.71326
24413_1	Nr3c1	498630_1	Wwc2	0.707357
24413_1	Nr3c1	316435_1	Cyp20a1	0.707136
24413_1	Nr3c1	302969_2	Srrm2_2	0.699886
24413_1	Nr3c1	63845_2	Tmeff1_2	0.699762
24413_1	Nr3c1	65138_1	Adrm1	0.687167
24413_1	Nr3c1	294313_1	Mtch1	0.675453
24413_1	Nr3c1	360738_1	RGD1310348	0.671608
24413_1	Nr3c1	50998_1	Coil	0.65856
24413_1	Nr3c1	313111_1	RGD1310364	0.656923
24413_1	Nr3c1	292804_1	Gpi	0.647936
24413_1	Nr3c1	305351_1	Klhl5	0.644436
24413_1	Nr3c1	363464_1	Piga	0.643555
24413_1	Nr3c1	64630_1	Snap23	0.639676
24413_1	Nr3c1	307350_1	Afg3l2	0.635832
24413_1	Nr3c1	289668_1	Lap3	0.632208
24413_1	Nr3c1	689249_1	Rspry1	0.620522
24413_1	Nr3c1	310791_1	Slc25a24	0.610656
24413_1	Nr3c1	290401_1	Esd	0.609254
24413_1	Nr3c1	295663_1	Phospho2	0.602205
24413_1	Nr3c1	302470_1	F8	0.601987
24413_1	Nr3c1	65218_1	Agap2	0.597557
24413_1	Nr3c1	307133_1	Hspa14	0.597123
24413_1	Nr3c1	295344_1	St7l	0.596498
24413_1	Nr3c1	25613_1	Ptprz1	0.595105
24413_1	Nr3c1	361778_1	Sfxn4	0.584537
24413_1	Nr3c1	307178_1	Arhgap21	0.583
24413_1	Nr3c1	290270_1	Mphosph8	0.58077
24413_1	Nr3c1	83824_1	Cxxc4	0.575613
24413_1	Nr3c1	171063_1	Gtf3c1	0.575524
24413_1	Nr3c1	63868_1	Hspd1	0.562081
24413_1	Nr3c1	497930_1	Sco1	0.559769
24413_1	Nr3c1	299811_1	Cpsf6	0.5569
24413_1	Nr3c1	685729_1	LOC685729	0.555893
24413_1	Nr3c1	296121_1	Usp8	0.536807
24413_1	Nr3c1	117515_1	2014-09-02	0.536252
24413_1	Nr3c1	292462_1	Lrp11	0.532202
24413_1	Nr3c1	313373_1	Cyp2j10	0.528542
24413_1	Nr3c1	307075_2	Wdr37_2	0.524477
24413_1	Nr3c1	170577_1	Mark3	0.514414
24413_1	Nr3c1	304670_1	Tnpo2	0.510301
24413_1	Nr3c1	304887_1	Ralgps2	0.50828
24413_1	Nr3c1	294141_1	Clic2	0.507028
24413_1	Nr3c1	314417_1	Papola	0.504619
24413_1	Nr3c1	502642_1	RGD1563348	0.503081
24413_1	Nr3c1	25737_1	Pcna	0.502844
24413_1	Nr3c1	299799_1	Rab21	0.495205
24413_1	Nr3c1	683687_1	Snx9	0.495182
24413_1	Nr3c1	257644_1	Zwint	0.490918
24413_1	Nr3c1	116479_1	F11r	0.486853
24413_1	Nr3c1	306128_1	Cln5	0.4855
24413_1	Nr3c1	303803_1	Klhl24	0.472624
24413_1	Nr3c1	308473_1	Samd4b	0.462247
24413_1	Nr3c1	303396_1	Appbp2	0.456633
24413_1	Nr3c1	289874_1	RGD1306508	0.455195
24413_1	Nr3c1	100125361_1	rCG_64343	0.452579
24413_1	Nr3c1	170913_1	Abcb1a	0.447614
24413_1	Nr3c1	301351_1	RGD1310819	0.436849
24413_1	Nr3c1	315969_1	Topbp1	0.429918
24413_1	Nr3c1	295934_1	Chst1	0.429092
24413_1	Nr3c1	308993_1	Sephs2	0.42595
24413_1	Nr3c1	288455_1	Pomp	0.424785
24413_1	Nr3c1	170946_1	Lkap	0.419671
24413_1	Nr3c1	192256_1	Pja2	0.41516
24413_1	Nr3c1	474154_1	Rbm4b	0.405089
24413_1	Nr3c1	297725_1	Tm7sf3	0.401539
24413_1	Nr3c1	266631_1	Rbm45	0.401482
24413_1	Nr3c1	293343_1	Fam160a2	0.399026
24413_1	Nr3c1	360677_1	RGD1311925	0.383967
24413_1	Nr3c1	303637_1	Abca8	0.378513
24413_1	Nr3c1	116643_1	Vcp	0.378354
24413_1	Nr3c1	310662_1	Scnm1	0.374984
24413_1	Nr3c1	302562_1	Plp2	0.373815
24413_1	Nr3c1	362385_1	Pole4	0.369867
24413_1	Nr3c1	287159_1	Pigq	0.36934
24413_1	Nr3c1	317470_1	Egfl6	0.368866
24413_1	Nr3c1	681219_1	LOC681219	0.367024
24413_1	Nr3c1	499991_1	Steap4	0.364536
24413_1	Nr3c1	64523_1	Tep1	0.360382
24413_1	Nr3c1	25104_1	Pc	0.359594
24413_1	Nr3c1	310749_1	Rsbn1	0.35211
24413_1	Nr3c1	29593_1	Ckmt1	0.346966
24413_1	Nr3c1	683897_1	LOC683897	0.343234
24413_1	Nr3c1	294948_1	Armc1	0.337726
24413_1	Nr3c1	499506_1	Ankrd34b	0.336968
24413_1	Nr3c1	100151767_1	LOC100151767	0.323263
24413_1	Nr3c1	498366_1	Fam114a1	0.322917
24413_1	Nr3c1	309650_2	Cpne5_2	0.314608
24413_1	Nr3c1	502084_1	Rwdd4a	0.30899
24413_1	Nr3c1	296371_1	Pltp	0.308235
24413_1	Nr3c1	360650_1	Amz2	0.299957
24413_1	Nr3c1	684506_1	LOC684506	0.299486
24413_1	Nr3c1	24242_1	Calm1	0.296687
24413_1	Nr3c1	309307_1	RGD1311595	0.29616
24413_1	Nr3c1	295971_1	Depdc7	0.288123
24413_1	Nr3c1	117028_1	Bin1	0.277618
24413_1	Nr3c1	316335_1	Tmem131	0.271173
24413_1	Nr3c1	24158_1	Acadm	0.268859
24413_1	Nr3c1	300756_1	Arih1	0.260914
24413_1	Nr3c1	314243_1	Wdr89	0.258635
24413_1	Nr3c1	301374_1	RGD1310553	0.257882
24413_1	Nr3c1	298653_1	Nmnat1	0.244964
24413_1	Nr3c1	81814_1	Tmsb4x	0.226491
24413_1	Nr3c1	246146_1	Hspbp1	0.220364
24413_1	Nr3c1	312437_2	Krcc1_2	0.219718
24413_1	Nr3c1	680451_1	Nrbp2	0.216319
24413_1	Nr3c1	363016_1	RGD1309534	0.212404
24413_1	Nr3c1	302378_1	Lpar4	0.212267
24413_1	Nr3c1	63865_1	Lgmn	0.200349
24413_1	Nr3c1	116644_1	Rtn1	0.194155
24413_1	Nr3c1	307362_1	Znf532	0.194081
24413_1	Nr3c1	679937_1	Dram	0.192592
24413_1	Nr3c1	29502_1	Slc20a2	0.190276
24413_1	Nr3c1	688173_1	LOC688173	0.19011
24413_1	Nr3c1	681578_1	Rnf13	0.18048
24413_1	Nr3c1	25179_1	Idh3g	0.178119
24413_1	Nr3c1	305268_1	Uba6	0.168881
24413_1	Nr3c1	294709_1	RGD1306583	0.164843
24413_1	Nr3c1	690354_1	Lyrm2	0.156589
24413_1	Nr3c1	289716_1	Ccdc96	0.14224
24413_1	Nr3c1	360636_1	Slc25a39	0.137064
24413_1	Nr3c1	288238_1	Pigp	0.135477
24413_1	Nr3c1	301073_1	Hhatl	0.13478
24413_1	Nr3c1	83533_1	Aifm1	0.127363
24413_1	Nr3c1	94266_1	Rps27	0.126896
24413_1	Nr3c1	288920_1	RGD1564093	0.122154
24413_1	Nr3c1	360762_1	Rpo1-3	0.115935
24413_1	Nr3c1	360860_1	Rfwd2	0.115576
24413_1	Nr3c1	295323_1	Trim45	0.112852
24413_1	Nr3c1	116720_1	Pik3c2g	0.112578
24413_1	Nr3c1	310358_1	RGD1308448	0.110687
24413_1	Nr3c1	362041_1	Rpl34	0.109983
24413_1	Nr3c1	24213_1	Atp1a3	0.107778
24413_1	Nr3c1	690419_1	Zfp709l1	0.0913673
24413_1	Nr3c1	363153_2	rCG_25854_2	0.0883458
24413_1	Nr3c1	290995_1	Prelid1	0.084963
24413_1	Nr3c1	298841_1	RGD1311605	0.0755655
24413_1	Nr3c1	687633_1	rCG_21212	0.069896
24413_1	Nr3c1	680102_1	Mab21l2	0.0662003
24413_1	Nr3c1	252928_1	Timm13	0.0629432
24413_1	Nr3c1	303024_1	Fbxw11	0.0533083
24413_1	Nr3c1	309400_1	Tmem2	0.0527096
24413_1	Nr3c1	252921_1	Tubg1	0.0447864
24413_1	Nr3c1	81815_1	Tpp2	0.0371643
24413_1	Nr3c1	170922_1	Ilk	0.0363777
24413_1	Nr3c1	364396_1	Arl11	0.0142515
24413_1	Nr3c1	308821_1	Rab30	0.0136259
24413_1	Nr3c1	690407_1	Rab36	0.00845434
24413_1	Nr3c1	293484_1	Eif3c	0.00693103

## Sheet: NAcSh
MR	MRname	Target	TargetName	DiffExp
24413_1	Nr3c1	361107_1	Actr8	5.66051
24413_1	Nr3c1	500629_1	Rdh14	5.2889
24413_1	Nr3c1	685232_1	Atp6v1a	5.09176
24413_1	Nr3c1	63845_2	Tmeff1_2	4.73997
24413_1	Nr3c1	309004_1	Vkorc1	4.49897
24413_1	Nr3c1	289456_1	Hsd17b11	4.46979
24413_1	Nr3c1	289668_1	Lap3	4.31747
24413_1	Nr3c1	116650_1	Srp54a	4.2564
24413_1	Nr3c1	363443_1	Ndp	4.22223
24413_1	Nr3c1	310775_1	RGD1306520	4.16489
24413_1	Nr3c1	362618_1	Fam76a	3.99408
24413_1	Nr3c1	679906_1	Trpm7	3.87947
24413_1	Nr3c1	361990_1	LOC361990	3.83821
24413_1	Nr3c1	54320_1	Pdpn	3.83498
24413_1	Nr3c1	85238_1	Synj1	3.71454
24413_1	Nr3c1	363222_1	Rnf149	3.71368
24413_1	Nr3c1	63868_1	Hspd1	3.66434
24413_1	Nr3c1	291794_1	Snrpd1	3.66383
24413_1	Nr3c1	24551_1	Mdh1	3.59175
24413_1	Nr3c1	301374_1	RGD1310553	3.57824
24413_1	Nr3c1	29611_1	Dbt	3.41566
24413_1	Nr3c1	316794_1	Brcc3	3.40785
24413_1	Nr3c1	252889_1	Tmed7	3.36979
24413_1	Nr3c1	498538_1	Trim35	3.35942
24413_1	Nr3c1	170956_1	Yt521	3.34357
24413_1	Nr3c1	294709_1	RGD1306583	3.32353
24413_1	Nr3c1	290401_1	Esd	3.29395
24413_1	Nr3c1	361261_1	Ccny	3.22021
24413_1	Nr3c1	307362_1	Znf532	3.1977
24413_1	Nr3c1	85385_1	Shc1	3.17902
24413_1	Nr3c1	316221_1	Tbcc	3.04452
24413_1	Nr3c1	307350_1	Afg3l2	2.99296
24413_1	Nr3c1	362740_1	Mbip	2.94604
24413_1	Nr3c1	24534_1	Ldhb	2.92568
24413_1	Nr3c1	361100_1	LOC361100	2.89145
24413_1	Nr3c1	287924_1	Yars2	2.87554
24413_1	Nr3c1	317399_1	Ddx21	2.81746
24413_1	Nr3c1	116644_1	Rtn1	2.80106
24413_1	Nr3c1	687395_1	LOC687395	2.77205
24413_1	Nr3c1	314417_2	Papola_2	2.70673
24413_1	Nr3c1	83501_2	Cdh2_2	2.69197
24413_1	Nr3c1	296371_1	Pltp	2.69184
24413_1	Nr3c1	294948_1	Armc1	2.62686
24413_1	Nr3c1	59073_1	Lxn	2.56148
24413_1	Nr3c1	361410_1	RGD1306153	2.55922
24413_1	Nr3c1	295462_1	Ccdc109b	2.54855
24413_1	Nr3c1	25455_1	Ggh	2.47382
24413_1	Nr3c1	303280_1	RGD1307929	2.45633
24413_1	Nr3c1	295461_1	Sec24b	2.43655
24413_1	Nr3c1	78957_1	Shank1	2.43077
24413_1	Nr3c1	117087_1	Stim2	2.41614
24413_1	Nr3c1	303024_1	Fbxw11	2.41201
24413_1	Nr3c1	683514_1	LOC683514	2.40795
24413_1	Nr3c1	300189_1	Rpap3	2.40387
24413_1	Nr3c1	361029_1	Ktn1	2.40198
24413_1	Nr3c1	690407_1	Rab36	2.40008
24413_1	Nr3c1	307070_1	Larp5	2.37058
24413_1	Nr3c1	170922_1	Ilk	2.36531
24413_1	Nr3c1	361323_1	Commd10	2.35698
24413_1	Nr3c1	317247_1	Nap1l2	2.34444
24413_1	Nr3c1	297725_1	Tm7sf3	2.32959
24413_1	Nr3c1	317163_1	Eif1a	2.31578
24413_1	Nr3c1	363644_1	Glod4	2.25574
24413_1	Nr3c1	100125361_1	rCG_64343	2.23669
24413_1	Nr3c1	170946_1	Lkap	2.22287
24413_1	Nr3c1	307302_1	Cep120	2.22057
24413_1	Nr3c1	170577_1	Mark3	2.21708
24413_1	Nr3c1	310362_1	RGD1305938	2.21425
24413_1	Nr3c1	691538_1	Rnpc3	2.20041
24413_1	Nr3c1	117028_1	Bin1	2.19604
24413_1	Nr3c1	84013_1	Hsd17b12	2.15417
24413_1	Nr3c1	363016_1	RGD1309534	2.15351
24413_1	Nr3c1	292588_1	Ube2s	2.08236
24413_1	Nr3c1	64823_1	Csnk1g3	2.04758
24413_1	Nr3c1	295053_1	Spg20	2.02425
24413_1	Nr3c1	304670_1	Tnpo2	1.9994
24413_1	Nr3c1	252939_1	Gpr37l1	1.99792
24413_1	Nr3c1	25306_1	Cpd	1.99639
24413_1	Nr3c1	685729_1	LOC685729	1.99166
24413_1	Nr3c1	307764_1	Usp38	1.98594
24413_1	Nr3c1	297900_1	Pef1	1.95737
24413_1	Nr3c1	24191_1	Aldoc	1.95535
24413_1	Nr3c1	680451_1	Nrbp2	1.95265
24413_1	Nr3c1	619374_2	Jam2_2	1.94144
24413_1	Nr3c1	316335_1	Tmem131	1.9223
24413_1	Nr3c1	266631_1	Rbm45	1.90854
24413_1	Nr3c1	361465_1	Echdc1	1.87409
24413_1	Nr3c1	65138_1	Adrm1	1.85848
24413_1	Nr3c1	296467_1	Ythdf1	1.83219
24413_1	Nr3c1	309172_1	Frmd8	1.83023
24413_1	Nr3c1	246146_1	Hspbp1	1.82914
24413_1	Nr3c1	307178_1	Arhgap21	1.7997
24413_1	Nr3c1	58952_1	Pgcp	1.79907
24413_1	Nr3c1	314941_1	Lrp12	1.79526
24413_1	Nr3c1	498366_1	Fam114a1	1.78086
24413_1	Nr3c1	360492_1	Hn1l	1.76619
24413_1	Nr3c1	360947_1	Pacrgl	1.75076
24413_1	Nr3c1	311405_1	Tmem127	1.74665
24413_1	Nr3c1	290270_1	Mphosph8	1.70098
24413_1	Nr3c1	295928_1	Slc39a13	1.68396
24413_1	Nr3c1	300756_1	Arih1	1.67394
24413_1	Nr3c1	303803_1	Klhl24	1.6618
24413_1	Nr3c1	304887_1	Ralgps2	1.66093
24413_1	Nr3c1	299334_1	Cinp	1.64644
24413_1	Nr3c1	295971_1	Depdc7	1.60292
24413_1	Nr3c1	287212_1	Rnf145	1.58776
24413_1	Nr3c1	114507_1	Slc5a3	1.58695
24413_1	Nr3c1	498486_1	Gnpnat1	1.57712
24413_1	Nr3c1	310856_1	Ppa2	1.57622
24413_1	Nr3c1	360519_1	Rasgef1c	1.57517
24413_1	Nr3c1	289716_1	Ccdc96	1.57138
24413_1	Nr3c1	116743_1	Sh3gl2	1.56882
24413_1	Nr3c1	500400_1	Fam110b	1.56841
24413_1	Nr3c1	680089_1	Ncaph	1.54086
24413_1	Nr3c1	310846_1	Tram1l1	1.53934
24413_1	Nr3c1	313373_1	Cyp2j10	1.53737
24413_1	Nr3c1	361778_1	Sfxn4	1.52059
24413_1	Nr3c1	257644_1	Zwint	1.51946
24413_1	Nr3c1	366896_1	Tbc1d15	1.51539
24413_1	Nr3c1	498630_1	Wwc2	1.51353
24413_1	Nr3c1	291925_1	RGD1308706	1.5025
24413_1	Nr3c1	316575_2	Trip12_2	1.5014
24413_1	Nr3c1	363464_1	Piga	1.46039
24413_1	Nr3c1	295934_1	Chst1	1.45439
24413_1	Nr3c1	360703_1	Dscr3	1.45318
24413_1	Nr3c1	499814_1	Ttc30b	1.45097
24413_1	Nr3c1	171063_1	Gtf3c1	1.43987
24413_1	Nr3c1	50594_1	Nbl1	1.43507
24413_1	Nr3c1	500118_1	LOC500118	1.4329
24413_1	Nr3c1	307956_1	Rbm34	1.42143
24413_1	Nr3c1	295264_1	Mllt11	1.42065
24413_1	Nr3c1	365813_1	Trim59	1.41065
24413_1	Nr3c1	360738_1	RGD1310348	1.38291
24413_1	Nr3c1	83824_1	Cxxc4	1.37516
24413_1	Nr3c1	687633_1	rCG_21212	1.36387
24413_1	Nr3c1	257650_1	LOC257650	1.36245
24413_1	Nr3c1	298653_1	Nmnat1	1.36052
24413_1	Nr3c1	65026_1	Rwdd3	1.3592
24413_1	Nr3c1	65179_1	Ppp5c	1.35506
24413_1	Nr3c1	311422_1	Itpa	1.34355
24413_1	Nr3c1	502642_1	RGD1563348	1.34121
24413_1	Nr3c1	299707_1	Ccdc53	1.33892
24413_1	Nr3c1	140674_1	Gabrg1	1.33545
24413_1	Nr3c1	363151_1	Ccdc12	1.31738
24413_1	Nr3c1	306022_1	Fndc3a	1.29982
24413_1	Nr3c1	25179_1	Idh3g	1.29211
24413_1	Nr3c1	116720_1	Pik3c2g	1.29155
24413_1	Nr3c1	117056_2	H3f3b_2	1.28606
24413_1	Nr3c1	309400_1	Tmem2	1.28121
24413_1	Nr3c1	309812_1	Rev3l	1.26302
24413_1	Nr3c1	304337_1	Zfp68	1.25961
24413_1	Nr3c1	50998_1	Coil	1.25242
24413_1	Nr3c1	113912_1	Rtn4r	1.24357
24413_1	Nr3c1	24699_1	Ptprc	1.24316
24413_1	Nr3c1	684506_1	LOC684506	1.23608
24413_1	Nr3c1	299864_1	Ebag9	1.2356
24413_1	Nr3c1	313111_1	RGD1310364	1.23013
24413_1	Nr3c1	63865_1	Lgmn	1.21401
24413_1	Nr3c1	294141_1	Clic2	1.20601
24413_1	Nr3c1	316732_1	RGD1307234	1.19307
24413_1	Nr3c1	500591_1	Camta1	1.18466
24413_1	Nr3c1	310791_1	Slc25a24	1.17581
24413_1	Nr3c1	315422_1	Mtmr2	1.1715
24413_1	Nr3c1	252928_1	Timm13	1.15515
24413_1	Nr3c1	299799_1	Rab21	1.13712
24413_1	Nr3c1	29686_1	Scn1b	1.13196
24413_1	Nr3c1	29593_1	Ckmt1	1.12801
24413_1	Nr3c1	308864_1	Fchsd2	1.12751
24413_1	Nr3c1	360917_1	Cnot6l	1.12515
24413_1	Nr3c1	81815_1	Tpp2	1.12478
24413_1	Nr3c1	171083_1	Itfg1	1.11915
24413_1	Nr3c1	246152_1	Wdr44	1.11708
24413_1	Nr3c1	499731_1	Tyw3	1.10779
24413_1	Nr3c1	362759_1	Exd2	1.10574
24413_1	Nr3c1	361256_1	Svil	1.10573
24413_1	Nr3c1	60414_1	Rhd	1.10248
24413_1	Nr3c1	311078_1	Psmd14	1.09425
24413_1	Nr3c1	64458_1	Scrg1	1.09309
24413_1	Nr3c1	498256_1	Ier5	1.09073
24413_1	Nr3c1	679937_1	Dram	1.08036
24413_1	Nr3c1	298374_1	Prpf38a	1.07642
24413_1	Nr3c1	297865_1	Dsel	1.06274
24413_1	Nr3c1	687575_1	LOC687575	1.06141
24413_1	Nr3c1	60443_1	Epn2	1.05685
24413_1	Nr3c1	360650_1	Amz2	1.05459
24413_1	Nr3c1	302969_2	Srrm2_2	1.03416
24413_1	Nr3c1	498100_1	RGD1559643	1.03029
24413_1	Nr3c1	363441_1	Ndufa1	1.0062
24413_1	Nr3c1	310461_1	Dhx36	1.00571
24413_1	Nr3c1	308942_1	Dennd5a	1.00401
24413_1	Nr3c1	287159_1	Pigq	0.99493
24413_1	Nr3c1	288455_1	Pomp	0.981606
24413_1	Nr3c1	54322_1	Cox6c	0.971245
24413_1	Nr3c1	307075_2	Wdr37_2	0.966376
24413_1	Nr3c1	305268_1	Uba6	0.945778
24413_1	Nr3c1	311642_1	Sulf2	0.939226
24413_1	Nr3c1	24423_1	Gstm1	0.931702
24413_1	Nr3c1	688133_1	LOC688133	0.930699
24413_1	Nr3c1	366461_1	RGD1564921	0.928812
24413_1	Nr3c1	64862_1	Map1lc3b	0.927594
24413_1	Nr3c1	296121_1	Usp8	0.918404
24413_1	Nr3c1	303396_1	Appbp2	0.871669
24413_1	Nr3c1	25604_1	Pcmt1	0.852584
24413_1	Nr3c1	171069_1	Usmg5	0.842845
24413_1	Nr3c1	25613_1	Ptprz1	0.82836
24413_1	Nr3c1	310749_1	Rsbn1	0.823949
24413_1	Nr3c1	309650_2	Cpne5_2	0.818134
24413_1	Nr3c1	474154_1	Rbm4b	0.809696
24413_1	Nr3c1	295663_1	Phospho2	0.807876
24413_1	Nr3c1	497930_1	Sco1	0.777248
24413_1	Nr3c1	29603_1	Bckdk	0.773889
24413_1	Nr3c1	252921_1	Tubg1	0.772191
24413_1	Nr3c1	299198_1	RGD1310899	0.763438
24413_1	Nr3c1	360636_1	Slc25a39	0.754969
24413_1	Nr3c1	64020_1	Gpr85	0.751775
24413_1	Nr3c1	81814_1	Tmsb4x	0.749812
24413_1	Nr3c1	501454_1	Oaz2	0.749433
24413_1	Nr3c1	499780_1	RGD1561113	0.747356
24413_1	Nr3c1	503164_1	Apol9a	0.740766
24413_1	Nr3c1	302378_1	Lpar4	0.726012
24413_1	Nr3c1	298841_1	RGD1311605	0.722889
24413_1	Nr3c1	292462_1	Lrp11	0.721494
24413_1	Nr3c1	170913_1	Abcb1a	0.720954
24413_1	Nr3c1	307133_1	Hspa14	0.709502
24413_1	Nr3c1	288783_1	Ormdl2	0.688227
24413_1	Nr3c1	171562_1	Ero1l	0.68448
24413_1	Nr3c1	84586_1	Fgl2	0.681532
24413_1	Nr3c1	361740_1	RGD1359158	0.681126
24413_1	Nr3c1	684800_1	LOC684800	0.680732
24413_1	Nr3c1	56064_1	Nptn	0.679018
24413_1	Nr3c1	362385_1	Pole4	0.673708
24413_1	Nr3c1	29554_1	Pdha1	0.672344
24413_1	Nr3c1	362364_1	RGD1310827	0.672152
24413_1	Nr3c1	690419_1	Zfp709l1	0.667791
24413_1	Nr3c1	310306_1	Usp13	0.660728
24413_1	Nr3c1	287273_1	Nhp2	0.657161
24413_1	Nr3c1	683687_1	Snx9	0.655276
24413_1	Nr3c1	292267_1	RGD1305235	0.655273
24413_1	Nr3c1	116479_1	F11r	0.65203
24413_1	Nr3c1	298584_1	Capzb	0.649282
24413_1	Nr3c1	64205_1	Arbp	0.639627
24413_1	Nr3c1	301351_1	RGD1310819	0.619159
24413_1	Nr3c1	309307_1	RGD1311595	0.609479
24413_1	Nr3c1	288920_1	RGD1564093	0.604972
24413_1	Nr3c1	312437_2	Krcc1_2	0.596892
24413_1	Nr3c1	29726_1	Slc22a5	0.596522
24413_1	Nr3c1	314243_1	Wdr89	0.586653
24413_1	Nr3c1	294313_1	Mtch1	0.575277
24413_1	Nr3c1	499991_1	Steap4	0.571621
24413_1	Nr3c1	498398_1	Selm	0.568417
24413_1	Nr3c1	301073_1	Hhatl	0.567218
24413_1	Nr3c1	362041_1	Rpl34	0.563886
24413_1	Nr3c1	310877_1	Tifa	0.554368
24413_1	Nr3c1	305351_1	Klhl5	0.550099
24413_1	Nr3c1	65218_1	Agap2	0.546033
24413_1	Nr3c1	294436_1	Bxdc1	0.544575
24413_1	Nr3c1	363931_1	Gtpbp6	0.542443
24413_1	Nr3c1	310803_1	Extl2	0.517659
24413_1	Nr3c1	361991_1	S100a16	0.510961
24413_1	Nr3c1	94266_1	Rps27	0.504913
24413_1	Nr3c1	360677_1	RGD1311925	0.504232
24413_1	Nr3c1	289693_1	Dhx15	0.494224
24413_1	Nr3c1	363133_1	Pcbp4	0.490969
24413_1	Nr3c1	362706_1	Rbks	0.488898
24413_1	Nr3c1	299811_1	Cpsf6	0.478778
24413_1	Nr3c1	308993_1	Sephs2	0.457201
24413_1	Nr3c1	360860_1	Rfwd2	0.453381
24413_1	Nr3c1	25737_1	Pcna	0.436611
24413_1	Nr3c1	246769_1	Hint3	0.436529
24413_1	Nr3c1	302470_1	F8	0.435526
24413_1	Nr3c1	310288_1	Hps3	0.430763
24413_1	Nr3c1	295323_1	Trim45	0.430093
24413_1	Nr3c1	25429_1	Cyp7b1	0.406074
24413_1	Nr3c1	306128_1	Cln5	0.403406
24413_1	Nr3c1	308473_1	Samd4b	0.400307
24413_1	Nr3c1	684996_1	LOC684996	0.399584
24413_1	Nr3c1	298250_1	Fggy	0.398909
24413_1	Nr3c1	314417_1	Papola	0.397518
24413_1	Nr3c1	83533_1	Aifm1	0.371078
24413_1	Nr3c1	56759_1	Rnase4	0.338872
24413_1	Nr3c1	363084_1	Usp3	0.336557
24413_1	Nr3c1	361046_1	Parp4	0.33647
24413_1	Nr3c1	681219_1	LOC681219	0.336297
24413_1	Nr3c1	681578_1	Rnf13	0.336041
24413_1	Nr3c1	295344_1	St7l	0.335799
24413_1	Nr3c1	499506_1	Ankrd34b	0.326797
24413_1	Nr3c1	310801_1	Slc30a7	0.323352
24413_1	Nr3c1	688173_1	LOC688173	0.316547
24413_1	Nr3c1	293484_1	Eif3c	0.30812
24413_1	Nr3c1	502084_1	Rwdd4a	0.306445
24413_1	Nr3c1	690354_1	Lyrm2	0.302629
24413_1	Nr3c1	303637_1	Abca8	0.278887
24413_1	Nr3c1	315054_1	Slc45a4	0.27659
24413_1	Nr3c1	299971_1	Atp6v1c1	0.273615
24413_1	Nr3c1	361242_1	Dusp22	0.253341
24413_1	Nr3c1	24213_1	Atp1a3	0.253068
24413_1	Nr3c1	363153_2	rCG_25854_2	0.248844
24413_1	Nr3c1	81750_1	Pros1	0.242738
24413_1	Nr3c1	288238_1	Pigp	0.237893
24413_1	Nr3c1	316137_1	Emr1	0.231406
24413_1	Nr3c1	117515_1	2014-09-02	0.22972
24413_1	Nr3c1	293484_2	Eif3c_2	0.22833
24413_1	Nr3c1	25716_1	Syt1	0.225149
24413_1	Nr3c1	300235_1	Dazap2	0.224113
24413_1	Nr3c1	25104_1	Pc	0.209233
24413_1	Nr3c1	25288_1	Acsl1	0.205643
24413_1	Nr3c1	364396_1	Arl11	0.205164
24413_1	Nr3c1	296134_1	Mrps5	0.199681
24413_1	Nr3c1	114114_1	Dnm1l	0.187941
24413_1	Nr3c1	100151767_1	LOC100151767	0.186619
24413_1	Nr3c1	619579_1	Nrbp	0.185283
24413_1	Nr3c1	297989_1	Ddx58	0.17149
24413_1	Nr3c1	29630_1	Psme1	0.171209
24413_1	Nr3c1	310662_1	Scnm1	0.169183
24413_1	Nr3c1	316435_1	Cyp20a1	0.162985
24413_1	Nr3c1	29502_1	Slc20a2	0.153614
24413_1	Nr3c1	363236_1	Fam117b	0.152941
24413_1	Nr3c1	360762_1	Rpo1-3	0.14684
24413_1	Nr3c1	246274_1	Faim2	0.139759
24413_1	Nr3c1	310358_1	RGD1308448	0.136058
24413_1	Nr3c1	364154_1	RGD1311122	0.133908
24413_1	Nr3c1	192256_1	Pja2	0.127888
24413_1	Nr3c1	292804_1	Gpi	0.125852
24413_1	Nr3c1	296925_1	Aass	0.121784
24413_1	Nr3c1	25618_1	Acadsb	0.119445
24413_1	Nr3c1	116643_1	Vcp	0.117706
24413_1	Nr3c1	290995_1	Prelid1	0.116179
24413_1	Nr3c1	64630_1	Snap23	0.109046
24413_1	Nr3c1	317470_1	Egfl6	0.101293
24413_1	Nr3c1	58835_1	Phgdh	0.100356
24413_1	Nr3c1	683897_1	LOC683897	0.0996781
24413_1	Nr3c1	689249_1	Rspry1	0.0826987
24413_1	Nr3c1	293343_1	Fam160a2	0.0804065
24413_1	Nr3c1	680102_1	Mab21l2	0.0785276
24413_1	Nr3c1	498959_1	Fbxo31	0.0781525
24413_1	Nr3c1	24158_1	Acadm	0.0726779
24413_1	Nr3c1	308821_1	Rab30	0.0668011
24413_1	Nr3c1	289874_1	RGD1306508	0.0467355
24413_1	Nr3c1	680594_1	Dph3	0.0465685
24413_1	Nr3c1	64523_1	Tep1	0.0341105
24413_1	Nr3c1	685548_1	LOC685548	0.0333089
24413_1	Nr3c1	50672_1	Ednrb	0.0245241
24413_1	Nr3c1	362704_1	Bre	0.0201724
24413_1	Nr3c1	302562_1	Plp2	0.0164581
24413_1	Nr3c1	24242_1	Calm1	0.0159245
24413_1	Nr3c1	315969_1	Topbp1	0.0139702

## Sheet: mPFC
MR	MRname	Target	TargetName	DiffExp
24413_1	Nr3c1	360762_1	Rpo1-3	5.61943
24413_1	Nr3c1	117056_2	H3f3b_2	3.50372
24413_1	Nr3c1	307075_2	Wdr37_2	3.19857
24413_1	Nr3c1	315422_1	Mtmr2	3.08886
24413_1	Nr3c1	305351_1	Klhl5	3.06552
24413_1	Nr3c1	63865_1	Lgmn	3.01411
24413_1	Nr3c1	362740_1	Mbip	2.90962
24413_1	Nr3c1	297989_1	Ddx58	2.82833
24413_1	Nr3c1	288920_1	RGD1564093	2.72883
24413_1	Nr3c1	360677_1	RGD1311925	2.71639
24413_1	Nr3c1	289693_1	Dhx15	2.61424
24413_1	Nr3c1	363153_2	rCG_25854_2	2.51728
24413_1	Nr3c1	316732_1	RGD1307234	2.47946
24413_1	Nr3c1	310791_1	Slc25a24	2.44326
24413_1	Nr3c1	310362_1	RGD1305938	2.43608
24413_1	Nr3c1	306128_1	Cln5	2.41747
24413_1	Nr3c1	361261_1	Ccny	2.28246
24413_1	Nr3c1	311422_1	Itpa	2.24144
24413_1	Nr3c1	363151_1	Ccdc12	2.19048
24413_1	Nr3c1	297725_1	Tm7sf3	2.16592
24413_1	Nr3c1	295461_1	Sec24b	2.13914
24413_1	Nr3c1	307133_1	Hspa14	2.0896
24413_1	Nr3c1	317470_1	Egfl6	1.97203
24413_1	Nr3c1	363084_1	Usp3	1.952
24413_1	Nr3c1	257650_1	LOC257650	1.94631
24413_1	Nr3c1	299971_1	Atp6v1c1	1.88525
24413_1	Nr3c1	679937_1	Dram	1.87545
24413_1	Nr3c1	116643_1	Vcp	1.8715
24413_1	Nr3c1	498100_1	RGD1559643	1.86534
24413_1	Nr3c1	50594_1	Nbl1	1.8621
24413_1	Nr3c1	171069_1	Usmg5	1.85816
24413_1	Nr3c1	366461_1	RGD1564921	1.85109
24413_1	Nr3c1	298584_1	Capzb	1.83655
24413_1	Nr3c1	170922_1	Ilk	1.83152
24413_1	Nr3c1	360917_1	Cnot6l	1.82709
24413_1	Nr3c1	84586_1	Fgl2	1.81656
24413_1	Nr3c1	171083_1	Itfg1	1.80664
24413_1	Nr3c1	499506_1	Ankrd34b	1.80457
24413_1	Nr3c1	64862_1	Map1lc3b	1.79955
24413_1	Nr3c1	294141_1	Clic2	1.79567
24413_1	Nr3c1	295323_1	Trim45	1.79347
24413_1	Nr3c1	25288_1	Acsl1	1.77116
24413_1	Nr3c1	311642_1	Sulf2	1.76698
24413_1	Nr3c1	308473_1	Samd4b	1.74998
24413_1	Nr3c1	310801_1	Slc30a7	1.74584
24413_1	Nr3c1	688173_1	LOC688173	1.73103
24413_1	Nr3c1	94266_1	Rps27	1.71495
24413_1	Nr3c1	361046_1	Parp4	1.70881
24413_1	Nr3c1	116644_1	Rtn1	1.69969
24413_1	Nr3c1	310877_1	Tifa	1.65959
24413_1	Nr3c1	295264_1	Mllt11	1.65574
24413_1	Nr3c1	684996_1	LOC684996	1.64271
24413_1	Nr3c1	363443_1	Ndp	1.62912
24413_1	Nr3c1	302969_2	Srrm2_2	1.62849
24413_1	Nr3c1	317399_1	Ddx21	1.62568
24413_1	Nr3c1	363016_1	RGD1309534	1.61316
24413_1	Nr3c1	498398_1	Selm	1.61114
24413_1	Nr3c1	29554_1	Pdha1	1.56109
24413_1	Nr3c1	314243_1	Wdr89	1.55967
24413_1	Nr3c1	363644_1	Glod4	1.53481
24413_1	Nr3c1	25306_1	Cpd	1.52708
24413_1	Nr3c1	364396_1	Arl11	1.51432
24413_1	Nr3c1	299334_1	Cinp	1.49343
24413_1	Nr3c1	299864_1	Ebag9	1.47389
24413_1	Nr3c1	314941_1	Lrp12	1.46452
24413_1	Nr3c1	310749_1	Rsbn1	1.4603
24413_1	Nr3c1	287273_1	Nhp2	1.4537
24413_1	Nr3c1	295928_1	Slc39a13	1.45334
24413_1	Nr3c1	304887_1	Ralgps2	1.43813
24413_1	Nr3c1	117028_1	Bin1	1.43785
24413_1	Nr3c1	304670_1	Tnpo2	1.40867
24413_1	Nr3c1	114114_1	Dnm1l	1.40421
24413_1	Nr3c1	170946_1	Lkap	1.40005
24413_1	Nr3c1	361323_1	Commd10	1.37306
24413_1	Nr3c1	363222_1	Rnf149	1.34936
24413_1	Nr3c1	297900_1	Pef1	1.34524
24413_1	Nr3c1	317163_1	Eif1a	1.33245
24413_1	Nr3c1	29593_1	Ckmt1	1.32615
24413_1	Nr3c1	303280_1	RGD1307929	1.31748
24413_1	Nr3c1	502642_1	RGD1563348	1.31743
24413_1	Nr3c1	78957_1	Shank1	1.31393
24413_1	Nr3c1	302378_1	Lpar4	1.31082
24413_1	Nr3c1	360738_1	RGD1310348	1.29701
24413_1	Nr3c1	171063_1	Gtf3c1	1.28994
24413_1	Nr3c1	65179_1	Ppp5c	1.27025
24413_1	Nr3c1	298653_1	Nmnat1	1.26978
24413_1	Nr3c1	360703_1	Dscr3	1.26922
24413_1	Nr3c1	85385_1	Shc1	1.25881
24413_1	Nr3c1	361256_1	Svil	1.24832
24413_1	Nr3c1	24213_1	Atp1a3	1.21277
24413_1	Nr3c1	363931_1	Gtpbp6	1.2111
24413_1	Nr3c1	300756_1	Arih1	1.2103
24413_1	Nr3c1	499814_1	Ttc30b	1.19199
24413_1	Nr3c1	303024_1	Fbxw11	1.18843
24413_1	Nr3c1	361778_1	Sfxn4	1.17874
24413_1	Nr3c1	316794_1	Brcc3	1.16168
24413_1	Nr3c1	619579_1	Nrbp	1.1596
24413_1	Nr3c1	116743_1	Sh3gl2	1.15415
24413_1	Nr3c1	294948_1	Armc1	1.14964
24413_1	Nr3c1	310288_1	Hps3	1.149
24413_1	Nr3c1	290995_1	Prelid1	1.14527
24413_1	Nr3c1	360492_1	Hn1l	1.13898
24413_1	Nr3c1	499991_1	Steap4	1.13692
24413_1	Nr3c1	360947_1	Pacrgl	1.12789
24413_1	Nr3c1	25455_1	Ggh	1.126
24413_1	Nr3c1	317247_1	Nap1l2	1.11994
24413_1	Nr3c1	64630_1	Snap23	1.1179
24413_1	Nr3c1	289716_1	Ccdc96	1.11553
24413_1	Nr3c1	294436_1	Bxdc1	1.11491
24413_1	Nr3c1	294709_1	RGD1306583	1.1108
24413_1	Nr3c1	50672_1	Ednrb	1.10891
24413_1	Nr3c1	299707_1	Ccdc53	1.10102
24413_1	Nr3c1	299811_1	Cpsf6	1.097
24413_1	Nr3c1	292588_1	Ube2s	1.09157
24413_1	Nr3c1	361100_1	LOC361100	1.08617
24413_1	Nr3c1	307178_1	Arhgap21	1.07907
24413_1	Nr3c1	316221_1	Tbcc	1.06849
24413_1	Nr3c1	308993_1	Sephs2	1.05788
24413_1	Nr3c1	299799_1	Rab21	1.05208
24413_1	Nr3c1	64523_1	Tep1	1.03408
24413_1	Nr3c1	680089_1	Ncaph	1.03373
24413_1	Nr3c1	83533_1	Aifm1	1.0232
24413_1	Nr3c1	64458_1	Scrg1	1.01226
24413_1	Nr3c1	310856_1	Ppa2	0.988683
24413_1	Nr3c1	25179_1	Idh3g	0.981051
24413_1	Nr3c1	361242_1	Dusp22	0.97497
24413_1	Nr3c1	292267_1	RGD1305235	0.968103
24413_1	Nr3c1	309004_1	Vkorc1	0.965191
24413_1	Nr3c1	65138_1	Adrm1	0.964047
24413_1	Nr3c1	681578_1	Rnf13	0.958977
24413_1	Nr3c1	25429_1	Cyp7b1	0.948204
24413_1	Nr3c1	290270_1	Mphosph8	0.94207
24413_1	Nr3c1	680102_1	Mab21l2	0.928691
24413_1	Nr3c1	501454_1	Oaz2	0.922986
24413_1	Nr3c1	307302_1	Cep120	0.917996
24413_1	Nr3c1	303396_1	Appbp2	0.913417
24413_1	Nr3c1	360860_1	Rfwd2	0.913227
24413_1	Nr3c1	690354_1	Lyrm2	0.911921
24413_1	Nr3c1	305268_1	Uba6	0.90654
24413_1	Nr3c1	687575_1	LOC687575	0.90561
24413_1	Nr3c1	304337_1	Zfp68	0.899614
24413_1	Nr3c1	362364_1	RGD1310827	0.885971
24413_1	Nr3c1	685232_1	Atp6v1a	0.88438
24413_1	Nr3c1	303803_1	Klhl24	0.880574
24413_1	Nr3c1	307362_1	Znf532	0.878249
24413_1	Nr3c1	498630_1	Wwc2	0.872227
24413_1	Nr3c1	314417_2	Papola_2	0.860421
24413_1	Nr3c1	257644_1	Zwint	0.858909
24413_1	Nr3c1	619374_2	Jam2_2	0.850051
24413_1	Nr3c1	293343_1	Fam160a2	0.842959
24413_1	Nr3c1	64020_1	Gpr85	0.841182
24413_1	Nr3c1	307764_1	Usp38	0.837795
24413_1	Nr3c1	192256_1	Pja2	0.830471
24413_1	Nr3c1	29686_1	Scn1b	0.829671
24413_1	Nr3c1	170956_1	Yt521	0.829178
24413_1	Nr3c1	685729_1	LOC685729	0.824795
24413_1	Nr3c1	299198_1	RGD1310899	0.811241
24413_1	Nr3c1	499731_1	Tyw3	0.797851
24413_1	Nr3c1	60443_1	Epn2	0.793268
24413_1	Nr3c1	500118_1	LOC500118	0.792767
24413_1	Nr3c1	309650_2	Cpne5_2	0.791725
24413_1	Nr3c1	311078_1	Psmd14	0.787816
24413_1	Nr3c1	293484_2	Eif3c_2	0.787556
24413_1	Nr3c1	295663_1	Phospho2	0.783097
24413_1	Nr3c1	29611_1	Dbt	0.77617
24413_1	Nr3c1	500591_1	Camta1	0.773695
24413_1	Nr3c1	689249_1	Rspry1	0.771068
24413_1	Nr3c1	680451_1	Nrbp2	0.768459
24413_1	Nr3c1	24534_1	Ldhb	0.764605
24413_1	Nr3c1	312437_2	Krcc1_2	0.759966
24413_1	Nr3c1	685548_1	LOC685548	0.755857
24413_1	Nr3c1	498538_1	Trim35	0.755794
24413_1	Nr3c1	24158_1	Acadm	0.750873
24413_1	Nr3c1	307070_1	Larp5	0.749313
24413_1	Nr3c1	687633_1	rCG_21212	0.745306
24413_1	Nr3c1	316435_1	Cyp20a1	0.723799
24413_1	Nr3c1	246146_1	Hspbp1	0.714621
24413_1	Nr3c1	503164_1	Apol9a	0.70531
24413_1	Nr3c1	300189_1	Rpap3	0.701913
24413_1	Nr3c1	360650_1	Amz2	0.700613
24413_1	Nr3c1	25104_1	Pc	0.697383
24413_1	Nr3c1	100151767_1	LOC100151767	0.693303
24413_1	Nr3c1	289668_1	Lap3	0.687265
24413_1	Nr3c1	362618_1	Fam76a	0.686103
24413_1	Nr3c1	309307_1	RGD1311595	0.674912
24413_1	Nr3c1	58835_1	Phgdh	0.674404
24413_1	Nr3c1	29630_1	Psme1	0.666012
24413_1	Nr3c1	295971_1	Depdc7	0.653718
24413_1	Nr3c1	316137_1	Emr1	0.646508
24413_1	Nr3c1	295462_1	Ccdc109b	0.640166
24413_1	Nr3c1	113912_1	Rtn4r	0.620518
24413_1	Nr3c1	252939_1	Gpr37l1	0.62044
24413_1	Nr3c1	498366_1	Fam114a1	0.616737
24413_1	Nr3c1	24242_1	Calm1	0.615883
24413_1	Nr3c1	24191_1	Aldoc	0.609437
24413_1	Nr3c1	296134_1	Mrps5	0.606561
24413_1	Nr3c1	83824_1	Cxxc4	0.60336
24413_1	Nr3c1	56759_1	Rnase4	0.598057
24413_1	Nr3c1	498959_1	Fbxo31	0.592387
24413_1	Nr3c1	64823_1	Csnk1g3	0.588814
24413_1	Nr3c1	140674_1	Gabrg1	0.587117
24413_1	Nr3c1	690407_1	Rab36	0.584369
24413_1	Nr3c1	81814_1	Tmsb4x	0.584228
24413_1	Nr3c1	291794_1	Snrpd1	0.583169
24413_1	Nr3c1	310461_1	Dhx36	0.582134
24413_1	Nr3c1	65026_1	Rwdd3	0.578553
24413_1	Nr3c1	291925_1	RGD1308706	0.578107
24413_1	Nr3c1	499780_1	RGD1561113	0.573943
24413_1	Nr3c1	287212_1	Rnf145	0.57383
24413_1	Nr3c1	290401_1	Esd	0.561802
24413_1	Nr3c1	296467_1	Ythdf1	0.560907
24413_1	Nr3c1	117515_1	2014-09-02	0.560559
24413_1	Nr3c1	116650_1	Srp54a	0.55942
24413_1	Nr3c1	316335_1	Tmem131	0.549349
24413_1	Nr3c1	366896_1	Tbc1d15	0.543928
24413_1	Nr3c1	690419_1	Zfp709l1	0.535293
24413_1	Nr3c1	266631_1	Rbm45	0.522321
24413_1	Nr3c1	288783_1	Ormdl2	0.521623
24413_1	Nr3c1	308821_1	Rab30	0.520984
24413_1	Nr3c1	683687_1	Snx9	0.506431
24413_1	Nr3c1	298250_1	Fggy	0.504465
24413_1	Nr3c1	29726_1	Slc22a5	0.502719
24413_1	Nr3c1	56064_1	Nptn	0.486556
24413_1	Nr3c1	58952_1	Pgcp	0.485288
24413_1	Nr3c1	498486_1	Gnpnat1	0.482962
24413_1	Nr3c1	361410_1	RGD1306153	0.48247
24413_1	Nr3c1	362704_1	Bre	0.481871
24413_1	Nr3c1	117087_1	Stim2	0.48168
24413_1	Nr3c1	361029_1	Ktn1	0.475756
24413_1	Nr3c1	309172_1	Frmd8	0.468787
24413_1	Nr3c1	681219_1	LOC681219	0.46729
24413_1	Nr3c1	83501_2	Cdh2_2	0.465882
24413_1	Nr3c1	362385_1	Pole4	0.463822
24413_1	Nr3c1	361990_1	LOC361990	0.453798
24413_1	Nr3c1	502084_1	Rwdd4a	0.453552
24413_1	Nr3c1	301374_1	RGD1310553	0.453093
24413_1	Nr3c1	63845_2	Tmeff1_2	0.451916
24413_1	Nr3c1	308942_1	Dennd5a	0.449674
24413_1	Nr3c1	306022_1	Fndc3a	0.446217
24413_1	Nr3c1	687395_1	LOC687395	0.435161
24413_1	Nr3c1	296371_1	Pltp	0.428015
24413_1	Nr3c1	297865_1	Dsel	0.425468
24413_1	Nr3c1	684800_1	LOC684800	0.424624
24413_1	Nr3c1	683897_1	LOC683897	0.416509
24413_1	Nr3c1	361107_1	Actr8	0.398631
24413_1	Nr3c1	296121_1	Usp8	0.398236
24413_1	Nr3c1	292804_1	Gpi	0.397524
24413_1	Nr3c1	301073_1	Hhatl	0.397395
24413_1	Nr3c1	50998_1	Coil	0.388936
24413_1	Nr3c1	310662_1	Scnm1	0.388861
24413_1	Nr3c1	302470_1	F8	0.38879
24413_1	Nr3c1	29603_1	Bckdk	0.388498
24413_1	Nr3c1	289456_1	Hsd17b11	0.372367
24413_1	Nr3c1	24699_1	Ptprc	0.369763
24413_1	Nr3c1	292462_1	Lrp11	0.369126
24413_1	Nr3c1	691538_1	Rnpc3	0.362277
24413_1	Nr3c1	24423_1	Gstm1	0.359651
24413_1	Nr3c1	310803_1	Extl2	0.358858
24413_1	Nr3c1	309400_1	Tmem2	0.356171
24413_1	Nr3c1	81815_1	Tpp2	0.355763
24413_1	Nr3c1	474154_1	Rbm4b	0.346362
24413_1	Nr3c1	311405_1	Tmem127	0.337678
24413_1	Nr3c1	29502_1	Slc20a2	0.323077
24413_1	Nr3c1	54322_1	Cox6c	0.319093
24413_1	Nr3c1	63868_1	Hspd1	0.311575
24413_1	Nr3c1	498256_1	Ier5	0.310591
24413_1	Nr3c1	170577_1	Mark3	0.309342
24413_1	Nr3c1	171562_1	Ero1l	0.306375
24413_1	Nr3c1	296925_1	Aass	0.302724
24413_1	Nr3c1	315054_1	Slc45a4	0.294697
24413_1	Nr3c1	170913_1	Abcb1a	0.291345
24413_1	Nr3c1	307350_1	Afg3l2	0.28727
24413_1	Nr3c1	25618_1	Acadsb	0.281354
24413_1	Nr3c1	364154_1	RGD1311122	0.273099
24413_1	Nr3c1	85238_1	Synj1	0.269178
24413_1	Nr3c1	361740_1	RGD1359158	0.26495
24413_1	Nr3c1	116479_1	F11r	0.258053
24413_1	Nr3c1	59073_1	Lxn	0.255811
24413_1	Nr3c1	25613_1	Ptprz1	0.252858
24413_1	Nr3c1	683514_1	LOC683514	0.252375
24413_1	Nr3c1	303637_1	Abca8	0.242341
24413_1	Nr3c1	361465_1	Echdc1	0.233664
24413_1	Nr3c1	298374_1	Prpf38a	0.227955
24413_1	Nr3c1	295344_1	St7l	0.220749
24413_1	Nr3c1	25737_1	Pcna	0.219423
24413_1	Nr3c1	315969_1	Topbp1	0.215514
24413_1	Nr3c1	289874_1	RGD1306508	0.214299
24413_1	Nr3c1	81750_1	Pros1	0.210776
24413_1	Nr3c1	288238_1	Pigp	0.206635
24413_1	Nr3c1	310846_1	Tram1l1	0.203414
24413_1	Nr3c1	314417_1	Papola	0.197827
24413_1	Nr3c1	246152_1	Wdr44	0.196931
24413_1	Nr3c1	294313_1	Mtch1	0.193526
24413_1	Nr3c1	365813_1	Trim59	0.188727
24413_1	Nr3c1	310358_1	RGD1308448	0.188144
24413_1	Nr3c1	24551_1	Mdh1	0.181885
24413_1	Nr3c1	287924_1	Yars2	0.177934
24413_1	Nr3c1	310775_1	RGD1306520	0.176685
24413_1	Nr3c1	684506_1	LOC684506	0.176592
24413_1	Nr3c1	308864_1	Fchsd2	0.165496
24413_1	Nr3c1	287159_1	Pigq	0.162485
24413_1	Nr3c1	309812_1	Rev3l	0.156771
24413_1	Nr3c1	246274_1	Faim2	0.155432
24413_1	Nr3c1	301351_1	RGD1310819	0.153012
24413_1	Nr3c1	307956_1	Rbm34	0.146412
24413_1	Nr3c1	288455_1	Pomp	0.142455
24413_1	Nr3c1	252921_1	Tubg1	0.137341
24413_1	Nr3c1	500400_1	Fam110b	0.136839
24413_1	Nr3c1	497930_1	Sco1	0.130964
24413_1	Nr3c1	680594_1	Dph3	0.129085
24413_1	Nr3c1	100125361_1	rCG_64343	0.127781
24413_1	Nr3c1	679906_1	Trpm7	0.126271
24413_1	Nr3c1	360519_1	Rasgef1c	0.117831
24413_1	Nr3c1	363441_1	Ndufa1	0.117725
24413_1	Nr3c1	54320_1	Pdpn	0.113678
24413_1	Nr3c1	65218_1	Agap2	0.112466
24413_1	Nr3c1	60414_1	Rhd	0.108191
24413_1	Nr3c1	313111_1	RGD1310364	0.0962099
24413_1	Nr3c1	252928_1	Timm13	0.0852333
24413_1	Nr3c1	293484_1	Eif3c	0.0845921
24413_1	Nr3c1	25604_1	Pcmt1	0.0785274
24413_1	Nr3c1	688133_1	LOC688133	0.0760011
24413_1	Nr3c1	362041_1	Rpl34	0.0734917
24413_1	Nr3c1	316575_2	Trip12_2	0.0652236
24413_1	Nr3c1	116720_1	Pik3c2g	0.0649544
24413_1	Nr3c1	500629_1	Rdh14	0.0640546
24413_1	Nr3c1	363236_1	Fam117b	0.0635211
24413_1	Nr3c1	360636_1	Slc25a39	0.0625851
24413_1	Nr3c1	300235_1	Dazap2	0.0596562
24413_1	Nr3c1	295934_1	Chst1	0.0581663
24413_1	Nr3c1	363464_1	Piga	0.0537644
24413_1	Nr3c1	361991_1	S100a16	0.0510351
24413_1	Nr3c1	298841_1	RGD1311605	0.0478703
24413_1	Nr3c1	246769_1	Hint3	0.0474611
24413_1	Nr3c1	310306_1	Usp13	0.0393585
24413_1	Nr3c1	302562_1	Plp2	0.0381001
24413_1	Nr3c1	295053_1	Spg20	0.0356827
24413_1	Nr3c1	114507_1	Slc5a3	0.0306274
24413_1	Nr3c1	84013_1	Hsd17b12	0.0209215
24413_1	Nr3c1	64205_1	Arbp	0.0157241
24413_1	Nr3c1	362706_1	Rbks	0.00830319
24413_1	Nr3c1	363133_1	Pcbp4	0.00759505
24413_1	Nr3c1	362759_1	Exd2	0.00551657
24413_1	Nr3c1	25716_1	Syt1	0.00353651
24413_1	Nr3c1	313373_1	Cyp2j10	0.00264485
24413_1	Nr3c1	252889_1	Tmed7	0.00255497

## Sheet: VTA
MR	MRname	Target	TargetName	DiffExp
24413_1	Nr3c1	304887_1	Ralgps2	7.43269
24413_1	Nr3c1	306022_1	Fndc3a	6.5521
24413_1	Nr3c1	684506_1	LOC684506	5.63983
24413_1	Nr3c1	309172_1	Frmd8	4.99277
24413_1	Nr3c1	360947_1	Pacrgl	4.45908
24413_1	Nr3c1	170946_1	Lkap	4.44178
24413_1	Nr3c1	83824_1	Cxxc4	4.32602
24413_1	Nr3c1	689249_1	Rspry1	4.0868
24413_1	Nr3c1	310846_1	Tram1l1	3.98017
24413_1	Nr3c1	687395_1	LOC687395	3.77067
24413_1	Nr3c1	691538_1	Rnpc3	3.73712
24413_1	Nr3c1	503164_1	Apol9a	3.65863
24413_1	Nr3c1	289874_1	RGD1306508	3.60594
24413_1	Nr3c1	314417_2	Papola_2	3.54899
24413_1	Nr3c1	289456_1	Hsd17b11	3.3947
24413_1	Nr3c1	287159_1	Pigq	3.32024
24413_1	Nr3c1	310461_1	Dhx36	3.10629
24413_1	Nr3c1	287924_1	Yars2	3.07913
24413_1	Nr3c1	310801_1	Slc30a7	2.90965
24413_1	Nr3c1	64020_1	Gpr85	2.79281
24413_1	Nr3c1	24534_1	Ldhb	2.75705
24413_1	Nr3c1	83501_2	Cdh2_2	2.6376
24413_1	Nr3c1	315422_1	Mtmr2	2.60197
24413_1	Nr3c1	252889_1	Tmed7	2.60074
24413_1	Nr3c1	303637_1	Abca8	2.45947
24413_1	Nr3c1	360860_1	Rfwd2	2.4201
24413_1	Nr3c1	24242_1	Calm1	2.40875
24413_1	Nr3c1	310775_1	RGD1306520	2.3451
24413_1	Nr3c1	316221_1	Tbcc	2.34289
24413_1	Nr3c1	314417_1	Papola	2.33651
24413_1	Nr3c1	192256_1	Pja2	2.3361
24413_1	Nr3c1	171069_1	Usmg5	2.32314
24413_1	Nr3c1	360650_1	Amz2	2.30937
24413_1	Nr3c1	363084_1	Usp3	2.30733
24413_1	Nr3c1	361323_1	Commd10	2.27959
24413_1	Nr3c1	309004_1	Vkorc1	2.26155
24413_1	Nr3c1	690419_1	Zfp709l1	2.23353
24413_1	Nr3c1	301374_1	RGD1310553	2.21065
24413_1	Nr3c1	29593_1	Ckmt1	2.18909
24413_1	Nr3c1	114507_1	Slc5a3	2.15237
24413_1	Nr3c1	64823_1	Csnk1g3	2.13665
24413_1	Nr3c1	171562_1	Ero1l	2.1192
24413_1	Nr3c1	309307_1	RGD1311595	2.07448
24413_1	Nr3c1	298584_1	Capzb	2.02872
24413_1	Nr3c1	295928_1	Slc39a13	2.0277
24413_1	Nr3c1	298374_1	Prpf38a	2.0158
24413_1	Nr3c1	140674_1	Gabrg1	1.94109
24413_1	Nr3c1	360738_1	RGD1310348	1.91569
24413_1	Nr3c1	85238_1	Synj1	1.90149
24413_1	Nr3c1	361465_1	Echdc1	1.89632
24413_1	Nr3c1	56759_1	Rnase4	1.89243
24413_1	Nr3c1	687575_1	LOC687575	1.8779
24413_1	Nr3c1	316732_1	RGD1307234	1.86773
24413_1	Nr3c1	301073_1	Hhatl	1.86706
24413_1	Nr3c1	310358_1	RGD1308448	1.86194
24413_1	Nr3c1	361410_1	RGD1306153	1.86076
24413_1	Nr3c1	24191_1	Aldoc	1.86014
24413_1	Nr3c1	310362_1	RGD1305938	1.84177
24413_1	Nr3c1	312437_2	Krcc1_2	1.83925
24413_1	Nr3c1	252921_1	Tubg1	1.80912
24413_1	Nr3c1	294141_1	Clic2	1.78368
24413_1	Nr3c1	362759_1	Exd2	1.78055
24413_1	Nr3c1	64523_1	Tep1	1.77872
24413_1	Nr3c1	294436_1	Bxdc1	1.76831
24413_1	Nr3c1	499780_1	RGD1561113	1.76623
24413_1	Nr3c1	619579_1	Nrbp	1.76524
24413_1	Nr3c1	362618_1	Fam76a	1.76342
24413_1	Nr3c1	314243_1	Wdr89	1.74226
24413_1	Nr3c1	361046_1	Parp4	1.72104
24413_1	Nr3c1	310791_1	Slc25a24	1.71091
24413_1	Nr3c1	499991_1	Steap4	1.70721
24413_1	Nr3c1	295461_1	Sec24b	1.70511
24413_1	Nr3c1	257644_1	Zwint	1.70331
24413_1	Nr3c1	685729_1	LOC685729	1.69235
24413_1	Nr3c1	25716_1	Syt1	1.6887
24413_1	Nr3c1	500629_1	Rdh14	1.68115
24413_1	Nr3c1	299198_1	RGD1310899	1.67368
24413_1	Nr3c1	309400_1	Tmem2	1.65591
24413_1	Nr3c1	60414_1	Rhd	1.65557
24413_1	Nr3c1	63868_1	Hspd1	1.62152
24413_1	Nr3c1	296371_1	Pltp	1.61326
24413_1	Nr3c1	361029_1	Ktn1	1.59984
24413_1	Nr3c1	246274_1	Faim2	1.59729
24413_1	Nr3c1	499731_1	Tyw3	1.59185
24413_1	Nr3c1	291794_1	Snrpd1	1.58802
24413_1	Nr3c1	361100_1	LOC361100	1.57178
24413_1	Nr3c1	365813_1	Trim59	1.56996
24413_1	Nr3c1	170956_1	Yt521	1.56831
24413_1	Nr3c1	679906_1	Trpm7	1.56099
24413_1	Nr3c1	299811_1	Cpsf6	1.55611
24413_1	Nr3c1	310749_1	Rsbn1	1.55594
24413_1	Nr3c1	307133_1	Hspa14	1.55154
24413_1	Nr3c1	25613_1	Ptprz1	1.54104
24413_1	Nr3c1	307070_1	Larp5	1.51416
24413_1	Nr3c1	29726_1	Slc22a5	1.50192
24413_1	Nr3c1	317470_1	Egfl6	1.49071
24413_1	Nr3c1	316335_1	Tmem131	1.48453
24413_1	Nr3c1	25179_1	Idh3g	1.48002
24413_1	Nr3c1	78957_1	Shank1	1.47149
24413_1	Nr3c1	294948_1	Armc1	1.47122
24413_1	Nr3c1	688173_1	LOC688173	1.45921
24413_1	Nr3c1	60443_1	Epn2	1.4421
24413_1	Nr3c1	299799_1	Rab21	1.43985
24413_1	Nr3c1	361107_1	Actr8	1.43063
24413_1	Nr3c1	25604_1	Pcmt1	1.42544
24413_1	Nr3c1	366896_1	Tbc1d15	1.39495
24413_1	Nr3c1	500400_1	Fam110b	1.3945
24413_1	Nr3c1	311642_1	Sulf2	1.38754
24413_1	Nr3c1	500591_1	Camta1	1.37542
24413_1	Nr3c1	116650_1	Srp54a	1.37285
24413_1	Nr3c1	58835_1	Phgdh	1.36697
24413_1	Nr3c1	24158_1	Acadm	1.34516
24413_1	Nr3c1	498959_1	Fbxo31	1.34401
24413_1	Nr3c1	24551_1	Mdh1	1.33109
24413_1	Nr3c1	302969_2	Srrm2_2	1.32695
24413_1	Nr3c1	362364_1	RGD1310827	1.32351
24413_1	Nr3c1	297725_1	Tm7sf3	1.3032
24413_1	Nr3c1	29611_1	Dbt	1.30206
24413_1	Nr3c1	65026_1	Rwdd3	1.29414
24413_1	Nr3c1	290270_1	Mphosph8	1.28498
24413_1	Nr3c1	290401_1	Esd	1.28443
24413_1	Nr3c1	360917_1	Cnot6l	1.2829
24413_1	Nr3c1	307350_1	Afg3l2	1.27749
24413_1	Nr3c1	289693_1	Dhx15	1.2611
24413_1	Nr3c1	64458_1	Scrg1	1.25658
24413_1	Nr3c1	683514_1	LOC683514	1.24864
24413_1	Nr3c1	100151767_1	LOC100151767	1.23724
24413_1	Nr3c1	288238_1	Pigp	1.23642
24413_1	Nr3c1	688133_1	LOC688133	1.22251
24413_1	Nr3c1	685232_1	Atp6v1a	1.21915
24413_1	Nr3c1	299707_1	Ccdc53	1.2171
24413_1	Nr3c1	690354_1	Lyrm2	1.21277
24413_1	Nr3c1	25306_1	Cpd	1.20838
24413_1	Nr3c1	293343_1	Fam160a2	1.20702
24413_1	Nr3c1	299334_1	Cinp	1.20127
24413_1	Nr3c1	362740_1	Mbip	1.1867
24413_1	Nr3c1	295462_1	Ccdc109b	1.17937
24413_1	Nr3c1	501454_1	Oaz2	1.17028
24413_1	Nr3c1	309812_1	Rev3l	1.16086
24413_1	Nr3c1	295344_1	St7l	1.15903
24413_1	Nr3c1	65218_1	Agap2	1.15001
24413_1	Nr3c1	317163_1	Eif1a	1.14903
24413_1	Nr3c1	363464_1	Piga	1.14626
24413_1	Nr3c1	363441_1	Ndufa1	1.14421
24413_1	Nr3c1	305268_1	Uba6	1.14087
24413_1	Nr3c1	298250_1	Fggy	1.14046
24413_1	Nr3c1	310662_1	Scnm1	1.13878
24413_1	Nr3c1	296121_1	Usp8	1.12976
24413_1	Nr3c1	25455_1	Ggh	1.12624
24413_1	Nr3c1	297865_1	Dsel	1.10995
24413_1	Nr3c1	246152_1	Wdr44	1.10265
24413_1	Nr3c1	311405_1	Tmem127	1.09672
24413_1	Nr3c1	29603_1	Bckdk	1.08896
24413_1	Nr3c1	307956_1	Rbm34	1.08706
24413_1	Nr3c1	315969_1	Topbp1	1.08045
24413_1	Nr3c1	502084_1	Rwdd4a	1.07953
24413_1	Nr3c1	299971_1	Atp6v1c1	1.07827
24413_1	Nr3c1	25429_1	Cyp7b1	1.07399
24413_1	Nr3c1	310803_1	Extl2	1.06968
24413_1	Nr3c1	363644_1	Glod4	1.05315
24413_1	Nr3c1	362704_1	Bre	1.05059
24413_1	Nr3c1	362385_1	Pole4	1.05001
24413_1	Nr3c1	50594_1	Nbl1	1.04748
24413_1	Nr3c1	288783_1	Ormdl2	1.03178
24413_1	Nr3c1	170913_1	Abcb1a	1.03039
24413_1	Nr3c1	252939_1	Gpr37l1	1.02638
24413_1	Nr3c1	117515_1	2014-09-02	1.01761
24413_1	Nr3c1	29630_1	Psme1	1.00674
24413_1	Nr3c1	304337_1	Zfp68	1.00237
24413_1	Nr3c1	246146_1	Hspbp1	0.990807
24413_1	Nr3c1	306128_1	Cln5	0.990547
24413_1	Nr3c1	303024_1	Fbxw11	0.990378
24413_1	Nr3c1	24213_1	Atp1a3	0.978002
24413_1	Nr3c1	54320_1	Pdpn	0.974016
24413_1	Nr3c1	361990_1	LOC361990	0.973081
24413_1	Nr3c1	170922_1	Ilk	0.971267
24413_1	Nr3c1	246769_1	Hint3	0.969692
24413_1	Nr3c1	171083_1	Itfg1	0.969118
24413_1	Nr3c1	299864_1	Ebag9	0.96069
24413_1	Nr3c1	300756_1	Arih1	0.956474
24413_1	Nr3c1	360703_1	Dscr3	0.956195
24413_1	Nr3c1	360636_1	Slc25a39	0.952576
24413_1	Nr3c1	361242_1	Dusp22	0.948322
24413_1	Nr3c1	292804_1	Gpi	0.948044
24413_1	Nr3c1	303396_1	Appbp2	0.946126
24413_1	Nr3c1	50998_1	Coil	0.934579
24413_1	Nr3c1	679937_1	Dram	0.9235
24413_1	Nr3c1	50672_1	Ednrb	0.918703
24413_1	Nr3c1	302562_1	Plp2	0.91807
24413_1	Nr3c1	170577_1	Mark3	0.916165
24413_1	Nr3c1	85385_1	Shc1	0.912387
24413_1	Nr3c1	687633_1	rCG_21212	0.900182
24413_1	Nr3c1	363133_1	Pcbp4	0.888336
24413_1	Nr3c1	117028_1	Bin1	0.873525
24413_1	Nr3c1	363931_1	Gtpbp6	0.871371
24413_1	Nr3c1	364396_1	Arl11	0.870385
24413_1	Nr3c1	292462_1	Lrp11	0.869332
24413_1	Nr3c1	293484_1	Eif3c	0.869016
24413_1	Nr3c1	288455_1	Pomp	0.868341
24413_1	Nr3c1	81750_1	Pros1	0.864673
24413_1	Nr3c1	313373_1	Cyp2j10	0.864058
24413_1	Nr3c1	499814_1	Ttc30b	0.863141
24413_1	Nr3c1	317399_1	Ddx21	0.857078
24413_1	Nr3c1	360492_1	Hn1l	0.853038
24413_1	Nr3c1	683687_1	Snx9	0.789056
24413_1	Nr3c1	680089_1	Ncaph	0.779314
24413_1	Nr3c1	685548_1	LOC685548	0.775878
24413_1	Nr3c1	364154_1	RGD1311122	0.767792
24413_1	Nr3c1	84586_1	Fgl2	0.765718
24413_1	Nr3c1	363222_1	Rnf149	0.763509
24413_1	Nr3c1	680102_1	Mab21l2	0.742391
24413_1	Nr3c1	64205_1	Arbp	0.740048
24413_1	Nr3c1	294313_1	Mtch1	0.737821
24413_1	Nr3c1	59073_1	Lxn	0.734346
24413_1	Nr3c1	313111_1	RGD1310364	0.728537
24413_1	Nr3c1	680594_1	Dph3	0.722191
24413_1	Nr3c1	498256_1	Ier5	0.696954
24413_1	Nr3c1	294709_1	RGD1306583	0.69514
24413_1	Nr3c1	25104_1	Pc	0.692348
24413_1	Nr3c1	681578_1	Rnf13	0.678787
24413_1	Nr3c1	116644_1	Rtn1	0.670454
24413_1	Nr3c1	297989_1	Ddx58	0.664689
24413_1	Nr3c1	361740_1	RGD1359158	0.663428
24413_1	Nr3c1	296925_1	Aass	0.658785
24413_1	Nr3c1	291925_1	RGD1308706	0.656994
24413_1	Nr3c1	63865_1	Lgmn	0.651187
24413_1	Nr3c1	309650_2	Cpne5_2	0.645279
24413_1	Nr3c1	266631_1	Rbm45	0.645196
24413_1	Nr3c1	81814_1	Tmsb4x	0.632166
24413_1	Nr3c1	304670_1	Tnpo2	0.625495
24413_1	Nr3c1	290995_1	Prelid1	0.614723
24413_1	Nr3c1	317247_1	Nap1l2	0.611051
24413_1	Nr3c1	303280_1	RGD1307929	0.605018
24413_1	Nr3c1	63845_2	Tmeff1_2	0.599811
24413_1	Nr3c1	295934_1	Chst1	0.590973
24413_1	Nr3c1	84013_1	Hsd17b12	0.58023
24413_1	Nr3c1	116743_1	Sh3gl2	0.577523
24413_1	Nr3c1	117056_2	H3f3b_2	0.566858
24413_1	Nr3c1	310306_1	Usp13	0.561447
24413_1	Nr3c1	500118_1	LOC500118	0.559918
24413_1	Nr3c1	100125361_1	rCG_64343	0.550932
24413_1	Nr3c1	684800_1	LOC684800	0.548797
24413_1	Nr3c1	498100_1	RGD1559643	0.544752
24413_1	Nr3c1	316575_2	Trip12_2	0.541643
24413_1	Nr3c1	29502_1	Slc20a2	0.536828
24413_1	Nr3c1	316794_1	Brcc3	0.52201
24413_1	Nr3c1	308942_1	Dennd5a	0.521476
24413_1	Nr3c1	295053_1	Spg20	0.519063
24413_1	Nr3c1	54322_1	Cox6c	0.516777
24413_1	Nr3c1	287212_1	Rnf145	0.508719
24413_1	Nr3c1	83533_1	Aifm1	0.507087
24413_1	Nr3c1	360519_1	Rasgef1c	0.490498
24413_1	Nr3c1	310856_1	Ppa2	0.467838
24413_1	Nr3c1	363236_1	Fam117b	0.466531
24413_1	Nr3c1	252928_1	Timm13	0.452269
24413_1	Nr3c1	303803_1	Klhl24	0.450229
24413_1	Nr3c1	360677_1	RGD1311925	0.444821
24413_1	Nr3c1	363443_1	Ndp	0.436935
24413_1	Nr3c1	498630_1	Wwc2	0.435939
24413_1	Nr3c1	81815_1	Tpp2	0.414803
24413_1	Nr3c1	293484_2	Eif3c_2	0.405647
24413_1	Nr3c1	65179_1	Ppp5c	0.399202
24413_1	Nr3c1	310877_1	Tifa	0.393235
24413_1	Nr3c1	58952_1	Pgcp	0.390872
24413_1	Nr3c1	498366_1	Fam114a1	0.390153
24413_1	Nr3c1	311078_1	Psmd14	0.380793
24413_1	Nr3c1	619374_2	Jam2_2	0.377915
24413_1	Nr3c1	305351_1	Klhl5	0.37588
24413_1	Nr3c1	65138_1	Adrm1	0.37494
24413_1	Nr3c1	289668_1	Lap3	0.367711
24413_1	Nr3c1	64862_1	Map1lc3b	0.36623
24413_1	Nr3c1	25288_1	Acsl1	0.36317
24413_1	Nr3c1	116643_1	Vcp	0.35885
24413_1	Nr3c1	683897_1	LOC683897	0.35342
24413_1	Nr3c1	315054_1	Slc45a4	0.346287
24413_1	Nr3c1	684996_1	LOC684996	0.337544
24413_1	Nr3c1	307075_2	Wdr37_2	0.331644
24413_1	Nr3c1	287273_1	Nhp2	0.328631
24413_1	Nr3c1	499506_1	Ankrd34b	0.328611
24413_1	Nr3c1	363151_1	Ccdc12	0.323806
24413_1	Nr3c1	366461_1	RGD1564921	0.321795
24413_1	Nr3c1	474154_1	Rbm4b	0.319251
24413_1	Nr3c1	296134_1	Mrps5	0.307619
24413_1	Nr3c1	316435_1	Cyp20a1	0.302193
24413_1	Nr3c1	295663_1	Phospho2	0.298675
24413_1	Nr3c1	117087_1	Stim2	0.297057
24413_1	Nr3c1	292588_1	Ube2s	0.292158
24413_1	Nr3c1	308864_1	Fchsd2	0.29019
24413_1	Nr3c1	171063_1	Gtf3c1	0.275332
24413_1	Nr3c1	298841_1	RGD1311605	0.275169
24413_1	Nr3c1	302378_1	Lpar4	0.266774
24413_1	Nr3c1	690407_1	Rab36	0.259361
24413_1	Nr3c1	113912_1	Rtn4r	0.253236
24413_1	Nr3c1	361991_1	S100a16	0.24152
24413_1	Nr3c1	297900_1	Pef1	0.241465
24413_1	Nr3c1	362041_1	Rpl34	0.240294
24413_1	Nr3c1	64630_1	Snap23	0.237651
24413_1	Nr3c1	295323_1	Trim45	0.232554
24413_1	Nr3c1	363153_2	rCG_25854_2	0.223148
24413_1	Nr3c1	316137_1	Emr1	0.222681
24413_1	Nr3c1	257650_1	LOC257650	0.220112
24413_1	Nr3c1	300189_1	Rpap3	0.216189
24413_1	Nr3c1	296467_1	Ythdf1	0.209454
24413_1	Nr3c1	680451_1	Nrbp2	0.206122
24413_1	Nr3c1	497930_1	Sco1	0.203229
24413_1	Nr3c1	298653_1	Nmnat1	0.196109
24413_1	Nr3c1	25737_1	Pcna	0.173732
24413_1	Nr3c1	308821_1	Rab30	0.167317
24413_1	Nr3c1	288920_1	RGD1564093	0.164508
24413_1	Nr3c1	360762_1	Rpo1-3	0.162226
24413_1	Nr3c1	310288_1	Hps3	0.161575
24413_1	Nr3c1	24423_1	Gstm1	0.135527
24413_1	Nr3c1	308993_1	Sephs2	0.134558
24413_1	Nr3c1	295264_1	Mllt11	0.132109
24413_1	Nr3c1	314941_1	Lrp12	0.128473
24413_1	Nr3c1	362706_1	Rbks	0.128408
24413_1	Nr3c1	94266_1	Rps27	0.124617
24413_1	Nr3c1	502642_1	RGD1563348	0.119529
24413_1	Nr3c1	363016_1	RGD1309534	0.118574
24413_1	Nr3c1	307764_1	Usp38	0.116959
24413_1	Nr3c1	307178_1	Arhgap21	0.115083
24413_1	Nr3c1	301351_1	RGD1310819	0.105847
24413_1	Nr3c1	292267_1	RGD1305235	0.10495
24413_1	Nr3c1	116479_1	F11r	0.103561
24413_1	Nr3c1	307362_1	Znf532	0.0973053
24413_1	Nr3c1	300235_1	Dazap2	0.0934157
24413_1	Nr3c1	361256_1	Svil	0.0855682
24413_1	Nr3c1	295971_1	Depdc7	0.0789056
24413_1	Nr3c1	498486_1	Gnpnat1	0.0764741
24413_1	Nr3c1	361778_1	Sfxn4	0.0755395
24413_1	Nr3c1	29686_1	Scn1b	0.0735012
24413_1	Nr3c1	498538_1	Trim35	0.0689698
24413_1	Nr3c1	361261_1	Ccny	0.0554494
24413_1	Nr3c1	24699_1	Ptprc	0.0554283
24413_1	Nr3c1	311422_1	Itpa	0.0477231
24413_1	Nr3c1	498398_1	Selm	0.04132
24413_1	Nr3c1	25618_1	Acadsb	0.0324924
24413_1	Nr3c1	289716_1	Ccdc96	0.0304399
24413_1	Nr3c1	29554_1	Pdha1	0.0302671
24413_1	Nr3c1	681219_1	LOC681219	0.0302163
24413_1	Nr3c1	302470_1	F8	0.0297686
24413_1	Nr3c1	114114_1	Dnm1l	0.0276946
24413_1	Nr3c1	56064_1	Nptn	0.0276115
24413_1	Nr3c1	308473_1	Samd4b	0.0118197
24413_1	Nr3c1	116720_1	Pik3c2g	0.00347642
24413_1	Nr3c1	307302_1	Cep120	0.00217073
