# Supplementary material for: Identifying candidate drivers of alcohol dependence-induced excessive drinking by assembly and interrogation of brain-specific regulatory networks
Source: Genome Biol. 2015 Feb 2;16(1):68. doi: 10.1186/s13059-015-0593-5 (PMC4410476; doi:10.1186/s13059-015-0593-5)
Supplement: Additional file 5: — Excel spreadsheet showing ARACNe-predicted targets for the Nr3c1 in the alcohol exposed (NaivevsNonDep) signature for the eight profiled regions. Shown are the entrez ID and name for each ARACNe predicted target, as well as the absolute value of the t-statistic for each target in each region. Sweave Documentation: The results of the analysis have also been documented as a Sweave-document, which is designed to outline the set-up and running of MARINa on the Alcohol Addiction dataset. When compiled, the document will run the analysis described in the manuscript and output the full results corresponding to the figures and supplementary figures in the manuscript. The Sweave document, associated pdf document, and files needed for the execution of the Sweave file including the expression file (.exp) and interactome (.rda) can all be downloaded at the following figshare link: http://dx.doi.org/10.6084/m9.figshare.1222965 [file 13059_2015_593_MOESM5_ESM.xlsx]

## Sheet: BLA
MR	MRname	Target	TargetName	DiffExp
24413_1	Nr3c1	360917_1	Cnot6l	5.49479
24413_1	Nr3c1	683687_1	Snx9	4.61508
24413_1	Nr3c1	302378_1	Lpar4	4.02709
24413_1	Nr3c1	300235_1	Dazap2	4.00226
24413_1	Nr3c1	100151767_1	LOC100151767	3.55061
24413_1	Nr3c1	685548_1	LOC685548	2.97104
24413_1	Nr3c1	246152_1	Wdr44	2.72754
24413_1	Nr3c1	65138_1	Adrm1	2.65078
24413_1	Nr3c1	299971_1	Atp6v1c1	2.61873
24413_1	Nr3c1	25179_1	Idh3g	2.59592
24413_1	Nr3c1	299198_1	RGD1310899	2.56285
24413_1	Nr3c1	25716_1	Syt1	2.40011
24413_1	Nr3c1	314941_1	Lrp12	2.37312
24413_1	Nr3c1	363151_1	Ccdc12	2.36034
24413_1	Nr3c1	303396_1	Appbp2	2.22891
24413_1	Nr3c1	360677_1	RGD1311925	2.20253
24413_1	Nr3c1	297900_1	Pef1	2.19771
24413_1	Nr3c1	362041_1	Rpl34	2.19405
24413_1	Nr3c1	361100_1	LOC361100	2.084
24413_1	Nr3c1	287273_1	Nhp2	2.03331
24413_1	Nr3c1	291925_1	RGD1308706	2.01144
24413_1	Nr3c1	81815_1	Tpp2	2.01113
24413_1	Nr3c1	366896_1	Tbc1d15	1.99796
24413_1	Nr3c1	299864_1	Ebag9	1.98563
24413_1	Nr3c1	363931_1	Gtpbp6	1.96449
24413_1	Nr3c1	312437_2	Krcc1_2	1.95905
24413_1	Nr3c1	310846_1	Tram1l1	1.91763
24413_1	Nr3c1	288920_1	RGD1564093	1.90846
24413_1	Nr3c1	297725_1	Tm7sf3	1.90276
24413_1	Nr3c1	290401_1	Esd	1.89843
24413_1	Nr3c1	498256_1	Ier5	1.89551
24413_1	Nr3c1	83533_1	Aifm1	1.84782
24413_1	Nr3c1	63845_2	Tmeff1_2	1.84274
24413_1	Nr3c1	690419_1	Zfp709l1	1.8303
24413_1	Nr3c1	360947_1	Pacrgl	1.82949
24413_1	Nr3c1	684996_1	LOC684996	1.82806
24413_1	Nr3c1	497930_1	Sco1	1.79796
24413_1	Nr3c1	311422_1	Itpa	1.77582
24413_1	Nr3c1	116720_1	Pik3c2g	1.77237
24413_1	Nr3c1	310662_1	Scnm1	1.77041
24413_1	Nr3c1	54322_1	Cox6c	1.76818
24413_1	Nr3c1	298841_1	RGD1311605	1.74476
24413_1	Nr3c1	501454_1	Oaz2	1.73154
24413_1	Nr3c1	314243_1	Wdr89	1.72186
24413_1	Nr3c1	302562_1	Plp2	1.68804
24413_1	Nr3c1	298584_1	Capzb	1.66202
24413_1	Nr3c1	690354_1	Lyrm2	1.65155
24413_1	Nr3c1	313111_1	RGD1310364	1.64206
24413_1	Nr3c1	288455_1	Pomp	1.62419
24413_1	Nr3c1	307764_1	Usp38	1.62183
24413_1	Nr3c1	309307_1	RGD1311595	1.61984
24413_1	Nr3c1	56759_1	Rnase4	1.61321
24413_1	Nr3c1	362618_1	Fam76a	1.5998
24413_1	Nr3c1	309400_1	Tmem2	1.56998
24413_1	Nr3c1	60443_1	Epn2	1.56724
24413_1	Nr3c1	363236_1	Fam117b	1.53329
24413_1	Nr3c1	292462_1	Lrp11	1.51849
24413_1	Nr3c1	360860_1	Rfwd2	1.51437
24413_1	Nr3c1	360636_1	Slc25a39	1.50945
24413_1	Nr3c1	289668_1	Lap3	1.491
24413_1	Nr3c1	294141_1	Clic2	1.48854
24413_1	Nr3c1	292267_1	RGD1305235	1.48113
24413_1	Nr3c1	294436_1	Bxdc1	1.48085
24413_1	Nr3c1	29630_1	Psme1	1.47434
24413_1	Nr3c1	292804_1	Gpi	1.46294
24413_1	Nr3c1	298653_1	Nmnat1	1.46291
24413_1	Nr3c1	309650_2	Cpne5_2	1.46161
24413_1	Nr3c1	361261_1	Ccny	1.45983
24413_1	Nr3c1	252928_1	Timm13	1.45072
24413_1	Nr3c1	363133_1	Pcbp4	1.44979
24413_1	Nr3c1	362706_1	Rbks	1.43883
24413_1	Nr3c1	60414_1	Rhd	1.42315
24413_1	Nr3c1	50998_1	Coil	1.41714
24413_1	Nr3c1	25429_1	Cyp7b1	1.40631
24413_1	Nr3c1	170956_1	Yt521	1.38089
24413_1	Nr3c1	307133_1	Hspa14	1.34531
24413_1	Nr3c1	304670_1	Tnpo2	1.3418
24413_1	Nr3c1	498630_1	Wwc2	1.33639
24413_1	Nr3c1	361410_1	RGD1306153	1.33171
24413_1	Nr3c1	317399_1	Ddx21	1.32881
24413_1	Nr3c1	64020_1	Gpr85	1.3255
24413_1	Nr3c1	59073_1	Lxn	1.31916
24413_1	Nr3c1	117087_1	Stim2	1.29552
24413_1	Nr3c1	500400_1	Fam110b	1.29463
24413_1	Nr3c1	295461_1	Sec24b	1.28724
24413_1	Nr3c1	294709_1	RGD1306583	1.27962
24413_1	Nr3c1	299811_1	Cpsf6	1.27365
24413_1	Nr3c1	293484_1	Eif3c	1.27364
24413_1	Nr3c1	307302_1	Cep120	1.26781
24413_1	Nr3c1	310362_1	RGD1305938	1.25826
24413_1	Nr3c1	288238_1	Pigp	1.24509
24413_1	Nr3c1	295462_1	Ccdc109b	1.23359
24413_1	Nr3c1	315054_1	Slc45a4	1.23292
24413_1	Nr3c1	24551_1	Mdh1	1.21736
24413_1	Nr3c1	316732_1	RGD1307234	1.21092
24413_1	Nr3c1	499731_1	Tyw3	1.20499
24413_1	Nr3c1	63868_1	Hspd1	1.19585
24413_1	Nr3c1	294313_1	Mtch1	1.19405
24413_1	Nr3c1	362704_1	Bre	1.18976
24413_1	Nr3c1	498538_1	Trim35	1.18887
24413_1	Nr3c1	64823_1	Csnk1g3	1.17888
24413_1	Nr3c1	50672_1	Ednrb	1.15697
24413_1	Nr3c1	363016_1	RGD1309534	1.14131
24413_1	Nr3c1	309812_1	Rev3l	1.14121
24413_1	Nr3c1	29611_1	Dbt	1.13693
24413_1	Nr3c1	94266_1	Rps27	1.13681
24413_1	Nr3c1	307070_1	Larp5	1.13654
24413_1	Nr3c1	619579_1	Nrbp	1.12868
24413_1	Nr3c1	252889_1	Tmed7	1.11685
24413_1	Nr3c1	292588_1	Ube2s	1.10574
24413_1	Nr3c1	316575_2	Trip12_2	1.08985
24413_1	Nr3c1	317247_1	Nap1l2	1.07718
24413_1	Nr3c1	289693_1	Dhx15	1.0701
24413_1	Nr3c1	24191_1	Aldoc	1.05742
24413_1	Nr3c1	116644_1	Rtn1	1.05237
24413_1	Nr3c1	688173_1	LOC688173	1.04977
24413_1	Nr3c1	83824_1	Cxxc4	1.04011
24413_1	Nr3c1	362364_1	RGD1310827	1.03989
24413_1	Nr3c1	171069_1	Usmg5	1.032
24413_1	Nr3c1	252939_1	Gpr37l1	1.0314
24413_1	Nr3c1	498959_1	Fbxo31	1.028
24413_1	Nr3c1	289874_1	RGD1306508	1.02567
24413_1	Nr3c1	290995_1	Prelid1	1.0247
24413_1	Nr3c1	679937_1	Dram	1.01984
24413_1	Nr3c1	680594_1	Dph3	1.01563
24413_1	Nr3c1	498398_1	Selm	1.01477
24413_1	Nr3c1	314417_2	Papola_2	1.01256
24413_1	Nr3c1	301374_1	RGD1310553	1.00656
24413_1	Nr3c1	25288_1	Acsl1	1.00522
24413_1	Nr3c1	117056_2	H3f3b_2	1.00019
24413_1	Nr3c1	363084_1	Usp3	0.995984
24413_1	Nr3c1	290270_1	Mphosph8	0.984249
24413_1	Nr3c1	296925_1	Aass	0.982613
24413_1	Nr3c1	687575_1	LOC687575	0.980946
24413_1	Nr3c1	114114_1	Dnm1l	0.97289
24413_1	Nr3c1	500118_1	LOC500118	0.971516
24413_1	Nr3c1	25613_1	Ptprz1	0.966629
24413_1	Nr3c1	29603_1	Bckdk	0.963836
24413_1	Nr3c1	688133_1	LOC688133	0.958591
24413_1	Nr3c1	291794_1	Snrpd1	0.95426
24413_1	Nr3c1	363644_1	Glod4	0.948531
24413_1	Nr3c1	310801_1	Slc30a7	0.943053
24413_1	Nr3c1	366461_1	RGD1564921	0.934595
24413_1	Nr3c1	257644_1	Zwint	0.933096
24413_1	Nr3c1	363153_2	rCG_25854_2	0.928745
24413_1	Nr3c1	502084_1	Rwdd4a	0.926444
24413_1	Nr3c1	685232_1	Atp6v1a	0.917128
24413_1	Nr3c1	64205_1	Arbp	0.906764
24413_1	Nr3c1	310877_1	Tifa	0.905287
24413_1	Nr3c1	29502_1	Slc20a2	0.903073
24413_1	Nr3c1	24534_1	Ldhb	0.900975
24413_1	Nr3c1	361465_1	Echdc1	0.8948
24413_1	Nr3c1	680089_1	Ncaph	0.876459
24413_1	Nr3c1	316794_1	Brcc3	0.868893
24413_1	Nr3c1	684800_1	LOC684800	0.868187
24413_1	Nr3c1	361107_1	Actr8	0.864867
24413_1	Nr3c1	84586_1	Fgl2	0.862259
24413_1	Nr3c1	306128_1	Cln5	0.861408
24413_1	Nr3c1	498486_1	Gnpnat1	0.860724
24413_1	Nr3c1	363222_1	Rnf149	0.838581
24413_1	Nr3c1	361991_1	S100a16	0.835392
24413_1	Nr3c1	310288_1	Hps3	0.831927
24413_1	Nr3c1	299707_1	Ccdc53	0.828484
24413_1	Nr3c1	295663_1	Phospho2	0.826651
24413_1	Nr3c1	303280_1	RGD1307929	0.818613
24413_1	Nr3c1	287212_1	Rnf145	0.816598
24413_1	Nr3c1	317470_1	Egfl6	0.816212
24413_1	Nr3c1	297989_1	Ddx58	0.813955
24413_1	Nr3c1	315422_1	Mtmr2	0.806168
24413_1	Nr3c1	295323_1	Trim45	0.787827
24413_1	Nr3c1	296121_1	Usp8	0.78745
24413_1	Nr3c1	316221_1	Tbcc	0.784137
24413_1	Nr3c1	300189_1	Rpap3	0.779713
24413_1	Nr3c1	140674_1	Gabrg1	0.779135
24413_1	Nr3c1	310461_1	Dhx36	0.778123
24413_1	Nr3c1	25618_1	Acadsb	0.774984
24413_1	Nr3c1	679906_1	Trpm7	0.757658
24413_1	Nr3c1	498366_1	Fam114a1	0.753969
24413_1	Nr3c1	297865_1	Dsel	0.751452
24413_1	Nr3c1	499506_1	Ankrd34b	0.750805
24413_1	Nr3c1	117515_1	2014-09-02	0.748881
24413_1	Nr3c1	684506_1	LOC684506	0.748268
24413_1	Nr3c1	116643_1	Vcp	0.746621
24413_1	Nr3c1	288783_1	Ormdl2	0.744522
24413_1	Nr3c1	310775_1	RGD1306520	0.742502
24413_1	Nr3c1	25104_1	Pc	0.732553
24413_1	Nr3c1	500591_1	Camta1	0.720089
24413_1	Nr3c1	361778_1	Sfxn4	0.715663
24413_1	Nr3c1	362759_1	Exd2	0.712795
24413_1	Nr3c1	683514_1	LOC683514	0.712198
24413_1	Nr3c1	309172_1	Frmd8	0.709013
24413_1	Nr3c1	298250_1	Fggy	0.706036
24413_1	Nr3c1	307350_1	Afg3l2	0.703156
24413_1	Nr3c1	363464_1	Piga	0.696967
24413_1	Nr3c1	683897_1	LOC683897	0.680031
24413_1	Nr3c1	360650_1	Amz2	0.679454
24413_1	Nr3c1	299799_1	Rab21	0.661044
24413_1	Nr3c1	29554_1	Pdha1	0.655921
24413_1	Nr3c1	171083_1	Itfg1	0.655012
24413_1	Nr3c1	360703_1	Dscr3	0.653554
24413_1	Nr3c1	63865_1	Lgmn	0.651864
24413_1	Nr3c1	296134_1	Mrps5	0.64705
24413_1	Nr3c1	246274_1	Faim2	0.64184
24413_1	Nr3c1	307956_1	Rbm34	0.640103
24413_1	Nr3c1	287159_1	Pigq	0.639277
24413_1	Nr3c1	307178_1	Arhgap21	0.625704
24413_1	Nr3c1	170946_1	Lkap	0.623287
24413_1	Nr3c1	306022_1	Fndc3a	0.621759
24413_1	Nr3c1	25604_1	Pcmt1	0.619288
24413_1	Nr3c1	308821_1	Rab30	0.613383
24413_1	Nr3c1	303803_1	Klhl24	0.61088
24413_1	Nr3c1	311405_1	Tmem127	0.610232
24413_1	Nr3c1	298374_1	Prpf38a	0.60543
24413_1	Nr3c1	364396_1	Arl11	0.604832
24413_1	Nr3c1	65179_1	Ppp5c	0.597196
24413_1	Nr3c1	315969_1	Topbp1	0.590846
24413_1	Nr3c1	100125361_1	rCG_64343	0.581776
24413_1	Nr3c1	310791_1	Slc25a24	0.578976
24413_1	Nr3c1	364154_1	RGD1311122	0.575915
24413_1	Nr3c1	25737_1	Pcna	0.574724
24413_1	Nr3c1	499991_1	Steap4	0.573652
24413_1	Nr3c1	690407_1	Rab36	0.563704
24413_1	Nr3c1	308864_1	Fchsd2	0.562381
24413_1	Nr3c1	310803_1	Extl2	0.562331
24413_1	Nr3c1	308993_1	Sephs2	0.547226
24413_1	Nr3c1	24213_1	Atp1a3	0.543659
24413_1	Nr3c1	81814_1	Tmsb4x	0.534458
24413_1	Nr3c1	365813_1	Trim59	0.529379
24413_1	Nr3c1	293484_2	Eif3c_2	0.514168
24413_1	Nr3c1	303637_1	Abca8	0.51175
24413_1	Nr3c1	305268_1	Uba6	0.505439
24413_1	Nr3c1	257650_1	LOC257650	0.489592
24413_1	Nr3c1	64458_1	Scrg1	0.470968
24413_1	Nr3c1	54320_1	Pdpn	0.468937
24413_1	Nr3c1	246769_1	Hint3	0.467911
24413_1	Nr3c1	685729_1	LOC685729	0.463085
24413_1	Nr3c1	691538_1	Rnpc3	0.461822
24413_1	Nr3c1	246146_1	Hspbp1	0.461665
24413_1	Nr3c1	289716_1	Ccdc96	0.46011
24413_1	Nr3c1	116650_1	Srp54a	0.447034
24413_1	Nr3c1	363443_1	Ndp	0.423577
24413_1	Nr3c1	58835_1	Phgdh	0.419339
24413_1	Nr3c1	311642_1	Sulf2	0.418802
24413_1	Nr3c1	308473_1	Samd4b	0.415667
24413_1	Nr3c1	360762_1	Rpo1-3	0.41523
24413_1	Nr3c1	309004_1	Vkorc1	0.413817
24413_1	Nr3c1	295053_1	Spg20	0.411293
24413_1	Nr3c1	307075_2	Wdr37_2	0.410545
24413_1	Nr3c1	24158_1	Acadm	0.407661
24413_1	Nr3c1	302969_2	Srrm2_2	0.403438
24413_1	Nr3c1	78957_1	Shank1	0.401677
24413_1	Nr3c1	29686_1	Scn1b	0.400534
24413_1	Nr3c1	84013_1	Hsd17b12	0.396382
24413_1	Nr3c1	85238_1	Synj1	0.392329
24413_1	Nr3c1	499814_1	Ttc30b	0.391575
24413_1	Nr3c1	65026_1	Rwdd3	0.38724
24413_1	Nr3c1	499780_1	RGD1561113	0.372448
24413_1	Nr3c1	296371_1	Pltp	0.369597
24413_1	Nr3c1	81750_1	Pros1	0.367577
24413_1	Nr3c1	50594_1	Nbl1	0.367098
24413_1	Nr3c1	311078_1	Psmd14	0.365869
24413_1	Nr3c1	24699_1	Ptprc	0.364881
24413_1	Nr3c1	171063_1	Gtf3c1	0.364694
24413_1	Nr3c1	56064_1	Nptn	0.361173
24413_1	Nr3c1	304887_1	Ralgps2	0.358675
24413_1	Nr3c1	24242_1	Calm1	0.349804
24413_1	Nr3c1	303024_1	Fbxw11	0.348341
24413_1	Nr3c1	317163_1	Eif1a	0.340059
24413_1	Nr3c1	316137_1	Emr1	0.3396
24413_1	Nr3c1	266631_1	Rbm45	0.339265
24413_1	Nr3c1	310749_1	Rsbn1	0.338788
24413_1	Nr3c1	305351_1	Klhl5	0.335343
24413_1	Nr3c1	83501_2	Cdh2_2	0.332245
24413_1	Nr3c1	300756_1	Arih1	0.325868
24413_1	Nr3c1	313373_1	Cyp2j10	0.323247
24413_1	Nr3c1	114507_1	Slc5a3	0.310636
24413_1	Nr3c1	498100_1	RGD1559643	0.309496
24413_1	Nr3c1	25306_1	Cpd	0.308944
24413_1	Nr3c1	308942_1	Dennd5a	0.308861
24413_1	Nr3c1	304337_1	Zfp68	0.290826
24413_1	Nr3c1	360519_1	Rasgef1c	0.287501
24413_1	Nr3c1	294948_1	Armc1	0.286269
24413_1	Nr3c1	24423_1	Gstm1	0.280504
24413_1	Nr3c1	170913_1	Abcb1a	0.266986
24413_1	Nr3c1	500629_1	Rdh14	0.261123
24413_1	Nr3c1	361029_1	Ktn1	0.244096
24413_1	Nr3c1	113912_1	Rtn4r	0.240582
24413_1	Nr3c1	360738_1	RGD1310348	0.239546
24413_1	Nr3c1	619374_2	Jam2_2	0.234055
24413_1	Nr3c1	310358_1	RGD1308448	0.224058
24413_1	Nr3c1	29726_1	Slc22a5	0.221147
24413_1	Nr3c1	503164_1	Apol9a	0.215965
24413_1	Nr3c1	289456_1	Hsd17b11	0.214455
24413_1	Nr3c1	65218_1	Agap2	0.205576
24413_1	Nr3c1	295264_1	Mllt11	0.205405
24413_1	Nr3c1	58952_1	Pgcp	0.195093
24413_1	Nr3c1	302470_1	F8	0.192356
24413_1	Nr3c1	502642_1	RGD1563348	0.175115
24413_1	Nr3c1	361740_1	RGD1359158	0.171126
24413_1	Nr3c1	117028_1	Bin1	0.161439
24413_1	Nr3c1	170922_1	Ilk	0.158539
24413_1	Nr3c1	474154_1	Rbm4b	0.157143
24413_1	Nr3c1	362740_1	Mbip	0.156535
24413_1	Nr3c1	170577_1	Mark3	0.156049
24413_1	Nr3c1	361256_1	Svil	0.154455
24413_1	Nr3c1	29593_1	Ckmt1	0.148134
24413_1	Nr3c1	314417_1	Papola	0.146028
24413_1	Nr3c1	252921_1	Tubg1	0.144943
24413_1	Nr3c1	360492_1	Hn1l	0.140067
24413_1	Nr3c1	295928_1	Slc39a13	0.136416
24413_1	Nr3c1	116479_1	F11r	0.13459
24413_1	Nr3c1	361990_1	LOC361990	0.12854
24413_1	Nr3c1	687395_1	LOC687395	0.123985
24413_1	Nr3c1	293343_1	Fam160a2	0.121795
24413_1	Nr3c1	361046_1	Parp4	0.117467
24413_1	Nr3c1	299334_1	Cinp	0.11246
24413_1	Nr3c1	307362_1	Znf532	0.105975
24413_1	Nr3c1	64523_1	Tep1	0.105525
24413_1	Nr3c1	64630_1	Snap23	0.0980965
24413_1	Nr3c1	310306_1	Usp13	0.0948059
24413_1	Nr3c1	301073_1	Hhatl	0.0881794
24413_1	Nr3c1	681219_1	LOC681219	0.0831978
24413_1	Nr3c1	116743_1	Sh3gl2	0.0773598
24413_1	Nr3c1	85385_1	Shc1	0.0762204
24413_1	Nr3c1	680451_1	Nrbp2	0.0733141
24413_1	Nr3c1	301351_1	RGD1310819	0.0725254
24413_1	Nr3c1	287924_1	Yars2	0.0666013
24413_1	Nr3c1	363441_1	Ndufa1	0.0659444
24413_1	Nr3c1	362385_1	Pole4	0.0608101
24413_1	Nr3c1	171562_1	Ero1l	0.0603699
24413_1	Nr3c1	295344_1	St7l	0.0602345
24413_1	Nr3c1	681578_1	Rnf13	0.0592763
24413_1	Nr3c1	64862_1	Map1lc3b	0.059185
24413_1	Nr3c1	25455_1	Ggh	0.0582249
24413_1	Nr3c1	310856_1	Ppa2	0.0539043
24413_1	Nr3c1	687633_1	rCG_21212	0.0529251
24413_1	Nr3c1	296467_1	Ythdf1	0.0482538
24413_1	Nr3c1	689249_1	Rspry1	0.0438912
24413_1	Nr3c1	680102_1	Mab21l2	0.0396479
24413_1	Nr3c1	316335_1	Tmem131	0.0253169
24413_1	Nr3c1	192256_1	Pja2	0.0230031
24413_1	Nr3c1	361242_1	Dusp22	0.0178415
24413_1	Nr3c1	316435_1	Cyp20a1	0.0177272
24413_1	Nr3c1	295934_1	Chst1	0.0161374
24413_1	Nr3c1	295971_1	Depdc7	0.0131234
24413_1	Nr3c1	361323_1	Commd10	0.0101112

## Sheet: dlBNST
MR	MRname	Target	TargetName	DiffExp
24413_1	Nr3c1	691538_1	Rnpc3	6.68618
24413_1	Nr3c1	117056_2	H3f3b_2	6.34228
24413_1	Nr3c1	360519_1	Rasgef1c	4.96157
24413_1	Nr3c1	171083_1	Itfg1	4.40163
24413_1	Nr3c1	170956_1	Yt521	4.27999
24413_1	Nr3c1	315969_1	Topbp1	4.04827
24413_1	Nr3c1	59073_1	Lxn	4.0263
24413_1	Nr3c1	293484_2	Eif3c_2	3.88036
24413_1	Nr3c1	303024_1	Fbxw11	3.74762
24413_1	Nr3c1	29554_1	Pdha1	3.7126
24413_1	Nr3c1	295663_1	Phospho2	3.55071
24413_1	Nr3c1	681219_1	LOC681219	3.54054
24413_1	Nr3c1	299971_1	Atp6v1c1	3.50345
24413_1	Nr3c1	290270_1	Mphosph8	3.4692
24413_1	Nr3c1	683514_1	LOC683514	3.41385
24413_1	Nr3c1	499991_1	Steap4	3.38539
24413_1	Nr3c1	363236_1	Fam117b	3.3451
24413_1	Nr3c1	252928_1	Timm13	3.31559
24413_1	Nr3c1	303280_1	RGD1307929	3.17679
24413_1	Nr3c1	690354_1	Lyrm2	3.0674
24413_1	Nr3c1	680451_1	Nrbp2	3.04849
24413_1	Nr3c1	81814_1	Tmsb4x	2.99589
24413_1	Nr3c1	501454_1	Oaz2	2.93794
24413_1	Nr3c1	299198_1	RGD1310899	2.86842
24413_1	Nr3c1	54322_1	Cox6c	2.73064
24413_1	Nr3c1	94266_1	Rps27	2.69383
24413_1	Nr3c1	288238_1	Pigp	2.64524
24413_1	Nr3c1	360650_1	Amz2	2.6354
24413_1	Nr3c1	308473_1	Samd4b	2.61287
24413_1	Nr3c1	500591_1	Camta1	2.6069
24413_1	Nr3c1	295934_1	Chst1	2.58996
24413_1	Nr3c1	310358_1	RGD1308448	2.56782
24413_1	Nr3c1	100151767_1	LOC100151767	2.39935
24413_1	Nr3c1	78957_1	Shank1	2.38887
24413_1	Nr3c1	303396_1	Appbp2	2.38348
24413_1	Nr3c1	64823_1	Csnk1g3	2.34785
24413_1	Nr3c1	25604_1	Pcmt1	2.34357
24413_1	Nr3c1	85385_1	Shc1	2.33707
24413_1	Nr3c1	65026_1	Rwdd3	2.32497
24413_1	Nr3c1	25716_1	Syt1	2.3231
24413_1	Nr3c1	689249_1	Rspry1	2.31157
24413_1	Nr3c1	296925_1	Aass	2.28667
24413_1	Nr3c1	296371_1	Pltp	2.26606
24413_1	Nr3c1	363644_1	Glod4	2.23727
24413_1	Nr3c1	498100_1	RGD1559643	2.22745
24413_1	Nr3c1	289693_1	Dhx15	2.1998
24413_1	Nr3c1	287273_1	Nhp2	2.19185
24413_1	Nr3c1	29726_1	Slc22a5	2.14785
24413_1	Nr3c1	679906_1	Trpm7	2.12348
24413_1	Nr3c1	170913_1	Abcb1a	2.10783
24413_1	Nr3c1	362704_1	Bre	2.09896
24413_1	Nr3c1	304670_1	Tnpo2	2.05998
24413_1	Nr3c1	293484_1	Eif3c	2.05042
24413_1	Nr3c1	65138_1	Adrm1	2.04983
24413_1	Nr3c1	317399_1	Ddx21	2.02268
24413_1	Nr3c1	29630_1	Psme1	2.02168
24413_1	Nr3c1	246146_1	Hspbp1	1.98055
24413_1	Nr3c1	25104_1	Pc	1.97068
24413_1	Nr3c1	171063_1	Gtf3c1	1.97064
24413_1	Nr3c1	65218_1	Agap2	1.95319
24413_1	Nr3c1	361046_1	Parp4	1.94036
24413_1	Nr3c1	310803_1	Extl2	1.93413
24413_1	Nr3c1	362385_1	Pole4	1.92859
24413_1	Nr3c1	296134_1	Mrps5	1.91953
24413_1	Nr3c1	117087_1	Stim2	1.81886
24413_1	Nr3c1	310846_1	Tram1l1	1.81375
24413_1	Nr3c1	361242_1	Dusp22	1.80107
24413_1	Nr3c1	619579_1	Nrbp	1.74548
24413_1	Nr3c1	296121_1	Usp8	1.73685
24413_1	Nr3c1	294313_1	Mtch1	1.73057
24413_1	Nr3c1	311078_1	Psmd14	1.71526
24413_1	Nr3c1	288920_1	RGD1564093	1.71052
24413_1	Nr3c1	315054_1	Slc45a4	1.67578
24413_1	Nr3c1	366896_1	Tbc1d15	1.67053
24413_1	Nr3c1	117028_1	Bin1	1.66633
24413_1	Nr3c1	192256_1	Pja2	1.65797
24413_1	Nr3c1	64630_1	Snap23	1.63711
24413_1	Nr3c1	25288_1	Acsl1	1.63151
24413_1	Nr3c1	81815_1	Tpp2	1.62212
24413_1	Nr3c1	289874_1	RGD1306508	1.61074
24413_1	Nr3c1	246152_1	Wdr44	1.60958
24413_1	Nr3c1	366461_1	RGD1564921	1.6072
24413_1	Nr3c1	114114_1	Dnm1l	1.60651
24413_1	Nr3c1	83824_1	Cxxc4	1.57968
24413_1	Nr3c1	116720_1	Pik3c2g	1.56557
24413_1	Nr3c1	503164_1	Apol9a	1.55423
24413_1	Nr3c1	362740_1	Mbip	1.53757
24413_1	Nr3c1	312437_2	Krcc1_2	1.50415
24413_1	Nr3c1	361778_1	Sfxn4	1.49118
24413_1	Nr3c1	360917_1	Cnot6l	1.47152
24413_1	Nr3c1	100125361_1	rCG_64343	1.46893
24413_1	Nr3c1	170946_1	Lkap	1.46251
24413_1	Nr3c1	363151_1	Ccdc12	1.43403
24413_1	Nr3c1	64205_1	Arbp	1.40597
24413_1	Nr3c1	246769_1	Hint3	1.40536
24413_1	Nr3c1	684996_1	LOC684996	1.40226
24413_1	Nr3c1	310662_1	Scnm1	1.3982
24413_1	Nr3c1	307362_1	Znf532	1.39727
24413_1	Nr3c1	64862_1	Map1lc3b	1.39192
24413_1	Nr3c1	287212_1	Rnf145	1.38347
24413_1	Nr3c1	362706_1	Rbks	1.3826
24413_1	Nr3c1	316794_1	Brcc3	1.36489
24413_1	Nr3c1	361107_1	Actr8	1.35533
24413_1	Nr3c1	24158_1	Acadm	1.35395
24413_1	Nr3c1	363931_1	Gtpbp6	1.34922
24413_1	Nr3c1	297989_1	Ddx58	1.347
24413_1	Nr3c1	140674_1	Gabrg1	1.34041
24413_1	Nr3c1	361410_1	RGD1306153	1.33677
24413_1	Nr3c1	298653_1	Nmnat1	1.32508
24413_1	Nr3c1	287924_1	Yars2	1.32185
24413_1	Nr3c1	316335_1	Tmem131	1.31825
24413_1	Nr3c1	311422_1	Itpa	1.30937
24413_1	Nr3c1	308821_1	Rab30	1.28357
24413_1	Nr3c1	310288_1	Hps3	1.27094
24413_1	Nr3c1	171562_1	Ero1l	1.25562
24413_1	Nr3c1	305351_1	Klhl5	1.24603
24413_1	Nr3c1	690407_1	Rab36	1.23015
24413_1	Nr3c1	363443_1	Ndp	1.22484
24413_1	Nr3c1	60414_1	Rhd	1.22199
24413_1	Nr3c1	288783_1	Ormdl2	1.22041
24413_1	Nr3c1	246274_1	Faim2	1.20711
24413_1	Nr3c1	58952_1	Pgcp	1.20301
24413_1	Nr3c1	362364_1	RGD1310827	1.20049
24413_1	Nr3c1	298374_1	Prpf38a	1.18781
24413_1	Nr3c1	690419_1	Zfp709l1	1.16507
24413_1	Nr3c1	683897_1	LOC683897	1.16369
24413_1	Nr3c1	304337_1	Zfp68	1.15692
24413_1	Nr3c1	287159_1	Pigq	1.15679
24413_1	Nr3c1	361990_1	LOC361990	1.14243
24413_1	Nr3c1	360703_1	Dscr3	1.14237
24413_1	Nr3c1	301073_1	Hhatl	1.13926
24413_1	Nr3c1	681578_1	Rnf13	1.1255
24413_1	Nr3c1	316137_1	Emr1	1.11066
24413_1	Nr3c1	684800_1	LOC684800	1.11036
24413_1	Nr3c1	257650_1	LOC257650	1.10697
24413_1	Nr3c1	300235_1	Dazap2	1.09552
24413_1	Nr3c1	294436_1	Bxdc1	1.09294
24413_1	Nr3c1	307075_2	Wdr37_2	1.092
24413_1	Nr3c1	362041_1	Rpl34	1.08698
24413_1	Nr3c1	685729_1	LOC685729	1.07896
24413_1	Nr3c1	24423_1	Gstm1	1.07285
24413_1	Nr3c1	295928_1	Slc39a13	1.0681
24413_1	Nr3c1	289716_1	Ccdc96	1.04673
24413_1	Nr3c1	498959_1	Fbxo31	1.04345
24413_1	Nr3c1	360492_1	Hn1l	1.04172
24413_1	Nr3c1	498486_1	Gnpnat1	1.03898
24413_1	Nr3c1	292804_1	Gpi	1.03053
24413_1	Nr3c1	117515_1	2014-09-02	1.02714
24413_1	Nr3c1	360947_1	Pacrgl	1.02653
24413_1	Nr3c1	363084_1	Usp3	1.01793
24413_1	Nr3c1	116643_1	Vcp	1.01764
24413_1	Nr3c1	84013_1	Hsd17b12	1.01051
24413_1	Nr3c1	300189_1	Rpap3	1.00282
24413_1	Nr3c1	63845_2	Tmeff1_2	0.981825
24413_1	Nr3c1	299799_1	Rab21	0.972232
24413_1	Nr3c1	499780_1	RGD1561113	0.964189
24413_1	Nr3c1	314243_1	Wdr89	0.961522
24413_1	Nr3c1	113912_1	Rtn4r	0.960088
24413_1	Nr3c1	360762_1	Rpo1-3	0.953366
24413_1	Nr3c1	684506_1	LOC684506	0.950276
24413_1	Nr3c1	364396_1	Arl11	0.948211
24413_1	Nr3c1	294709_1	RGD1306583	0.934662
24413_1	Nr3c1	63865_1	Lgmn	0.925556
24413_1	Nr3c1	680594_1	Dph3	0.918261
24413_1	Nr3c1	25429_1	Cyp7b1	0.908464
24413_1	Nr3c1	299864_1	Ebag9	0.903135
24413_1	Nr3c1	309004_1	Vkorc1	0.899913
24413_1	Nr3c1	361465_1	Echdc1	0.895987
24413_1	Nr3c1	302562_1	Plp2	0.893865
24413_1	Nr3c1	316575_2	Trip12_2	0.887785
24413_1	Nr3c1	502642_1	RGD1563348	0.88736
24413_1	Nr3c1	302470_1	F8	0.885997
24413_1	Nr3c1	257644_1	Zwint	0.885402
24413_1	Nr3c1	307178_1	Arhgap21	0.879825
24413_1	Nr3c1	24191_1	Aldoc	0.873741
24413_1	Nr3c1	500118_1	LOC500118	0.868964
24413_1	Nr3c1	688173_1	LOC688173	0.845963
24413_1	Nr3c1	314941_1	Lrp12	0.840098
24413_1	Nr3c1	292462_1	Lrp11	0.835857
24413_1	Nr3c1	25737_1	Pcna	0.832766
24413_1	Nr3c1	298841_1	RGD1311605	0.832545
24413_1	Nr3c1	296467_1	Ythdf1	0.824322
24413_1	Nr3c1	50672_1	Ednrb	0.815712
24413_1	Nr3c1	688133_1	LOC688133	0.814453
24413_1	Nr3c1	687395_1	LOC687395	0.774339
24413_1	Nr3c1	307302_1	Cep120	0.770961
24413_1	Nr3c1	307350_1	Afg3l2	0.765964
24413_1	Nr3c1	290995_1	Prelid1	0.763437
24413_1	Nr3c1	29603_1	Bckdk	0.755461
24413_1	Nr3c1	266631_1	Rbm45	0.731836
24413_1	Nr3c1	497930_1	Sco1	0.728099
24413_1	Nr3c1	24551_1	Mdh1	0.717171
24413_1	Nr3c1	294948_1	Armc1	0.716681
24413_1	Nr3c1	58835_1	Phgdh	0.703767
24413_1	Nr3c1	64523_1	Tep1	0.700675
24413_1	Nr3c1	313111_1	RGD1310364	0.693811
24413_1	Nr3c1	687633_1	rCG_21212	0.693388
24413_1	Nr3c1	303803_1	Klhl24	0.687464
24413_1	Nr3c1	291925_1	RGD1308706	0.682176
24413_1	Nr3c1	361740_1	RGD1359158	0.680716
24413_1	Nr3c1	500400_1	Fam110b	0.678348
24413_1	Nr3c1	680102_1	Mab21l2	0.670791
24413_1	Nr3c1	114507_1	Slc5a3	0.666222
24413_1	Nr3c1	363153_2	rCG_25854_2	0.65893
24413_1	Nr3c1	308864_1	Fchsd2	0.653698
24413_1	Nr3c1	498538_1	Trim35	0.651442
24413_1	Nr3c1	310856_1	Ppa2	0.64437
24413_1	Nr3c1	360860_1	Rfwd2	0.635067
24413_1	Nr3c1	317247_1	Nap1l2	0.632323
24413_1	Nr3c1	361256_1	Svil	0.618841
24413_1	Nr3c1	317163_1	Eif1a	0.613211
24413_1	Nr3c1	309650_2	Cpne5_2	0.607404
24413_1	Nr3c1	365813_1	Trim59	0.603114
24413_1	Nr3c1	498630_1	Wwc2	0.602537
24413_1	Nr3c1	25455_1	Ggh	0.597847
24413_1	Nr3c1	295971_1	Depdc7	0.594531
24413_1	Nr3c1	84586_1	Fgl2	0.579527
24413_1	Nr3c1	683687_1	Snx9	0.577479
24413_1	Nr3c1	295264_1	Mllt11	0.575699
24413_1	Nr3c1	362759_1	Exd2	0.56867
24413_1	Nr3c1	289456_1	Hsd17b11	0.557734
24413_1	Nr3c1	316435_1	Cyp20a1	0.546601
24413_1	Nr3c1	306128_1	Cln5	0.544877
24413_1	Nr3c1	500629_1	Rdh14	0.538492
24413_1	Nr3c1	298250_1	Fggy	0.533019
24413_1	Nr3c1	25618_1	Acadsb	0.525924
24413_1	Nr3c1	687575_1	LOC687575	0.525657
24413_1	Nr3c1	310791_1	Slc25a24	0.525214
24413_1	Nr3c1	60443_1	Epn2	0.513791
24413_1	Nr3c1	302378_1	Lpar4	0.497805
24413_1	Nr3c1	24242_1	Calm1	0.489982
24413_1	Nr3c1	56759_1	Rnase4	0.486791
24413_1	Nr3c1	50998_1	Coil	0.483273
24413_1	Nr3c1	363464_1	Piga	0.481721
24413_1	Nr3c1	295323_1	Trim45	0.479952
24413_1	Nr3c1	54320_1	Pdpn	0.47665
24413_1	Nr3c1	679937_1	Dram	0.470442
24413_1	Nr3c1	83533_1	Aifm1	0.467453
24413_1	Nr3c1	310749_1	Rsbn1	0.462128
24413_1	Nr3c1	685232_1	Atp6v1a	0.461822
24413_1	Nr3c1	680089_1	Ncaph	0.450682
24413_1	Nr3c1	362618_1	Fam76a	0.448536
24413_1	Nr3c1	252921_1	Tubg1	0.447239
24413_1	Nr3c1	304887_1	Ralgps2	0.447101
24413_1	Nr3c1	498398_1	Selm	0.43592
24413_1	Nr3c1	474154_1	Rbm4b	0.435663
24413_1	Nr3c1	310306_1	Usp13	0.419484
24413_1	Nr3c1	316732_1	RGD1307234	0.414976
24413_1	Nr3c1	116743_1	Sh3gl2	0.409216
24413_1	Nr3c1	311642_1	Sulf2	0.405709
24413_1	Nr3c1	25179_1	Idh3g	0.405356
24413_1	Nr3c1	303637_1	Abca8	0.399261
24413_1	Nr3c1	116644_1	Rtn1	0.384082
24413_1	Nr3c1	293343_1	Fam160a2	0.37068
24413_1	Nr3c1	295462_1	Ccdc109b	0.361697
24413_1	Nr3c1	309172_1	Frmd8	0.361572
24413_1	Nr3c1	310877_1	Tifa	0.355295
24413_1	Nr3c1	361100_1	LOC361100	0.346608
24413_1	Nr3c1	294141_1	Clic2	0.337574
24413_1	Nr3c1	292588_1	Ube2s	0.331818
24413_1	Nr3c1	24699_1	Ptprc	0.329931
24413_1	Nr3c1	302969_2	Srrm2_2	0.326189
24413_1	Nr3c1	29593_1	Ckmt1	0.325071
24413_1	Nr3c1	502084_1	Rwdd4a	0.322495
24413_1	Nr3c1	116479_1	F11r	0.317737
24413_1	Nr3c1	306022_1	Fndc3a	0.317661
24413_1	Nr3c1	116650_1	Srp54a	0.312797
24413_1	Nr3c1	361991_1	S100a16	0.312378
24413_1	Nr3c1	288455_1	Pomp	0.312355
24413_1	Nr3c1	25613_1	Ptprz1	0.305136
24413_1	Nr3c1	300756_1	Arih1	0.294663
24413_1	Nr3c1	363222_1	Rnf149	0.292511
24413_1	Nr3c1	83501_2	Cdh2_2	0.290974
24413_1	Nr3c1	360677_1	RGD1311925	0.28838
24413_1	Nr3c1	309400_1	Tmem2	0.281669
24413_1	Nr3c1	314417_1	Papola	0.280952
24413_1	Nr3c1	316221_1	Tbcc	0.278828
24413_1	Nr3c1	295344_1	St7l	0.273588
24413_1	Nr3c1	307956_1	Rbm34	0.272074
24413_1	Nr3c1	50594_1	Nbl1	0.27026
24413_1	Nr3c1	361261_1	Ccny	0.270255
24413_1	Nr3c1	499814_1	Ttc30b	0.263213
24413_1	Nr3c1	360738_1	RGD1310348	0.259848
24413_1	Nr3c1	363441_1	Ndufa1	0.256126
24413_1	Nr3c1	307070_1	Larp5	0.247654
24413_1	Nr3c1	301374_1	RGD1310553	0.242514
24413_1	Nr3c1	307133_1	Hspa14	0.239499
24413_1	Nr3c1	295053_1	Spg20	0.237931
24413_1	Nr3c1	25306_1	Cpd	0.221582
24413_1	Nr3c1	63868_1	Hspd1	0.219235
24413_1	Nr3c1	313373_1	Cyp2j10	0.208462
24413_1	Nr3c1	65179_1	Ppp5c	0.199352
24413_1	Nr3c1	299334_1	Cinp	0.195026
24413_1	Nr3c1	363016_1	RGD1309534	0.19192
24413_1	Nr3c1	170577_1	Mark3	0.191815
24413_1	Nr3c1	364154_1	RGD1311122	0.189278
24413_1	Nr3c1	289668_1	Lap3	0.188605
24413_1	Nr3c1	64458_1	Scrg1	0.180068
24413_1	Nr3c1	292267_1	RGD1305235	0.174827
24413_1	Nr3c1	171069_1	Usmg5	0.174472
24413_1	Nr3c1	309812_1	Rev3l	0.173121
24413_1	Nr3c1	29611_1	Dbt	0.165238
24413_1	Nr3c1	314417_2	Papola_2	0.149797
24413_1	Nr3c1	291794_1	Snrpd1	0.146006
24413_1	Nr3c1	685548_1	LOC685548	0.143899
24413_1	Nr3c1	81750_1	Pros1	0.143776
24413_1	Nr3c1	310801_1	Slc30a7	0.138522
24413_1	Nr3c1	363133_1	Pcbp4	0.134862
24413_1	Nr3c1	290401_1	Esd	0.134781
24413_1	Nr3c1	360636_1	Slc25a39	0.132131
24413_1	Nr3c1	498256_1	Ier5	0.13118
24413_1	Nr3c1	309307_1	RGD1311595	0.12809
24413_1	Nr3c1	619374_2	Jam2_2	0.126759
24413_1	Nr3c1	361029_1	Ktn1	0.126588
24413_1	Nr3c1	29502_1	Slc20a2	0.116942
24413_1	Nr3c1	308942_1	Dennd5a	0.115799
24413_1	Nr3c1	298584_1	Capzb	0.112447
24413_1	Nr3c1	29686_1	Scn1b	0.11002
24413_1	Nr3c1	252889_1	Tmed7	0.105527
24413_1	Nr3c1	308993_1	Sephs2	0.0999844
24413_1	Nr3c1	305268_1	Uba6	0.0995059
24413_1	Nr3c1	499506_1	Ankrd34b	0.0953085
24413_1	Nr3c1	299811_1	Cpsf6	0.0892037
24413_1	Nr3c1	297900_1	Pef1	0.0881463
24413_1	Nr3c1	311405_1	Tmem127	0.0840078
24413_1	Nr3c1	499731_1	Tyw3	0.0814258
24413_1	Nr3c1	299707_1	Ccdc53	0.0755684
24413_1	Nr3c1	24213_1	Atp1a3	0.0718579
24413_1	Nr3c1	301351_1	RGD1310819	0.0663318
24413_1	Nr3c1	315422_1	Mtmr2	0.0628228
24413_1	Nr3c1	310461_1	Dhx36	0.0628146
24413_1	Nr3c1	498366_1	Fam114a1	0.0534254
24413_1	Nr3c1	56064_1	Nptn	0.0502911
24413_1	Nr3c1	85238_1	Synj1	0.0452689
24413_1	Nr3c1	252939_1	Gpr37l1	0.0436184
24413_1	Nr3c1	361323_1	Commd10	0.0378436
24413_1	Nr3c1	310775_1	RGD1306520	0.0371989
24413_1	Nr3c1	24534_1	Ldhb	0.0258372
24413_1	Nr3c1	295461_1	Sec24b	0.0254687
24413_1	Nr3c1	297865_1	Dsel	0.0232704
24413_1	Nr3c1	64020_1	Gpr85	0.0216334
24413_1	Nr3c1	297725_1	Tm7sf3	0.0207783
24413_1	Nr3c1	307764_1	Usp38	0.0190395
24413_1	Nr3c1	310362_1	RGD1305938	0.0169752
24413_1	Nr3c1	170922_1	Ilk	0.00645712
24413_1	Nr3c1	317470_1	Egfl6	0.00120644

## Sheet: vBNST
MR	MRname	Target	TargetName	DiffExp
24413_1	Nr3c1	25618_1	Acadsb	8.33791
24413_1	Nr3c1	116644_1	Rtn1	4.05016
24413_1	Nr3c1	307133_1	Hspa14	3.55304
24413_1	Nr3c1	246146_1	Hspbp1	3.36014
24413_1	Nr3c1	499991_1	Steap4	3.32721
24413_1	Nr3c1	313373_1	Cyp2j10	3.20848
24413_1	Nr3c1	25288_1	Acsl1	3.08824
24413_1	Nr3c1	362041_1	Rpl34	3.04761
24413_1	Nr3c1	64862_1	Map1lc3b	2.87045
24413_1	Nr3c1	29686_1	Scn1b	2.75388
24413_1	Nr3c1	293484_1	Eif3c	2.73955
24413_1	Nr3c1	54320_1	Pdpn	2.67508
24413_1	Nr3c1	363151_1	Ccdc12	2.6599
24413_1	Nr3c1	361261_1	Ccny	2.56641
24413_1	Nr3c1	307956_1	Rbm34	2.53504
24413_1	Nr3c1	361046_1	Parp4	2.47393
24413_1	Nr3c1	316221_1	Tbcc	2.38068
24413_1	Nr3c1	310358_1	RGD1308448	2.34386
24413_1	Nr3c1	59073_1	Lxn	2.28143
24413_1	Nr3c1	311422_1	Itpa	2.26225
24413_1	Nr3c1	81814_1	Tmsb4x	2.20409
24413_1	Nr3c1	688173_1	LOC688173	2.14152
24413_1	Nr3c1	292588_1	Ube2s	2.12636
24413_1	Nr3c1	25604_1	Pcmt1	2.10766
24413_1	Nr3c1	170913_1	Abcb1a	2.09352
24413_1	Nr3c1	294313_1	Mtch1	2.04871
24413_1	Nr3c1	170946_1	Lkap	2.0058
24413_1	Nr3c1	681219_1	LOC681219	1.99314
24413_1	Nr3c1	502084_1	Rwdd4a	1.97509
24413_1	Nr3c1	299971_1	Atp6v1c1	1.94252
24413_1	Nr3c1	498366_1	Fam114a1	1.93149
24413_1	Nr3c1	295971_1	Depdc7	1.93009
24413_1	Nr3c1	474154_1	Rbm4b	1.92768
24413_1	Nr3c1	500591_1	Camta1	1.90458
24413_1	Nr3c1	363464_1	Piga	1.89396
24413_1	Nr3c1	498630_1	Wwc2	1.87584
24413_1	Nr3c1	310306_1	Usp13	1.85895
24413_1	Nr3c1	298653_1	Nmnat1	1.84064
24413_1	Nr3c1	305268_1	Uba6	1.82484
24413_1	Nr3c1	297900_1	Pef1	1.81611
24413_1	Nr3c1	298584_1	Capzb	1.80426
24413_1	Nr3c1	314417_1	Papola	1.79601
24413_1	Nr3c1	308864_1	Fchsd2	1.78527
24413_1	Nr3c1	170922_1	Ilk	1.77678
24413_1	Nr3c1	25613_1	Ptprz1	1.72763
24413_1	Nr3c1	25716_1	Syt1	1.70541
24413_1	Nr3c1	360519_1	Rasgef1c	1.69788
24413_1	Nr3c1	29603_1	Bckdk	1.6838
24413_1	Nr3c1	310749_1	Rsbn1	1.66454
24413_1	Nr3c1	302562_1	Plp2	1.65
24413_1	Nr3c1	116479_1	F11r	1.62918
24413_1	Nr3c1	315054_1	Slc45a4	1.62627
24413_1	Nr3c1	683687_1	Snx9	1.61172
24413_1	Nr3c1	29593_1	Ckmt1	1.57768
24413_1	Nr3c1	310856_1	Ppa2	1.55177
24413_1	Nr3c1	498100_1	RGD1559643	1.54823
24413_1	Nr3c1	312437_2	Krcc1_2	1.54598
24413_1	Nr3c1	24242_1	Calm1	1.4796
24413_1	Nr3c1	83533_1	Aifm1	1.46296
24413_1	Nr3c1	85238_1	Synj1	1.45035
24413_1	Nr3c1	690419_1	Zfp709l1	1.43978
24413_1	Nr3c1	252889_1	Tmed7	1.42644
24413_1	Nr3c1	317470_1	Egfl6	1.41896
24413_1	Nr3c1	266631_1	Rbm45	1.40411
24413_1	Nr3c1	293343_1	Fam160a2	1.3879
24413_1	Nr3c1	289874_1	RGD1306508	1.37168
24413_1	Nr3c1	684506_1	LOC684506	1.33507
24413_1	Nr3c1	100125361_1	rCG_64343	1.32758
24413_1	Nr3c1	302470_1	F8	1.32293
24413_1	Nr3c1	360650_1	Amz2	1.30837
24413_1	Nr3c1	690354_1	Lyrm2	1.29982
24413_1	Nr3c1	246152_1	Wdr44	1.29765
24413_1	Nr3c1	140674_1	Gabrg1	1.29432
24413_1	Nr3c1	361465_1	Echdc1	1.29109
24413_1	Nr3c1	25104_1	Pc	1.27891
24413_1	Nr3c1	363084_1	Usp3	1.26555
24413_1	Nr3c1	289456_1	Hsd17b11	1.23829
24413_1	Nr3c1	295928_1	Slc39a13	1.21074
24413_1	Nr3c1	170956_1	Yt521	1.1938
24413_1	Nr3c1	363222_1	Rnf149	1.18855
24413_1	Nr3c1	497930_1	Sco1	1.1882
24413_1	Nr3c1	500400_1	Fam110b	1.18364
24413_1	Nr3c1	303396_1	Appbp2	1.18051
24413_1	Nr3c1	100151767_1	LOC100151767	1.17382
24413_1	Nr3c1	24191_1	Aldoc	1.16274
24413_1	Nr3c1	362740_1	Mbip	1.15546
24413_1	Nr3c1	288783_1	Ormdl2	1.15254
24413_1	Nr3c1	309400_1	Tmem2	1.14981
24413_1	Nr3c1	310662_1	Scnm1	1.14554
24413_1	Nr3c1	683514_1	LOC683514	1.14274
24413_1	Nr3c1	309650_2	Cpne5_2	1.14179
24413_1	Nr3c1	50672_1	Ednrb	1.1145
24413_1	Nr3c1	287159_1	Pigq	1.10696
24413_1	Nr3c1	360677_1	RGD1311925	1.09031
24413_1	Nr3c1	316435_1	Cyp20a1	1.08581
24413_1	Nr3c1	298841_1	RGD1311605	1.0685
24413_1	Nr3c1	24158_1	Acadm	1.06642
24413_1	Nr3c1	307302_1	Cep120	1.06498
24413_1	Nr3c1	295663_1	Phospho2	1.05001
24413_1	Nr3c1	360947_1	Pacrgl	1.0395
24413_1	Nr3c1	362759_1	Exd2	1.03536
24413_1	Nr3c1	63845_2	Tmeff1_2	1.03362
24413_1	Nr3c1	363016_1	RGD1309534	1.03312
24413_1	Nr3c1	58952_1	Pgcp	1.02921
24413_1	Nr3c1	499814_1	Ttc30b	1.02662
24413_1	Nr3c1	292462_1	Lrp11	1.0207
24413_1	Nr3c1	502642_1	RGD1563348	1.01983
24413_1	Nr3c1	114114_1	Dnm1l	1.01846
24413_1	Nr3c1	300235_1	Dazap2	1.01685
24413_1	Nr3c1	684996_1	LOC684996	1.00714
24413_1	Nr3c1	316137_1	Emr1	0.998482
24413_1	Nr3c1	362704_1	Bre	0.996117
24413_1	Nr3c1	54322_1	Cox6c	0.991345
24413_1	Nr3c1	83824_1	Cxxc4	0.988563
24413_1	Nr3c1	360917_1	Cnot6l	0.983088
24413_1	Nr3c1	691538_1	Rnpc3	0.972118
24413_1	Nr3c1	252939_1	Gpr37l1	0.960164
24413_1	Nr3c1	302969_2	Srrm2_2	0.956241
24413_1	Nr3c1	307350_1	Afg3l2	0.954529
24413_1	Nr3c1	50594_1	Nbl1	0.953549
24413_1	Nr3c1	311405_1	Tmem127	0.952065
24413_1	Nr3c1	304670_1	Tnpo2	0.941298
24413_1	Nr3c1	29554_1	Pdha1	0.93808
24413_1	Nr3c1	302378_1	Lpar4	0.929467
24413_1	Nr3c1	499506_1	Ankrd34b	0.925065
24413_1	Nr3c1	252928_1	Timm13	0.924348
24413_1	Nr3c1	619579_1	Nrbp	0.921523
24413_1	Nr3c1	301351_1	RGD1310819	0.920146
24413_1	Nr3c1	363153_2	rCG_25854_2	0.9191
24413_1	Nr3c1	29611_1	Dbt	0.910397
24413_1	Nr3c1	171083_1	Itfg1	0.908305
24413_1	Nr3c1	83501_2	Cdh2_2	0.905561
24413_1	Nr3c1	295461_1	Sec24b	0.903265
24413_1	Nr3c1	297725_1	Tm7sf3	0.90149
24413_1	Nr3c1	309172_1	Frmd8	0.901477
24413_1	Nr3c1	81750_1	Pros1	0.897935
24413_1	Nr3c1	316794_1	Brcc3	0.89007
24413_1	Nr3c1	680089_1	Ncaph	0.887941
24413_1	Nr3c1	29502_1	Slc20a2	0.883989
24413_1	Nr3c1	361029_1	Ktn1	0.880835
24413_1	Nr3c1	25179_1	Idh3g	0.877359
24413_1	Nr3c1	363236_1	Fam117b	0.869061
24413_1	Nr3c1	84586_1	Fgl2	0.859726
24413_1	Nr3c1	308942_1	Dennd5a	0.852412
24413_1	Nr3c1	298250_1	Fggy	0.849323
24413_1	Nr3c1	310801_1	Slc30a7	0.842646
24413_1	Nr3c1	311642_1	Sulf2	0.829064
24413_1	Nr3c1	295462_1	Ccdc109b	0.827489
24413_1	Nr3c1	310803_1	Extl2	0.821832
24413_1	Nr3c1	311078_1	Psmd14	0.819659
24413_1	Nr3c1	116743_1	Sh3gl2	0.814713
24413_1	Nr3c1	360492_1	Hn1l	0.809875
24413_1	Nr3c1	309812_1	Rev3l	0.801625
24413_1	Nr3c1	113912_1	Rtn4r	0.801093
24413_1	Nr3c1	295344_1	St7l	0.794008
24413_1	Nr3c1	361107_1	Actr8	0.793324
24413_1	Nr3c1	24534_1	Ldhb	0.788254
24413_1	Nr3c1	310461_1	Dhx36	0.785777
24413_1	Nr3c1	685729_1	LOC685729	0.784661
24413_1	Nr3c1	116720_1	Pik3c2g	0.780712
24413_1	Nr3c1	303280_1	RGD1307929	0.778079
24413_1	Nr3c1	246769_1	Hint3	0.759947
24413_1	Nr3c1	94266_1	Rps27	0.754868
24413_1	Nr3c1	65179_1	Ppp5c	0.752518
24413_1	Nr3c1	114507_1	Slc5a3	0.749442
24413_1	Nr3c1	684800_1	LOC684800	0.744808
24413_1	Nr3c1	246274_1	Faim2	0.741086
24413_1	Nr3c1	308473_1	Samd4b	0.73851
24413_1	Nr3c1	192256_1	Pja2	0.737263
24413_1	Nr3c1	360703_1	Dscr3	0.735147
24413_1	Nr3c1	314243_1	Wdr89	0.730302
24413_1	Nr3c1	299864_1	Ebag9	0.722969
24413_1	Nr3c1	78957_1	Shank1	0.720991
24413_1	Nr3c1	299198_1	RGD1310899	0.719299
24413_1	Nr3c1	63865_1	Lgmn	0.706758
24413_1	Nr3c1	310775_1	RGD1306520	0.702394
24413_1	Nr3c1	287212_1	Rnf145	0.700888
24413_1	Nr3c1	363441_1	Ndufa1	0.697642
24413_1	Nr3c1	171063_1	Gtf3c1	0.689074
24413_1	Nr3c1	687633_1	rCG_21212	0.687426
24413_1	Nr3c1	310877_1	Tifa	0.686416
24413_1	Nr3c1	300189_1	Rpap3	0.686228
24413_1	Nr3c1	296371_1	Pltp	0.684883
24413_1	Nr3c1	288920_1	RGD1564093	0.678264
24413_1	Nr3c1	117087_1	Stim2	0.678189
24413_1	Nr3c1	64205_1	Arbp	0.677851
24413_1	Nr3c1	314417_2	Papola_2	0.67768
24413_1	Nr3c1	294948_1	Armc1	0.670591
24413_1	Nr3c1	306128_1	Cln5	0.669752
24413_1	Nr3c1	29630_1	Psme1	0.66706
24413_1	Nr3c1	307362_1	Znf532	0.664872
24413_1	Nr3c1	288238_1	Pigp	0.66355
24413_1	Nr3c1	361991_1	S100a16	0.647472
24413_1	Nr3c1	60414_1	Rhd	0.646795
24413_1	Nr3c1	309307_1	RGD1311595	0.64274
24413_1	Nr3c1	307075_2	Wdr37_2	0.637779
24413_1	Nr3c1	56064_1	Nptn	0.636301
24413_1	Nr3c1	116650_1	Srp54a	0.635754
24413_1	Nr3c1	310362_1	RGD1305938	0.632688
24413_1	Nr3c1	362364_1	RGD1310827	0.632541
24413_1	Nr3c1	364154_1	RGD1311122	0.630402
24413_1	Nr3c1	361410_1	RGD1306153	0.624184
24413_1	Nr3c1	365813_1	Trim59	0.621573
24413_1	Nr3c1	294436_1	Bxdc1	0.610064
24413_1	Nr3c1	289668_1	Lap3	0.605102
24413_1	Nr3c1	65138_1	Adrm1	0.604835
24413_1	Nr3c1	307070_1	Larp5	0.60219
24413_1	Nr3c1	292804_1	Gpi	0.601546
24413_1	Nr3c1	299334_1	Cinp	0.600687
24413_1	Nr3c1	289716_1	Ccdc96	0.581008
24413_1	Nr3c1	295264_1	Mllt11	0.574353
24413_1	Nr3c1	252921_1	Tubg1	0.574237
24413_1	Nr3c1	315969_1	Topbp1	0.558801
24413_1	Nr3c1	309004_1	Vkorc1	0.558455
24413_1	Nr3c1	498398_1	Selm	0.556195
24413_1	Nr3c1	84013_1	Hsd17b12	0.547065
24413_1	Nr3c1	500118_1	LOC500118	0.545683
24413_1	Nr3c1	29726_1	Slc22a5	0.544059
24413_1	Nr3c1	116643_1	Vcp	0.537
24413_1	Nr3c1	688133_1	LOC688133	0.535296
24413_1	Nr3c1	501454_1	Oaz2	0.528759
24413_1	Nr3c1	314941_1	Lrp12	0.52418
24413_1	Nr3c1	24551_1	Mdh1	0.516446
24413_1	Nr3c1	64458_1	Scrg1	0.514523
24413_1	Nr3c1	360738_1	RGD1310348	0.513475
24413_1	Nr3c1	303637_1	Abca8	0.496348
24413_1	Nr3c1	24423_1	Gstm1	0.489192
24413_1	Nr3c1	299707_1	Ccdc53	0.487197
24413_1	Nr3c1	689249_1	Rspry1	0.481089
24413_1	Nr3c1	360762_1	Rpo1-3	0.471861
24413_1	Nr3c1	297865_1	Dsel	0.455777
24413_1	Nr3c1	306022_1	Fndc3a	0.449921
24413_1	Nr3c1	296134_1	Mrps5	0.446367
24413_1	Nr3c1	63868_1	Hspd1	0.440134
24413_1	Nr3c1	680594_1	Dph3	0.439578
24413_1	Nr3c1	289693_1	Dhx15	0.438968
24413_1	Nr3c1	171562_1	Ero1l	0.43833
24413_1	Nr3c1	305351_1	Klhl5	0.435819
24413_1	Nr3c1	293484_2	Eif3c_2	0.435183
24413_1	Nr3c1	360860_1	Rfwd2	0.434579
24413_1	Nr3c1	24213_1	Atp1a3	0.432721
24413_1	Nr3c1	498256_1	Ier5	0.430436
24413_1	Nr3c1	364396_1	Arl11	0.428575
24413_1	Nr3c1	64523_1	Tep1	0.424553
24413_1	Nr3c1	679937_1	Dram	0.423827
24413_1	Nr3c1	315422_1	Mtmr2	0.410105
24413_1	Nr3c1	366461_1	RGD1564921	0.409093
24413_1	Nr3c1	687575_1	LOC687575	0.405259
24413_1	Nr3c1	295934_1	Chst1	0.40143
24413_1	Nr3c1	362706_1	Rbks	0.399255
24413_1	Nr3c1	301073_1	Hhatl	0.398862
24413_1	Nr3c1	499731_1	Tyw3	0.396185
24413_1	Nr3c1	296467_1	Ythdf1	0.395462
24413_1	Nr3c1	499780_1	RGD1561113	0.392397
24413_1	Nr3c1	687395_1	LOC687395	0.390555
24413_1	Nr3c1	294709_1	RGD1306583	0.387395
24413_1	Nr3c1	361100_1	LOC361100	0.385167
24413_1	Nr3c1	313111_1	RGD1310364	0.382505
24413_1	Nr3c1	25429_1	Cyp7b1	0.377761
24413_1	Nr3c1	290270_1	Mphosph8	0.369677
24413_1	Nr3c1	288455_1	Pomp	0.366754
24413_1	Nr3c1	690407_1	Rab36	0.361345
24413_1	Nr3c1	170577_1	Mark3	0.356454
24413_1	Nr3c1	361323_1	Commd10	0.35283
24413_1	Nr3c1	56759_1	Rnase4	0.347222
24413_1	Nr3c1	363443_1	Ndp	0.334903
24413_1	Nr3c1	316575_2	Trip12_2	0.316158
24413_1	Nr3c1	362618_1	Fam76a	0.316038
24413_1	Nr3c1	295323_1	Trim45	0.314074
24413_1	Nr3c1	685232_1	Atp6v1a	0.312836
24413_1	Nr3c1	361256_1	Svil	0.301874
24413_1	Nr3c1	25455_1	Ggh	0.284195
24413_1	Nr3c1	295053_1	Spg20	0.280955
24413_1	Nr3c1	363133_1	Pcbp4	0.274645
24413_1	Nr3c1	117515_1	2014-09-02	0.273714
24413_1	Nr3c1	296121_1	Usp8	0.260716
24413_1	Nr3c1	362385_1	Pole4	0.259336
24413_1	Nr3c1	60443_1	Epn2	0.258583
24413_1	Nr3c1	299811_1	Cpsf6	0.255449
24413_1	Nr3c1	680451_1	Nrbp2	0.252129
24413_1	Nr3c1	310846_1	Tram1l1	0.251048
24413_1	Nr3c1	301374_1	RGD1310553	0.244487
24413_1	Nr3c1	317399_1	Ddx21	0.244415
24413_1	Nr3c1	503164_1	Apol9a	0.24303
24413_1	Nr3c1	363931_1	Gtpbp6	0.241675
24413_1	Nr3c1	25306_1	Cpd	0.239767
24413_1	Nr3c1	299799_1	Rab21	0.236549
24413_1	Nr3c1	366896_1	Tbc1d15	0.232714
24413_1	Nr3c1	58835_1	Phgdh	0.225189
24413_1	Nr3c1	291794_1	Snrpd1	0.220922
24413_1	Nr3c1	681578_1	Rnf13	0.220339
24413_1	Nr3c1	363644_1	Glod4	0.21487
24413_1	Nr3c1	498959_1	Fbxo31	0.211309
24413_1	Nr3c1	679906_1	Trpm7	0.206763
24413_1	Nr3c1	298374_1	Prpf38a	0.206754
24413_1	Nr3c1	25737_1	Pcna	0.204898
24413_1	Nr3c1	290995_1	Prelid1	0.195706
24413_1	Nr3c1	310791_1	Slc25a24	0.189944
24413_1	Nr3c1	316335_1	Tmem131	0.18966
24413_1	Nr3c1	257644_1	Zwint	0.186885
24413_1	Nr3c1	24699_1	Ptprc	0.178111
24413_1	Nr3c1	360636_1	Slc25a39	0.176247
24413_1	Nr3c1	498486_1	Gnpnat1	0.174644
24413_1	Nr3c1	291925_1	RGD1308706	0.172799
24413_1	Nr3c1	361990_1	LOC361990	0.165858
24413_1	Nr3c1	683897_1	LOC683897	0.165564
24413_1	Nr3c1	287273_1	Nhp2	0.165163
24413_1	Nr3c1	303803_1	Klhl24	0.159209
24413_1	Nr3c1	117056_2	H3f3b_2	0.156895
24413_1	Nr3c1	304337_1	Zfp68	0.149532
24413_1	Nr3c1	361242_1	Dusp22	0.147598
24413_1	Nr3c1	296925_1	Aass	0.14757
24413_1	Nr3c1	300756_1	Arih1	0.14718
24413_1	Nr3c1	685548_1	LOC685548	0.142787
24413_1	Nr3c1	498538_1	Trim35	0.131944
24413_1	Nr3c1	680102_1	Mab21l2	0.129865
24413_1	Nr3c1	317247_1	Nap1l2	0.118063
24413_1	Nr3c1	307764_1	Usp38	0.115323
24413_1	Nr3c1	287924_1	Yars2	0.113437
24413_1	Nr3c1	64630_1	Snap23	0.107718
24413_1	Nr3c1	294141_1	Clic2	0.105447
24413_1	Nr3c1	307178_1	Arhgap21	0.100152
24413_1	Nr3c1	304887_1	Ralgps2	0.0998007
24413_1	Nr3c1	316732_1	RGD1307234	0.0983147
24413_1	Nr3c1	292267_1	RGD1305235	0.0971406
24413_1	Nr3c1	310288_1	Hps3	0.0942428
24413_1	Nr3c1	64823_1	Csnk1g3	0.09149
24413_1	Nr3c1	619374_2	Jam2_2	0.0826406
24413_1	Nr3c1	500629_1	Rdh14	0.0765351
24413_1	Nr3c1	81815_1	Tpp2	0.0741765
24413_1	Nr3c1	308993_1	Sephs2	0.0738682
24413_1	Nr3c1	257650_1	LOC257650	0.0703794
24413_1	Nr3c1	85385_1	Shc1	0.0668139
24413_1	Nr3c1	361740_1	RGD1359158	0.0546792
24413_1	Nr3c1	290401_1	Esd	0.0545598
24413_1	Nr3c1	361778_1	Sfxn4	0.0526522
24413_1	Nr3c1	64020_1	Gpr85	0.0438431
24413_1	Nr3c1	317163_1	Eif1a	0.0431738
24413_1	Nr3c1	171069_1	Usmg5	0.0369
24413_1	Nr3c1	308821_1	Rab30	0.0313346
24413_1	Nr3c1	65218_1	Agap2	0.0282437
24413_1	Nr3c1	297989_1	Ddx58	0.0269427
24413_1	Nr3c1	50998_1	Coil	0.0215095
24413_1	Nr3c1	303024_1	Fbxw11	0.0196763
24413_1	Nr3c1	117028_1	Bin1	0.0188911
24413_1	Nr3c1	65026_1	Rwdd3	0.00179406

## Sheet: CeA
MR	MRname	Target	TargetName	DiffExp
24413_1	Nr3c1	252939_1	Gpr37l1	11.8483
24413_1	Nr3c1	54320_1	Pdpn	6.49556
24413_1	Nr3c1	499814_1	Ttc30b	5.05418
24413_1	Nr3c1	24158_1	Acadm	4.8931
24413_1	Nr3c1	305351_1	Klhl5	4.54938
24413_1	Nr3c1	500118_1	LOC500118	4.33061
24413_1	Nr3c1	313373_1	Cyp2j10	3.95782
24413_1	Nr3c1	361465_1	Echdc1	3.91282
24413_1	Nr3c1	361029_1	Ktn1	3.90484
24413_1	Nr3c1	64458_1	Scrg1	3.59581
24413_1	Nr3c1	84013_1	Hsd17b12	3.57015
24413_1	Nr3c1	116650_1	Srp54a	3.53707
24413_1	Nr3c1	24191_1	Aldoc	3.41025
24413_1	Nr3c1	289456_1	Hsd17b11	3.32602
24413_1	Nr3c1	690419_1	Zfp709l1	3.23703
24413_1	Nr3c1	297865_1	Dsel	3.21048
24413_1	Nr3c1	306022_1	Fndc3a	3.17225
24413_1	Nr3c1	81814_1	Tmsb4x	3.12104
24413_1	Nr3c1	499991_1	Steap4	3.04012
24413_1	Nr3c1	64823_1	Csnk1g3	3.02654
24413_1	Nr3c1	363222_1	Rnf149	3.01935
24413_1	Nr3c1	294436_1	Bxdc1	2.99783
24413_1	Nr3c1	317247_1	Nap1l2	2.85269
24413_1	Nr3c1	58835_1	Phgdh	2.85104
24413_1	Nr3c1	300756_1	Arih1	2.81891
24413_1	Nr3c1	296121_1	Usp8	2.75203
24413_1	Nr3c1	363443_1	Ndp	2.71532
24413_1	Nr3c1	360947_1	Pacrgl	2.66733
24413_1	Nr3c1	81815_1	Tpp2	2.65696
24413_1	Nr3c1	361778_1	Sfxn4	2.58804
24413_1	Nr3c1	310846_1	Tram1l1	2.55563
24413_1	Nr3c1	117515_1	2014-09-02	2.54869
24413_1	Nr3c1	361323_1	Commd10	2.52908
24413_1	Nr3c1	25104_1	Pc	2.50222
24413_1	Nr3c1	362740_1	Mbip	2.4528
24413_1	Nr3c1	295663_1	Phospho2	2.43465
24413_1	Nr3c1	140674_1	Gabrg1	2.42796
24413_1	Nr3c1	317163_1	Eif1a	2.39966
24413_1	Nr3c1	295461_1	Sec24b	2.39255
24413_1	Nr3c1	314417_2	Papola_2	2.37058
24413_1	Nr3c1	58952_1	Pgcp	2.37039
24413_1	Nr3c1	303280_1	RGD1307929	2.35475
24413_1	Nr3c1	310362_1	RGD1305938	2.33744
24413_1	Nr3c1	246274_1	Faim2	2.31056
24413_1	Nr3c1	291794_1	Snrpd1	2.3044
24413_1	Nr3c1	301374_1	RGD1310553	2.28555
24413_1	Nr3c1	25179_1	Idh3g	2.27495
24413_1	Nr3c1	316221_1	Tbcc	2.27347
24413_1	Nr3c1	25613_1	Ptprz1	2.24262
24413_1	Nr3c1	685729_1	LOC685729	2.19802
24413_1	Nr3c1	307302_1	Cep120	2.17603
24413_1	Nr3c1	361242_1	Dusp22	2.17028
24413_1	Nr3c1	316335_1	Tmem131	2.16814
24413_1	Nr3c1	362618_1	Fam76a	2.15744
24413_1	Nr3c1	308942_1	Dennd5a	2.13539
24413_1	Nr3c1	302969_2	Srrm2_2	2.07613
24413_1	Nr3c1	289716_1	Ccdc96	2.07362
24413_1	Nr3c1	498366_1	Fam114a1	2.03255
24413_1	Nr3c1	362364_1	RGD1310827	2.01498
24413_1	Nr3c1	50672_1	Ednrb	2.00213
24413_1	Nr3c1	296134_1	Mrps5	1.98506
24413_1	Nr3c1	309650_2	Cpne5_2	1.97895
24413_1	Nr3c1	687395_1	LOC687395	1.96526
24413_1	Nr3c1	304337_1	Zfp68	1.93505
24413_1	Nr3c1	316794_1	Brcc3	1.92913
24413_1	Nr3c1	117087_1	Stim2	1.9043
24413_1	Nr3c1	310306_1	Usp13	1.89947
24413_1	Nr3c1	83824_1	Cxxc4	1.87564
24413_1	Nr3c1	307956_1	Rbm34	1.87135
24413_1	Nr3c1	310358_1	RGD1308448	1.84682
24413_1	Nr3c1	361256_1	Svil	1.84248
24413_1	Nr3c1	63865_1	Lgmn	1.82533
24413_1	Nr3c1	59073_1	Lxn	1.82456
24413_1	Nr3c1	363133_1	Pcbp4	1.81534
24413_1	Nr3c1	363151_1	Ccdc12	1.81073
24413_1	Nr3c1	360703_1	Dscr3	1.80238
24413_1	Nr3c1	289874_1	RGD1306508	1.79262
24413_1	Nr3c1	65026_1	Rwdd3	1.78639
24413_1	Nr3c1	311078_1	Psmd14	1.77701
24413_1	Nr3c1	25455_1	Ggh	1.76173
24413_1	Nr3c1	307070_1	Larp5	1.7616
24413_1	Nr3c1	288238_1	Pigp	1.75375
24413_1	Nr3c1	246146_1	Hspbp1	1.74848
24413_1	Nr3c1	317399_1	Ddx21	1.72762
24413_1	Nr3c1	114507_1	Slc5a3	1.72123
24413_1	Nr3c1	56759_1	Rnase4	1.70782
24413_1	Nr3c1	266631_1	Rbm45	1.69534
24413_1	Nr3c1	298374_1	Prpf38a	1.68597
24413_1	Nr3c1	287924_1	Yars2	1.65988
24413_1	Nr3c1	81750_1	Pros1	1.64516
24413_1	Nr3c1	366896_1	Tbc1d15	1.63622
24413_1	Nr3c1	497930_1	Sco1	1.63513
24413_1	Nr3c1	474154_1	Rbm4b	1.61518
24413_1	Nr3c1	64205_1	Arbp	1.60993
24413_1	Nr3c1	307133_1	Hspa14	1.60605
24413_1	Nr3c1	307764_1	Usp38	1.58834
24413_1	Nr3c1	361107_1	Actr8	1.58755
24413_1	Nr3c1	294948_1	Armc1	1.57402
24413_1	Nr3c1	83533_1	Aifm1	1.54446
24413_1	Nr3c1	308864_1	Fchsd2	1.53347
24413_1	Nr3c1	361046_1	Parp4	1.52579
24413_1	Nr3c1	361991_1	S100a16	1.49433
24413_1	Nr3c1	287159_1	Pigq	1.48112
24413_1	Nr3c1	297900_1	Pef1	1.4769
24413_1	Nr3c1	310775_1	RGD1306520	1.47418
24413_1	Nr3c1	314243_1	Wdr89	1.46067
24413_1	Nr3c1	363016_1	RGD1309534	1.4447
24413_1	Nr3c1	364154_1	RGD1311122	1.44053
24413_1	Nr3c1	360738_1	RGD1310348	1.43765
24413_1	Nr3c1	687633_1	rCG_21212	1.42536
24413_1	Nr3c1	297725_1	Tm7sf3	1.42062
24413_1	Nr3c1	117028_1	Bin1	1.40446
24413_1	Nr3c1	25306_1	Cpd	1.39438
24413_1	Nr3c1	309172_1	Frmd8	1.39205
24413_1	Nr3c1	29593_1	Ckmt1	1.38182
24413_1	Nr3c1	685232_1	Atp6v1a	1.3655
24413_1	Nr3c1	684506_1	LOC684506	1.3649
24413_1	Nr3c1	29686_1	Scn1b	1.35476
24413_1	Nr3c1	363441_1	Ndufa1	1.35472
24413_1	Nr3c1	25716_1	Syt1	1.35095
24413_1	Nr3c1	29603_1	Bckdk	1.34985
24413_1	Nr3c1	364396_1	Arl11	1.33246
24413_1	Nr3c1	85238_1	Synj1	1.32891
24413_1	Nr3c1	499731_1	Tyw3	1.32181
24413_1	Nr3c1	311405_1	Tmem127	1.31807
24413_1	Nr3c1	316137_1	Emr1	1.30779
24413_1	Nr3c1	499780_1	RGD1561113	1.30532
24413_1	Nr3c1	683514_1	LOC683514	1.29074
24413_1	Nr3c1	294313_1	Mtch1	1.23375
24413_1	Nr3c1	311642_1	Sulf2	1.22967
24413_1	Nr3c1	24534_1	Ldhb	1.22963
24413_1	Nr3c1	502642_1	RGD1563348	1.21798
24413_1	Nr3c1	114114_1	Dnm1l	1.18255
24413_1	Nr3c1	679906_1	Trpm7	1.17455
24413_1	Nr3c1	63868_1	Hspd1	1.17298
24413_1	Nr3c1	312437_2	Krcc1_2	1.1254
24413_1	Nr3c1	295323_1	Trim45	1.12293
24413_1	Nr3c1	116643_1	Vcp	1.11818
24413_1	Nr3c1	360650_1	Amz2	1.11608
24413_1	Nr3c1	298250_1	Fggy	1.11235
24413_1	Nr3c1	316575_2	Trip12_2	1.1084
24413_1	Nr3c1	291925_1	RGD1308706	1.10476
24413_1	Nr3c1	689249_1	Rspry1	1.10249
24413_1	Nr3c1	314417_1	Papola	1.09478
24413_1	Nr3c1	308473_1	Samd4b	1.08736
24413_1	Nr3c1	60443_1	Epn2	1.0832
24413_1	Nr3c1	170922_1	Ilk	1.07762
24413_1	Nr3c1	690354_1	Lyrm2	1.06401
24413_1	Nr3c1	116479_1	F11r	1.05935
24413_1	Nr3c1	363084_1	Usp3	1.05453
24413_1	Nr3c1	292588_1	Ube2s	1.05357
24413_1	Nr3c1	294709_1	RGD1306583	1.05084
24413_1	Nr3c1	500629_1	Rdh14	1.04335
24413_1	Nr3c1	362385_1	Pole4	1.03356
24413_1	Nr3c1	65218_1	Agap2	1.03013
24413_1	Nr3c1	360677_1	RGD1311925	1.02501
24413_1	Nr3c1	294141_1	Clic2	1.02284
24413_1	Nr3c1	292267_1	RGD1305235	1.01767
24413_1	Nr3c1	25737_1	Pcna	1.01616
24413_1	Nr3c1	78957_1	Shank1	1.008
24413_1	Nr3c1	63845_2	Tmeff1_2	1.00421
24413_1	Nr3c1	691538_1	Rnpc3	0.970919
24413_1	Nr3c1	116720_1	Pik3c2g	0.966729
24413_1	Nr3c1	362704_1	Bre	0.963893
24413_1	Nr3c1	29611_1	Dbt	0.9607
24413_1	Nr3c1	308821_1	Rab30	0.957477
24413_1	Nr3c1	303396_1	Appbp2	0.951186
24413_1	Nr3c1	681219_1	LOC681219	0.9505
24413_1	Nr3c1	65179_1	Ppp5c	0.916727
24413_1	Nr3c1	498538_1	Trim35	0.913788
24413_1	Nr3c1	619579_1	Nrbp	0.899897
24413_1	Nr3c1	29726_1	Slc22a5	0.882646
24413_1	Nr3c1	363153_2	rCG_25854_2	0.881002
24413_1	Nr3c1	171069_1	Usmg5	0.880527
24413_1	Nr3c1	309812_1	Rev3l	0.876332
24413_1	Nr3c1	299971_1	Atp6v1c1	0.875117
24413_1	Nr3c1	501454_1	Oaz2	0.869016
24413_1	Nr3c1	498100_1	RGD1559643	0.844189
24413_1	Nr3c1	684996_1	LOC684996	0.841927
24413_1	Nr3c1	307178_1	Arhgap21	0.835103
24413_1	Nr3c1	100125361_1	rCG_64343	0.831489
24413_1	Nr3c1	299707_1	Ccdc53	0.831484
24413_1	Nr3c1	299799_1	Rab21	0.829787
24413_1	Nr3c1	310877_1	Tifa	0.82795
24413_1	Nr3c1	295344_1	St7l	0.816667
24413_1	Nr3c1	84586_1	Fgl2	0.811995
24413_1	Nr3c1	252889_1	Tmed7	0.801001
24413_1	Nr3c1	315422_1	Mtmr2	0.79971
24413_1	Nr3c1	679937_1	Dram	0.798594
24413_1	Nr3c1	64020_1	Gpr85	0.795133
24413_1	Nr3c1	246152_1	Wdr44	0.786195
24413_1	Nr3c1	688133_1	LOC688133	0.756604
24413_1	Nr3c1	292804_1	Gpi	0.751783
24413_1	Nr3c1	295934_1	Chst1	0.724616
24413_1	Nr3c1	257644_1	Zwint	0.723617
24413_1	Nr3c1	362706_1	Rbks	0.723286
24413_1	Nr3c1	310749_1	Rsbn1	0.72263
24413_1	Nr3c1	307362_1	Znf532	0.71363
24413_1	Nr3c1	360519_1	Rasgef1c	0.702298
24413_1	Nr3c1	310856_1	Ppa2	0.696048
24413_1	Nr3c1	500591_1	Camta1	0.6879
24413_1	Nr3c1	499506_1	Ankrd34b	0.675683
24413_1	Nr3c1	299864_1	Ebag9	0.67014
24413_1	Nr3c1	25604_1	Pcmt1	0.669549
24413_1	Nr3c1	29554_1	Pdha1	0.664962
24413_1	Nr3c1	363644_1	Glod4	0.661916
24413_1	Nr3c1	64630_1	Snap23	0.660832
24413_1	Nr3c1	309307_1	RGD1311595	0.649323
24413_1	Nr3c1	361100_1	LOC361100	0.63961
24413_1	Nr3c1	24213_1	Atp1a3	0.637372
24413_1	Nr3c1	314941_1	Lrp12	0.633675
24413_1	Nr3c1	296925_1	Aass	0.632926
24413_1	Nr3c1	113912_1	Rtn4r	0.622504
24413_1	Nr3c1	297989_1	Ddx58	0.6173
24413_1	Nr3c1	498486_1	Gnpnat1	0.615745
24413_1	Nr3c1	310801_1	Slc30a7	0.611174
24413_1	Nr3c1	295264_1	Mllt11	0.605426
24413_1	Nr3c1	50998_1	Coil	0.598658
24413_1	Nr3c1	680089_1	Ncaph	0.597614
24413_1	Nr3c1	680594_1	Dph3	0.586887
24413_1	Nr3c1	310803_1	Extl2	0.577808
24413_1	Nr3c1	65138_1	Adrm1	0.575735
24413_1	Nr3c1	304670_1	Tnpo2	0.574153
24413_1	Nr3c1	309004_1	Vkorc1	0.572414
24413_1	Nr3c1	683687_1	Snx9	0.570963
24413_1	Nr3c1	293484_2	Eif3c_2	0.557357
24413_1	Nr3c1	683897_1	LOC683897	0.548539
24413_1	Nr3c1	688173_1	LOC688173	0.546351
24413_1	Nr3c1	498959_1	Fbxo31	0.541738
24413_1	Nr3c1	298584_1	Capzb	0.538278
24413_1	Nr3c1	304887_1	Ralgps2	0.520297
24413_1	Nr3c1	365813_1	Trim59	0.516666
24413_1	Nr3c1	289668_1	Lap3	0.512043
24413_1	Nr3c1	362759_1	Exd2	0.504739
24413_1	Nr3c1	303024_1	Fbxw11	0.50366
24413_1	Nr3c1	360917_1	Cnot6l	0.502501
24413_1	Nr3c1	295928_1	Slc39a13	0.492375
24413_1	Nr3c1	298653_1	Nmnat1	0.491784
24413_1	Nr3c1	310461_1	Dhx36	0.485377
24413_1	Nr3c1	24423_1	Gstm1	0.483704
24413_1	Nr3c1	360636_1	Slc25a39	0.482835
24413_1	Nr3c1	252928_1	Timm13	0.474386
24413_1	Nr3c1	170913_1	Abcb1a	0.471593
24413_1	Nr3c1	300235_1	Dazap2	0.467002
24413_1	Nr3c1	64523_1	Tep1	0.464382
24413_1	Nr3c1	293484_1	Eif3c	0.464114
24413_1	Nr3c1	301073_1	Hhatl	0.461803
24413_1	Nr3c1	302562_1	Plp2	0.45849
24413_1	Nr3c1	685548_1	LOC685548	0.450065
24413_1	Nr3c1	307350_1	Afg3l2	0.449488
24413_1	Nr3c1	100151767_1	LOC100151767	0.44889
24413_1	Nr3c1	116644_1	Rtn1	0.435142
24413_1	Nr3c1	25618_1	Acadsb	0.432042
24413_1	Nr3c1	290401_1	Esd	0.431257
24413_1	Nr3c1	317470_1	Egfl6	0.430061
24413_1	Nr3c1	500400_1	Fam110b	0.424448
24413_1	Nr3c1	363464_1	Piga	0.420134
24413_1	Nr3c1	292462_1	Lrp11	0.414721
24413_1	Nr3c1	56064_1	Nptn	0.41228
24413_1	Nr3c1	310662_1	Scnm1	0.411938
24413_1	Nr3c1	25429_1	Cyp7b1	0.411019
24413_1	Nr3c1	498630_1	Wwc2	0.409066
24413_1	Nr3c1	361410_1	RGD1306153	0.407185
24413_1	Nr3c1	298841_1	RGD1311605	0.40428
24413_1	Nr3c1	252921_1	Tubg1	0.40362
24413_1	Nr3c1	360860_1	Rfwd2	0.403408
24413_1	Nr3c1	687575_1	LOC687575	0.396355
24413_1	Nr3c1	295053_1	Spg20	0.394756
24413_1	Nr3c1	299334_1	Cinp	0.393063
24413_1	Nr3c1	29502_1	Slc20a2	0.391442
24413_1	Nr3c1	360762_1	Rpo1-3	0.389253
24413_1	Nr3c1	360492_1	Hn1l	0.38439
24413_1	Nr3c1	296371_1	Pltp	0.378586
24413_1	Nr3c1	83501_2	Cdh2_2	0.377017
24413_1	Nr3c1	307075_2	Wdr37_2	0.372232
24413_1	Nr3c1	290270_1	Mphosph8	0.370475
24413_1	Nr3c1	684800_1	LOC684800	0.362422
24413_1	Nr3c1	316435_1	Cyp20a1	0.361832
24413_1	Nr3c1	24699_1	Ptprc	0.361706
24413_1	Nr3c1	681578_1	Rnf13	0.35682
24413_1	Nr3c1	498256_1	Ier5	0.354894
24413_1	Nr3c1	301351_1	RGD1310819	0.351493
24413_1	Nr3c1	363236_1	Fam117b	0.345632
24413_1	Nr3c1	295462_1	Ccdc109b	0.343822
24413_1	Nr3c1	170956_1	Yt521	0.331282
24413_1	Nr3c1	170577_1	Mark3	0.326515
24413_1	Nr3c1	257650_1	LOC257650	0.318692
24413_1	Nr3c1	288920_1	RGD1564093	0.313621
24413_1	Nr3c1	24242_1	Calm1	0.310103
24413_1	Nr3c1	309400_1	Tmem2	0.30276
24413_1	Nr3c1	299811_1	Cpsf6	0.297614
24413_1	Nr3c1	315054_1	Slc45a4	0.295472
24413_1	Nr3c1	300189_1	Rpap3	0.293142
24413_1	Nr3c1	498398_1	Selm	0.29004
24413_1	Nr3c1	94266_1	Rps27	0.28785
24413_1	Nr3c1	619374_2	Jam2_2	0.286942
24413_1	Nr3c1	288783_1	Ormdl2	0.284263
24413_1	Nr3c1	310288_1	Hps3	0.277699
24413_1	Nr3c1	64862_1	Map1lc3b	0.277352
24413_1	Nr3c1	288455_1	Pomp	0.275248
24413_1	Nr3c1	171562_1	Ero1l	0.270138
24413_1	Nr3c1	24551_1	Mdh1	0.249923
24413_1	Nr3c1	362041_1	Rpl34	0.248334
24413_1	Nr3c1	316732_1	RGD1307234	0.245661
24413_1	Nr3c1	361740_1	RGD1359158	0.238306
24413_1	Nr3c1	60414_1	Rhd	0.216137
24413_1	Nr3c1	296467_1	Ythdf1	0.205303
24413_1	Nr3c1	315969_1	Topbp1	0.182516
24413_1	Nr3c1	690407_1	Rab36	0.173424
24413_1	Nr3c1	290995_1	Prelid1	0.17039
24413_1	Nr3c1	192256_1	Pja2	0.16855
24413_1	Nr3c1	246769_1	Hint3	0.159592
24413_1	Nr3c1	293343_1	Fam160a2	0.152445
24413_1	Nr3c1	310791_1	Slc25a24	0.149643
24413_1	Nr3c1	680102_1	Mab21l2	0.148327
24413_1	Nr3c1	680451_1	Nrbp2	0.146166
24413_1	Nr3c1	50594_1	Nbl1	0.142075
24413_1	Nr3c1	361990_1	LOC361990	0.140766
24413_1	Nr3c1	361261_1	Ccny	0.124548
24413_1	Nr3c1	306128_1	Cln5	0.118341
24413_1	Nr3c1	295971_1	Depdc7	0.117119
24413_1	Nr3c1	287273_1	Nhp2	0.109302
24413_1	Nr3c1	503164_1	Apol9a	0.106153
24413_1	Nr3c1	303803_1	Klhl24	0.0959151
24413_1	Nr3c1	54322_1	Cox6c	0.0934972
24413_1	Nr3c1	366461_1	RGD1564921	0.0837784
24413_1	Nr3c1	170946_1	Lkap	0.0579263
24413_1	Nr3c1	117056_2	H3f3b_2	0.055337
24413_1	Nr3c1	313111_1	RGD1310364	0.0518965
24413_1	Nr3c1	303637_1	Abca8	0.0489435
24413_1	Nr3c1	308993_1	Sephs2	0.0455829
24413_1	Nr3c1	29630_1	Psme1	0.044486
24413_1	Nr3c1	311422_1	Itpa	0.0441677
24413_1	Nr3c1	287212_1	Rnf145	0.0394685
24413_1	Nr3c1	25288_1	Acsl1	0.0394053
24413_1	Nr3c1	171083_1	Itfg1	0.0385222
24413_1	Nr3c1	116743_1	Sh3gl2	0.0382482
24413_1	Nr3c1	299198_1	RGD1310899	0.0379987
24413_1	Nr3c1	302470_1	F8	0.036652
24413_1	Nr3c1	363931_1	Gtpbp6	0.0257782
24413_1	Nr3c1	305268_1	Uba6	0.021521
24413_1	Nr3c1	302378_1	Lpar4	0.0167725
24413_1	Nr3c1	289693_1	Dhx15	0.0093983
24413_1	Nr3c1	85385_1	Shc1	0.00635382
24413_1	Nr3c1	502084_1	Rwdd4a	0.00262947
24413_1	Nr3c1	171063_1	Gtf3c1	0.0019646

## Sheet: mPFC
MR	MRname	Target	TargetName	DiffExp
24413_1	Nr3c1	304670_1	Tnpo2	9.00858
24413_1	Nr3c1	246146_1	Hspbp1	8.315
24413_1	Nr3c1	292804_1	Gpi	8.3099
24413_1	Nr3c1	303280_1	RGD1307929	6.91738
24413_1	Nr3c1	362704_1	Bre	5.96203
24413_1	Nr3c1	116643_1	Vcp	5.39925
24413_1	Nr3c1	25306_1	Cpd	5.18364
24413_1	Nr3c1	309650_2	Cpne5_2	5.13082
24413_1	Nr3c1	293484_2	Eif3c_2	4.81744
24413_1	Nr3c1	24242_1	Calm1	4.80831
24413_1	Nr3c1	300189_1	Rpap3	4.78227
24413_1	Nr3c1	363133_1	Pcbp4	4.77731
24413_1	Nr3c1	304887_1	Ralgps2	4.66312
24413_1	Nr3c1	316794_1	Brcc3	4.65023
24413_1	Nr3c1	293484_1	Eif3c	4.56094
24413_1	Nr3c1	691538_1	Rnpc3	4.53049
24413_1	Nr3c1	308864_1	Fchsd2	4.43713
24413_1	Nr3c1	498959_1	Fbxo31	4.42498
24413_1	Nr3c1	360677_1	RGD1311925	4.42433
24413_1	Nr3c1	363222_1	Rnf149	4.41758
24413_1	Nr3c1	316435_1	Cyp20a1	4.28187
24413_1	Nr3c1	683897_1	LOC683897	4.1765
24413_1	Nr3c1	171063_1	Gtf3c1	4.0846
24413_1	Nr3c1	29502_1	Slc20a2	4.02287
24413_1	Nr3c1	171562_1	Ero1l	4.02052
24413_1	Nr3c1	315969_1	Topbp1	3.98212
24413_1	Nr3c1	307075_2	Wdr37_2	3.96477
24413_1	Nr3c1	25288_1	Acsl1	3.93217
24413_1	Nr3c1	363151_1	Ccdc12	3.91258
24413_1	Nr3c1	113912_1	Rtn4r	3.79178
24413_1	Nr3c1	310749_1	Rsbn1	3.72453
24413_1	Nr3c1	311642_1	Sulf2	3.71447
24413_1	Nr3c1	83824_1	Cxxc4	3.68609
24413_1	Nr3c1	292588_1	Ube2s	3.67636
24413_1	Nr3c1	299334_1	Cinp	3.54345
24413_1	Nr3c1	310288_1	Hps3	3.54339
24413_1	Nr3c1	498366_1	Fam114a1	3.47339
24413_1	Nr3c1	170577_1	Mark3	3.45013
24413_1	Nr3c1	29554_1	Pdha1	3.35329
24413_1	Nr3c1	24213_1	Atp1a3	3.3479
24413_1	Nr3c1	300235_1	Dazap2	3.33787
24413_1	Nr3c1	64823_1	Csnk1g3	3.31879
24413_1	Nr3c1	681219_1	LOC681219	3.30396
24413_1	Nr3c1	360762_1	Rpo1-3	3.29173
24413_1	Nr3c1	317470_1	Egfl6	3.25988
24413_1	Nr3c1	366896_1	Tbc1d15	3.25559
24413_1	Nr3c1	297900_1	Pef1	3.20217
24413_1	Nr3c1	257650_1	LOC257650	3.19173
24413_1	Nr3c1	295323_1	Trim45	3.18351
24413_1	Nr3c1	294141_1	Clic2	3.1647
24413_1	Nr3c1	684506_1	LOC684506	3.11517
24413_1	Nr3c1	364396_1	Arl11	3.08317
24413_1	Nr3c1	360738_1	RGD1310348	3.07686
24413_1	Nr3c1	295344_1	St7l	3.04579
24413_1	Nr3c1	307133_1	Hspa14	2.93032
24413_1	Nr3c1	301374_1	RGD1310553	2.91514
24413_1	Nr3c1	501454_1	Oaz2	2.88104
24413_1	Nr3c1	361323_1	Commd10	2.87953
24413_1	Nr3c1	689249_1	Rspry1	2.86079
24413_1	Nr3c1	500591_1	Camta1	2.84965
24413_1	Nr3c1	116743_1	Sh3gl2	2.83909
24413_1	Nr3c1	680451_1	Nrbp2	2.78421
24413_1	Nr3c1	25455_1	Ggh	2.77438
24413_1	Nr3c1	498630_1	Wwc2	2.77038
24413_1	Nr3c1	307956_1	Rbm34	2.76824
24413_1	Nr3c1	302969_2	Srrm2_2	2.76439
24413_1	Nr3c1	296371_1	Pltp	2.76363
24413_1	Nr3c1	116650_1	Srp54a	2.75771
24413_1	Nr3c1	315422_1	Mtmr2	2.73889
24413_1	Nr3c1	81815_1	Tpp2	2.72723
24413_1	Nr3c1	309307_1	RGD1311595	2.71673
24413_1	Nr3c1	361410_1	RGD1306153	2.61732
24413_1	Nr3c1	29630_1	Psme1	2.60952
24413_1	Nr3c1	29686_1	Scn1b	2.59657
24413_1	Nr3c1	289716_1	Ccdc96	2.59557
24413_1	Nr3c1	311078_1	Psmd14	2.57591
24413_1	Nr3c1	294709_1	RGD1306583	2.57516
24413_1	Nr3c1	316732_1	RGD1307234	2.56438
24413_1	Nr3c1	116479_1	F11r	2.54092
24413_1	Nr3c1	294313_1	Mtch1	2.51665
24413_1	Nr3c1	299971_1	Atp6v1c1	2.50668
24413_1	Nr3c1	29603_1	Bckdk	2.50392
24413_1	Nr3c1	499780_1	RGD1561113	2.49328
24413_1	Nr3c1	310662_1	Scnm1	2.48359
24413_1	Nr3c1	50594_1	Nbl1	2.48126
24413_1	Nr3c1	295928_1	Slc39a13	2.47497
24413_1	Nr3c1	307302_1	Cep120	2.39602
24413_1	Nr3c1	316335_1	Tmem131	2.38489
24413_1	Nr3c1	317399_1	Ddx21	2.38142
24413_1	Nr3c1	363443_1	Ndp	2.36664
24413_1	Nr3c1	688133_1	LOC688133	2.36631
24413_1	Nr3c1	685232_1	Atp6v1a	2.31559
24413_1	Nr3c1	308942_1	Dennd5a	2.23621
24413_1	Nr3c1	65026_1	Rwdd3	2.21763
24413_1	Nr3c1	499814_1	Ttc30b	2.21184
24413_1	Nr3c1	308993_1	Sephs2	2.20647
24413_1	Nr3c1	499991_1	Steap4	2.19693
24413_1	Nr3c1	252939_1	Gpr37l1	2.17953
24413_1	Nr3c1	690419_1	Zfp709l1	2.17284
24413_1	Nr3c1	499731_1	Tyw3	2.1654
24413_1	Nr3c1	310306_1	Usp13	2.16465
24413_1	Nr3c1	500629_1	Rdh14	2.14074
24413_1	Nr3c1	290270_1	Mphosph8	2.12952
24413_1	Nr3c1	690354_1	Lyrm2	2.12916
24413_1	Nr3c1	360947_1	Pacrgl	2.12508
24413_1	Nr3c1	619579_1	Nrbp	2.09589
24413_1	Nr3c1	363644_1	Glod4	2.09384
24413_1	Nr3c1	361046_1	Parp4	2.09079
24413_1	Nr3c1	64862_1	Map1lc3b	2.09013
24413_1	Nr3c1	298653_1	Nmnat1	2.08636
24413_1	Nr3c1	303396_1	Appbp2	2.08061
24413_1	Nr3c1	301351_1	RGD1310819	2.06051
24413_1	Nr3c1	295971_1	Depdc7	2.04676
24413_1	Nr3c1	295461_1	Sec24b	2.04052
24413_1	Nr3c1	29611_1	Dbt	2.03095
24413_1	Nr3c1	192256_1	Pja2	2.02812
24413_1	Nr3c1	114507_1	Slc5a3	2.02774
24413_1	Nr3c1	24191_1	Aldoc	2.02096
24413_1	Nr3c1	361107_1	Actr8	2.01661
24413_1	Nr3c1	309812_1	Rev3l	2.01175
24413_1	Nr3c1	314417_2	Papola_2	1.9684
24413_1	Nr3c1	310775_1	RGD1306520	1.96737
24413_1	Nr3c1	303803_1	Klhl24	1.95572
24413_1	Nr3c1	303024_1	Fbxw11	1.95264
24413_1	Nr3c1	25104_1	Pc	1.94594
24413_1	Nr3c1	683514_1	LOC683514	1.91836
24413_1	Nr3c1	295264_1	Mllt11	1.91045
24413_1	Nr3c1	361100_1	LOC361100	1.9102
24413_1	Nr3c1	299799_1	Rab21	1.90784
24413_1	Nr3c1	291794_1	Snrpd1	1.89492
24413_1	Nr3c1	299811_1	Cpsf6	1.88978
24413_1	Nr3c1	363084_1	Usp3	1.88227
24413_1	Nr3c1	360636_1	Slc25a39	1.87937
24413_1	Nr3c1	63845_2	Tmeff1_2	1.8597
24413_1	Nr3c1	65179_1	Ppp5c	1.83169
24413_1	Nr3c1	362041_1	Rpl34	1.83032
24413_1	Nr3c1	78957_1	Shank1	1.81646
24413_1	Nr3c1	295053_1	Spg20	1.78512
24413_1	Nr3c1	292267_1	RGD1305235	1.78108
24413_1	Nr3c1	474154_1	Rbm4b	1.77579
24413_1	Nr3c1	500118_1	LOC500118	1.77134
24413_1	Nr3c1	314941_1	Lrp12	1.76017
24413_1	Nr3c1	25429_1	Cyp7b1	1.75764
24413_1	Nr3c1	306022_1	Fndc3a	1.73437
24413_1	Nr3c1	679937_1	Dram	1.72882
24413_1	Nr3c1	64630_1	Snap23	1.71969
24413_1	Nr3c1	298374_1	Prpf38a	1.71518
24413_1	Nr3c1	289456_1	Hsd17b11	1.71158
24413_1	Nr3c1	64205_1	Arbp	1.69225
24413_1	Nr3c1	314417_1	Papola	1.67176
24413_1	Nr3c1	171069_1	Usmg5	1.66268
24413_1	Nr3c1	65218_1	Agap2	1.66232
24413_1	Nr3c1	316137_1	Emr1	1.66135
24413_1	Nr3c1	362385_1	Pole4	1.63798
24413_1	Nr3c1	64020_1	Gpr85	1.63579
24413_1	Nr3c1	288783_1	Ormdl2	1.6288
24413_1	Nr3c1	363236_1	Fam117b	1.62803
24413_1	Nr3c1	287159_1	Pigq	1.62394
24413_1	Nr3c1	170956_1	Yt521	1.60879
24413_1	Nr3c1	85238_1	Synj1	1.60432
24413_1	Nr3c1	498100_1	RGD1559643	1.59806
24413_1	Nr3c1	498398_1	Selm	1.58366
24413_1	Nr3c1	301073_1	Hhatl	1.58135
24413_1	Nr3c1	140674_1	Gabrg1	1.57269
24413_1	Nr3c1	288920_1	RGD1564093	1.5279
24413_1	Nr3c1	360860_1	Rfwd2	1.52321
24413_1	Nr3c1	313111_1	RGD1310364	1.52228
24413_1	Nr3c1	56759_1	Rnase4	1.52172
24413_1	Nr3c1	310856_1	Ppa2	1.51792
24413_1	Nr3c1	687575_1	LOC687575	1.50455
24413_1	Nr3c1	296925_1	Aass	1.49426
24413_1	Nr3c1	310461_1	Dhx36	1.4924
24413_1	Nr3c1	295663_1	Phospho2	1.49131
24413_1	Nr3c1	25613_1	Ptprz1	1.47264
24413_1	Nr3c1	246274_1	Faim2	1.46111
24413_1	Nr3c1	289668_1	Lap3	1.44603
24413_1	Nr3c1	304337_1	Zfp68	1.44053
24413_1	Nr3c1	679906_1	Trpm7	1.42737
24413_1	Nr3c1	171083_1	Itfg1	1.41912
24413_1	Nr3c1	24423_1	Gstm1	1.41397
24413_1	Nr3c1	502642_1	RGD1563348	1.41063
24413_1	Nr3c1	94266_1	Rps27	1.39836
24413_1	Nr3c1	296467_1	Ythdf1	1.39245
24413_1	Nr3c1	25737_1	Pcna	1.38639
24413_1	Nr3c1	316221_1	Tbcc	1.37004
24413_1	Nr3c1	65138_1	Adrm1	1.36924
24413_1	Nr3c1	297865_1	Dsel	1.36076
24413_1	Nr3c1	252889_1	Tmed7	1.34126
24413_1	Nr3c1	58952_1	Pgcp	1.33492
24413_1	Nr3c1	361991_1	S100a16	1.31235
24413_1	Nr3c1	308473_1	Samd4b	1.31117
24413_1	Nr3c1	361256_1	Svil	1.30779
24413_1	Nr3c1	297989_1	Ddx58	1.26852
24413_1	Nr3c1	680089_1	Ncaph	1.26616
24413_1	Nr3c1	29726_1	Slc22a5	1.26313
24413_1	Nr3c1	25618_1	Acadsb	1.2592
24413_1	Nr3c1	50672_1	Ednrb	1.22723
24413_1	Nr3c1	497930_1	Sco1	1.22137
24413_1	Nr3c1	362740_1	Mbip	1.2178
24413_1	Nr3c1	170922_1	Ilk	1.20992
24413_1	Nr3c1	116644_1	Rtn1	1.20609
24413_1	Nr3c1	307764_1	Usp38	1.19305
24413_1	Nr3c1	307070_1	Larp5	1.18667
24413_1	Nr3c1	298250_1	Fggy	1.1753
24413_1	Nr3c1	290995_1	Prelid1	1.17406
24413_1	Nr3c1	360703_1	Dscr3	1.14412
24413_1	Nr3c1	363931_1	Gtpbp6	1.14201
24413_1	Nr3c1	116720_1	Pik3c2g	1.13683
24413_1	Nr3c1	311405_1	Tmem127	1.13183
24413_1	Nr3c1	299198_1	RGD1310899	1.13015
24413_1	Nr3c1	266631_1	Rbm45	1.12523
24413_1	Nr3c1	295934_1	Chst1	1.10189
24413_1	Nr3c1	362364_1	RGD1310827	1.09915
24413_1	Nr3c1	296134_1	Mrps5	1.08869
24413_1	Nr3c1	303637_1	Abca8	1.08178
24413_1	Nr3c1	85385_1	Shc1	1.08034
24413_1	Nr3c1	684996_1	LOC684996	1.07709
24413_1	Nr3c1	298841_1	RGD1311605	1.06882
24413_1	Nr3c1	63865_1	Lgmn	1.06468
24413_1	Nr3c1	296121_1	Usp8	1.05838
24413_1	Nr3c1	246769_1	Hint3	1.05139
24413_1	Nr3c1	687395_1	LOC687395	1.04354
24413_1	Nr3c1	361740_1	RGD1359158	1.02643
24413_1	Nr3c1	690407_1	Rab36	1.0114
24413_1	Nr3c1	316575_2	Trip12_2	1.00977
24413_1	Nr3c1	361029_1	Ktn1	1.00422
24413_1	Nr3c1	687633_1	rCG_21212	1.00378
24413_1	Nr3c1	81814_1	Tmsb4x	1.00084
24413_1	Nr3c1	54322_1	Cox6c	0.997433
24413_1	Nr3c1	60414_1	Rhd	0.99199
24413_1	Nr3c1	310358_1	RGD1308448	0.98094
24413_1	Nr3c1	114114_1	Dnm1l	0.971693
24413_1	Nr3c1	100151767_1	LOC100151767	0.96849
24413_1	Nr3c1	25179_1	Idh3g	0.960041
24413_1	Nr3c1	498256_1	Ier5	0.953496
24413_1	Nr3c1	300756_1	Arih1	0.94756
24413_1	Nr3c1	317247_1	Nap1l2	0.942881
24413_1	Nr3c1	299707_1	Ccdc53	0.940674
24413_1	Nr3c1	297725_1	Tm7sf3	0.932791
24413_1	Nr3c1	287924_1	Yars2	0.926052
24413_1	Nr3c1	366461_1	RGD1564921	0.920227
24413_1	Nr3c1	290401_1	Esd	0.919949
24413_1	Nr3c1	309004_1	Vkorc1	0.917943
24413_1	Nr3c1	63868_1	Hspd1	0.905647
24413_1	Nr3c1	252921_1	Tubg1	0.904946
24413_1	Nr3c1	64458_1	Scrg1	0.903916
24413_1	Nr3c1	298584_1	Capzb	0.897204
24413_1	Nr3c1	361990_1	LOC361990	0.897038
24413_1	Nr3c1	362706_1	Rbks	0.884565
24413_1	Nr3c1	310877_1	Tifa	0.872466
24413_1	Nr3c1	84586_1	Fgl2	0.862443
24413_1	Nr3c1	305351_1	Klhl5	0.860692
24413_1	Nr3c1	294948_1	Armc1	0.84271
24413_1	Nr3c1	308821_1	Rab30	0.840609
24413_1	Nr3c1	25716_1	Syt1	0.825158
24413_1	Nr3c1	64523_1	Tep1	0.811283
24413_1	Nr3c1	170946_1	Lkap	0.809959
24413_1	Nr3c1	310362_1	RGD1305938	0.787672
24413_1	Nr3c1	500400_1	Fam110b	0.783653
24413_1	Nr3c1	363153_2	rCG_25854_2	0.782571
24413_1	Nr3c1	498538_1	Trim35	0.78061
24413_1	Nr3c1	362618_1	Fam76a	0.780039
24413_1	Nr3c1	292462_1	Lrp11	0.763488
24413_1	Nr3c1	56064_1	Nptn	0.751122
24413_1	Nr3c1	683687_1	Snx9	0.741587
24413_1	Nr3c1	499506_1	Ankrd34b	0.718321
24413_1	Nr3c1	361778_1	Sfxn4	0.706423
24413_1	Nr3c1	302470_1	F8	0.703632
24413_1	Nr3c1	310791_1	Slc25a24	0.693284
24413_1	Nr3c1	307362_1	Znf532	0.693135
24413_1	Nr3c1	29593_1	Ckmt1	0.668679
24413_1	Nr3c1	363464_1	Piga	0.666378
24413_1	Nr3c1	252928_1	Timm13	0.655837
24413_1	Nr3c1	361261_1	Ccny	0.652609
24413_1	Nr3c1	680594_1	Dph3	0.647695
24413_1	Nr3c1	83501_2	Cdh2_2	0.627435
24413_1	Nr3c1	302562_1	Plp2	0.627308
24413_1	Nr3c1	294436_1	Bxdc1	0.624451
24413_1	Nr3c1	54320_1	Pdpn	0.622494
24413_1	Nr3c1	360650_1	Amz2	0.620995
24413_1	Nr3c1	361242_1	Dusp22	0.612152
24413_1	Nr3c1	81750_1	Pros1	0.600239
24413_1	Nr3c1	289693_1	Dhx15	0.597781
24413_1	Nr3c1	364154_1	RGD1311122	0.596282
24413_1	Nr3c1	58835_1	Phgdh	0.595854
24413_1	Nr3c1	24158_1	Acadm	0.590372
24413_1	Nr3c1	100125361_1	rCG_64343	0.584416
24413_1	Nr3c1	306128_1	Cln5	0.581585
24413_1	Nr3c1	309172_1	Frmd8	0.580102
24413_1	Nr3c1	299864_1	Ebag9	0.573442
24413_1	Nr3c1	50998_1	Coil	0.560071
24413_1	Nr3c1	117087_1	Stim2	0.541913
24413_1	Nr3c1	312437_2	Krcc1_2	0.537481
24413_1	Nr3c1	246152_1	Wdr44	0.517203
24413_1	Nr3c1	363441_1	Ndufa1	0.513334
24413_1	Nr3c1	362759_1	Exd2	0.481671
24413_1	Nr3c1	363016_1	RGD1309534	0.479542
24413_1	Nr3c1	309400_1	Tmem2	0.462256
24413_1	Nr3c1	503164_1	Apol9a	0.455065
24413_1	Nr3c1	502084_1	Rwdd4a	0.44817
24413_1	Nr3c1	684800_1	LOC684800	0.443243
24413_1	Nr3c1	170913_1	Abcb1a	0.431716
24413_1	Nr3c1	287212_1	Rnf145	0.414763
24413_1	Nr3c1	59073_1	Lxn	0.400422
24413_1	Nr3c1	117056_2	H3f3b_2	0.371316
24413_1	Nr3c1	360519_1	Rasgef1c	0.36514
24413_1	Nr3c1	307350_1	Afg3l2	0.355157
24413_1	Nr3c1	295462_1	Ccdc109b	0.354176
24413_1	Nr3c1	60443_1	Epn2	0.350273
24413_1	Nr3c1	24699_1	Ptprc	0.342506
24413_1	Nr3c1	24534_1	Ldhb	0.322445
24413_1	Nr3c1	685729_1	LOC685729	0.30645
24413_1	Nr3c1	307178_1	Arhgap21	0.294467
24413_1	Nr3c1	293343_1	Fam160a2	0.292212
24413_1	Nr3c1	257644_1	Zwint	0.29009
24413_1	Nr3c1	24551_1	Mdh1	0.28551
24413_1	Nr3c1	289874_1	RGD1306508	0.265381
24413_1	Nr3c1	25604_1	Pcmt1	0.256132
24413_1	Nr3c1	688173_1	LOC688173	0.251481
24413_1	Nr3c1	310803_1	Extl2	0.244548
24413_1	Nr3c1	310846_1	Tram1l1	0.235544
24413_1	Nr3c1	84013_1	Hsd17b12	0.23361
24413_1	Nr3c1	685548_1	LOC685548	0.203046
24413_1	Nr3c1	315054_1	Slc45a4	0.19351
24413_1	Nr3c1	681578_1	Rnf13	0.187624
24413_1	Nr3c1	117515_1	2014-09-02	0.186416
24413_1	Nr3c1	314243_1	Wdr89	0.178441
24413_1	Nr3c1	117028_1	Bin1	0.159816
24413_1	Nr3c1	360492_1	Hn1l	0.135876
24413_1	Nr3c1	83533_1	Aifm1	0.128598
24413_1	Nr3c1	311422_1	Itpa	0.127105
24413_1	Nr3c1	317163_1	Eif1a	0.111937
24413_1	Nr3c1	288455_1	Pomp	0.0937574
24413_1	Nr3c1	365813_1	Trim59	0.0864414
24413_1	Nr3c1	302378_1	Lpar4	0.0812251
24413_1	Nr3c1	619374_2	Jam2_2	0.0743705
24413_1	Nr3c1	288238_1	Pigp	0.0531978
24413_1	Nr3c1	291925_1	RGD1308706	0.0449209
24413_1	Nr3c1	305268_1	Uba6	0.0356603
24413_1	Nr3c1	287273_1	Nhp2	0.0336162
24413_1	Nr3c1	360917_1	Cnot6l	0.0332269
24413_1	Nr3c1	680102_1	Mab21l2	0.0286779
24413_1	Nr3c1	498486_1	Gnpnat1	0.0286073
24413_1	Nr3c1	313373_1	Cyp2j10	0.0120784
24413_1	Nr3c1	310801_1	Slc30a7	0.0114836
24413_1	Nr3c1	361465_1	Echdc1	0.00593217

## Sheet: NAcC
MR	MRname	Target	TargetName	DiffExp
24413_1	Nr3c1	287273_1	Nhp2	7.82082
24413_1	Nr3c1	316137_1	Emr1	6.46047
24413_1	Nr3c1	114507_1	Slc5a3	4.94797
24413_1	Nr3c1	60443_1	Epn2	3.74503
24413_1	Nr3c1	363236_1	Fam117b	3.56969
24413_1	Nr3c1	25604_1	Pcmt1	3.51556
24413_1	Nr3c1	78957_1	Shank1	3.45742
24413_1	Nr3c1	502642_1	RGD1563348	3.41512
24413_1	Nr3c1	84013_1	Hsd17b12	3.34137
24413_1	Nr3c1	54320_1	Pdpn	3.29982
24413_1	Nr3c1	361046_1	Parp4	3.14173
24413_1	Nr3c1	309004_1	Vkorc1	3.10725
24413_1	Nr3c1	688133_1	LOC688133	3.07032
24413_1	Nr3c1	310662_1	Scnm1	3.0594
24413_1	Nr3c1	313373_1	Cyp2j10	3.00009
24413_1	Nr3c1	299811_1	Cpsf6	2.99036
24413_1	Nr3c1	299864_1	Ebag9	2.98587
24413_1	Nr3c1	257650_1	LOC257650	2.85173
24413_1	Nr3c1	680089_1	Ncaph	2.82655
24413_1	Nr3c1	363644_1	Glod4	2.81671
24413_1	Nr3c1	366896_1	Tbc1d15	2.69156
24413_1	Nr3c1	307764_1	Usp38	2.68101
24413_1	Nr3c1	690407_1	Rab36	2.66986
24413_1	Nr3c1	361740_1	RGD1359158	2.66164
24413_1	Nr3c1	24699_1	Ptprc	2.52813
24413_1	Nr3c1	25613_1	Ptprz1	2.47069
24413_1	Nr3c1	252921_1	Tubg1	2.46582
24413_1	Nr3c1	691538_1	Rnpc3	2.4651
24413_1	Nr3c1	360947_1	Pacrgl	2.46336
24413_1	Nr3c1	306022_1	Fndc3a	2.46291
24413_1	Nr3c1	689249_1	Rspry1	2.40783
24413_1	Nr3c1	499991_1	Steap4	2.37643
24413_1	Nr3c1	24242_1	Calm1	2.37145
24413_1	Nr3c1	360636_1	Slc25a39	2.33388
24413_1	Nr3c1	252889_1	Tmed7	2.33099
24413_1	Nr3c1	25429_1	Cyp7b1	2.32223
24413_1	Nr3c1	310461_1	Dhx36	2.31672
24413_1	Nr3c1	295462_1	Ccdc109b	2.3044
24413_1	Nr3c1	308942_1	Dennd5a	2.28405
24413_1	Nr3c1	297900_1	Pef1	2.26764
24413_1	Nr3c1	315969_1	Topbp1	2.25919
24413_1	Nr3c1	171083_1	Itfg1	2.25354
24413_1	Nr3c1	685548_1	LOC685548	2.20046
24413_1	Nr3c1	301351_1	RGD1310819	2.1816
24413_1	Nr3c1	365813_1	Trim59	2.18083
24413_1	Nr3c1	500591_1	Camta1	2.17102
24413_1	Nr3c1	64630_1	Snap23	2.16782
24413_1	Nr3c1	361100_1	LOC361100	2.13204
24413_1	Nr3c1	171063_1	Gtf3c1	2.10761
24413_1	Nr3c1	498486_1	Gnpnat1	2.08936
24413_1	Nr3c1	294709_1	RGD1306583	2.07669
24413_1	Nr3c1	291925_1	RGD1308706	2.06535
24413_1	Nr3c1	64823_1	Csnk1g3	2.06059
24413_1	Nr3c1	295461_1	Sec24b	2.04698
24413_1	Nr3c1	84586_1	Fgl2	2.02794
24413_1	Nr3c1	499506_1	Ankrd34b	1.99257
24413_1	Nr3c1	360519_1	Rasgef1c	1.98385
24413_1	Nr3c1	683897_1	LOC683897	1.97909
24413_1	Nr3c1	304670_1	Tnpo2	1.97835
24413_1	Nr3c1	316794_1	Brcc3	1.97544
24413_1	Nr3c1	296467_1	Ythdf1	1.94589
24413_1	Nr3c1	684996_1	LOC684996	1.91733
24413_1	Nr3c1	171562_1	Ero1l	1.90396
24413_1	Nr3c1	360677_1	RGD1311925	1.89793
24413_1	Nr3c1	685729_1	LOC685729	1.89415
24413_1	Nr3c1	311405_1	Tmem127	1.87263
24413_1	Nr3c1	317247_1	Nap1l2	1.85202
24413_1	Nr3c1	304887_1	Ralgps2	1.83078
24413_1	Nr3c1	301374_1	RGD1310553	1.82941
24413_1	Nr3c1	362740_1	Mbip	1.82624
24413_1	Nr3c1	29502_1	Slc20a2	1.81442
24413_1	Nr3c1	361261_1	Ccny	1.793
24413_1	Nr3c1	266631_1	Rbm45	1.76903
24413_1	Nr3c1	679906_1	Trpm7	1.75941
24413_1	Nr3c1	296121_1	Usp8	1.75587
24413_1	Nr3c1	299334_1	Cinp	1.74719
24413_1	Nr3c1	310749_1	Rsbn1	1.74131
24413_1	Nr3c1	305268_1	Uba6	1.73753
24413_1	Nr3c1	307070_1	Larp5	1.7317
24413_1	Nr3c1	364154_1	RGD1311122	1.72691
24413_1	Nr3c1	85385_1	Shc1	1.72336
24413_1	Nr3c1	310803_1	Extl2	1.70156
24413_1	Nr3c1	170913_1	Abcb1a	1.70132
24413_1	Nr3c1	311422_1	Itpa	1.69506
24413_1	Nr3c1	310775_1	RGD1306520	1.69388
24413_1	Nr3c1	303803_1	Klhl24	1.68947
24413_1	Nr3c1	315422_1	Mtmr2	1.67529
24413_1	Nr3c1	307302_1	Cep120	1.67237
24413_1	Nr3c1	362364_1	RGD1310827	1.67007
24413_1	Nr3c1	310362_1	RGD1305938	1.65994
24413_1	Nr3c1	499814_1	Ttc30b	1.64757
24413_1	Nr3c1	50672_1	Ednrb	1.61074
24413_1	Nr3c1	170956_1	Yt521	1.60592
24413_1	Nr3c1	298250_1	Fggy	1.5994
24413_1	Nr3c1	296925_1	Aass	1.5987
24413_1	Nr3c1	65179_1	Ppp5c	1.59046
24413_1	Nr3c1	246152_1	Wdr44	1.58579
24413_1	Nr3c1	296134_1	Mrps5	1.58038
24413_1	Nr3c1	299799_1	Rab21	1.56896
24413_1	Nr3c1	687395_1	LOC687395	1.55879
24413_1	Nr3c1	29593_1	Ckmt1	1.55059
24413_1	Nr3c1	498630_1	Wwc2	1.54396
24413_1	Nr3c1	289693_1	Dhx15	1.54321
24413_1	Nr3c1	316435_1	Cyp20a1	1.53276
24413_1	Nr3c1	298841_1	RGD1311605	1.53252
24413_1	Nr3c1	360762_1	Rpo1-3	1.52615
24413_1	Nr3c1	114114_1	Dnm1l	1.52255
24413_1	Nr3c1	306128_1	Cln5	1.52027
24413_1	Nr3c1	25179_1	Idh3g	1.51963
24413_1	Nr3c1	500118_1	LOC500118	1.5191
24413_1	Nr3c1	315054_1	Slc45a4	1.51268
24413_1	Nr3c1	309650_2	Cpne5_2	1.49521
24413_1	Nr3c1	83533_1	Aifm1	1.4674
24413_1	Nr3c1	293484_1	Eif3c	1.45312
24413_1	Nr3c1	292804_1	Gpi	1.43433
24413_1	Nr3c1	65026_1	Rwdd3	1.43187
24413_1	Nr3c1	64458_1	Scrg1	1.42857
24413_1	Nr3c1	680594_1	Dph3	1.41518
24413_1	Nr3c1	690419_1	Zfp709l1	1.40602
24413_1	Nr3c1	362618_1	Fam76a	1.40595
24413_1	Nr3c1	619374_2	Jam2_2	1.38592
24413_1	Nr3c1	298374_1	Prpf38a	1.38229
24413_1	Nr3c1	311642_1	Sulf2	1.37124
24413_1	Nr3c1	307956_1	Rbm34	1.36787
24413_1	Nr3c1	683514_1	LOC683514	1.35645
24413_1	Nr3c1	300756_1	Arih1	1.34954
24413_1	Nr3c1	681219_1	LOC681219	1.29427
24413_1	Nr3c1	687633_1	rCG_21212	1.29182
24413_1	Nr3c1	297989_1	Ddx58	1.28386
24413_1	Nr3c1	94266_1	Rps27	1.27096
24413_1	Nr3c1	501454_1	Oaz2	1.26557
24413_1	Nr3c1	317399_1	Ddx21	1.25848
24413_1	Nr3c1	116650_1	Srp54a	1.24948
24413_1	Nr3c1	24534_1	Ldhb	1.24837
24413_1	Nr3c1	58835_1	Phgdh	1.23795
24413_1	Nr3c1	304337_1	Zfp68	1.23753
24413_1	Nr3c1	363441_1	Ndufa1	1.2359
24413_1	Nr3c1	287924_1	Yars2	1.21703
24413_1	Nr3c1	25737_1	Pcna	1.21386
24413_1	Nr3c1	500400_1	Fam110b	1.20652
24413_1	Nr3c1	499780_1	RGD1561113	1.20318
24413_1	Nr3c1	310358_1	RGD1308448	1.19755
24413_1	Nr3c1	299198_1	RGD1310899	1.1879
24413_1	Nr3c1	24423_1	Gstm1	1.18656
24413_1	Nr3c1	50594_1	Nbl1	1.18604
24413_1	Nr3c1	361029_1	Ktn1	1.18371
24413_1	Nr3c1	310856_1	Ppa2	1.16968
24413_1	Nr3c1	679937_1	Dram	1.16716
24413_1	Nr3c1	688173_1	LOC688173	1.16408
24413_1	Nr3c1	29726_1	Slc22a5	1.16238
24413_1	Nr3c1	300235_1	Dazap2	1.15658
24413_1	Nr3c1	54322_1	Cox6c	1.14064
24413_1	Nr3c1	29611_1	Dbt	1.13753
24413_1	Nr3c1	289456_1	Hsd17b11	1.12774
24413_1	Nr3c1	681578_1	Rnf13	1.12117
24413_1	Nr3c1	498366_1	Fam114a1	1.11118
24413_1	Nr3c1	680102_1	Mab21l2	1.10964
24413_1	Nr3c1	310306_1	Usp13	1.10336
24413_1	Nr3c1	310288_1	Hps3	1.09984
24413_1	Nr3c1	307350_1	Afg3l2	1.09768
24413_1	Nr3c1	24551_1	Mdh1	1.09525
24413_1	Nr3c1	290401_1	Esd	1.09351
24413_1	Nr3c1	619579_1	Nrbp	1.078
24413_1	Nr3c1	288783_1	Ormdl2	1.07655
24413_1	Nr3c1	291794_1	Snrpd1	1.07057
24413_1	Nr3c1	297725_1	Tm7sf3	1.06677
24413_1	Nr3c1	303396_1	Appbp2	1.0667
24413_1	Nr3c1	289874_1	RGD1306508	1.05106
24413_1	Nr3c1	690354_1	Lyrm2	1.02024
24413_1	Nr3c1	302470_1	F8	1.01965
24413_1	Nr3c1	684506_1	LOC684506	1.01948
24413_1	Nr3c1	362704_1	Bre	1.01625
24413_1	Nr3c1	317163_1	Eif1a	1.00575
24413_1	Nr3c1	498398_1	Selm	1.00549
24413_1	Nr3c1	246769_1	Hint3	1.00409
24413_1	Nr3c1	497930_1	Sco1	1.00307
24413_1	Nr3c1	314243_1	Wdr89	0.993212
24413_1	Nr3c1	252928_1	Timm13	0.990596
24413_1	Nr3c1	310846_1	Tram1l1	0.979456
24413_1	Nr3c1	297865_1	Dsel	0.978431
24413_1	Nr3c1	307178_1	Arhgap21	0.969075
24413_1	Nr3c1	170922_1	Ilk	0.964974
24413_1	Nr3c1	316575_2	Trip12_2	0.961562
24413_1	Nr3c1	499731_1	Tyw3	0.959146
24413_1	Nr3c1	25716_1	Syt1	0.953939
24413_1	Nr3c1	308473_1	Samd4b	0.944353
24413_1	Nr3c1	287159_1	Pigq	0.933116
24413_1	Nr3c1	360703_1	Dscr3	0.916405
24413_1	Nr3c1	170946_1	Lkap	0.91592
24413_1	Nr3c1	299971_1	Atp6v1c1	0.912967
24413_1	Nr3c1	295053_1	Spg20	0.910834
24413_1	Nr3c1	361991_1	S100a16	0.901844
24413_1	Nr3c1	363222_1	Rnf149	0.900288
24413_1	Nr3c1	310801_1	Slc30a7	0.898229
24413_1	Nr3c1	363464_1	Piga	0.897916
24413_1	Nr3c1	83824_1	Cxxc4	0.892352
24413_1	Nr3c1	63845_2	Tmeff1_2	0.891805
24413_1	Nr3c1	24158_1	Acadm	0.881863
24413_1	Nr3c1	314417_1	Papola	0.867749
24413_1	Nr3c1	295264_1	Mllt11	0.865033
24413_1	Nr3c1	113912_1	Rtn4r	0.8628
24413_1	Nr3c1	361323_1	Commd10	0.857153
24413_1	Nr3c1	361256_1	Svil	0.856549
24413_1	Nr3c1	295344_1	St7l	0.840477
24413_1	Nr3c1	299707_1	Ccdc53	0.829806
24413_1	Nr3c1	140674_1	Gabrg1	0.828172
24413_1	Nr3c1	363931_1	Gtpbp6	0.82607
24413_1	Nr3c1	361107_1	Actr8	0.823775
24413_1	Nr3c1	498256_1	Ier5	0.823475
24413_1	Nr3c1	362385_1	Pole4	0.816046
24413_1	Nr3c1	308821_1	Rab30	0.811889
24413_1	Nr3c1	116720_1	Pik3c2g	0.811874
24413_1	Nr3c1	498538_1	Trim35	0.800819
24413_1	Nr3c1	292267_1	RGD1305235	0.800088
24413_1	Nr3c1	29603_1	Bckdk	0.798012
24413_1	Nr3c1	116644_1	Rtn1	0.796528
24413_1	Nr3c1	314417_2	Papola_2	0.795548
24413_1	Nr3c1	292462_1	Lrp11	0.781165
24413_1	Nr3c1	64020_1	Gpr85	0.777014
24413_1	Nr3c1	687575_1	LOC687575	0.775535
24413_1	Nr3c1	63868_1	Hspd1	0.757408
24413_1	Nr3c1	298584_1	Capzb	0.755051
24413_1	Nr3c1	50998_1	Coil	0.753497
24413_1	Nr3c1	63865_1	Lgmn	0.752364
24413_1	Nr3c1	360738_1	RGD1310348	0.748599
24413_1	Nr3c1	363153_2	rCG_25854_2	0.741287
24413_1	Nr3c1	363016_1	RGD1309534	0.73515
24413_1	Nr3c1	292588_1	Ube2s	0.727954
24413_1	Nr3c1	360650_1	Amz2	0.727177
24413_1	Nr3c1	294436_1	Bxdc1	0.723899
24413_1	Nr3c1	293484_2	Eif3c_2	0.720404
24413_1	Nr3c1	289668_1	Lap3	0.716435
24413_1	Nr3c1	295971_1	Depdc7	0.708572
24413_1	Nr3c1	171069_1	Usmg5	0.703697
24413_1	Nr3c1	307133_1	Hspa14	0.69199
24413_1	Nr3c1	364396_1	Arl11	0.683224
24413_1	Nr3c1	300189_1	Rpap3	0.682434
24413_1	Nr3c1	289716_1	Ccdc96	0.678739
24413_1	Nr3c1	317470_1	Egfl6	0.677366
24413_1	Nr3c1	302378_1	Lpar4	0.676803
24413_1	Nr3c1	302562_1	Plp2	0.675573
24413_1	Nr3c1	25306_1	Cpd	0.675018
24413_1	Nr3c1	29686_1	Scn1b	0.666418
24413_1	Nr3c1	85238_1	Synj1	0.658578
24413_1	Nr3c1	685232_1	Atp6v1a	0.654258
24413_1	Nr3c1	116643_1	Vcp	0.629353
24413_1	Nr3c1	303637_1	Abca8	0.622858
24413_1	Nr3c1	100125361_1	rCG_64343	0.619456
24413_1	Nr3c1	295928_1	Slc39a13	0.617337
24413_1	Nr3c1	503164_1	Apol9a	0.613864
24413_1	Nr3c1	257644_1	Zwint	0.61075
24413_1	Nr3c1	65218_1	Agap2	0.598804
24413_1	Nr3c1	100151767_1	LOC100151767	0.590274
24413_1	Nr3c1	301073_1	Hhatl	0.567598
24413_1	Nr3c1	295323_1	Trim45	0.565332
24413_1	Nr3c1	293343_1	Fam160a2	0.556576
24413_1	Nr3c1	309812_1	Rev3l	0.555278
24413_1	Nr3c1	117087_1	Stim2	0.546941
24413_1	Nr3c1	363443_1	Ndp	0.515715
24413_1	Nr3c1	363151_1	Ccdc12	0.503394
24413_1	Nr3c1	29630_1	Psme1	0.502045
24413_1	Nr3c1	56064_1	Nptn	0.500309
24413_1	Nr3c1	307075_2	Wdr37_2	0.488496
24413_1	Nr3c1	307362_1	Znf532	0.488289
24413_1	Nr3c1	294948_1	Armc1	0.485151
24413_1	Nr3c1	362759_1	Exd2	0.477942
24413_1	Nr3c1	116479_1	F11r	0.459628
24413_1	Nr3c1	64862_1	Map1lc3b	0.449561
24413_1	Nr3c1	295934_1	Chst1	0.443866
24413_1	Nr3c1	24191_1	Aldoc	0.440295
24413_1	Nr3c1	363133_1	Pcbp4	0.437522
24413_1	Nr3c1	316732_1	RGD1307234	0.4346
24413_1	Nr3c1	309307_1	RGD1311595	0.433175
24413_1	Nr3c1	246146_1	Hspbp1	0.432561
24413_1	Nr3c1	25104_1	Pc	0.426866
24413_1	Nr3c1	25288_1	Acsl1	0.416729
24413_1	Nr3c1	311078_1	Psmd14	0.416376
24413_1	Nr3c1	500629_1	Rdh14	0.415655
24413_1	Nr3c1	684800_1	LOC684800	0.414299
24413_1	Nr3c1	117056_2	H3f3b_2	0.412356
24413_1	Nr3c1	498100_1	RGD1559643	0.406924
24413_1	Nr3c1	294141_1	Clic2	0.405584
24413_1	Nr3c1	65138_1	Adrm1	0.402986
24413_1	Nr3c1	309400_1	Tmem2	0.401061
24413_1	Nr3c1	83501_2	Cdh2_2	0.400297
24413_1	Nr3c1	314941_1	Lrp12	0.396137
24413_1	Nr3c1	303024_1	Fbxw11	0.388007
24413_1	Nr3c1	361990_1	LOC361990	0.386969
24413_1	Nr3c1	361778_1	Sfxn4	0.380818
24413_1	Nr3c1	295663_1	Phospho2	0.364217
24413_1	Nr3c1	81815_1	Tpp2	0.362783
24413_1	Nr3c1	309172_1	Frmd8	0.34533
24413_1	Nr3c1	474154_1	Rbm4b	0.323908
24413_1	Nr3c1	294313_1	Mtch1	0.323203
24413_1	Nr3c1	117028_1	Bin1	0.32274
24413_1	Nr3c1	316335_1	Tmem131	0.316728
24413_1	Nr3c1	361242_1	Dusp22	0.312579
24413_1	Nr3c1	192256_1	Pja2	0.306728
24413_1	Nr3c1	361410_1	RGD1306153	0.297392
24413_1	Nr3c1	81814_1	Tmsb4x	0.296306
24413_1	Nr3c1	58952_1	Pgcp	0.286606
24413_1	Nr3c1	308993_1	Sephs2	0.285633
24413_1	Nr3c1	363084_1	Usp3	0.278451
24413_1	Nr3c1	288455_1	Pomp	0.274788
24413_1	Nr3c1	683687_1	Snx9	0.270251
24413_1	Nr3c1	290995_1	Prelid1	0.255132
24413_1	Nr3c1	498959_1	Fbxo31	0.247886
24413_1	Nr3c1	310791_1	Slc25a24	0.240064
24413_1	Nr3c1	308864_1	Fchsd2	0.239972
24413_1	Nr3c1	361465_1	Echdc1	0.226143
24413_1	Nr3c1	305351_1	Klhl5	0.2185
24413_1	Nr3c1	60414_1	Rhd	0.200939
24413_1	Nr3c1	316221_1	Tbcc	0.19872
24413_1	Nr3c1	288238_1	Pigp	0.191053
24413_1	Nr3c1	287212_1	Rnf145	0.189803
24413_1	Nr3c1	313111_1	RGD1310364	0.18463
24413_1	Nr3c1	362041_1	Rpl34	0.180203
24413_1	Nr3c1	25618_1	Acadsb	0.17944
24413_1	Nr3c1	25455_1	Ggh	0.176032
24413_1	Nr3c1	502084_1	Rwdd4a	0.171404
24413_1	Nr3c1	29554_1	Pdha1	0.169755
24413_1	Nr3c1	288920_1	RGD1564093	0.16649
24413_1	Nr3c1	252939_1	Gpr37l1	0.166447
24413_1	Nr3c1	360860_1	Rfwd2	0.160602
24413_1	Nr3c1	302969_2	Srrm2_2	0.145746
24413_1	Nr3c1	81750_1	Pros1	0.139264
24413_1	Nr3c1	298653_1	Nmnat1	0.136415
24413_1	Nr3c1	360917_1	Cnot6l	0.123848
24413_1	Nr3c1	680451_1	Nrbp2	0.116593
24413_1	Nr3c1	117515_1	2014-09-02	0.110622
24413_1	Nr3c1	64523_1	Tep1	0.1087
24413_1	Nr3c1	290270_1	Mphosph8	0.104799
24413_1	Nr3c1	24213_1	Atp1a3	0.104455
24413_1	Nr3c1	170577_1	Mark3	0.0982391
24413_1	Nr3c1	59073_1	Lxn	0.0725886
24413_1	Nr3c1	296371_1	Pltp	0.0703048
24413_1	Nr3c1	64205_1	Arbp	0.0656096
24413_1	Nr3c1	116743_1	Sh3gl2	0.0646254
24413_1	Nr3c1	312437_2	Krcc1_2	0.0589946
24413_1	Nr3c1	303280_1	RGD1307929	0.0589677
24413_1	Nr3c1	246274_1	Faim2	0.0520233
24413_1	Nr3c1	310877_1	Tifa	0.0428064
24413_1	Nr3c1	366461_1	RGD1564921	0.0381445
24413_1	Nr3c1	360492_1	Hn1l	0.0226024
24413_1	Nr3c1	56759_1	Rnase4	0.0179022
24413_1	Nr3c1	362706_1	Rbks	0.0101511

## Sheet: NAcSh
MR	MRname	Target	TargetName	DiffExp
24413_1	Nr3c1	307350_1	Afg3l2	5.23326
24413_1	Nr3c1	690407_1	Rab36	3.97529
24413_1	Nr3c1	299707_1	Ccdc53	3.9726
24413_1	Nr3c1	503164_1	Apol9a	3.31058
24413_1	Nr3c1	84586_1	Fgl2	3.08222
24413_1	Nr3c1	497930_1	Sco1	2.94904
24413_1	Nr3c1	304670_1	Tnpo2	2.85031
24413_1	Nr3c1	363222_1	Rnf149	2.84276
24413_1	Nr3c1	362618_1	Fam76a	2.84217
24413_1	Nr3c1	307764_1	Usp38	2.84014
24413_1	Nr3c1	64630_1	Snap23	2.58367
24413_1	Nr3c1	361256_1	Svil	2.52903
24413_1	Nr3c1	680102_1	Mab21l2	2.46724
24413_1	Nr3c1	29603_1	Bckdk	2.38599
24413_1	Nr3c1	29611_1	Dbt	2.35253
24413_1	Nr3c1	690419_1	Zfp709l1	2.2276
24413_1	Nr3c1	310803_1	Extl2	2.19319
24413_1	Nr3c1	317399_1	Ddx21	2.19316
24413_1	Nr3c1	294709_1	RGD1306583	2.1393
24413_1	Nr3c1	266631_1	Rbm45	2.13513
24413_1	Nr3c1	361046_1	Parp4	2.12752
24413_1	Nr3c1	116479_1	F11r	2.11698
24413_1	Nr3c1	502642_1	RGD1563348	2.10584
24413_1	Nr3c1	60443_1	Epn2	2.09786
24413_1	Nr3c1	363441_1	Ndufa1	2.05434
24413_1	Nr3c1	360703_1	Dscr3	2.04563
24413_1	Nr3c1	310775_1	RGD1306520	2.02744
24413_1	Nr3c1	84013_1	Hsd17b12	2.01039
24413_1	Nr3c1	289668_1	Lap3	1.99872
24413_1	Nr3c1	619579_1	Nrbp	1.94189
24413_1	Nr3c1	309400_1	Tmem2	1.93384
24413_1	Nr3c1	316794_1	Brcc3	1.92178
24413_1	Nr3c1	292462_1	Lrp11	1.80436
24413_1	Nr3c1	117087_1	Stim2	1.77827
24413_1	Nr3c1	690354_1	Lyrm2	1.75396
24413_1	Nr3c1	363644_1	Glod4	1.75352
24413_1	Nr3c1	361242_1	Dusp22	1.74283
24413_1	Nr3c1	170913_1	Abcb1a	1.71555
24413_1	Nr3c1	295971_1	Depdc7	1.71454
24413_1	Nr3c1	316137_1	Emr1	1.70812
24413_1	Nr3c1	683897_1	LOC683897	1.70801
24413_1	Nr3c1	25455_1	Ggh	1.68655
24413_1	Nr3c1	498100_1	RGD1559643	1.66388
24413_1	Nr3c1	296134_1	Mrps5	1.66233
24413_1	Nr3c1	498630_1	Wwc2	1.63781
24413_1	Nr3c1	310662_1	Scnm1	1.63541
24413_1	Nr3c1	299334_1	Cinp	1.62549
24413_1	Nr3c1	257650_1	LOC257650	1.60211
24413_1	Nr3c1	288455_1	Pomp	1.58035
24413_1	Nr3c1	360860_1	Rfwd2	1.57778
24413_1	Nr3c1	309812_1	Rev3l	1.55482
24413_1	Nr3c1	311078_1	Psmd14	1.55452
24413_1	Nr3c1	25716_1	Syt1	1.54206
24413_1	Nr3c1	298653_1	Nmnat1	1.50931
24413_1	Nr3c1	499991_1	Steap4	1.5034
24413_1	Nr3c1	100151767_1	LOC100151767	1.5025
24413_1	Nr3c1	291794_1	Snrpd1	1.49767
24413_1	Nr3c1	679906_1	Trpm7	1.49548
24413_1	Nr3c1	300756_1	Arih1	1.49365
24413_1	Nr3c1	687633_1	rCG_21212	1.48972
24413_1	Nr3c1	65179_1	Ppp5c	1.48269
24413_1	Nr3c1	25604_1	Pcmt1	1.47343
24413_1	Nr3c1	363151_1	Ccdc12	1.46514
24413_1	Nr3c1	308473_1	Samd4b	1.45483
24413_1	Nr3c1	315969_1	Topbp1	1.44598
24413_1	Nr3c1	361323_1	Commd10	1.44251
24413_1	Nr3c1	171083_1	Itfg1	1.43849
24413_1	Nr3c1	117056_2	H3f3b_2	1.42933
24413_1	Nr3c1	116650_1	Srp54a	1.41948
24413_1	Nr3c1	360917_1	Cnot6l	1.41678
24413_1	Nr3c1	363931_1	Gtpbp6	1.41651
24413_1	Nr3c1	301374_1	RGD1310553	1.39962
24413_1	Nr3c1	301073_1	Hhatl	1.37907
24413_1	Nr3c1	502084_1	Rwdd4a	1.37818
24413_1	Nr3c1	311405_1	Tmem127	1.37773
24413_1	Nr3c1	56064_1	Nptn	1.32667
24413_1	Nr3c1	363236_1	Fam117b	1.32127
24413_1	Nr3c1	316335_1	Tmem131	1.3154
24413_1	Nr3c1	311642_1	Sulf2	1.31349
24413_1	Nr3c1	287212_1	Rnf145	1.31008
24413_1	Nr3c1	294436_1	Bxdc1	1.30706
24413_1	Nr3c1	360677_1	RGD1311925	1.29297
24413_1	Nr3c1	363443_1	Ndp	1.29156
24413_1	Nr3c1	25429_1	Cyp7b1	1.28724
24413_1	Nr3c1	317247_1	Nap1l2	1.28451
24413_1	Nr3c1	314417_1	Papola	1.26434
24413_1	Nr3c1	685548_1	LOC685548	1.26007
24413_1	Nr3c1	314417_2	Papola_2	1.24951
24413_1	Nr3c1	361778_1	Sfxn4	1.24899
24413_1	Nr3c1	680594_1	Dph3	1.23201
24413_1	Nr3c1	498366_1	Fam114a1	1.22803
24413_1	Nr3c1	307956_1	Rbm34	1.21227
24413_1	Nr3c1	246769_1	Hint3	1.20756
24413_1	Nr3c1	361410_1	RGD1306153	1.20619
24413_1	Nr3c1	315054_1	Slc45a4	1.18613
24413_1	Nr3c1	50672_1	Ednrb	1.18015
24413_1	Nr3c1	680451_1	Nrbp2	1.17824
24413_1	Nr3c1	24191_1	Aldoc	1.17735
24413_1	Nr3c1	313111_1	RGD1310364	1.16458
24413_1	Nr3c1	498398_1	Selm	1.16107
24413_1	Nr3c1	317470_1	Egfl6	1.15574
24413_1	Nr3c1	679937_1	Dram	1.14233
24413_1	Nr3c1	687575_1	LOC687575	1.13935
24413_1	Nr3c1	316221_1	Tbcc	1.1348
24413_1	Nr3c1	292588_1	Ube2s	1.13164
24413_1	Nr3c1	362041_1	Rpl34	1.12478
24413_1	Nr3c1	310362_1	RGD1305938	1.11754
24413_1	Nr3c1	361029_1	Ktn1	1.11376
24413_1	Nr3c1	81750_1	Pros1	1.11328
24413_1	Nr3c1	296467_1	Ythdf1	1.10948
24413_1	Nr3c1	25737_1	Pcna	1.10579
24413_1	Nr3c1	292267_1	RGD1305235	1.10255
24413_1	Nr3c1	297725_1	Tm7sf3	1.10094
24413_1	Nr3c1	684996_1	LOC684996	1.09969
24413_1	Nr3c1	65218_1	Agap2	1.09681
24413_1	Nr3c1	29686_1	Scn1b	1.07248
24413_1	Nr3c1	85385_1	Shc1	1.07067
24413_1	Nr3c1	361261_1	Ccny	1.06948
24413_1	Nr3c1	296925_1	Aass	1.06027
24413_1	Nr3c1	170946_1	Lkap	1.03195
24413_1	Nr3c1	312437_2	Krcc1_2	1.02734
24413_1	Nr3c1	360947_1	Pacrgl	1.01902
24413_1	Nr3c1	310306_1	Usp13	1.01058
24413_1	Nr3c1	363084_1	Usp3	1.00949
24413_1	Nr3c1	310846_1	Tram1l1	1.00434
24413_1	Nr3c1	290270_1	Mphosph8	1.00293
24413_1	Nr3c1	83501_2	Cdh2_2	0.986665
24413_1	Nr3c1	298374_1	Prpf38a	0.967958
24413_1	Nr3c1	316575_2	Trip12_2	0.961642
24413_1	Nr3c1	685729_1	LOC685729	0.95292
24413_1	Nr3c1	362704_1	Bre	0.952313
24413_1	Nr3c1	288783_1	Ormdl2	0.951767
24413_1	Nr3c1	688133_1	LOC688133	0.950821
24413_1	Nr3c1	361465_1	Echdc1	0.948831
24413_1	Nr3c1	25104_1	Pc	0.932644
24413_1	Nr3c1	310856_1	Ppa2	0.926749
24413_1	Nr3c1	309172_1	Frmd8	0.92436
24413_1	Nr3c1	64205_1	Arbp	0.904937
24413_1	Nr3c1	362385_1	Pole4	0.904247
24413_1	Nr3c1	684800_1	LOC684800	0.902309
24413_1	Nr3c1	684506_1	LOC684506	0.895665
24413_1	Nr3c1	299799_1	Rab21	0.885014
24413_1	Nr3c1	304337_1	Zfp68	0.872872
24413_1	Nr3c1	303637_1	Abca8	0.871629
24413_1	Nr3c1	360519_1	Rasgef1c	0.862796
24413_1	Nr3c1	298841_1	RGD1311605	0.859706
24413_1	Nr3c1	363153_2	rCG_25854_2	0.855308
24413_1	Nr3c1	289456_1	Hsd17b11	0.851526
24413_1	Nr3c1	305268_1	Uba6	0.849874
24413_1	Nr3c1	170922_1	Ilk	0.84785
24413_1	Nr3c1	303803_1	Klhl24	0.838437
24413_1	Nr3c1	498486_1	Gnpnat1	0.829247
24413_1	Nr3c1	362364_1	RGD1310827	0.828703
24413_1	Nr3c1	252928_1	Timm13	0.8274
24413_1	Nr3c1	316732_1	RGD1307234	0.822329
24413_1	Nr3c1	65138_1	Adrm1	0.816231
24413_1	Nr3c1	25618_1	Acadsb	0.813077
24413_1	Nr3c1	78957_1	Shank1	0.804967
24413_1	Nr3c1	366461_1	RGD1564921	0.799994
24413_1	Nr3c1	305351_1	Klhl5	0.796877
24413_1	Nr3c1	94266_1	Rps27	0.785453
24413_1	Nr3c1	681219_1	LOC681219	0.781656
24413_1	Nr3c1	299864_1	Ebag9	0.781548
24413_1	Nr3c1	246274_1	Faim2	0.780209
24413_1	Nr3c1	294948_1	Armc1	0.778423
24413_1	Nr3c1	310461_1	Dhx36	0.774016
24413_1	Nr3c1	170956_1	Yt521	0.770502
24413_1	Nr3c1	363016_1	RGD1309534	0.770422
24413_1	Nr3c1	29593_1	Ckmt1	0.767664
24413_1	Nr3c1	24213_1	Atp1a3	0.760137
24413_1	Nr3c1	310877_1	Tifa	0.748237
24413_1	Nr3c1	297865_1	Dsel	0.736458
24413_1	Nr3c1	287273_1	Nhp2	0.718264
24413_1	Nr3c1	302562_1	Plp2	0.715603
24413_1	Nr3c1	116644_1	Rtn1	0.708443
24413_1	Nr3c1	293484_1	Eif3c	0.696173
24413_1	Nr3c1	25288_1	Acsl1	0.687896
24413_1	Nr3c1	689249_1	Rspry1	0.684783
24413_1	Nr3c1	64862_1	Map1lc3b	0.6798
24413_1	Nr3c1	294313_1	Mtch1	0.665322
24413_1	Nr3c1	299198_1	RGD1310899	0.663025
24413_1	Nr3c1	501454_1	Oaz2	0.66129
24413_1	Nr3c1	307133_1	Hspa14	0.651065
24413_1	Nr3c1	293484_2	Eif3c_2	0.643335
24413_1	Nr3c1	362740_1	Mbip	0.637024
24413_1	Nr3c1	257644_1	Zwint	0.633002
24413_1	Nr3c1	292804_1	Gpi	0.632126
24413_1	Nr3c1	295053_1	Spg20	0.630183
24413_1	Nr3c1	295928_1	Slc39a13	0.629397
24413_1	Nr3c1	25306_1	Cpd	0.629095
24413_1	Nr3c1	474154_1	Rbm4b	0.61817
24413_1	Nr3c1	300235_1	Dazap2	0.618137
24413_1	Nr3c1	361740_1	RGD1359158	0.614081
24413_1	Nr3c1	363133_1	Pcbp4	0.605689
24413_1	Nr3c1	116720_1	Pik3c2g	0.603271
24413_1	Nr3c1	360738_1	RGD1310348	0.603053
24413_1	Nr3c1	287924_1	Yars2	0.601263
24413_1	Nr3c1	498256_1	Ier5	0.596535
24413_1	Nr3c1	252889_1	Tmed7	0.593727
24413_1	Nr3c1	83824_1	Cxxc4	0.59309
24413_1	Nr3c1	24242_1	Calm1	0.588415
24413_1	Nr3c1	364396_1	Arl11	0.588078
24413_1	Nr3c1	50998_1	Coil	0.583996
24413_1	Nr3c1	681578_1	Rnf13	0.582889
24413_1	Nr3c1	308821_1	Rab30	0.571112
24413_1	Nr3c1	304887_1	Ralgps2	0.564912
24413_1	Nr3c1	289693_1	Dhx15	0.563742
24413_1	Nr3c1	307070_1	Larp5	0.563348
24413_1	Nr3c1	297989_1	Ddx58	0.545383
24413_1	Nr3c1	171069_1	Usmg5	0.544079
24413_1	Nr3c1	691538_1	Rnpc3	0.539147
24413_1	Nr3c1	289716_1	Ccdc96	0.539109
24413_1	Nr3c1	25179_1	Idh3g	0.536087
24413_1	Nr3c1	24699_1	Ptprc	0.528857
24413_1	Nr3c1	25613_1	Ptprz1	0.523261
24413_1	Nr3c1	171562_1	Ero1l	0.521799
24413_1	Nr3c1	294141_1	Clic2	0.518349
24413_1	Nr3c1	140674_1	Gabrg1	0.514358
24413_1	Nr3c1	683687_1	Snx9	0.504719
24413_1	Nr3c1	29630_1	Psme1	0.500265
24413_1	Nr3c1	361107_1	Actr8	0.493029
24413_1	Nr3c1	311422_1	Itpa	0.48337
24413_1	Nr3c1	297900_1	Pef1	0.482532
24413_1	Nr3c1	360492_1	Hn1l	0.48108
24413_1	Nr3c1	59073_1	Lxn	0.475675
24413_1	Nr3c1	117028_1	Bin1	0.472427
24413_1	Nr3c1	308942_1	Dennd5a	0.457019
24413_1	Nr3c1	310288_1	Hps3	0.454231
24413_1	Nr3c1	298584_1	Capzb	0.453935
24413_1	Nr3c1	83533_1	Aifm1	0.453142
24413_1	Nr3c1	290995_1	Prelid1	0.449259
24413_1	Nr3c1	307302_1	Cep120	0.446844
24413_1	Nr3c1	63868_1	Hspd1	0.445751
24413_1	Nr3c1	81815_1	Tpp2	0.445366
24413_1	Nr3c1	619374_2	Jam2_2	0.442783
24413_1	Nr3c1	315422_1	Mtmr2	0.438272
24413_1	Nr3c1	688173_1	LOC688173	0.437049
24413_1	Nr3c1	499731_1	Tyw3	0.436881
24413_1	Nr3c1	58952_1	Pgcp	0.435901
24413_1	Nr3c1	65026_1	Rwdd3	0.431101
24413_1	Nr3c1	299971_1	Atp6v1c1	0.427713
24413_1	Nr3c1	500591_1	Camta1	0.421905
24413_1	Nr3c1	687395_1	LOC687395	0.419658
24413_1	Nr3c1	54322_1	Cox6c	0.414708
24413_1	Nr3c1	288238_1	Pigp	0.414627
24413_1	Nr3c1	116743_1	Sh3gl2	0.407818
24413_1	Nr3c1	50594_1	Nbl1	0.403883
24413_1	Nr3c1	295323_1	Trim45	0.40068
24413_1	Nr3c1	302470_1	F8	0.397239
24413_1	Nr3c1	24158_1	Acadm	0.390798
24413_1	Nr3c1	366896_1	Tbc1d15	0.389784
24413_1	Nr3c1	365813_1	Trim59	0.387761
24413_1	Nr3c1	114114_1	Dnm1l	0.386907
24413_1	Nr3c1	301351_1	RGD1310819	0.386906
24413_1	Nr3c1	309307_1	RGD1311595	0.38397
24413_1	Nr3c1	289874_1	RGD1306508	0.379215
24413_1	Nr3c1	81814_1	Tmsb4x	0.365805
24413_1	Nr3c1	246152_1	Wdr44	0.358615
24413_1	Nr3c1	116643_1	Vcp	0.346027
24413_1	Nr3c1	63845_2	Tmeff1_2	0.342068
24413_1	Nr3c1	309004_1	Vkorc1	0.329059
24413_1	Nr3c1	60414_1	Rhd	0.326702
24413_1	Nr3c1	64458_1	Scrg1	0.323339
24413_1	Nr3c1	307178_1	Arhgap21	0.313944
24413_1	Nr3c1	302378_1	Lpar4	0.307307
24413_1	Nr3c1	500118_1	LOC500118	0.306004
24413_1	Nr3c1	170577_1	Mark3	0.30385
24413_1	Nr3c1	303280_1	RGD1307929	0.293281
24413_1	Nr3c1	24551_1	Mdh1	0.292958
24413_1	Nr3c1	192256_1	Pja2	0.289858
24413_1	Nr3c1	364154_1	RGD1311122	0.289857
24413_1	Nr3c1	683514_1	LOC683514	0.287647
24413_1	Nr3c1	309650_2	Cpne5_2	0.286506
24413_1	Nr3c1	308864_1	Fchsd2	0.280388
24413_1	Nr3c1	499506_1	Ankrd34b	0.276422
24413_1	Nr3c1	298250_1	Fggy	0.27471
24413_1	Nr3c1	302969_2	Srrm2_2	0.270869
24413_1	Nr3c1	290401_1	Esd	0.266362
24413_1	Nr3c1	100125361_1	rCG_64343	0.262334
24413_1	Nr3c1	361990_1	LOC361990	0.261497
24413_1	Nr3c1	54320_1	Pdpn	0.256321
24413_1	Nr3c1	295264_1	Mllt11	0.254352
24413_1	Nr3c1	63865_1	Lgmn	0.244093
24413_1	Nr3c1	310801_1	Slc30a7	0.240271
24413_1	Nr3c1	308993_1	Sephs2	0.225428
24413_1	Nr3c1	360762_1	Rpo1-3	0.223306
24413_1	Nr3c1	296371_1	Pltp	0.221105
24413_1	Nr3c1	314243_1	Wdr89	0.220412
24413_1	Nr3c1	64523_1	Tep1	0.218693
24413_1	Nr3c1	361991_1	S100a16	0.218481
24413_1	Nr3c1	58835_1	Phgdh	0.213711
24413_1	Nr3c1	499780_1	RGD1561113	0.205416
24413_1	Nr3c1	295344_1	St7l	0.204434
24413_1	Nr3c1	303024_1	Fbxw11	0.203849
24413_1	Nr3c1	113912_1	Rtn4r	0.202935
24413_1	Nr3c1	685232_1	Atp6v1a	0.20009
24413_1	Nr3c1	498538_1	Trim35	0.188565
24413_1	Nr3c1	500629_1	Rdh14	0.187635
24413_1	Nr3c1	295462_1	Ccdc109b	0.187152
24413_1	Nr3c1	306022_1	Fndc3a	0.186433
24413_1	Nr3c1	362706_1	Rbks	0.18628
24413_1	Nr3c1	310749_1	Rsbn1	0.184617
24413_1	Nr3c1	300189_1	Rpap3	0.173548
24413_1	Nr3c1	498959_1	Fbxo31	0.166097
24413_1	Nr3c1	362759_1	Exd2	0.16394
24413_1	Nr3c1	117515_1	2014-09-02	0.162267
24413_1	Nr3c1	310791_1	Slc25a24	0.152763
24413_1	Nr3c1	313373_1	Cyp2j10	0.1482
24413_1	Nr3c1	500400_1	Fam110b	0.147134
24413_1	Nr3c1	314941_1	Lrp12	0.146788
24413_1	Nr3c1	246146_1	Hspbp1	0.145158
24413_1	Nr3c1	171063_1	Gtf3c1	0.143407
24413_1	Nr3c1	360650_1	Amz2	0.140179
24413_1	Nr3c1	499814_1	Ttc30b	0.139976
24413_1	Nr3c1	361100_1	LOC361100	0.121243
24413_1	Nr3c1	307362_1	Znf532	0.120007
24413_1	Nr3c1	295663_1	Phospho2	0.119231
24413_1	Nr3c1	287159_1	Pigq	0.118682
24413_1	Nr3c1	295461_1	Sec24b	0.116665
24413_1	Nr3c1	306128_1	Cln5	0.115329
24413_1	Nr3c1	299811_1	Cpsf6	0.108449
24413_1	Nr3c1	29502_1	Slc20a2	0.0966474
24413_1	Nr3c1	114507_1	Slc5a3	0.0961517
24413_1	Nr3c1	310358_1	RGD1308448	0.0922108
24413_1	Nr3c1	29726_1	Slc22a5	0.0886051
24413_1	Nr3c1	316435_1	Cyp20a1	0.0733599
24413_1	Nr3c1	680089_1	Ncaph	0.0720298
24413_1	Nr3c1	363464_1	Piga	0.0713893
24413_1	Nr3c1	291925_1	RGD1308706	0.0705583
24413_1	Nr3c1	303396_1	Appbp2	0.0691784
24413_1	Nr3c1	307075_2	Wdr37_2	0.0679105
24413_1	Nr3c1	288920_1	RGD1564093	0.0666727
24413_1	Nr3c1	29554_1	Pdha1	0.0665789
24413_1	Nr3c1	360636_1	Slc25a39	0.0662552
24413_1	Nr3c1	252939_1	Gpr37l1	0.0637872
24413_1	Nr3c1	293343_1	Fam160a2	0.0627857
24413_1	Nr3c1	252921_1	Tubg1	0.0568016
24413_1	Nr3c1	24423_1	Gstm1	0.0447394
24413_1	Nr3c1	64020_1	Gpr85	0.0444399
24413_1	Nr3c1	24534_1	Ldhb	0.0405513
24413_1	Nr3c1	85238_1	Synj1	0.0238727
24413_1	Nr3c1	295934_1	Chst1	0.0194236
24413_1	Nr3c1	56759_1	Rnase4	0.00470154
24413_1	Nr3c1	296121_1	Usp8	0.00440222
24413_1	Nr3c1	64823_1	Csnk1g3	0.00319607
24413_1	Nr3c1	317163_1	Eif1a	0.00281968

## Sheet: VTA
MR	MRname	Target	TargetName	DiffExp
24413_1	Nr3c1	360738_1	RGD1310348	5.06049
24413_1	Nr3c1	170577_1	Mark3	3.73936
24413_1	Nr3c1	306022_1	Fndc3a	3.72632
24413_1	Nr3c1	309172_1	Frmd8	3.28545
24413_1	Nr3c1	360636_1	Slc25a39	3.06727
24413_1	Nr3c1	84013_1	Hsd17b12	2.88174
24413_1	Nr3c1	499731_1	Tyw3	2.73477
24413_1	Nr3c1	360917_1	Cnot6l	2.66809
24413_1	Nr3c1	685548_1	LOC685548	2.6509
24413_1	Nr3c1	296371_1	Pltp	2.62659
24413_1	Nr3c1	65026_1	Rwdd3	2.48124
24413_1	Nr3c1	363644_1	Glod4	2.45355
24413_1	Nr3c1	63865_1	Lgmn	2.22022
24413_1	Nr3c1	287159_1	Pigq	2.21632
24413_1	Nr3c1	299811_1	Cpsf6	2.2085
24413_1	Nr3c1	246146_1	Hspbp1	2.20263
24413_1	Nr3c1	362364_1	RGD1310827	2.17516
24413_1	Nr3c1	362759_1	Exd2	2.07722
24413_1	Nr3c1	687395_1	LOC687395	2.06853
24413_1	Nr3c1	363931_1	Gtpbp6	2.05593
24413_1	Nr3c1	310749_1	Rsbn1	2.04585
24413_1	Nr3c1	360947_1	Pacrgl	2.03583
24413_1	Nr3c1	498959_1	Fbxo31	1.99564
24413_1	Nr3c1	64020_1	Gpr85	1.99493
24413_1	Nr3c1	314417_1	Papola	1.9697
24413_1	Nr3c1	361107_1	Actr8	1.94937
24413_1	Nr3c1	85385_1	Shc1	1.94268
24413_1	Nr3c1	170913_1	Abcb1a	1.9383
24413_1	Nr3c1	81815_1	Tpp2	1.9302
24413_1	Nr3c1	500629_1	Rdh14	1.8955
24413_1	Nr3c1	289874_1	RGD1306508	1.88845
24413_1	Nr3c1	287924_1	Yars2	1.87608
24413_1	Nr3c1	170956_1	Yt521	1.85803
24413_1	Nr3c1	313373_1	Cyp2j10	1.83987
24413_1	Nr3c1	290270_1	Mphosph8	1.80911
24413_1	Nr3c1	680102_1	Mab21l2	1.76635
24413_1	Nr3c1	25429_1	Cyp7b1	1.71367
24413_1	Nr3c1	308942_1	Dennd5a	1.70739
24413_1	Nr3c1	24213_1	Atp1a3	1.6967
24413_1	Nr3c1	117028_1	Bin1	1.67479
24413_1	Nr3c1	313111_1	RGD1310364	1.66914
24413_1	Nr3c1	361740_1	RGD1359158	1.66808
24413_1	Nr3c1	501454_1	Oaz2	1.66803
24413_1	Nr3c1	25179_1	Idh3g	1.64938
24413_1	Nr3c1	502642_1	RGD1563348	1.64047
24413_1	Nr3c1	295264_1	Mllt11	1.6233
24413_1	Nr3c1	116720_1	Pik3c2g	1.61145
24413_1	Nr3c1	24423_1	Gstm1	1.6089
24413_1	Nr3c1	309400_1	Tmem2	1.6082
24413_1	Nr3c1	361323_1	Commd10	1.60708
24413_1	Nr3c1	298374_1	Prpf38a	1.60598
24413_1	Nr3c1	309307_1	RGD1311595	1.60002
24413_1	Nr3c1	296121_1	Usp8	1.59382
24413_1	Nr3c1	499780_1	RGD1561113	1.59124
24413_1	Nr3c1	503164_1	Apol9a	1.58232
24413_1	Nr3c1	308473_1	Samd4b	1.5521
24413_1	Nr3c1	317163_1	Eif1a	1.54517
24413_1	Nr3c1	297900_1	Pef1	1.54061
24413_1	Nr3c1	299334_1	Cinp	1.53704
24413_1	Nr3c1	257644_1	Zwint	1.52935
24413_1	Nr3c1	297989_1	Ddx58	1.52569
24413_1	Nr3c1	64823_1	Csnk1g3	1.51853
24413_1	Nr3c1	314243_1	Wdr89	1.51682
24413_1	Nr3c1	498366_1	Fam114a1	1.51315
24413_1	Nr3c1	29630_1	Psme1	1.51052
24413_1	Nr3c1	497930_1	Sco1	1.50003
24413_1	Nr3c1	85238_1	Synj1	1.47736
24413_1	Nr3c1	361029_1	Ktn1	1.47638
24413_1	Nr3c1	499991_1	Steap4	1.47368
24413_1	Nr3c1	24242_1	Calm1	1.44515
24413_1	Nr3c1	246274_1	Faim2	1.44023
24413_1	Nr3c1	192256_1	Pja2	1.43154
24413_1	Nr3c1	294313_1	Mtch1	1.42473
24413_1	Nr3c1	687633_1	rCG_21212	1.42424
24413_1	Nr3c1	310461_1	Dhx36	1.42393
24413_1	Nr3c1	364396_1	Arl11	1.41384
24413_1	Nr3c1	684506_1	LOC684506	1.41339
24413_1	Nr3c1	60414_1	Rhd	1.41276
24413_1	Nr3c1	307350_1	Afg3l2	1.41231
24413_1	Nr3c1	310662_1	Scnm1	1.39641
24413_1	Nr3c1	300756_1	Arih1	1.39633
24413_1	Nr3c1	78957_1	Shank1	1.36868
24413_1	Nr3c1	688133_1	LOC688133	1.36694
24413_1	Nr3c1	317470_1	Egfl6	1.34976
24413_1	Nr3c1	316137_1	Emr1	1.34632
24413_1	Nr3c1	140674_1	Gabrg1	1.33617
24413_1	Nr3c1	84586_1	Fgl2	1.33273
24413_1	Nr3c1	298584_1	Capzb	1.33128
24413_1	Nr3c1	362704_1	Bre	1.3289
24413_1	Nr3c1	685232_1	Atp6v1a	1.32701
24413_1	Nr3c1	363151_1	Ccdc12	1.32548
24413_1	Nr3c1	288783_1	Ormdl2	1.30946
24413_1	Nr3c1	499506_1	Ankrd34b	1.28959
24413_1	Nr3c1	25288_1	Acsl1	1.28183
24413_1	Nr3c1	25716_1	Syt1	1.27931
24413_1	Nr3c1	100125361_1	rCG_64343	1.27919
24413_1	Nr3c1	315422_1	Mtmr2	1.26295
24413_1	Nr3c1	361046_1	Parp4	1.25629
24413_1	Nr3c1	117087_1	Stim2	1.2541
24413_1	Nr3c1	297865_1	Dsel	1.25328
24413_1	Nr3c1	290995_1	Prelid1	1.22599
24413_1	Nr3c1	310358_1	RGD1308448	1.22476
24413_1	Nr3c1	301351_1	RGD1310819	1.21275
24413_1	Nr3c1	298653_1	Nmnat1	1.2122
24413_1	Nr3c1	363464_1	Piga	1.2097
24413_1	Nr3c1	362740_1	Mbip	1.20592
24413_1	Nr3c1	291794_1	Snrpd1	1.20329
24413_1	Nr3c1	311078_1	Psmd14	1.20101
24413_1	Nr3c1	296467_1	Ythdf1	1.19861
24413_1	Nr3c1	304887_1	Ralgps2	1.1957
24413_1	Nr3c1	24191_1	Aldoc	1.19434
24413_1	Nr3c1	171063_1	Gtf3c1	1.19419
24413_1	Nr3c1	50672_1	Ednrb	1.19208
24413_1	Nr3c1	680451_1	Nrbp2	1.18561
24413_1	Nr3c1	310846_1	Tram1l1	1.17134
24413_1	Nr3c1	619579_1	Nrbp	1.15994
24413_1	Nr3c1	294709_1	RGD1306583	1.15321
24413_1	Nr3c1	303024_1	Fbxw11	1.14786
24413_1	Nr3c1	29593_1	Ckmt1	1.14486
24413_1	Nr3c1	297725_1	Tm7sf3	1.13863
24413_1	Nr3c1	299864_1	Ebag9	1.13587
24413_1	Nr3c1	299799_1	Rab21	1.11877
24413_1	Nr3c1	54322_1	Cox6c	1.11527
24413_1	Nr3c1	307070_1	Larp5	1.10938
24413_1	Nr3c1	294436_1	Bxdc1	1.10871
24413_1	Nr3c1	362041_1	Rpl34	1.10212
24413_1	Nr3c1	296925_1	Aass	1.09759
24413_1	Nr3c1	303396_1	Appbp2	1.09649
24413_1	Nr3c1	317247_1	Nap1l2	1.08409
24413_1	Nr3c1	291925_1	RGD1308706	1.08336
24413_1	Nr3c1	317399_1	Ddx21	1.08308
24413_1	Nr3c1	690419_1	Zfp709l1	1.07911
24413_1	Nr3c1	295344_1	St7l	1.07859
24413_1	Nr3c1	252921_1	Tubg1	1.07789
24413_1	Nr3c1	288238_1	Pigp	1.07067
24413_1	Nr3c1	293343_1	Fam160a2	1.0703
24413_1	Nr3c1	63868_1	Hspd1	1.07007
24413_1	Nr3c1	170922_1	Ilk	1.06303
24413_1	Nr3c1	310801_1	Slc30a7	1.05811
24413_1	Nr3c1	289693_1	Dhx15	1.05668
24413_1	Nr3c1	684800_1	LOC684800	1.03728
24413_1	Nr3c1	252928_1	Timm13	1.03556
24413_1	Nr3c1	29603_1	Bckdk	1.03452
24413_1	Nr3c1	24534_1	Ldhb	1.02877
24413_1	Nr3c1	362618_1	Fam76a	1.02134
24413_1	Nr3c1	64523_1	Tep1	1.00793
24413_1	Nr3c1	287212_1	Rnf145	1.00768
24413_1	Nr3c1	314941_1	Lrp12	1.00725
24413_1	Nr3c1	293484_2	Eif3c_2	1.00597
24413_1	Nr3c1	65138_1	Adrm1	1.00427
24413_1	Nr3c1	619374_2	Jam2_2	1.00092
24413_1	Nr3c1	361465_1	Echdc1	1.0001
24413_1	Nr3c1	24551_1	Mdh1	0.98263
24413_1	Nr3c1	500591_1	Camta1	0.97707
24413_1	Nr3c1	114507_1	Slc5a3	0.971689
24413_1	Nr3c1	679906_1	Trpm7	0.971416
24413_1	Nr3c1	361991_1	S100a16	0.970179
24413_1	Nr3c1	308864_1	Fchsd2	0.968902
24413_1	Nr3c1	316794_1	Brcc3	0.961408
24413_1	Nr3c1	316335_1	Tmem131	0.950159
24413_1	Nr3c1	307362_1	Znf532	0.949205
24413_1	Nr3c1	64458_1	Scrg1	0.9452
24413_1	Nr3c1	302470_1	F8	0.934534
24413_1	Nr3c1	687575_1	LOC687575	0.928775
24413_1	Nr3c1	252889_1	Tmed7	0.928425
24413_1	Nr3c1	365813_1	Trim59	0.927898
24413_1	Nr3c1	685729_1	LOC685729	0.927109
24413_1	Nr3c1	170946_1	Lkap	0.924666
24413_1	Nr3c1	500400_1	Fam110b	0.923095
24413_1	Nr3c1	295461_1	Sec24b	0.922804
24413_1	Nr3c1	316575_2	Trip12_2	0.92187
24413_1	Nr3c1	289456_1	Hsd17b11	0.917712
24413_1	Nr3c1	81750_1	Pros1	0.915542
24413_1	Nr3c1	363443_1	Ndp	0.915119
24413_1	Nr3c1	691538_1	Rnpc3	0.909515
24413_1	Nr3c1	498256_1	Ier5	0.907015
24413_1	Nr3c1	306128_1	Cln5	0.904713
24413_1	Nr3c1	303280_1	RGD1307929	0.899701
24413_1	Nr3c1	65218_1	Agap2	0.889777
24413_1	Nr3c1	171562_1	Ero1l	0.881199
24413_1	Nr3c1	81814_1	Tmsb4x	0.880165
24413_1	Nr3c1	29726_1	Slc22a5	0.874224
24413_1	Nr3c1	363133_1	Pcbp4	0.86727
24413_1	Nr3c1	295323_1	Trim45	0.866234
24413_1	Nr3c1	308821_1	Rab30	0.856772
24413_1	Nr3c1	288455_1	Pomp	0.847813
24413_1	Nr3c1	292462_1	Lrp11	0.841639
24413_1	Nr3c1	25306_1	Cpd	0.83694
24413_1	Nr3c1	307178_1	Arhgap21	0.835359
24413_1	Nr3c1	25613_1	Ptprz1	0.834368
24413_1	Nr3c1	293484_1	Eif3c	0.827589
24413_1	Nr3c1	113912_1	Rtn4r	0.819828
24413_1	Nr3c1	299198_1	RGD1310899	0.810472
24413_1	Nr3c1	25737_1	Pcna	0.808786
24413_1	Nr3c1	363236_1	Fam117b	0.807029
24413_1	Nr3c1	50594_1	Nbl1	0.805844
24413_1	Nr3c1	366896_1	Tbc1d15	0.804828
24413_1	Nr3c1	301374_1	RGD1310553	0.786376
24413_1	Nr3c1	303637_1	Abca8	0.776266
24413_1	Nr3c1	361990_1	LOC361990	0.772385
24413_1	Nr3c1	314417_2	Papola_2	0.765919
24413_1	Nr3c1	292804_1	Gpi	0.757186
24413_1	Nr3c1	690354_1	Lyrm2	0.753187
24413_1	Nr3c1	683687_1	Snx9	0.749278
24413_1	Nr3c1	360492_1	Hn1l	0.745016
24413_1	Nr3c1	361410_1	RGD1306153	0.733159
24413_1	Nr3c1	310362_1	RGD1305938	0.73166
24413_1	Nr3c1	64205_1	Arbp	0.727666
24413_1	Nr3c1	116643_1	Vcp	0.722013
24413_1	Nr3c1	361256_1	Svil	0.709718
24413_1	Nr3c1	304337_1	Zfp68	0.701252
24413_1	Nr3c1	295971_1	Depdc7	0.698808
24413_1	Nr3c1	500118_1	LOC500118	0.686446
24413_1	Nr3c1	25104_1	Pc	0.685829
24413_1	Nr3c1	83501_2	Cdh2_2	0.676618
24413_1	Nr3c1	310306_1	Usp13	0.675404
24413_1	Nr3c1	307075_2	Wdr37_2	0.656061
24413_1	Nr3c1	681578_1	Rnf13	0.647981
24413_1	Nr3c1	287273_1	Nhp2	0.636119
24413_1	Nr3c1	683514_1	LOC683514	0.635492
24413_1	Nr3c1	307764_1	Usp38	0.633196
24413_1	Nr3c1	310288_1	Hps3	0.630399
24413_1	Nr3c1	292588_1	Ube2s	0.629589
24413_1	Nr3c1	303803_1	Klhl24	0.623769
24413_1	Nr3c1	58835_1	Phgdh	0.622619
24413_1	Nr3c1	114114_1	Dnm1l	0.620946
24413_1	Nr3c1	360519_1	Rasgef1c	0.617101
24413_1	Nr3c1	683897_1	LOC683897	0.615763
24413_1	Nr3c1	25604_1	Pcmt1	0.61195
24413_1	Nr3c1	117056_2	H3f3b_2	0.611896
24413_1	Nr3c1	361100_1	LOC361100	0.609448
24413_1	Nr3c1	60443_1	Epn2	0.601464
24413_1	Nr3c1	64862_1	Map1lc3b	0.60058
24413_1	Nr3c1	295462_1	Ccdc109b	0.594665
24413_1	Nr3c1	360860_1	Rfwd2	0.593525
24413_1	Nr3c1	289716_1	Ccdc96	0.591239
24413_1	Nr3c1	116479_1	F11r	0.584777
24413_1	Nr3c1	684996_1	LOC684996	0.584392
24413_1	Nr3c1	310775_1	RGD1306520	0.583756
24413_1	Nr3c1	24699_1	Ptprc	0.572902
24413_1	Nr3c1	308993_1	Sephs2	0.564131
24413_1	Nr3c1	304670_1	Tnpo2	0.562814
24413_1	Nr3c1	171069_1	Usmg5	0.560122
24413_1	Nr3c1	363084_1	Usp3	0.554162
24413_1	Nr3c1	64630_1	Snap23	0.547506
24413_1	Nr3c1	310803_1	Extl2	0.544451
24413_1	Nr3c1	309650_2	Cpne5_2	0.544015
24413_1	Nr3c1	298250_1	Fggy	0.542144
24413_1	Nr3c1	266631_1	Rbm45	0.541706
24413_1	Nr3c1	54320_1	Pdpn	0.523599
24413_1	Nr3c1	474154_1	Rbm4b	0.522658
24413_1	Nr3c1	498398_1	Selm	0.516507
24413_1	Nr3c1	309812_1	Rev3l	0.511257
24413_1	Nr3c1	56064_1	Nptn	0.500847
24413_1	Nr3c1	302378_1	Lpar4	0.492171
24413_1	Nr3c1	94266_1	Rps27	0.487257
24413_1	Nr3c1	117515_1	2014-09-02	0.480249
24413_1	Nr3c1	499814_1	Ttc30b	0.47465
24413_1	Nr3c1	498486_1	Gnpnat1	0.47239
24413_1	Nr3c1	29611_1	Dbt	0.449161
24413_1	Nr3c1	311642_1	Sulf2	0.436255
24413_1	Nr3c1	294948_1	Armc1	0.432621
24413_1	Nr3c1	307133_1	Hspa14	0.432484
24413_1	Nr3c1	300189_1	Rpap3	0.425261
24413_1	Nr3c1	311405_1	Tmem127	0.412422
24413_1	Nr3c1	289668_1	Lap3	0.401002
24413_1	Nr3c1	360703_1	Dscr3	0.399938
24413_1	Nr3c1	310856_1	Ppa2	0.397858
24413_1	Nr3c1	680594_1	Dph3	0.397272
24413_1	Nr3c1	360650_1	Amz2	0.390862
24413_1	Nr3c1	100151767_1	LOC100151767	0.386888
24413_1	Nr3c1	309004_1	Vkorc1	0.386774
24413_1	Nr3c1	680089_1	Ncaph	0.376994
24413_1	Nr3c1	316732_1	RGD1307234	0.371554
24413_1	Nr3c1	307302_1	Cep120	0.369559
24413_1	Nr3c1	362385_1	Pole4	0.367492
24413_1	Nr3c1	65179_1	Ppp5c	0.360148
24413_1	Nr3c1	689249_1	Rspry1	0.35945
24413_1	Nr3c1	257650_1	LOC257650	0.343752
24413_1	Nr3c1	681219_1	LOC681219	0.336435
24413_1	Nr3c1	364154_1	RGD1311122	0.326218
24413_1	Nr3c1	116650_1	Srp54a	0.320198
24413_1	Nr3c1	688173_1	LOC688173	0.307124
24413_1	Nr3c1	298841_1	RGD1311605	0.306346
24413_1	Nr3c1	363016_1	RGD1309534	0.303651
24413_1	Nr3c1	315054_1	Slc45a4	0.302441
24413_1	Nr3c1	25455_1	Ggh	0.297833
24413_1	Nr3c1	690407_1	Rab36	0.296391
24413_1	Nr3c1	361242_1	Dusp22	0.295498
24413_1	Nr3c1	502084_1	Rwdd4a	0.289565
24413_1	Nr3c1	246152_1	Wdr44	0.285595
24413_1	Nr3c1	363441_1	Ndufa1	0.283709
24413_1	Nr3c1	679937_1	Dram	0.277619
24413_1	Nr3c1	498100_1	RGD1559643	0.272937
24413_1	Nr3c1	116743_1	Sh3gl2	0.271329
24413_1	Nr3c1	50998_1	Coil	0.251795
24413_1	Nr3c1	29502_1	Slc20a2	0.247776
24413_1	Nr3c1	292267_1	RGD1305235	0.245817
24413_1	Nr3c1	295663_1	Phospho2	0.242465
24413_1	Nr3c1	171083_1	Itfg1	0.242424
24413_1	Nr3c1	59073_1	Lxn	0.232679
24413_1	Nr3c1	316435_1	Cyp20a1	0.226227
24413_1	Nr3c1	24158_1	Acadm	0.226053
24413_1	Nr3c1	315969_1	Topbp1	0.222605
24413_1	Nr3c1	301073_1	Hhatl	0.216967
24413_1	Nr3c1	360762_1	Rpo1-3	0.210199
24413_1	Nr3c1	363222_1	Rnf149	0.192201
24413_1	Nr3c1	361261_1	Ccny	0.189796
24413_1	Nr3c1	310791_1	Slc25a24	0.187625
24413_1	Nr3c1	83824_1	Cxxc4	0.186512
24413_1	Nr3c1	299707_1	Ccdc53	0.186387
24413_1	Nr3c1	295053_1	Spg20	0.181847
24413_1	Nr3c1	366461_1	RGD1564921	0.179614
24413_1	Nr3c1	296134_1	Mrps5	0.168992
24413_1	Nr3c1	300235_1	Dazap2	0.16269
24413_1	Nr3c1	25618_1	Acadsb	0.159846
24413_1	Nr3c1	363153_2	rCG_25854_2	0.156716
24413_1	Nr3c1	246769_1	Hint3	0.153109
24413_1	Nr3c1	361778_1	Sfxn4	0.152662
24413_1	Nr3c1	305351_1	Klhl5	0.152216
24413_1	Nr3c1	294141_1	Clic2	0.147673
24413_1	Nr3c1	63845_2	Tmeff1_2	0.143746
24413_1	Nr3c1	302562_1	Plp2	0.141333
24413_1	Nr3c1	288920_1	RGD1564093	0.125468
24413_1	Nr3c1	58952_1	Pgcp	0.109048
24413_1	Nr3c1	299971_1	Atp6v1c1	0.107457
24413_1	Nr3c1	302969_2	Srrm2_2	0.105614
24413_1	Nr3c1	305268_1	Uba6	0.104486
24413_1	Nr3c1	312437_2	Krcc1_2	0.093281
24413_1	Nr3c1	56759_1	Rnase4	0.0876604
24413_1	Nr3c1	29554_1	Pdha1	0.0862474
24413_1	Nr3c1	252939_1	Gpr37l1	0.081529
24413_1	Nr3c1	316221_1	Tbcc	0.0738241
24413_1	Nr3c1	498630_1	Wwc2	0.0733726
24413_1	Nr3c1	29686_1	Scn1b	0.0731644
24413_1	Nr3c1	116644_1	Rtn1	0.0662977
24413_1	Nr3c1	83533_1	Aifm1	0.0651369
24413_1	Nr3c1	360677_1	RGD1311925	0.0639861
24413_1	Nr3c1	310877_1	Tifa	0.062001
24413_1	Nr3c1	295928_1	Slc39a13	0.0582792
24413_1	Nr3c1	307956_1	Rbm34	0.0559756
24413_1	Nr3c1	290401_1	Esd	0.0363801
24413_1	Nr3c1	311422_1	Itpa	0.0240165
24413_1	Nr3c1	362706_1	Rbks	0.0161479
24413_1	Nr3c1	295934_1	Chst1	0.00849711
24413_1	Nr3c1	498538_1	Trim35	0.00410991
